# Supplementary material for: Bioinformatics leading to conveniently accessible, helix enforcing, bicyclic ASX motif mimics (BAMMs)
Source: Nat Commun. 2024 May 17;15:4217. doi: 10.1038/s41467-024-48323-z (PMC11101637; doi:10.1038/s41467-024-48323-z)
Supplement: Supplementary file 4 — Supplementary Data 1 - 3 [file 41467_2024_48323_MOESM4_ESM.zip]

Archive with 3 entries (3 files):
- Supplementary Data 1.csv
- Supplementary Data 2.csv
- Supplementary Data 3.csv
