# Supplementary material for: Bioinformatics leading to conveniently accessible, helix enforcing, bicyclic ASX motif mimics (BAMMs)
Source: Nat Commun. 2024 May 17;15:4217. doi: 10.1038/s41467-024-48323-z (PMC11101637; doi:10.1038/s41467-024-48323-z)
Supplement: Supplementary file 4 — Supplementary Data 1 - 3 [file 41467_2024_48323_MOESM4_ESM.zip › Supplementary Data 1.csv]

	PDB_ID	CHAIN_ID	Ncap_ID	TYPE	LOCATION	SEQUENCE (N'-N5)	SECONDARY STRUCTURES	DIHEDRAL ANGLES
0	10mh	A	42	C5	surface	['TRP', 'ASP', 'LYS', 'TYR', 'ALA', 'GLN', 'GLU']	['-', 'H']	[[(('test', 309), (-102.06929779052734, -7.2170820236206055)), (('test', 323), (-81.52246856689453, 123.98993682861328)), (('test', 331), (-46.36622619628906, -55.223480224609375)), (('test', 340), (-65.19056701660156, -34.591026306152344)), (('test', 352), (-71.92828369140625, -37.07759475708008)), (('test', 357), (-62.353248596191406, -32.26107406616211)), (('test', 366), (-67.46578979492188, -…
1	10mh	A	95	C1	surface	['GLU', 'ASP', 'SER', 'ARG', 'GLY', 'THR', 'LEU']	['G', 'S', 'T']	[[(('test', 731), (-80.91361236572266, -16.35247802734375)), (('test', 740), (-83.9403305053711, 132.84902954101562)), (('test', 748), (-52.618568420410156, -17.509632110595703)), (('test', 754), (-105.89730834960938, -13.737648010253906)), (('test', 765), (-93.39744567871094, 19.434755325317383)), (('test', 769), (-115.40327453613281, -1.9778376817703247)), (('test', 776), (-51.03535842895508, -…
2	10mh	A	153	C1		['LEU', 'ASN', 'ALA', 'LEU', 'ASP', 'TYR', 'GLY']	['E', 'G', 'T']	[[(('test', 1204), (-126.0613021850586, 141.0225830078125)), (('test', 1212), (-104.36512756347656, 131.0901641845703)), (('test', 1220), (-60.47796630859375, -28.834890365600586)), (('test', 1225), (-65.63622283935547, -11.699151039123535)), (('test', 1233), (-93.6147689819336, -7.160947322845459)), (('test', 1241), (-122.07772064208984, 28.048696517944336)), (('test', 1253), (98.46137237548828,…
3	11as	A	257	C4		['VAL', 'ASP', 'ALA', 'ASP', 'THR', 'LEU', 'LYS']	['-', 'H']	[[(('test', 1986), (-37.63121795654297, 148.9327392578125)), (('test', 1993), (-118.18959045410156, -172.58517456054688)), (('test', 2001), (-59.50783920288086, -28.901012420654297)), (('test', 2006), (-96.38103485107422, -38.11004638671875)), (('test', 2014), (-69.87660217285156, -34.283668518066406)), (('test', 2021), (-58.71924591064453, -62.73307418823242)), (('test', 2029), (-55.180423736572…
4	11gs	A	82	C5	surface	['LYS', 'ASP', 'GLN', 'GLN', 'GLU', 'ALA', 'ALA']	['S', 'H']	[[(('test', 631), (-88.82361602783203, -14.96842098236084)), (('test', 640), (-156.51588439941406, -178.38275146484375)), (('test', 648), (-59.58811569213867, -37.06870651245117)), (('test', 657), (-60.60702133178711, -56.021766662597656)), (('test', 666), (-59.31124496459961, -38.08019256591797)), (('test', 675), (-56.381019592285156, -42.907470703125)), (('test', 680), (-66.1124496459961, -42.8…
5	135l	A	119	C1		['THR', 'ASP', 'VAL', 'HIS', 'ALA', 'TRP', 'ILE']	['S', '-', 'G']	[[(('test', 896), (-90.97415161132812, 177.39173889160156)), (('test', 903), (-82.36082458496094, 86.09898376464844)), (('test', 911), (-68.6434555053711, -14.911048889160156)), (('test', 918), (-67.67564392089844, -21.22783088684082)), (('test', 928), (-55.02682113647461, -33.11036682128906)), (('test', 933), (-69.3794174194336, -15.944016456604004)), (('test', 947), (-111.98249053955078, 10.019…
6	13pk	A	112	C1		['PRO', 'ASP', 'CYS', 'LEU', 'ASN', 'ALA', 'ALA']	['S', '-', 'T']	[[(('test', 811), (-51.141929626464844, -12.461726188659668)), (('test', 818), (-147.2591552734375, 114.69390106201172)), (('test', 826), (-64.30683135986328, -25.434423446655273)), (('test', 832), (-97.45777130126953, 11.252616882324219)), (('test', 840), (-143.39968872070312, 46.406349182128906)), (('test', 848), (-114.8564453125, 12.344465255737305)), (('test', 853), (-49.223121643066406, -49.…
7	13pk	A	133	C1		['GLU', 'ASN', 'VAL', 'ARG', 'PHE', 'TYR', 'LYS']	['-', 'G', 'B']	[[(('test', 958), (-62.1696662902832, 161.866943359375)), (('test', 967), (-39.436790466308594, 113.2839584350586)), (('test', 975), (-65.02706146240234, -21.974184036254883)), (('test', 982), (-78.80836486816406, 6.868098735809326)), (('test', 993), (-73.01851654052734, -15.247627258300781)), (('test', 1004), (-112.157958984375, 129.97787475585938)), (('test', 1016), (-62.313743591308594, -28.09…
8	153l	A	7	C1		['GLY', 'ASN', 'VAL', 'ASN', 'ARG', 'ILE', 'ASP']	['-', 'G', 'S']	[[(('test', 46), (120.99808502197266, 178.29005432128906)), (('test', 50), (-130.63919067382812, 112.6778793334961)), (('test', 58), (-57.130706787109375, -28.250925064086914)), (('test', 65), (-66.89281463623047, -26.343034744262695)), (('test', 73), (-86.2723159790039, -1.2803888320922852)), (('test', 84), (-93.17208862304688, 137.677490234375)), (('test', 92), (-75.94992065429688, 142.71426391…
9	15c8	H	28	C1		['PHE', 'ASN', 'ILE', 'LYS', 'ASP', 'THR', 'TYR']	['S', '-', 'G']	[[(('test', 181), (-169.8093719482422, 151.52413940429688)), (('test', 192), (-86.71083068847656, 124.59258270263672)), (('test', 200), (-71.05462646484375, -9.944710731506348)), (('test', 208), (-68.08660888671875, -31.5669002532959)), (('test', 217), (-86.46963500976562, 18.381303787231445)), (('test', 225), (-151.6713104248047, -166.20272827148438)), (('test', 232), (-121.42073822021484, 131.4…
10	15c8	H	60	C1	surface	['TYR', 'ASP', 'PRO', 'LYS', 'PHE', 'GLN', 'GLY']	['E', '-', 'T', 'B']	[[(('test', 456), (-129.39720153808594, 160.2429962158203)), (('test', 468), (-94.71338653564453, 123.68087768554688)), (('test', 476), (-34.8210563659668, -45.10236358642578)), (('test', 483), (-66.3738784790039, -13.29909610748291)), (('test', 492), (-107.6125717163086, -16.389591217041016)), (('test', 503), (-52.41657257080078, 137.4528045654297)), (('test', 512), (92.75878143310547, -50.41376…
11	169l	A	2	C5	surface	['MET', 'ASN', 'ILE', 'PHE', 'GLU', 'MET', 'LEU']	['-', 'T', 'H']	[[(('test', 10), (171.91604614257812, 153.7487030029297)), (('test', 18), (-42.272552490234375, -27.658573150634766)), (('test', 26), (-73.65032958984375, -49.365501403808594)), (('test', 37), (-60.52777862548828, -43.93696594238281)), (('test', 46), (-62.30891799926758, -16.733551025390625)), (('test', 54), (-100.48695373535156, -29.83257293701172))]]
12	169l	A	81	C5	surface	['ARG', 'ASN', 'ALA', 'LYS', 'LEU', 'LYS', 'PRO']	['T', '-', 'H']	[[(('test', 618), (-60.86205291748047, 0.5595313310623169)), (('test', 629), (-101.98828125, 136.70315551757812)), (('test', 637), (-69.44339752197266, -41.550838470458984)), (('test', 642), (-81.11521911621094, -38.889259338378906)), (('test', 651), (-78.55686950683594, -40.54496765136719)), (('test', 659), (-50.07649612426758, -53.77738571166992)), (('test', 668), (-56.27433395385742, -57.39207…
13	174l	A	92	C5		['LEU', 'ASP', 'ALA', 'VAL', 'ARG', 'ARG', 'ALA']	['S', '-', 'H']	[[(('test', 687), (-85.7828140258789, 160.7478485107422)), (('test', 695), (-84.07320404052734, 163.33531188964844)), (('test', 703), (-54.1446418762207, -40.813194274902344)), (('test', 708), (-68.04828643798828, -51.8211784362793)), (('test', 715), (-56.61286163330078, -27.409656524658203)), (('test', 726), (-75.22116088867188, -28.611021041870117)), (('test', 737), (-55.79280471801758, -44.569…
14	189l	A	2	C5		['MET', 'ASN', 'LEU', 'PHE', 'GLU', 'MET', 'LEU']	['-', 'H']	[[(('test', 10), (-148.75889587402344, 165.3850555419922)), (('test', 18), (-59.741477966308594, -35.449546813964844)), (('test', 26), (-67.86922454833984, -47.71992492675781)), (('test', 37), (-61.61342239379883, -50.60801696777344)), (('test', 46), (-47.594181060791016, -61.56852722167969)), (('test', 54), (-60.289695739746094, -36.0135612487793))]]
15	189l	A	92	C5		['LEU', 'ASP', 'ALA', 'VAL', 'ARG', 'ARG', 'CYS']	['S', '-', 'H']	[[(('test', 714), (-50.91518783569336, 156.76083374023438)), (('test', 722), (-92.3620834350586, 169.72213745117188)), (('test', 730), (-47.575035095214844, -35.28181457519531)), (('test', 735), (-92.0818099975586, -30.862499237060547)), (('test', 742), (-70.66756439208984, -37.640846252441406)), (('test', 753), (-51.294620513916016, -39.058570861816406)), (('test', 764), (-65.67422485351562, -32…
16	192l	A	2	C5		['MET', 'ASN', 'ILE', 'PHE', 'GLU', 'MET', 'LEU']	['-', 'H']	[[(('test', 10), (-146.43731689453125, 175.22259521484375)), (('test', 18), (-57.6518440246582, -35.68988037109375)), (('test', 26), (-69.8497543334961, -42.4443473815918)), (('test', 37), (-72.6641845703125, -32.6663932800293)), (('test', 46), (-65.0922622680664, -44.456336975097656)), (('test', 54), (-73.65949249267578, -33.05638122558594))]]
17	192l	A	81	C4		['ARG', 'ASN', 'ALA', 'LYS', 'LEU', 'LYS', 'PRO']	['H', '-', 'T']	[[(('test', 604), (-87.19905090332031, -28.47339630126953)), (('test', 615), (-81.21025085449219, 127.78836059570312)), (('test', 623), (-67.4559097290039, -18.393959045410156)), (('test', 628), (-93.47327423095703, -34.3841438293457)), (('test', 637), (-81.37794494628906, -45.02305221557617)), (('test', 645), (-48.44116973876953, -52.74419021606445)), (('test', 654), (-61.28890609741211, -34.973…
18	192l	A	92	C5		['LEU', 'ASP', 'ALA', 'VAL', 'ARG', 'ARG', 'ALA']	['S', '-', 'H']	[[(('test', 694), (-93.68215942382812, 155.0908660888672)), (('test', 702), (-68.38880920410156, 172.60693359375)), (('test', 710), (-69.93115234375, -30.116207122802734)), (('test', 715), (-71.04051971435547, -49.2568359375)), (('test', 722), (-65.55115509033203, -27.049402236938477)), (('test', 733), (-63.992576599121094, -38.96257781982422)), (('test', 744), (-59.553443908691406, -36.035560607…
19	19hc	A	36	C5		['PHE', 'ASN', 'HIS', 'LEU', 'ILE', 'HIS', 'GLU']	['E', 'H']	[[(('test', 237), (-99.97370910644531, 128.28720092773438)), (('test', 248), (-93.43598175048828, 90.26968383789062)), (('test', 256), (-65.09172821044922, -36.91066360473633)), (('test', 266), (-51.108524322509766, -54.0865592956543)), (('test', 274), (-62.21004104614258, -43.31233596801758)), (('test', 282), (-69.39067840576172, -42.15585708618164)), (('test', 292), (-72.03853607177734, -18.459…
20	19hc	A	46	C1		['ALA', 'ASP', 'CYS', 'GLU', 'THR', 'CYS', 'HIS']	['-', 'H']	[[(('test', 327), (-73.53800201416016, -26.51926040649414)), (('test', 332), (-102.20635986328125, 120.73381042480469)), (('test', 340), (-60.812889099121094, -33.3001708984375)), (('test', 346), (-79.1991958618164, -9.218679428100586)), (('test', 355), (-57.336700439453125, -42.135799407958984)), (('test', 362), (-94.455810546875, -51.44986343383789)), (('test', 368), (-80.48883056640625, 73.639…
21	19hc	A	123	C5	surface	['ASP', 'ASP', 'GLU', 'ALA', 'TRP', 'CYS', 'ALA']	['-', 'S', 'H']	[[(('test', 915), (-107.16846466064453, 65.78024291992188)), (('test', 923), (-96.1629638671875, -173.385498046875)), (('test', 931), (-57.03877639770508, -36.55986404418945)), (('test', 940), (-67.97050476074219, -28.514801025390625)), (('test', 945), (-64.596923828125, -54.0334358215332)), (('test', 959), (-55.369773864746094, -38.06464767456055)), (('test', 965), (-72.9951171875, -18.103624343…
22	19hc	A	211	C5		['ASP', 'ASP', 'LYS', 'LEU', 'ALA', 'GLN', 'ALA']	['T', '-', 'H']	[[(('test', 1585), (-115.70738983154297, 11.913616180419922)), (('test', 1593), (-78.176513671875, 118.10468292236328)), (('test', 1601), (-67.3259048461914, -33.73299789428711)), (('test', 1610), (-69.64447021484375, -49.63533020019531)), (('test', 1618), (-57.63349151611328, -47.97565460205078)), (('test', 1623), (-55.0235481262207, -39.436031341552734)), (('test', 1632), (-70.40320587158203, -…
23	19hc	A	258	C5		['PRO', 'ASN', 'LEU', 'MET', 'ALA', 'ALA', 'TYR']	['-', 'H']	[[(('test', 1943), (-64.94220733642578, 148.68045043945312)), (('test', 1950), (-66.91663360595703, 168.0467529296875)), (('test', 1958), (-60.888484954833984, -40.30653762817383)), (('test', 1966), (-60.46977615356445, -46.02569580078125)), (('test', 1974), (-66.18473815917969, -33.26729202270508)), (('test', 1979), (-59.982784271240234, -49.25349807739258)), (('test', 1984), (-64.5166244506836,…
24	1a04	A	40	C5		['SER', 'ASN', 'GLY', 'GLU', 'GLN', 'GLY', 'ILE']	['S', 'H']	[[(('test', 255), (-96.74425506591797, 0.2486603707075119)), (('test', 261), (-150.87884521484375, 156.6990966796875)), (('test', 269), (-58.28870391845703, -39.91643524169922)), (('test', 273), (-61.611045837402344, -45.662662506103516)), (('test', 282), (-64.9670639038086, -56.53690719604492)), (('test', 291), (-55.763370513916016, -37.00102233886719)), (('test', 295), (-64.97250366210938, -40.…
25	1a05	A	163	C5	surface	['TYR', 'ASP', 'GLU', 'ASP', 'GLU', 'ILE', 'ARG']	['E', 'H']	[[(('test', 1207), (-157.3834686279297, 136.83236694335938)), (('test', 1219), (-106.42598724365234, 166.62887573242188)), (('test', 1227), (-58.427303314208984, -25.063766479492188)), (('test', 1236), (-75.98588562011719, -37.7401237487793)), (('test', 1244), (-66.56849670410156, -40.84248352050781)), (('test', 1253), (-68.97224426269531, -40.723846435546875)), (('test', 1261), (-63.992710113525…
26	1a06	A	153	C1		['LEU', 'ASP', 'GLU', 'ASP', 'SER', 'LYS', 'ILE']	['S', 'T', '-']	[[(('test', 1063), (-81.29923248291016, 2.927168846130371)), (('test', 1071), (-72.51522064208984, 145.17662048339844)), (('test', 1079), (-56.801841735839844, -38.35982894897461)), (('test', 1084), (-83.83450317382812, 5.766193866729736)), (('test', 1092), (-51.81568145751953, 142.8199920654297)), (('test', 1098), (-88.93151092529297, 152.73301696777344)), (('test', 1107), (-88.30066680908203, 1…
27	1a0c	A	57	C1	surface	['THR', 'ASP', 'GLN', 'PHE', 'GLY', 'LYS', 'ALA']	['-', 'B', 'T']	[[(('test', 457), (-60.21086502075195, 138.606201171875)), (('test', 464), (-133.2913055419922, -178.15272521972656)), (('test', 472), (-68.13774871826172, -10.359057426452637)), (('test', 481), (-119.5783920288086, 3.418790340423584)), (('test', 492), (-163.59957885742188, 170.15231323242188)), (('test', 496), (-91.88117218017578, 177.84869384765625)), (('test', 503), (-59.70724105834961, 138.79…
28	1a0c	A	73	C5		['THR', 'ASP', 'PRO', 'MET', 'ASP', 'ILE', 'ALA']	['-', 'S', 'H']	[[(('test', 594), (-104.87712097167969, -39.54499816894531)), (('test', 601), (-70.91541290283203, 128.53025817871094)), (('test', 609), (-53.84805679321289, -38.22728729248047)), (('test', 616), (-71.56500244140625, -33.311431884765625)), (('test', 624), (-64.4713134765625, -41.38355255126953)), (('test', 632), (-63.07863998413086, -44.30681610107422)), (('test', 640), (-61.280662536621094, -40.…
29	1a0c	A	200	C5	surface	['THR', 'ASP', 'MET', 'GLU', 'PHE', 'GLU', 'LEU']	['-', 'H']	[[(('test', 1592), (-112.4079360961914, 129.8609619140625)), (('test', 1599), (-98.61591339111328, 93.89974212646484)), (('test', 1607), (-61.543540954589844, -43.928165435791016)), (('test', 1615), (-64.62251281738281, -42.885528564453125)), (('test', 1620), (-62.58183288574219, -45.280975341796875)), (('test', 1631), (-62.81134796142578, -41.94807434082031)), (('test', 1640), (-66.8549423217773…
30	1a0c	A	245	C5	surface	['PHE', 'ASP', 'VAL', 'ALA', 'ASN', 'VAL', 'LEU']	['-', 'S', 'H']	[[(('test', 1963), (-52.794273376464844, -46.48760986328125)), (('test', 1974), (-160.0531005859375, -178.65142822265625)), (('test', 1982), (-57.7283821105957, -46.45346450805664)), (('test', 1989), (-59.70101547241211, -44.3466796875)), (('test', 1994), (-56.222293853759766, -46.614601135253906)), (('test', 2002), (-61.69012451171875, -45.679473876953125)), (('test', 2009), (-61.45309829711914,…
31	1a0c	A	300	C1	surface	['GLY', 'ASP', 'MET', 'LEU', 'LEU', 'GLY', 'TRP']	['-', 'T', 'S', 'B']	[[(('test', 2414), (-103.7585678100586, -169.88381958007812)), (('test', 2418), (-117.53153228759766, 120.31243133544922)), (('test', 2426), (-67.08612823486328, -7.575823783874512)), (('test', 2434), (-97.96537780761719, -6.036664962768555)), (('test', 2442), (-112.52837371826172, 125.78659057617188)), (('test', 2450), (-87.81038665771484, 28.52061653137207)), (('test', 2454), (-137.202484130859…
32	1a0c	A	313	C5	surface	['THR', 'ASP', 'ILE', 'ARG', 'MET', 'THR', 'THR']	['-', 'H']	[[(('test', 2518), (-128.82029724121094, 2.8884599208831787)), (('test', 2525), (-89.14688110351562, 103.19572448730469)), (('test', 2533), (-71.08568572998047, -20.644817352294922)), (('test', 2541), (-69.36786651611328, -38.19353485107422)), (('test', 2552), (-73.638671875, -39.603736877441406)), (('test', 2560), (-65.86601257324219, -33.69197463989258)), (('test', 2567), (-62.75340270996094, -…
33	1a0c	A	403	C5	surface	['ALA', 'ASP', 'PHE', 'ARG', 'SER', 'LEU', 'GLU']	['-', 'H']	[[(('test', 3213), (-83.9100112915039, 154.4757080078125)), (('test', 3218), (-147.56582641601562, 179.1003875732422)), (('test', 3226), (-55.572296142578125, -40.316715240478516)), (('test', 3237), (-65.5220718383789, -48.935672760009766)), (('test', 3248), (-66.0384750366211, -40.05493927001953)), (('test', 3254), (-64.8331069946289, -36.76457595825195)), (('test', 3262), (-63.99888610839844, -…
34	1a0d	A	56	C1	surface	['SER', 'ASP', 'PRO', 'PHE', 'GLY', 'ALA', 'GLY']	['-', 'B', 'T']	[[(('test', 439), (-65.99459075927734, 166.2550811767578)), (('test', 445), (-155.2127227783203, 150.7937774658203)), (('test', 453), (-54.59642028808594, -19.26634407043457)), (('test', 460), (-124.33110809326172, 6.360695838928223)), (('test', 471), (-134.77288818359375, 147.93746948242188)), (('test', 475), (-78.81370544433594, 167.0065155029297)), (('test', 480), (-61.8201789855957, 129.62202…
35	1a0d	A	198	C5	surface	['THR', 'ASP', 'MET', 'LYS', 'LEU', 'GLU', 'LEU']	['-', 'H']	[[(('test', 1567), (-108.67183685302734, 126.8660659790039)), (('test', 1574), (-98.87295532226562, 88.52188110351562)), (('test', 1582), (-61.000404357910156, -45.33637619018555)), (('test', 1590), (-61.49346160888672, -39.16666030883789)), (('test', 1599), (-64.6861801147461, -50.7252311706543)), (('test', 1607), (-53.789302825927734, -45.39027404785156)), (('test', 1616), (-67.15056610107422, …
36	1a0d	A	298	C1	surface	['GLY', 'ASP', 'MET', 'LEU', 'LEU', 'GLY', 'TRP']	['-', 'T', 'S', 'B']	[[(('test', 2374), (-111.38676452636719, -173.8640899658203)), (('test', 2378), (-110.68968963623047, 130.33218383789062)), (('test', 2386), (-81.11592864990234, -6.320837020874023)), (('test', 2394), (-95.68143463134766, -1.6833040714263916)), (('test', 2402), (-120.7254638671875, 125.12068176269531)), (('test', 2410), (-90.29483032226562, 31.126422882080078)), (('test', 2414), (-139.32546997070…
37	1a0d	A	311	C5	surface	['THR', 'ASP', 'LEU', 'TYR', 'SER', 'THR', 'THR']	['-', 'H']	[[(('test', 2478), (-119.60682678222656, -23.929611206054688)), (('test', 2485), (-66.03099060058594, 110.81121063232422)), (('test', 2493), (-70.05206298828125, -23.321535110473633)), (('test', 2501), (-66.91011810302734, -43.5562629699707)), (('test', 2513), (-61.371734619140625, -53.45756912231445)), (('test', 2519), (-57.88678741455078, -46.0360107421875)), (('test', 2526), (-57.3939361572265…
38	1a0d	A	401	C5	surface	['ALA', 'ASP', 'PHE', 'HIS', 'LYS', 'LEU', 'GLU']	['-', 'H']	[[(('test', 3190), (-114.56328582763672, 151.4047393798828)), (('test', 3195), (-140.24208068847656, 177.08555603027344)), (('test', 3203), (-56.9208984375, -29.943973541259766)), (('test', 3214), (-64.9897232055664, -54.854522705078125)), (('test', 3224), (-64.71343231201172, -43.257755279541016)), (('test', 3233), (-61.6463508605957, -43.191802978515625)), (('test', 3241), (-65.15293884277344, …
39	1a0e	A	200	C5		['THR', 'ASP', 'LEU', 'GLY', 'PHE', 'GLU', 'LEU']	['-', 'H']	[[(('test', 1588), (-114.092529296875, 122.4847412109375)), (('test', 1595), (-93.322998046875, 84.74506378173828)), (('test', 1603), (-45.739253997802734, -53.32402801513672)), (('test', 1611), (-56.924530029296875, -44.71600341796875)), (('test', 1615), (-62.886070251464844, -51.7757568359375)), (('test', 1626), (-56.029415130615234, -41.97829055786133)), (('test', 1635), (-67.6436538696289, -2…
40	1a0e	A	245	C5		['PHE', 'ASP', 'VAL', 'ALA', 'THR', 'ALA', 'TYR']	['-', 'S', 'H']	[[(('test', 1955), (-53.584835052490234, -44.29261779785156)), (('test', 1966), (-164.9964141845703, -179.0603790283203)), (('test', 1974), (-47.59359359741211, -58.16904830932617)), (('test', 1981), (-58.620140075683594, -43.97639465332031)), (('test', 1986), (-64.62226104736328, -49.432159423828125)), (('test', 1993), (-61.78568649291992, -43.119651794433594)), (('test', 1998), (-56.55289459228…
41	1a0e	A	300	C1	surface	['GLY', 'ASP', 'LEU', 'LEU', 'LEU', 'GLY', 'TRP']	['-', 'T', 'S']	[[(('test', 2392), (-89.81503295898438, 177.33009338378906)), (('test', 2396), (-108.40474700927734, 113.60710144042969)), (('test', 2404), (-63.23671340942383, -18.769777297973633)), (('test', 2412), (-92.46894073486328, 2.027482032775879)), (('test', 2420), (-118.29188537597656, 137.07827758789062)), (('test', 2428), (-85.89706420898438, 14.455482482910156)), (('test', 2432), (-131.343719482421…
42	1a0e	A	313	C5	surface	['THR', 'ASN', 'VAL', 'TYR', 'ASP', 'THR', 'THR']	['-', 'H']	[[(('test', 2496), (-128.45956420898438, 27.322837829589844)), (('test', 2503), (-123.03312683105469, 110.68560791015625)), (('test', 2511), (-64.90560913085938, -28.04353904724121)), (('test', 2518), (-62.16045379638672, -46.34449768066406)), (('test', 2530), (-65.62673950195312, -47.120567321777344)), (('test', 2538), (-63.98958969116211, -35.42803192138672)), (('test', 2545), (-64.831283569335…
43	1a0e	A	403	C5		['VAL', 'ASP', 'PHE', 'GLU', 'LYS', 'LEU', 'GLU']	['-', 'H']	[[(('test', 3184), (-94.33191680908203, 157.69061279296875)), (('test', 3191), (-139.83480834960938, 179.48565673828125)), (('test', 3199), (-59.01006317138672, -43.054298400878906)), (('test', 3210), (-61.735107421875, -49.77471160888672)), (('test', 3219), (-63.93135452270508, -32.84972381591797)), (('test', 3224), (-72.2216796875, -35.048885345458984)), (('test', 3232), (-64.50556182861328, -4…
44	1a0g	A	18	C1	surface	['ILE', 'ASP', 'LYS', 'GLU', 'ASP', 'ARG', 'GLY']	['B', '-', 'T', 'H']	[[(('test', 138), (-97.28978729248047, 127.2464370727539)), (('test', 146), (-73.98406982421875, 139.4800567626953)), (('test', 154), (-57.58940887451172, -24.260238647460938)), (('test', 163), (-103.3780517578125, 26.12795066833496)), (('test', 172), (-73.54058074951172, 129.15518188476562)), (('test', 180), (-59.26932907104492, -22.941770553588867)), (('test', 191), (-68.97517395019531, -29.070…
45	1a0g	A	197	C1		['ALA', 'ASN', 'ASN', 'MET', 'ILE', 'ALA', 'LYS']	['S', 'T', '-']	[[(('test', 1587), (-82.46027374267578, 79.937744140625)), (('test', 1592), (-118.90714263916016, -160.2044677734375)), (('test', 1600), (-65.35420227050781, -9.154226303100586)), (('test', 1608), (-84.10277557373047, -16.262088775634766)), (('test', 1616), (-141.92440795898438, 169.04696655273438)), (('test', 1624), (-85.9098892211914, 138.48495483398438)), (('test', 1629), (-84.71218872070312, …
46	1a0h	A	225	C1	surface	['GLY', 'ASP', 'GLU', 'GLU', 'GLY', 'ALA', 'TRP']	['-', 'T']	[[(('test', 494), (76.03722381591797, 26.202686309814453)), (('test', 498), (-58.950042724609375, 119.7827377319336)), (('test', 506), (-68.93387603759766, -6.107306003570557)), (('test', 515), (-93.60264587402344, -1.970104455947876)), (('test', 524), (118.7925796508789, 169.15573120117188)), (('test', 528), (-66.67903900146484, 144.5764923095703)), (('test', 533), (-139.7250213623047, 169.17149…
47	1a0i	A	70	C1		['PHE', 'ASP', 'VAL', 'ARG', 'TRP', 'LYS', 'ARG']	['E', '-', 'H']	[[(('test', 550), (-78.65294647216797, 139.5988006591797)), (('test', 561), (-149.25848388671875, 127.22635650634766)), (('test', 569), (-55.141204833984375, -34.68209457397461)), (('test', 576), (-64.60993957519531, -15.603357315063477)), (('test', 587), (-77.23441314697266, -33.74220657348633)), (('test', 601), (-64.02682495117188, -47.921382904052734)), (('test', 610), (-63.94737243652344, -41…
48	1a0i	A	79	C1		['ASN', 'ASP', 'ASP', 'ARG', 'CYS', 'PHE', 'TYR']	['H', 'S', 'T', '-']	[[(('test', 637), (-68.52935028076172, -39.246829986572266)), (('test', 645), (-35.62685012817383, 128.28958129882812)), (('test', 653), (-47.86827087402344, -43.93222427368164)), (('test', 661), (-69.60385131835938, -5.800964832305908)), (('test', 672), (-100.16761779785156, 124.78717041015625)), (('test', 678), (-95.25926971435547, -9.290771484375)), (('test', 689), (-112.35726928710938, 79.767…
49	1a0i	A	200	C5		['TYR', 'ASP', 'MET', 'VAL', 'GLU', 'LEU', 'GLN']	['S', 'H']	[[(('test', 1568), (-101.74250030517578, -17.63300323486328)), (('test', 1580), (-143.58470153808594, 171.3678436279297)), (('test', 1588), (-68.22659301757812, -25.738056182861328)), (('test', 1596), (-71.28654479980469, -45.63314437866211)), (('test', 1603), (-55.86103439331055, -39.29837417602539)), (('test', 1612), (-62.230445861816406, -49.97046661376953)), (('test', 1620), (-61.559574127197…
50	1a0i	A	223	C1		['LYS', 'ASP', 'PRO', 'MET', 'CYS', 'ILE', 'TYR']	['E', '-', 'T']	[[(('test', 1760), (-112.16696166992188, 126.27210998535156)), (('test', 1769), (-65.6030044555664, 117.41215515136719)), (('test', 1777), (-58.672794342041016, -21.190855026245117)), (('test', 1784), (-103.60316467285156, -1.9423924684524536)), (('test', 1792), (-76.69776153564453, 140.1629180908203)), (('test', 1798), (-84.05827331542969, -179.45643615722656)), (('test', 1806), (-87.47104644775…
51	1a0j	A	115	C1		['LEU', 'ASN', 'SER', 'TYR', 'VAL', 'SER', 'THR']	['-', 'B', 'T']	[[(('test', 736), (-84.07415771484375, 142.81715393066406)), (('test', 744), (-162.54168701171875, -161.37269592285156)), (('test', 752), (-64.13505554199219, -26.6129150390625)), (('test', 758), (-95.38011169433594, -17.225669860839844)), (('test', 770), (-133.274658203125, 110.61573028564453)), (('test', 777), (-137.36614990234375, 168.7169189453125)), (('test', 783), (-97.36622619628906, 160.1…
52	1a0p	A	95	C1		['ASP', 'ASP', 'PRO', 'SER', 'ALA', 'HIS', 'LEU']	['S', '-', 'T']	[[(('test', 706), (-134.99822998046875, 164.68572998046875)), (('test', 714), (-112.4707260131836, 101.0501480102539)), (('test', 722), (-60.33755111694336, -18.920015335083008)), (('test', 729), (-93.91297149658203, -0.7620751857757568)), (('test', 735), (-54.44649887084961, -46.709571838378906)), (('test', 740), (-80.49991607666016, -38.57530212402344))]]
53	1a0r	P	86	C5	surface	['GLU', 'ASP', 'GLU', 'ASN', 'CYS', 'LEU', 'ARG']	['-', 'H']	[[(('test', 3527), (-63.39787673950195, 124.98019409179688)), (('test', 3536), (-73.72074890136719, 117.81468200683594)), (('test', 3544), (-47.805702209472656, -41.947139739990234)), (('test', 3553), (-59.181396484375, -45.90275573730469)), (('test', 3561), (-62.10824966430664, -34.946414947509766)), (('test', 3567), (-61.79521560668945, -45.443016052246094)), (('test', 3575), (-58.8547821044921…
54	1a0s	P	86	C1	surface	['MET', 'ASN', 'ASP', 'SER', 'GLY', 'ALA', 'SER']	['E', 'T', 'S']	[[(('test', 111), (-131.42604064941406, 163.13661193847656)), (('test', 119), (-95.74153137207031, -178.7015380859375)), (('test', 127), (-66.43679809570312, -0.14265252649784088)), (('test', 135), (-110.51071166992188, 1.997235894203186)), (('test', 141), (74.8482666015625, 33.785160064697266)), (('test', 145), (-131.80003356933594, 170.7327423095703)), (('test', 150), (-64.78343963623047, 155.6…
55	1a0s	P	237	C1	surface	['ASP', 'ASP', 'SER', 'SER', 'ASN', 'SER', 'VAL']	['T', '-', 'S', 'E']	[[(('test', 1269), (-78.55760192871094, -33.38764572143555)), (('test', 1277), (-86.38717651367188, 100.63198852539062)), (('test', 1285), (-56.11115646362305, -24.76966094970703)), (('test', 1291), (-90.36109161376953, -14.695180892944336)), (('test', 1297), (-120.02172088623047, 30.60203742980957)), (('test', 1305), (-130.652587890625, 125.01786804199219)), (('test', 1311), (-133.06005859375, 1…
56	1a1m	A	37	C1		['PHE', 'ASP', 'SER', 'ASP', 'ALA', 'ALA', 'SER']	['E', 'T', 'S']	[[(('test', 287), (-151.5572052001953, 132.3921356201172)), (('test', 298), (-138.43222045898438, 120.27159881591797)), (('test', 306), (-71.69522857666016, -18.884510040283203)), (('test', 312), (-84.49720001220703, 14.25130844116211)), (('test', 320), (-102.79996490478516, 148.31219482421875)), (('test', 325), (-71.64997863769531, 127.04485321044922)), (('test', 330), (61.238685607910156, 69.50…
57	1a1v	A	296	C5	surface	['THR', 'ASP', 'ALA', 'THR', 'SER', 'ILE', 'LEU']	['-', 'S', 'H']	[[(('test', 914), (-105.5932388305664, 16.151216506958008)), (('test', 923), (-77.3154525756836, 147.00711059570312)), (('test', 932), (-48.267398834228516, -44.65739059448242)), (('test', 938), (-61.496559143066406, -39.64761734008789)), (('test', 947), (-71.03642272949219, -41.76032257080078)), (('test', 955), (-64.17080688476562, -43.35027313232422)), (('test', 964), (-68.17637634277344, -39.9…
58	1a1v	A	396	C1		['LEU', 'ASP', 'VAL', 'SER', 'VAL', 'ILE', 'PRO']	['S', '-', 'G']	[[(('test', 1784), (-88.05168914794922, -179.38865661621094)), (('test', 1793), (-109.31842041015625, 111.04998779296875)), (('test', 1802), (-72.98711395263672, -18.536556243896484)), (('test', 1810), (-73.74805450439453, -10.133837699890137)), (('test', 1818), (-84.1483154296875, -13.139331817626953)), (('test', 1826), (-74.1105728149414, 122.38639068603516)), (('test', 1835), (-62.321903228759…
59	1a1v	A	454	C5		['GLN', 'ASP', 'ALA', 'VAL', 'SER', 'ARG', 'THR']	['-', 'B', 'H']	[[(('test', 2264), (-68.58271789550781, 158.88812255859375)), (('test', 2276), (-103.14273071289062, -176.36669921875)), (('test', 2285), (-60.131038665771484, -35.58455276489258)), (('test', 2291), (-64.23448944091797, -46.16744613647461)), (('test', 2299), (-59.48403549194336, -50.8355598449707)), (('test', 2307), (-63.54017639160156, -46.54674530029297)), (('test', 2324), (-62.27064514160156, …
60	1a1v	A	487	C1		['PHE', 'ASP', 'SER', 'SER', 'VAL', 'LEU', 'CYS']	['-', 'H']	[[(('test', 2596), (-139.1427001953125, 150.3441619873047)), (('test', 2608), (-71.6576156616211, 151.22189331054688)), (('test', 2617), (-60.90814208984375, -24.130067825317383)), (('test', 2625), (-63.05849075317383, -22.429702758789062)), (('test', 2633), (-69.82698059082031, -36.41700744628906)), (('test', 2641), (-65.09064483642578, -46.18936538696289)), (('test', 2650), (-56.30253601074219,…
61	1a1v	A	543	C5		['ILE', 'ASP', 'ALA', 'HIS', 'PHE', 'LEU', 'SER']	['-', 'H']	[[(('test', 3118), (-83.0923080444336, 160.06822204589844)), (('test', 3127), (-83.72464752197266, 118.95708465576172)), (('test', 3136), (-60.347991943359375, -34.28647232055664)), (('test', 3142), (-68.52246856689453, -40.21869659423828)), (('test', 3155), (-65.79609680175781, -42.563045501708984)), (('test', 3167), (-56.12977981567383, -48.034950256347656)), (('test', 3176), (-62.3512115478515…
62	1a1w	A	2	C5		['MET', 'ASP', 'PRO', 'PHE', 'LEU', 'VAL', 'LEU']	['-', 'H']	[[(('test', 21), (-175.60658264160156, 82.44805145263672)), (('test', 33), (-46.67852020263672, -41.50021743774414)), (('test', 47), (-64.71060180664062, -42.88573455810547)), (('test', 67), (-54.6677131652832, -45.742183685302734)), (('test', 86), (-63.72077560424805, -33.072235107421875)), (('test', 102), (-66.45697784423828, -27.750253677368164))]]
63	1a21	A	64	C1		['LYS', 'ASP', 'VAL', 'GLY', 'GLN', 'THR', 'TYR']	['T', '-', 'S']	[[(('test', 488), (-57.08562469482422, -36.1358757019043)), (('test', 497), (-165.89315795898438, 100.47230529785156)), (('test', 505), (-67.24998474121094, -2.3747925758361816)), (('test', 512), (-91.69684600830078, -11.117228507995605)), (('test', 516), (-85.42153930664062, 156.6085205078125)), (('test', 525), (-96.60668182373047, 125.56916046142578)), (('test', 532), (-111.75103759765625, 154.…
64	1a22	A	63	C5	surface	['SER', 'ASN', 'ARG', 'GLU', 'GLU', 'THR', 'GLN']	['-', 'S', 'H']	[[(('test', 511), (-117.82901763916016, -2.871330738067627)), (('test', 517), (-146.69586181640625, 169.8116455078125)), (('test', 525), (-54.256752014160156, -45.78630828857422)), (('test', 536), (-56.91631317138672, -62.79399871826172)), (('test', 545), (-42.70478820800781, -53.6170539855957)), (('test', 554), (-58.741329193115234, -51.52472686767578)), (('test', 561), (-72.35600280761719, 4.85…
65	1a2a	A	39	C5	surface	['LYS', 'ASP', 'GLY', 'THR', 'ASP', 'ARG', 'CYS']	['-', 'S', 'H']	[[(('test', 277), (-78.94483184814453, -30.379776000976562)), (('test', 286), (-175.5760498046875, -173.65989685058594)), (('test', 294), (-42.920677185058594, -62.115596771240234)), (('test', 298), (-53.86750411987305, -47.497615814208984)), (('test', 305), (-60.40944290161133, -36.37936019897461)), (('test', 313), (-60.496681213378906, -34.63525390625)), (('test', 324), (-61.98500442504883, -50…
66	1a2o	A	37	C5		['PRO', 'ASP', 'PRO', 'LEU', 'VAL', 'ALA', 'ARG']	['S', 'H']	[[(('test', 270), (-81.46436309814453, -18.91514778137207)), (('test', 277), (-155.63160705566406, 167.02066040039062)), (('test', 285), (-60.1385383605957, -9.80204963684082)), (('test', 292), (-89.7275390625, -43.19489669799805)), (('test', 300), (-75.37550354003906, -29.366363525390625)), (('test', 307), (-64.92249298095703, -41.27616882324219)), (('test', 312), (-58.43257522583008, -45.142810…
67	1a2o	A	329	C1		['VAL', 'ASP', 'LEU', 'SER', 'GLN', 'VAL', 'SER']	['E', '-', 'H']	[[(('test', 2460), (-126.73985290527344, 150.1522979736328)), (('test', 2467), (-65.26933288574219, 143.31527709960938)), (('test', 2475), (-51.501338958740234, -36.219844818115234)), (('test', 2483), (-75.4899673461914, -1.7884881496429443)), (('test', 2489), (-116.645751953125, -13.975415229797363)), (('test', 2498), (-53.93334197998047, -45.39589309692383)), (('test', 2505), (-61.1260261535644…
68	1a2x	A	71	C5		['ILE', 'ASP', 'PHE', 'GLU', 'GLU', 'PHE', 'LEU']	['E', 'H']	[[(('test', 516), (-148.7010040283203, 145.01573181152344)), (('test', 524), (-86.54383087158203, 179.44927978515625)), (('test', 532), (-74.46792602539062, -33.87025451660156)), (('test', 543), (-71.25296020507812, -30.308687210083008)), (('test', 552), (-73.99011993408203, -41.8704833984375)), (('test', 561), (-56.89601516723633, -49.11423110961914)), (('test', 572), (-55.00116729736328, -73.56…
69	1a2x	A	111	C5	surface	['ILE', 'ASP', 'ALA', 'GLU', 'GLU', 'LEU', 'ALA']	['E', 'H']	[[(('test', 849), (-127.96257019042969, 122.08378601074219)), (('test', 857), (-111.74276733398438, 155.32069396972656)), (('test', 865), (-24.372560501098633, -55.46712112426758)), (('test', 870), (-63.32857131958008, -45.002811431884766)), (('test', 879), (-59.927555084228516, -36.6458625793457)), (('test', 888), (-57.37085723876953, -53.91986846923828)), (('test', 896), (-67.1405258178711, -22…
70	1a2z	A	18	C1		['LYS', 'ASN', 'PRO', 'THR', 'GLU', 'GLN', 'ILE']	['-', 'H']	[[(('test', 122), (-137.48741149902344, 160.59286499023438)), (('test', 131), (-136.89059448242188, 115.1388931274414)), (('test', 139), (-55.53114700317383, -30.07725715637207)), (('test', 146), (-68.7059326171875, -20.738847732543945)), (('test', 153), (-68.3944320678711, -50.646278381347656)), (('test', 162), (-60.84196472167969, -40.916683197021484)), (('test', 171), (-66.0486068725586, -42.7…
71	1a32	A	73	C5		['LYS', 'ASP', 'VAL', 'ALA', 'ARG', 'TYR', 'ARG']	['H', '-']	[[(('test', 593), (-71.728515625, -44.271141052246094)), (('test', 602), (-158.86932373046875, 105.74628448486328)), (('test', 610), (-62.67367935180664, -31.264423370361328)), (('test', 617), (-64.63587188720703, -53.9888916015625)), (('test', 622), (-63.35546875, -33.69281768798828)), (('test', 633), (-63.51224136352539, -50.656028747558594)), (('test', 645), (-73.64676666259766, -28.6525001525…
72	1a33	A	159	C1		['THR', 'ASN', 'SER', 'LYS', 'ASN', 'ARG', 'PRO']	['B', '-', 'T', 'S']	[[(('test', 1190), (-123.2103271484375, 169.98812866210938)), (('test', 1197), (-93.33036041259766, -179.80516052246094)), (('test', 1205), (-56.901554107666016, -15.137550354003906)), (('test', 1211), (-104.43132781982422, 19.28628921508789)), (('test', 1220), (65.73438262939453, 20.067251205444336)), (('test', 1228), (-94.32946014404297, 127.79309844970703)), (('test', 1239), (-56.6073226928710…
73	1a34	A	115	C1		['SER', 'ASN', 'ILE', 'ASN', 'THR', 'ARG', 'ALA']	['S', 'T', '-']	[[(('test', 1595), (-110.23455810546875, -1.4509085416793823)), (('test', 1606), (-133.59579467773438, 126.91958618164062)), (('test', 1620), (-58.83283996582031, -21.306852340698242)), (('test', 1639), (-92.08165740966797, 5.270463943481445)), (('test', 1653), (-114.05724334716797, 151.9519500732422)), (('test', 1675), (-70.57044219970703, 146.51605224609375)), (('test', 1699), (-95.202568054199…
74	1a39	A	34	C1		['LEU', 'ASP', 'SER', 'LEU', 'TRP', 'HIS', 'TRP']	['E', '-', 'G', 'S']	[[(('test', 250), (-81.47985076904297, 149.98019409179688)), (('test', 258), (-55.694862365722656, 143.02011108398438)), (('test', 266), (-50.372371673583984, -44.391021728515625)), (('test', 272), (-73.92778778076172, -0.66234290599823)), (('test', 280), (-90.5923080444336, -15.666411399841309)), (('test', 294), (-75.38834381103516, 151.43014526367188)), (('test', 304), (-67.61234283447266, 116.…
75	1a39	A	113	C1		['LEU', 'ASP', 'LYS', 'THR', 'LYS', 'ARG', 'ARG']	['E', '-', 'T', 'S']	[[(('test', 856), (-101.23125457763672, 155.51539611816406)), (('test', 864), (-72.24124145507812, -177.9731903076172)), (('test', 872), (-65.67259216308594, -14.847718238830566)), (('test', 881), (-90.97239685058594, -17.601137161254883)), (('test', 888), (80.0854263305664, -6.521583557128906)), (('test', 897), (-95.05117797851562, -11.158527374267578)), (('test', 908), (-145.39047241210938, 152…
76	1a39	A	311	C5		['ILE', 'ASP', 'ASP', 'GLU', 'PHE', 'CYS', 'GLU']	['B', '-', 'H']	[[(('test', 2423), (-78.98453521728516, 130.75192260742188)), (('test', 2431), (-153.46372985839844, 179.2062225341797)), (('test', 2439), (-57.5723762512207, -52.51758575439453)), (('test', 2447), (-53.86069107055664, -46.93101501464844)), (('test', 2456), (-59.704952239990234, -50.41141891479492)), (('test', 2467), (-56.95454025268555, -44.646018981933594)), (('test', 2473), (-68.71605682373047…
77	1a3d	A	1	C5		['ASN', 'LEU', 'TYR', 'GLN', 'PHE', 'LYS']	['Missing', '-', 'H']	[[(('test', 10), (-43.23069763183594, -47.329673767089844)), (('test', 18), (-68.28147888183594, -34.58107376098633)), (('test', 30), (-70.79653930664062, -34.512939453125)), (('test', 39), (-66.34201049804688, -44.23841094970703)), (('test', 50), (-56.933631896972656, -41.543739318847656))]]
78	1a3d	A	38	C5		['VAL', 'ASP', 'ASP', 'LEU', 'ASP', 'ARG', 'CYS']	['-', 'S', 'H']	[[(('test', 289), (-71.3982925415039, -30.45172882080078)), (('test', 296), (-162.04779052734375, 178.88250732421875)), (('test', 304), (-55.14396286010742, -41.30683135986328)), (('test', 312), (-59.23360061645508, -47.78730010986328)), (('test', 320), (-58.31361389160156, -33.693538665771484)), (('test', 328), (-63.8452262878418, -40.49068832397461)), (('test', 339), (-54.179664611816406, -46.3…
79	1a3d	A	106	C1		['TYR', 'ASN', 'ASP', 'ASN', 'ASN', 'TYR', 'ASN']	['-', 'G', 'B']	[[(('test', 801), (-101.22730255126953, 115.64999389648438)), (('test', 813), (-95.00232696533203, 107.18669128417969)), (('test', 821), (-53.35664367675781, -25.183752059936523)), (('test', 829), (-74.46598815917969, -12.962282180786133)), (('test', 837), (-99.8326644897461, 4.699654579162598)), (('test', 845), (-82.00609588623047, 130.04757690429688)), (('test', 857), (52.89947509765625, 58.091…
80	1a3d	A	113	C5		['ILE', 'ASP', 'LEU', 'LYS', 'ALA', 'ARG', 'CYS']	['-', 'H']	[[(('test', 865), (-89.8571548461914, 172.1190185546875)), (('test', 873), (-87.932373046875, 106.06427001953125)), (('test', 881), (-58.66057586669922, -34.568599700927734)), (('test', 889), (-67.18317413330078, -36.7646598815918)), (('test', 898), (-80.51509094238281, -26.574817657470703)), (('test', 903), (-114.79789733886719, -19.230924606323242)), (('test', 914), (-105.09274291992188, 63.741…
81	1a3l	H	60	C1	surface	['ASN', 'ASN', 'GLU', 'LYS', 'PHE', 'ARG', 'GLY']	['E', '-', 'G', 'T']	[[(('test', 469), (-130.64378356933594, 156.51795959472656)), (('test', 477), (-87.10980224609375, 108.24015045166016)), (('test', 485), (-61.47334289550781, -16.206371307373047)), (('test', 494), (-59.52124786376953, -23.186153411865234)), (('test', 503), (-104.04737854003906, 14.132896423339844)), (('test', 514), (-62.82174301147461, 126.35429382324219)), (('test', 525), (93.7623062133789, -9.3…
82	1a3r	H	28	C1	surface	['PHE', 'ASN', 'ILE', 'LYS', 'ASP', 'ILE', 'TYR']	['S', '-', 'G']	[[(('test', 176), (-139.65321350097656, 149.174560546875)), (('test', 187), (-82.34625244140625, 120.01403045654297)), (('test', 195), (-57.42123794555664, -16.85801124572754)), (('test', 203), (-76.76678466796875, -7.104868412017822)), (('test', 212), (-113.02790832519531, 9.22756290435791)), (('test', 220), (-117.89678192138672, 141.54042053222656)), (('test', 228), (-97.96141815185547, 106.952…
83	1a3r	H	60	C1	surface	['TYR', 'ASP', 'PRO', 'LYS', 'PHE', 'GLN', 'GLY']	['E', '-', 'G', 'T']	[[(('test', 459), (-133.38885498046875, 160.2687225341797)), (('test', 471), (-75.30943298339844, 131.9113006591797)), (('test', 479), (-45.12738800048828, -35.60792541503906)), (('test', 486), (-73.6187973022461, -10.597840309143066)), (('test', 495), (-110.67912292480469, -3.8609745502471924)), (('test', 506), (-50.8480110168457, -44.43300247192383)), (('test', 515), (-89.44097137451172, -1.432…
84	1a40	A	96	C5		['LEU', 'ASP', 'GLY', 'LYS', 'THR', 'LEU', 'GLY']	['E', '-', 'H']	[[(('test', 683), (-128.88198852539062, 151.87425231933594)), (('test', 691), (-111.49691772460938, 173.40992736816406)), (('test', 699), (-59.82844161987305, -45.88505554199219)), (('test', 703), (-62.36623001098633, -45.07833480834961)), (('test', 712), (-68.86363220214844, -38.495758056640625)), (('test', 719), (-60.4830322265625, -46.09330368041992)), (('test', 727), (-60.93318176269531, -40.…
85	1a40	A	153	C5		['VAL', 'ASN', 'GLU', 'GLU', 'TRP', 'LYS', 'ASN']	['H', '-']	[[(('test', 1119), (-109.00128173828125, -6.470509052276611)), (('test', 1126), (-141.27325439453125, 107.8293685913086)), (('test', 1134), (-61.38187789916992, -39.5300178527832)), (('test', 1143), (-61.726688385009766, -43.197296142578125)), (('test', 1152), (-61.127296447753906, -52.745540618896484)), (('test', 1166), (-51.336788177490234, -49.334922790527344)), (('test', 1175), (-75.366767883…
86	1a45	A	64	C1		['PRO', 'ASP', 'TYR', 'GLN', 'GLN', 'TRP', 'MET']	['S', 'T']	[[(('test', 527), (-72.56861114501953, -22.71234893798828)), (('test', 534), (-140.64405822753906, 140.01565551757812)), (('test', 542), (-61.79091262817383, 0.6236960887908936)), (('test', 554), (-90.97724151611328, -13.403079986572266)), (('test', 563), (-63.8359260559082, -14.70500659942627)), (('test', 572), (-127.74410247802734, 16.10576629638672)), (('test', 586), (68.52938079833984, 36.542…
87	1a47	A	105	C1		['ARG', 'ASP', 'PHE', 'LYS', 'ARG', 'THR', 'ASN']	['E']	[[(('test', 798), (-132.0426788330078, -33.28476333618164)), (('test', 809), (-156.8260040283203, 102.47998046875)), (('test', 817), (-70.02935791015625, -3.0328004360198975)), (('test', 828), (-105.67623901367188, 0.2776586711406708)), (('test', 837), (-130.86810302734375, 162.60635375976562)), (('test', 848), (-88.5308837890625, 165.24777221679688)), (('test', 855), (-83.4621810913086, 112.0395…
88	1a47	A	283	C5		['LEU', 'ASP', 'PHE', 'ARG', 'PHE', 'SER', 'GLN']	['B', '-', 'H']	[[(('test', 2236), (-75.30204010009766, 125.83675384521484)), (('test', 2244), (-72.33893585205078, 84.41027069091797)), (('test', 2252), (-72.8819580078125, -31.005722045898438)), (('test', 2263), (-65.65471649169922, -38.037906646728516)), (('test', 2274), (-69.9358139038086, -53.98480987548828)), (('test', 2285), (-55.02193832397461, -49.59775924682617)), (('test', 2291), (-64.66790008544922, …
89	1a47	A	327	C1		['ASP', 'ASN', 'HIS', 'ASP', 'MET', 'ASP', 'ARG']	['-', 'T', 'S']	[[(('test', 2602), (-164.3057403564453, 174.60317993164062)), (('test', 2610), (-166.01303100585938, -179.6267547607422)), (('test', 2618), (-60.42662811279297, -11.121832847595215)), (('test', 2628), (-103.36851501464844, -19.521595001220703)), (('test', 2636), (-102.367431640625, 161.77931213378906)), (('test', 2644), (-65.98929595947266, 140.5960235595703)), (('test', 2652), (-56.1626625061035…
90	1a47	A	401	C2		['SER', 'ASN', 'PRO', 'ALA', 'ILE', 'ALA', 'TYR']	['H', '-']	[[(('test', 3185), (-83.89097595214844, -29.508268356323242)), (('test', 3191), (-117.11815643310547, 96.6312255859375)), (('test', 3199), (-53.65141677856445, -20.051469802856445)), (('test', 3206), (-69.91759490966797, -32.510215759277344)), (('test', 3211), (-79.52335357666016, -29.262794494628906)), (('test', 3219), (-80.31987762451172, -48.61241149902344)), (('test', 3224), (-127.59744262695…
91	1a47	A	458	C1		['THR', 'ASP', 'VAL', 'LEU', 'GLY', 'GLY', 'LEU']	['-', 'T']	[[(('test', 3636), (-103.08525085449219, 162.97564697265625)), (('test', 3643), (-75.97743225097656, 125.75093841552734)), (('test', 3651), (-65.63902282714844, -29.31814956665039)), (('test', 3658), (-76.73003387451172, -4.672441005706787)), (('test', 3666), (57.503360748291016, 39.57152557373047)), (('test', 3670), (71.47196197509766, 6.425166130065918)), (('test', 3674), (-48.044193267822266, …
92	1a48	A	27	C1		['VAL', 'ASP', 'ALA', 'GLY', 'THR', 'LEU', 'LEU']	['E', 'T']	[[(('test', 197), (-89.30955505371094, -47.40230178833008)), (('test', 204), (-155.8383331298828, -170.857421875)), (('test', 212), (-57.61982345581055, -29.086896896362305)), (('test', 217), (-119.11389923095703, 13.085575103759766)), (('test', 221), (-135.97486877441406, 138.0675506591797)), (('test', 228), (-118.1700210571289, 161.4234619140625)), (('test', 236), (-123.11637115478516, 115.7459…
93	1a48	A	223	C1		['ILE', 'ASP', 'GLU', 'LYS', 'THR', 'ASN', 'GLU']	['E', 'T']	[[(('test', 1699), (-136.9819793701172, 140.93331909179688)), (('test', 1707), (-103.06477355957031, 99.98838806152344)), (('test', 1715), (-68.89593505859375, -13.920315742492676)), (('test', 1724), (-86.18447875976562, -21.467254638671875)), (('test', 1733), (-118.81356048583984, -18.993131637573242)), (('test', 1740), (69.81395721435547, 37.43718338012695)), (('test', 1748), (-99.5366821289062…
94	1a4a	A	23	C1		['VAL', 'ASP', 'LYS', 'SER', 'CYS', 'LYS', 'GLN']	['E', 'T', '-', 'S']	[[(('test', 200), (-98.86209869384766, 123.23655700683594)), (('test', 208), (-70.69010162353516, 141.69686889648438)), (('test', 217), (-66.2641830444336, -7.703369140625)), (('test', 230), (-84.82799530029297, -5.135226726531982)), (('test', 238), (-85.05257415771484, 126.01676940917969)), (('test', 245), (-89.96692657470703, -36.02775192260742)), (('test', 258), (-121.19613647460938, 153.84271…
95	1a4a	A	77	C1		['GLY', 'ASP', 'THR', 'ARG', 'VAL', 'ILE', 'ALA']	['T', '-', 'S']	[[(('test', 705), (64.61178588867188, 21.72565269470215)), (('test', 710), (-66.24645233154297, 111.37895202636719)), (('test', 719), (-63.161128997802734, -22.44563865661621)), (('test', 728), (-82.23161315917969, -11.99113655090332)), (('test', 745), (-91.63506317138672, 111.05169677734375)), (('test', 753), (-69.39436340332031, -42.91389083862305)), (('test', 762), (-162.83985900878906, 157.21…
96	1a4a	A	98	C1		['PHE', 'ASP', 'VAL', 'SER', 'LYS', 'LEU', 'THR']	['E', 'G', 'S']	[[(('test', 887), (-131.45077514648438, 162.85415649414062)), (('test', 899), (-83.50450897216797, 126.1617660522461)), (('test', 908), (-67.16692352294922, -21.98426628112793)), (('test', 916), (-69.36814880371094, -6.311679840087891)), (('test', 924), (-72.5348892211914, -13.146045684814453)), (('test', 937), (-105.9807357788086, 130.3159942626953)), (('test', 946), (-84.04629516601562, 134.901…
97	1a4e	A	49	C5	surface	['GLN', 'ASP', 'TYR', 'ASN', 'LEU', 'ILE', 'ASP']	['T', '-', 'H']	[[(('test', 265), (-71.42800903320312, -5.196594715118408)), (('test', 274), (-81.29765319824219, 84.0715560913086)), (('test', 282), (-74.00881958007812, -24.486743927001953)), (('test', 294), (-70.15318298339844, -32.501304626464844)), (('test', 302), (-68.74657440185547, -45.00872802734375)), (('test', 310), (-65.32579040527344, -36.47126770019531)), (('test', 318), (-60.74643325805664, -46.80…
98	1a4e	A	173	C5	surface	['ARG', 'ASP', 'ALA', 'ASP', 'MET', 'PHE', 'TRP']	['-', 'H']	[[(('test', 1262), (-74.27625274658203, 126.504638671875)), (('test', 1273), (-110.86812591552734, 113.79022979736328)), (('test', 1281), (-67.00743103027344, -28.236440658569336)), (('test', 1286), (-66.90678405761719, -42.16529083251953)), (('test', 1294), (-62.44160842895508, -49.13545608520508)), (('test', 1302), (-51.469581604003906, -59.512969970703125)), (('test', 1313), (-78.7753219604492…
99	1a4e	A	295	C1		['PHE', 'ASP', 'LEU', 'THR', 'LYS', 'VAL', 'TRP']	['T', '-']	[[(('test', 2261), (-87.65290069580078, 2.8318593502044678)), (('test', 2272), (-98.29304504394531, 112.23101806640625)), (('test', 2280), (-62.157657623291016, -28.7244873046875)), (('test', 2288), (-81.24909210205078, 4.152042865753174)), (('test', 2295), (-115.03296661376953, 150.1223602294922)), (('test', 2304), (-117.50379943847656, 153.06492614746094)), (('test', 2311), (-86.73468017578125,…
100	1a4e	A	321	C5	surface	['LEU', 'ASN', 'PHE', 'PHE', 'ALA', 'GLN', 'VAL']	['S', '-', 'H', 'I']	[[(('test', 2477), (-74.7602310180664, -36.433998107910156)), (('test', 2485), (-139.67135620117188, 115.35535430908203)), (('test', 2493), (-58.01153564453125, -43.52363204956055)), (('test', 2504), (-68.09712219238281, -50.64289474487305)), (('test', 2515), (-65.59693145751953, -35.48926544189453)), (('test', 2520), (-104.03324890136719, -26.693254470825195)), (('test', 2529), (-111.46202850341…
101	1a4e	A	345	C5	surface	['ALA', 'ASP', 'PRO', 'VAL', 'LEU', 'GLN', 'ALA']	['S', '-', 'H']	[[(('test', 2662), (-79.43920135498047, 14.901211738586426)), (('test', 2667), (-53.44132614135742, 118.88249969482422)), (('test', 2675), (-58.64963912963867, -35.01618576049805)), (('test', 2682), (-71.4869155883789, -47.900516510009766)), (('test', 2689), (-61.30693817138672, -37.37062454223633)), (('test', 2697), (-59.07121276855469, -49.00627899169922)), (('test', 2706), (-64.53665161132812,…
102	1a4e	A	382	C1	surface	['PHE', 'ASN', 'PRO', 'ALA', 'ILE', 'ARG', 'ASP']	['-', 'T', 'S']	[[(('test', 2964), (-148.75885009765625, 111.4411392211914)), (('test', 2975), (-150.15602111816406, 112.95055389404297)), (('test', 2983), (-55.289955139160156, -30.31212615966797)), (('test', 2990), (-94.59457397460938, -2.1147031784057617)), (('test', 2995), (-103.60834503173828, 97.26446533203125)), (('test', 3003), (-135.391845703125, 168.1094207763672)), (('test', 3014), (59.020416259765625…
103	1a4e	A	490	C5		['VAL', 'ASP', 'LYS', 'GLY', 'LEU', 'SER', 'GLU']	['T', '-', 'H']	[[(('test', 3835), (-86.3642349243164, -55.71632766723633)), (('test', 3842), (-161.4467010498047, 125.33916473388672)), (('test', 3850), (-66.80008697509766, -29.099580764770508)), (('test', 3859), (-67.60890197753906, -40.18136978149414)), (('test', 3863), (-65.48779296875, -41.84573745727539)), (('test', 3871), (-59.24656295776367, -42.47835159301758)), (('test', 3877), (-65.16043853759766, -4…
104	1a4f	A	75	C5		['ASP', 'ASP', 'ILE', 'ALA', 'GLY', 'ALA', 'LEU']	['T', '-', 'H']	[[(('test', 566), (-78.50345611572266, -23.24458885192871)), (('test', 574), (-159.45790100097656, 77.18646240234375)), (('test', 582), (-65.04902648925781, -38.184295654296875)), (('test', 590), (-60.719303131103516, -52.397491455078125)), (('test', 595), (-59.37385940551758, -51.63579177856445)), (('test', 599), (-68.92858123779297, -8.894083976745605)), (('test', 604), (-129.52760314941406, 17…
105	1a4f	A	94	C1		['VAL', 'ASP', 'PRO', 'VAL', 'ASN', 'PHE', 'LYS']	['-', 'T', 'H']	[[(('test', 709), (-75.06095123291016, 137.64285278320312)), (('test', 716), (-66.76990509033203, 131.73814392089844)), (('test', 724), (-52.12506103515625, -29.301218032836914)), (('test', 731), (-62.00897979736328, -29.98314666748047)), (('test', 738), (-66.72215270996094, -29.046653747558594)), (('test', 746), (-71.42056274414062, -26.572856903076172)), (('test', 757), (-75.36209869384766, -28…
106	1a4f	B	19	C5		['VAL', 'ASN', 'VAL', 'ALA', 'ASP', 'CYS', 'GLY']	['-', 'H']	[[(('test', 1324), (-72.31891632080078, 133.30870056152344)), (('test', 1331), (-87.61827087402344, 102.08430480957031)), (('test', 1339), (-58.62782287597656, -38.87183380126953)), (('test', 1346), (-64.52052307128906, -50.276397705078125)), (('test', 1351), (-73.6300277709961, -36.2375373840332)), (('test', 1359), (-76.84709167480469, -47.43941116333008)), (('test', 1365), (-61.004886627197266,…
107	1a4f	B	99	C1	surface	['VAL', 'ASP', 'PRO', 'GLU', 'ASN', 'PHE', 'ARG']	['-', 'T', 'H']	[[(('test', 1952), (-87.66475677490234, 136.138427734375)), (('test', 1959), (-77.4290542602539, 139.68966674804688)), (('test', 1967), (-49.71995544433594, -20.321517944335938)), (('test', 1974), (-72.29463958740234, -20.653318405151367)), (('test', 1983), (-79.70458984375, -16.257160186767578)), (('test', 1991), (-66.70614624023438, -39.63499450683594)), (('test', 2002), (-70.77584075927734, -3…
108	1a4g	A	385	C2		['GLY', 'ASP', 'PRO', 'TRP', 'THR', 'ASP', 'SER']	['S', '-', 'T']	[[(('test', 2432), (85.70136260986328, -166.57122802734375)), (('test', 2436), (-127.36248016357422, 113.00259399414062)), (('test', 2444), (-52.310455322265625, -25.59772300720215)), (('test', 2451), (-77.74182891845703, -28.117033004760742)), (('test', 2465), (-112.66293334960938, -15.905430793762207)), (('test', 2472), (-90.83367156982422, 112.40767669677734)), (('test', 2480), (-78.3704910278…
109	1a4s	A	328	C1		['GLY', 'ASP', 'PRO', 'LEU', 'LEU', 'THR', 'GLU']	['S', '-', 'T']	[[(('test', 2462), (169.39353942871094, -141.00537109375)), (('test', 2466), (-69.07066345214844, 115.87093353271484)), (('test', 2474), (-67.30075073242188, -19.609296798706055)), (('test', 2481), (-80.13306427001953, -3.3871467113494873)), (('test', 2489), (-91.04119873046875, 139.7027130126953)), (('test', 2497), (-63.289794921875, -23.35197639465332)), (('test', 2504), (-100.23086547851562, -…
110	1a4s	A	373	C1		['SER', 'ASP', 'PRO', 'LYS', 'LEU', 'LYS', 'ASN']	['S', 'G', 'T']	[[(('test', 2789), (-58.171287536621094, -49.92326736450195)), (('test', 2795), (-56.410926818847656, 119.64688110351562)), (('test', 2803), (-61.988365173339844, -19.65131950378418)), (('test', 2810), (-80.41825866699219, -10.066869735717773)), (('test', 2819), (-101.12852478027344, 2.891981840133667)), (('test', 2827), (-62.504093170166016, -33.6213493347168)), (('test', 2836), (-98.68264007568…
111	1a4s	A	436	C5	surface	['ARG', 'ASP', 'ILE', 'SER', 'ARG', 'ALA', 'HIS']	['S', 'B', 'H']	[[(('test', 3276), (-104.14474487304688, -23.836227416992188)), (('test', 3287), (-69.22489929199219, 128.4352569580078)), (('test', 3295), (-65.2496109008789, -43.60087585449219)), (('test', 3303), (-65.04176330566406, -47.21968078613281)), (('test', 3309), (-52.921241760253906, -52.502384185791016)), (('test', 3320), (-49.46400833129883, -56.39106750488281)), (('test', 3325), (-71.5762176513671…
112	1a4u	A	41	C5		['GLU', 'ASN', 'PRO', 'THR', 'ALA', 'LEU', 'ALA']	['-', 'H']	[[(('test', 306), (-70.0956802368164, 142.95803833007812)), (('test', 315), (-119.1824951171875, 93.76126861572266)), (('test', 323), (-52.77490997314453, -43.30858612060547)), (('test', 330), (-62.12306213378906, -50.649662017822266)), (('test', 337), (-62.12287139892578, -42.683631896972656)), (('test', 342), (-62.08087158203125, -44.7948112487793)), (('test', 350), (-62.66655349731445, -40.727…
113	1a4u	A	96	C1		['LEU', 'ASP', 'ASP', 'HIS', 'GLN', 'ILE', 'GLU']	['-', 'T', 'H']	[[(('test', 731), (-127.93267059326172, 103.42549896240234)), (('test', 739), (-171.83828735351562, 95.33255767822266)), (('test', 747), (-74.3758544921875, 7.894462585449219)), (('test', 755), (-90.5865478515625, -13.260085105895996)), (('test', 765), (-115.09618377685547, 77.55709075927734)), (('test', 774), (-59.887664794921875, -58.05823516845703)), (('test', 782), (-59.86896514892578, -46.05…
114	1a4u	A	123	C1	surface	['TRP', 'ASP', 'LYS', 'ARG', 'LYS', 'GLY', 'GLY']	['H', '-', 'G', 'T']	[[(('test', 944), (-103.90045166015625, -23.57184600830078)), (('test', 958), (-50.91805648803711, 117.31330871582031)), (('test', 966), (-63.6541748046875, -24.969223022460938)), (('test', 975), (-66.78813171386719, -22.94180679321289)), (('test', 986), (-103.03312683105469, 17.369300842285156)), (('test', 995), (82.52047729492188, 6.790209770202637)), (('test', 999), (-71.54487609863281, 163.17…
115	1a4z	A	282	C5	surface	['ALA', 'ASP', 'MET', 'ASP', 'TRP', 'ALA', 'VAL']	['S', '-', 'H']	[[(('test', 2105), (-67.5030746459961, 143.07936096191406)), (('test', 2110), (-71.29122161865234, 117.7590560913086)), (('test', 2118), (-52.40662384033203, -60.20851516723633)), (('test', 2126), (-45.44011306762695, -50.62113571166992)), (('test', 2134), (-68.29772186279297, -52.089847564697266)), (('test', 2148), (-55.489620208740234, -36.74467086791992)), (('test', 2153), (-73.07343292236328,…
116	1a4z	A	333	C1		['GLY', 'ASN', 'PRO', 'PHE', 'ASP', 'SER', 'ARG']	['-', 'T', 'S']	[[(('test', 2510), (179.3468780517578, -156.12428283691406)), (('test', 2514), (-64.60740661621094, 116.5345687866211)), (('test', 2522), (-49.22367858886719, -26.12923812866211)), (('test', 2529), (-83.68084716796875, -5.187726974487305)), (('test', 2540), (-83.99071502685547, 121.20912170410156)), (('test', 2548), (-53.885860443115234, -21.231792449951172)), (('test', 2554), (-95.80715942382812…
117	1a4z	A	336	C1		['PHE', 'ASP', 'SER', 'ARG', 'THR', 'GLU', 'GLN']	['T', 'S', '-']	[[(('test', 2529), (-83.68084716796875, -5.187726974487305)), (('test', 2540), (-83.99071502685547, 121.20912170410156)), (('test', 2548), (-53.885860443115234, -21.231792449951172)), (('test', 2554), (-95.80715942382812, 1.4773725271224976)), (('test', 2565), (-75.76802825927734, 121.3113021850586)), (('test', 2572), (-98.98772430419922, -28.341341018676758)), (('test', 2581), (-128.647827148437…
118	1a4z	A	346	C5		['VAL', 'ASP', 'GLU', 'THR', 'GLN', 'PHE', 'LYS']	['S', '-', 'H']	[[(('test', 2610), (-27.845476150512695, -45.151519775390625)), (('test', 2617), (-161.11802673339844, 161.7273406982422)), (('test', 2625), (-50.42583465576172, -40.760902404785156)), (('test', 2634), (-60.329803466796875, -39.787567138671875)), (('test', 2641), (-72.57184600830078, -36.48535919189453)), (('test', 2650), (-55.53925323486328, -58.49191665649414)), (('test', 2661), (-60.9962387084…
119	1a59	A	59	C5		['PRO', 'ASN', 'ASP', 'SER', 'GLU', 'LEU', 'LYS']	['-', 'H']	[[(('test', 432), (-75.53711700439453, 143.26600646972656)), (('test', 439), (-81.61937713623047, 176.44476318359375)), (('test', 447), (-51.393768310546875, -48.93325424194336)), (('test', 455), (-66.67267608642578, -40.897735595703125)), (('test', 461), (-64.42247772216797, -40.2180290222168)), (('test', 470), (-66.51016235351562, -37.80381393432617)), (('test', 478), (-62.890907287597656, -47.…
120	1a59	A	77	C5		['LEU', 'ASP', 'GLU', 'ASN', 'VAL', 'LYS', 'GLY']	['-', 'H']	[[(('test', 585), (-75.5192642211914, 121.15414428710938)), (('test', 593), (-60.0439338684082, 140.36737060546875)), (('test', 601), (-51.58747100830078, -45.991790771484375)), (('test', 610), (-70.55901336669922, -34.22394561767578)), (('test', 618), (-66.39374542236328, -42.55895233154297)), (('test', 625), (-65.61072540283203, -40.103248596191406)), (('test', 634), (-59.10381317138672, -39.98…
121	1a59	A	154	C5		['LEU', 'ASP', 'TYR', 'SER', 'ALA', 'ASN', 'PHE']	['S', '-', 'H']	[[(('test', 1172), (-109.41757202148438, 141.68577575683594)), (('test', 1180), (-75.02495574951172, 178.056396484375)), (('test', 1188), (-46.83695602416992, -56.878360748291016)), (('test', 1200), (-65.83722686767578, -46.230342864990234)), (('test', 1206), (-64.2589111328125, -38.48002624511719)), (('test', 1211), (-69.49030303955078, -39.58026885986328)), (('test', 1219), (-55.753047943115234…
122	1a59	A	204	C5		['ALA', 'ASP', 'LEU', 'HIS', 'SER', 'ALA', 'VAL']	['-', 'H']	[[(('test', 1566), (-76.26742553710938, 160.4937286376953)), (('test', 1571), (-69.78397369384766, 166.2523193359375)), (('test', 1579), (-54.8046989440918, -48.23493194580078)), (('test', 1587), (-63.48347854614258, -34.333290100097656)), (('test', 1597), (-63.94681167602539, -43.709632873535156)), (('test', 1603), (-63.170738220214844, -47.71390151977539)), (('test', 1608), (-63.38132858276367,…
123	1a5i	A	23	C1		['THR', 'ASP', 'ILE', 'THR', 'SER', 'HIS', 'PRO']	['-', 'G']	[[(('test', 151), (-148.64617919921875, 161.09423828125)), (('test', 158), (-76.81134796142578, 146.0993194580078)), (('test', 166), (-57.48634338378906, -22.85886001586914)), (('test', 174), (-59.97447204589844, -31.133556365966797)), (('test', 181), (-74.86930847167969, -8.42920970916748)), (('test', 187), (-151.04042053222656, 61.86511993408203)), (('test', 197), (-57.49683380126953, -16.44773…
124	1a5t	A	116	C1		['THR', 'ASP', 'ALA', 'ALA', 'LEU', 'LEU', 'THR']	['S', '-', 'G', 'B']	[[(('test', 1092), (-51.29573440551758, -35.57362747192383)), (('test', 1101), (-159.09225463867188, 95.28317260742188)), (('test', 1110), (-57.693214416503906, -17.7616024017334)), (('test', 1116), (-70.59696960449219, -36.72545623779297)), (('test', 1122), (-70.4258041381836, -10.017672538757324)), (('test', 1131), (-60.13819122314453, 143.0010986328125)), (('test', 1140), (-78.49246978759766, …
125	1a5z	A	55	C5		['VAL', 'ASP', 'LYS', 'LYS', 'ARG', 'ALA', 'GLU']	['S', 'H']	[[(('test', 239), (-65.72267150878906, -27.296159744262695)), (('test', 246), (-95.1468734741211, 83.21044921875)), (('test', 254), (-56.94564437866211, -37.523441314697266)), (('test', 263), (-58.92705535888672, -43.8641471862793)), (('test', 272), (-66.76143646240234, -48.27052688598633)), (('test', 283), (-57.83805465698242, -39.30184555053711)), (('test', 288), (-66.2413330078125, -44.8492889…
126	1a5z	A	156	C1		['MET', 'ASP', 'PRO', 'ARG', 'LYS', 'VAL', 'PHE']	['-', 'T', 'E']	[[(('test', 1004), (-94.81809997558594, -179.7906494140625)), (('test', 1012), (-71.65557098388672, 126.67561340332031)), (('test', 1020), (-63.19752883911133, -8.04239559173584)), (('test', 1027), (-94.95222473144531, -8.752683639526367)), (('test', 1038), (-115.98942565917969, -8.887564659118652)), (('test', 1047), (-123.13761138916016, 124.52855682373047)), (('test', 1054), (-160.7920837402343…
127	1a5z	A	308	C5		['LEU', 'ASN', 'GLU', 'GLU', 'GLU', 'LEU', 'GLU']	['-', 'H']	[[(('test', 2198), (-81.92493438720703, 133.18063354492188)), (('test', 2206), (-67.83263397216797, -176.6912078857422)), (('test', 2214), (-59.85274887084961, -58.289737701416016)), (('test', 2223), (-62.11236572265625, -34.27133560180664)), (('test', 2232), (-68.57635498046875, -40.14067459106445)), (('test', 2241), (-63.451194763183594, -36.809627532958984)), (('test', 2249), (-71.955726623535…
128	1a65	A	131	C1		['ASN', 'ASP', 'PRO', 'HIS', 'ALA', 'ALA', 'LEU']	['T', '-', 'G']	[[(('test', 995), (-119.64521789550781, 28.97370719909668)), (('test', 1003), (-50.16349792480469, 122.88639831542969)), (('test', 1011), (-54.471946716308594, -24.941936492919922)), (('test', 1018), (-108.87004852294922, 14.146148681640625)), (('test', 1028), (-60.04567337036133, -25.80573844909668)), (('test', 1033), (-71.2004623413086, -14.611075401306152)), (('test', 1038), (-82.5391311645507…
129	1a65	A	304	C1		['LEU', 'ASN', 'GLU', 'ALA', 'ASP', 'LEU', 'HIS']	['-', 'G']	[[(('test', 2326), (-61.44856262207031, 132.9196014404297)), (('test', 2334), (-121.41175079345703, 115.16951751708984)), (('test', 2342), (-51.792076110839844, -34.631378173828125)), (('test', 2351), (-68.17631530761719, -9.328790664672852)), (('test', 2356), (-86.04143524169922, -15.106027603149414)), (('test', 2364), (-76.17320251464844, 137.80322265625)), (('test', 2372), (-130.1500701904297,…
130	1a6c	A	7	C1		['PRO', 'ASP', 'PRO', 'THR', 'CYS', 'CYS', 'GLY']	['-', 'T', 'E']	[[(('test', 35), (-75.45317077636719, 164.96311950683594)), (('test', 42), (-123.24844360351562, 89.44798278808594)), (('test', 50), (-61.57477569580078, -22.4178409576416)), (('test', 57), (-77.53411102294922, -18.573272705078125)), (('test', 64), (-57.7147102355957, 140.29864501953125)), (('test', 70), (-114.02406311035156, -46.53964614868164)), (('test', 76), (-162.11688232421875, -173.9773559…
131	1a6d	A	193	C1		['VAL', 'ASP', 'THR', 'ALA', 'ASN', 'ILE', 'LYS']	['-', 'G', 'E']	[[(('test', 1600), (-125.19950103759766, 107.42205047607422)), (('test', 1608), (-86.07620239257812, 113.37908172607422)), (('test', 1617), (-69.0490951538086, -21.934833526611328)), (('test', 1626), (-65.25424194335938, -8.464385032653809)), (('test', 1632), (-89.52427673339844, -10.342540740966797)), (('test', 1643), (-100.48818969726562, 109.6081314086914)), (('test', 1652), (-89.2084732055664…
132	1a6d	A	258	C1	surface	['SER', 'ASP', 'PRO', 'SER', 'LYS', 'ILE', 'GLN']	['-', 'S', 'T', 'H']	[[(('test', 2213), (-113.07072448730469, -18.25738525390625)), (('test', 2221), (-109.95381927490234, 119.48445892333984)), (('test', 2230), (-50.98853302001953, -30.369848251342773)), (('test', 2237), (-66.17263793945312, -27.643125534057617)), (('test', 2245), (-63.86817169189453, -35.3145751953125)), (('test', 2258), (-50.51628494262695, -40.30836868286133)), (('test', 2267), (-67.672309875488…
133	1a6d	A	332	C1		['THR', 'ASP', 'LEU', 'ASP', 'ASP', 'LEU', 'THR']	['S', 'G', '-']	[[(('test', 2936), (-105.28689575195312, -43.64580535888672)), (('test', 2945), (-96.50374603271484, 110.4853286743164)), (('test', 2954), (-49.9901008605957, -22.027732849121094)), (('test', 2963), (-71.58386993408203, -14.89502239227295)), (('test', 2972), (-102.55354309082031, 25.753576278686523)), (('test', 2981), (-96.67868041992188, 85.332275390625)), (('test', 2990), (-107.35890197753906, …
134	1a6d	A	455	C5		['ILE', 'ASP', 'PRO', 'ILE', 'ASN', 'THR', 'LEU']	['S', '-', 'H']	[[(('test', 4065), (-98.77731323242188, 165.99017333984375)), (('test', 4074), (-65.41584014892578, 114.2745132446289)), (('test', 4083), (-61.77001953125, -54.44021224975586)), (('test', 4090), (-54.96263122558594, -44.08843994140625)), (('test', 4099), (-77.8263168334961, -30.207679748535156)), (('test', 4110), (-64.24248504638672, -41.2349739074707)), (('test', 4119), (-62.56852340698242, -43.…
135	1a6d	B	62	C5		['ASN', 'ASP', 'GLY', 'VAL', 'THR', 'ILE', 'LEU']	['-', 'H']	[[(('test', 5038), (-114.97943115234375, -14.076434135437012)), (('test', 5049), (-65.17816925048828, 111.07865905761719)), (('test', 5058), (-62.35710144042969, -20.721115112304688)), (('test', 5063), (-78.53958892822266, -39.9520149230957)), (('test', 5071), (-70.35626983642578, -42.21567153930664)), (('test', 5080), (-57.11319351196289, -50.48701858520508)), (('test', 5089), (-62.3465118408203…
136	1a6d	B	194	C1		['VAL', 'ASP', 'PHE', 'ASP', 'ASN', 'ILE', 'GLN']	['E', '-', 'G']	[[(('test', 6258), (-118.0115966796875, 112.7363052368164)), (('test', 6266), (-96.89227294921875, 110.2764892578125)), (('test', 6275), (-67.77753448486328, -4.953374862670898)), (('test', 6287), (-79.88273620605469, 5.359499454498291)), (('test', 6296), (-104.71196746826172, -5.100426197052002)), (('test', 6307), (-117.66615295410156, 111.5287094116211)), (('test', 6316), (-99.64779663085938, 1…
137	1a6d	B	259	C1	surface	['GLU', 'ASP', 'PRO', 'SER', 'MET', 'ILE', 'GLN']	['-', 'S', 'T', 'H']	[[(('test', 6868), (-116.04305267333984, -16.02969741821289)), (('test', 6878), (-115.62295532226562, 121.59255981445312)), (('test', 6887), (-53.3842887878418, -27.387474060058594)), (('test', 6894), (-67.98118591308594, -24.241931915283203)), (('test', 6902), (-71.71891784667969, -24.775161743164062)), (('test', 6911), (-54.190711975097656, -38.111385345458984)), (('test', 6920), (-71.530998229…
138	1a6i	A	47	C5		['LYS', 'ASN', 'LYS', 'ARG', 'ALA', 'LEU', 'LEU']	['-', 'H']	[[(('test', 350), (-70.25139617919922, -29.32207679748535)), (('test', 359), (-170.5240936279297, 174.72265625)), (('test', 367), (-60.59254837036133, -38.30998229980469)), (('test', 376), (-59.96268081665039, -45.99345397949219)), (('test', 387), (-63.92026901245117, -34.68052291870117)), (('test', 392), (-70.92524719238281, -43.206993103027344)), (('test', 400), (-59.501827239990234, -52.090621…
139	1a6j	A	133	C5	surface	['ALA', 'ASP', 'LYS', 'THR', 'ILE', 'CYS', 'ARG']	['T', '-', 'H']	[[(('test', 956), (-82.63589477539062, -16.976442337036133)), (('test', 961), (-82.14807891845703, 124.37031555175781)), (('test', 969), (-63.2102165222168, -38.731101989746094)), (('test', 978), (-68.90587615966797, -43.37235641479492)), (('test', 985), (-52.912174224853516, -46.202552795410156)), (('test', 993), (-63.36496353149414, -42.93844985961914)), (('test', 999), (-58.44480895996094, -48…
140	1a6r	A	6	C5		['ILE', 'ASP', 'ILE', 'SER', 'LYS', 'ILE', 'ASN']	['-', 'H']	[[(('test', 61), (-86.09709167480469, 120.64873504638672)), (('test', 69), (-100.97777557373047, 130.81114196777344)), (('test', 77), (-65.44688415527344, -40.418148040771484)), (('test', 85), (-64.9149398803711, -43.4501953125)), (('test', 91), (-57.70148468017578, -51.33427429199219)), (('test', 100), (-66.35214233398438, -32.943016052246094)), (('test', 108), (-72.8554916381836, -31.2563381195…
141	1a6r	A	20	C5		['SER', 'ASP', 'LEU', 'THR', 'HIS', 'GLN', 'LEU']	['T', 'S', 'H']	[[(('test', 182), (-83.63922882080078, -11.10920238494873)), (('test', 188), (-90.87702941894531, 130.57481384277344)), (('test', 196), (-66.52362823486328, -39.36032485961914)), (('test', 204), (-61.888427734375, -40.96060562133789)), (('test', 211), (-64.86735534667969, -48.12388229370117)), (('test', 221), (-55.8098258972168, -43.699588775634766)), (('test', 230), (-67.45690155029297, -45.9794…
142	1a6r	A	125	C1		['GLN', 'ASP', 'ILE', 'ASP', 'SER', 'ARG', 'LEU']	['S', '-', 'T', 'H']	[[(('test', 1028), (-96.0340805053711, 154.37872314453125)), (('test', 1037), (-62.695125579833984, 149.3533935546875)), (('test', 1045), (-61.68400573730469, -35.94179916381836)), (('test', 1053), (-95.4996109008789, 17.675085067749023)), (('test', 1061), (-69.3898696899414, 159.81549072265625)), (('test', 1067), (-61.10004425048828, -41.125484466552734)), (('test', 1078), (-66.138671875, -51.62…
143	1a6r	A	303	C5		['VAL', 'ASP', 'ASN', 'GLU', 'THR', 'LEU', 'SER']	['-', 'H']	[[(('test', 2468), (-136.86093139648438, 152.45155334472656)), (('test', 2475), (-78.21382141113281, 157.40377807617188)), (('test', 2483), (-55.08373260498047, -36.94611358642578)), (('test', 2491), (-62.564456939697266, -37.868202209472656)), (('test', 2500), (-74.48045349121094, -43.02932357788086)), (('test', 2507), (-57.69342041015625, -45.26509475708008)), (('test', 2515), (-62.387844085693…
144	1a6r	A	339	C1		['MET', 'ASP', 'ILE', 'GLU', 'LEU', 'TRP', 'ASN']	['E', '-', 'T', 'S', 'B']	[[(('test', 2754), (-116.36620330810547, 101.181396484375)), (('test', 2762), (-148.99972534179688, 120.56988525390625)), (('test', 2770), (-57.963157653808594, -29.011795043945312)), (('test', 2778), (-107.6023941040039, 13.350293159484863)), (('test', 2787), (-64.64482879638672, -24.99382972717285)), (('test', 2795), (-107.70470428466797, 137.76223754882812)), (('test', 2809), (-82.181983947753…
145	1a6r	A	447	C1		['TRP', 'ASP', 'PRO', 'MET', 'GLY', 'ALA', 'LEU']	['T', 'S', 'G', '-']	[[(('test', 3636), (-80.70597839355469, 3.2454614639282227)), (('test', 3650), (-68.8140869140625, 140.0136260986328)), (('test', 3658), (-47.78800582885742, -32.36866760253906)), (('test', 3665), (-75.36437225341797, -6.802878379821777)), (('test', 3673), (-94.69187927246094, 12.01101016998291)), (('test', 3677), (-69.34883117675781, 151.19580078125)), (('test', 3682), (-107.19137573242188, 144.…
146	1a70	A	65	C5		['LEU', 'ASP', 'ASP', 'ASP', 'GLN', 'ILE', 'ASP']	['S', '-', 'H']	[[(('test', 468), (-76.37908935546875, 146.85220336914062)), (('test', 476), (-83.77406311035156, 164.1935272216797)), (('test', 484), (-53.441898345947266, -35.46508026123047)), (('test', 492), (-65.09678649902344, -44.99833679199219)), (('test', 500), (-62.83994674682617, -42.08899688720703)), (('test', 509), (-59.84248352050781, -46.40134048461914)), (('test', 517), (-57.332035064697266, -38.4…
147	1a71	A	225	C1		['ILE', 'ASN', 'LYS', 'ASP', 'LYS', 'PHE', 'ALA']	['S', '-', 'G', 'H']	[[(('test', 1627), (-81.04096984863281, -7.3725666999816895)), (('test', 1635), (-106.6120376586914, 99.91891479492188)), (('test', 1643), (-58.614810943603516, -21.687395095825195)), (('test', 1652), (-64.18376922607422, -19.919254302978516)), (('test', 1660), (-79.17700958251953, -19.18430519104004)), (('test', 1669), (-61.353702545166016, -38.673133850097656)), (('test', 1680), (-58.4788627624…
148	1a71	A	242	C1		['VAL', 'ASN', 'PRO', 'GLN', 'ASP', 'TYR', 'LYS']	['E', '-', 'G']	[[(('test', 1755), (-126.74279022216797, 142.6013946533203)), (('test', 1762), (-111.17072296142578, 112.77444458007812)), (('test', 1770), (-46.23663330078125, -34.3583869934082)), (('test', 1777), (-68.6251449584961, -10.279711723327637)), (('test', 1786), (-87.5286636352539, -13.735936164855957)), (('test', 1794), (-108.18968963623047, 144.7938232421875)), (('test', 1806), (-84.21066284179688,…
149	1a73	A	107	C1	surface	['HIS', 'ASN', 'PRO', 'LEU', 'HIS', 'LEU', 'CYS']	['-', 'G', 'E']	[[(('test', 811), (-123.60716247558594, 18.402389526367188)), (('test', 821), (-66.83026885986328, 114.64344024658203)), (('test', 829), (-62.30222702026367, -17.998979568481445)), (('test', 836), (-79.53848266601562, -3.702955961227417)), (('test', 844), (-113.19672393798828, 8.017141342163086)), (('test', 854), (-120.9785385131836, 150.75186157226562)), (('test', 862), (-138.21820068359375, 169…
150	1a75	B	8	C5	surface	['ALA', 'ASP', 'ALA', 'ASP', 'CYS', 'ALA', 'ALA']	['-', 'H']	[[(('test', 958), (-67.22207641601562, 149.51788330078125)), (('test', 963), (-161.6416015625, -179.63792419433594)), (('test', 971), (-56.673213958740234, -54.04875946044922)), (('test', 976), (-64.2158432006836, -52.46271896362305)), (('test', 984), (-67.28050231933594, -33.243865966796875)), (('test', 990), (-64.19043731689453, -38.61619186401367)), (('test', 995), (-68.45796203613281, -30.809…
151	1a76	A	27	C5		['ILE', 'ASP', 'GLY', 'MET', 'ASN', 'ALA', 'LEU']	['E', 'H']	[[(('test', 189), (-90.1760482788086, 128.0672149658203)), (('test', 197), (-72.2427978515625, 97.47354888916016)), (('test', 205), (-51.19304275512695, -55.10615921020508)), (('test', 209), (-65.16876220703125, -36.870277404785156)), (('test', 217), (-62.59757614135742, -41.65437316894531)), (('test', 225), (-63.772586822509766, -46.55929183959961)), (('test', 230), (-59.552364349365234, -45.482…
152	1a76	A	282	C5		['PRO', 'ASP', 'LYS', 'GLU', 'GLY', 'ILE', 'ILE']	['-', 'H']	[[(('test', 2245), (-73.99413299560547, 143.27207946777344)), (('test', 2252), (-86.1604232788086, 89.52142333984375)), (('test', 2260), (-51.24161911010742, -44.96479034423828)), (('test', 2269), (-65.2865982055664, -45.536312103271484)), (('test', 2278), (-64.54534912109375, -36.55946731567383)), (('test', 2282), (-66.26449584960938, -43.633079528808594)), (('test', 2290), (-60.137901306152344,…
153	1a76	A	297	C5		['PHE', 'ASN', 'TYR', 'ASP', 'ARG', 'VAL', 'LYS']	['-', 'H']	[[(('test', 2366), (-73.45774841308594, 159.6337127685547)), (('test', 2377), (-70.642822265625, 124.01547241210938)), (('test', 2385), (-55.44707107543945, -55.184566497802734)), (('test', 2397), (-49.69800567626953, -53.01642608642578)), (('test', 2405), (-60.0130729675293, -45.69236373901367)), (('test', 2416), (-64.37715911865234, -47.65891647338867)), (('test', 2423), (-52.82648468017578, -5…
154	1a78	A	38	C1		['GLU', 'ASP', 'ALA', 'SER', 'ASN', 'PHE', 'LEU']	['E', 'T']	[[(('test', 251), (-97.50321960449219, -36.96281051635742)), (('test', 260), (-168.2406005859375, -170.762939453125)), (('test', 268), (-65.15210723876953, -12.61063003540039)), (('test', 273), (-114.14366149902344, 1.8111051321029663)), (('test', 279), (-140.15185546875, 106.41133117675781)), (('test', 287), (-113.3363037109375, 131.9886016845703)), (('test', 298), (-80.06291198730469, -34.78113…
155	1a79	A	23	C5		['PHE', 'ASP', 'LYS', 'ASN', 'GLY', 'ILE', 'SER']	['-', 'H']	[[(('test', 105), (-100.65049743652344, -30.722829818725586)), (('test', 116), (-48.952247619628906, 110.50406646728516)), (('test', 124), (-49.56169128417969, -34.278316497802734)), (('test', 133), (-74.54434204101562, -49.153053283691406)), (('test', 141), (-54.8221549987793, -34.4967041015625)), (('test', 145), (-64.23930358886719, -29.159881591796875)), (('test', 153), (-81.11591339111328, -4…
156	1a7d	A	11	C1		['TRP', 'ASP', 'GLU', 'SER', 'PHE', 'ARG', 'VAL']	['-', 'G']	[[(('test', 90), (-67.55977630615234, 152.7695770263672)), (('test', 106), (-142.0862579345703, 169.35867309570312)), (('test', 115), (-59.718502044677734, -19.99638557434082)), (('test', 125), (-62.49811553955078, -21.725133895874023)), (('test', 133), (-87.57150268554688, -3.2856295108795166)), (('test', 145), (-56.7205810546875, 135.97837829589844)), (('test', 162), (-109.52432250976562, -4.10…
157	1a7d	A	92	C5		['VAL', 'ASP', 'ALA', 'LYS', 'ASN', 'VAL', 'ASP']	['-', 'H']	[[(('test', 892), (-71.29464721679688, 129.99716186523438)), (('test', 900), (-68.78076934814453, 162.4378662109375)), (('test', 909), (-60.46195983886719, -33.96206283569336)), (('test', 915), (-61.54849624633789, -45.89988708496094)), (('test', 928), (-74.96549224853516, -33.68000411987305)), (('test', 939), (-62.788719177246094, -43.9345817565918)), (('test', 947), (-62.52021026611328, -39.815…
158	1a7k	A	311	C5	surface	['TYR', 'ASP', 'SER', 'LYS', 'ALA', 'THR', 'LEU']	['E', 'H']	[[(('test', 2312), (-54.94438552856445, 139.5289306640625)), (('test', 2324), (-103.83248138427734, 98.87907409667969)), (('test', 2332), (-61.15337371826172, -55.61509704589844)), (('test', 2338), (-58.76971435546875, -45.81358337402344)), (('test', 2347), (-60.3344841003418, -38.979007720947266)), (('test', 2352), (-70.84579467773438, -62.21953201293945)), (('test', 2359), (-51.19294738769531, …
159	1a7s	A	59	C1		['TYR', 'ASP', 'LEU', 'ARG', 'ARG', 'ARG', 'GLU']	['S', 'T', '-']	[[(('test', 395), (-125.59122467041016, -71.0012435913086)), (('test', 407), (-95.70055389404297, 113.1436538696289)), (('test', 415), (-53.28300857543945, -30.214859008789062)), (('test', 423), (-87.87466430664062, 6.540109634399414)), (('test', 434), (-118.2784652709961, 147.36285400390625)), (('test', 445), (-69.7258529663086, -38.157493591308594)), (('test', 456), (44.73168182373047, 54.89003…
160	1a7t	A	56	C5	surface	['ILE', 'ASN', 'ASP', 'ALA', 'GLN', 'THR', 'GLU']	['S', 'H']	[[(('test', 389), (-64.2705307006836, -21.161670684814453)), (('test', 397), (-147.80307006835938, 172.49172973632812)), (('test', 405), (-62.77739715576172, -36.52583694458008)), (('test', 413), (-59.083457946777344, -51.663658142089844)), (('test', 418), (-66.92247009277344, -32.575714111328125)), (('test', 427), (-65.50577545166016, -46.640907287597656)), (('test', 434), (-59.73305130004883, -…
161	1a7t	A	168	C1		['LYS', 'ASP', 'ASN', 'GLN', 'THR', 'THR', 'SER']	['-', 'T']	[[(('test', 1251), (-102.08287811279297, 146.9635772705078)), (('test', 1260), (-77.4582748413086, 169.22206115722656)), (('test', 1268), (-71.24887084960938, -12.177396774291992)), (('test', 1276), (-94.86886596679688, -11.905341148376465)), (('test', 1285), (-85.62206268310547, 129.11253356933594)), (('test', 1292), (-117.60655212402344, -8.372008323669434)), (('test', 1299), (-112.156684875488…
162	1a7v	A	3	C5	surface	['THR', 'ASP', 'VAL', 'ILE', 'ALA', 'GLN', 'ARG']	['-', 'H']	[[(('test', 11), (-159.18324279785156, 179.0176239013672)), (('test', 18), (-80.39596557617188, 74.99834442138672)), (('test', 26), (-64.69532775878906, -32.12472152709961)), (('test', 33), (-62.9083251953125, -41.10169219970703)), (('test', 41), (-67.26875305175781, -37.860111236572266)), (('test', 46), (-58.069278717041016, -58.840850830078125)), (('test', 55), (-63.61233901977539, -44.73065948…
163	1a82	A	52	C5		['ARG', 'ASN', 'SER', 'ASP', 'ALA', 'LEU', 'ALA']	['E', '-', 'H']	[[(('test', 362), (-132.1710662841797, 126.83084869384766)), (('test', 373), (-95.8349380493164, 133.80517578125)), (('test', 381), (-60.51142501831055, -36.05610275268555)), (('test', 387), (-64.14461517333984, -48.26198196411133)), (('test', 395), (-58.997589111328125, -42.157623291015625)), (('test', 400), (-64.69990539550781, -39.51040267944336)), (('test', 408), (-65.20512390136719, -43.0238…
164	1a87	A	113	C1		['SER', 'ASN', 'PRO', 'GLU', 'TYR', 'SER', 'LEU']	['S', '-', 'G', 'T']	[[(('test', 158), (-64.96331024169922, -38.25762176513672)), (('test', 164), (-140.75537109375, 95.01387023925781)), (('test', 172), (-49.827877044677734, -20.794300079345703)), (('test', 179), (-58.000831604003906, -27.087390899658203)), (('test', 188), (-109.82518005371094, -0.8270888328552246)), (('test', 200), (-114.71157836914062, 47.11893081665039)), (('test', 206), (57.702415466308594, 36.…
165	1a87	A	152	C1		['SER', 'ASN', 'ILE', 'ASP', 'LYS', 'MET', 'ARG']	['G', '-']	[[(('test', 468), (53.27729415893555, 29.709213256835938)), (('test', 474), (-106.12731170654297, 102.06253814697266)), (('test', 482), (-54.41154098510742, -21.653669357299805)), (('test', 490), (-69.98239135742188, -26.78049659729004)), (('test', 498), (-96.29301452636719, 12.3988676071167)), (('test', 507), (-56.3632698059082, 139.96302795410156)), (('test', 515), (-131.11512756347656, 135.773…
166	1a87	A	169	C5		['TYR', 'ASN', 'ASN', 'LYS', 'LEU', 'VAL', 'LYS']	['-', 'H']	[[(('test', 611), (-52.92981719970703, 150.86553955078125)), (('test', 623), (-79.28961944580078, 136.97682189941406)), (('test', 631), (-45.32774353027344, -54.07431411743164)), (('test', 639), (-45.43965148925781, -43.0430908203125)), (('test', 648), (-54.73067855834961, -55.133724212646484)), (('test', 656), (-56.3246955871582, -56.13608169555664)), (('test', 663), (-47.5057373046875, -50.2189…
167	1a87	A	274	C5		['VAL', 'ASN', 'ALA', 'LYS', 'ASP', 'MET', 'ALA']	['-', 'H']	[[(('test', 1459), (-74.0284652709961, 138.37124633789062)), (('test', 1466), (-113.38863372802734, 105.79353332519531)), (('test', 1474), (-45.951358795166016, -49.632545471191406)), (('test', 1479), (-51.61681365966797, -59.2212028503418)), (('test', 1488), (-54.96694564819336, -44.40133285522461)), (('test', 1496), (-54.02362823486328, -58.60639572143555)), (('test', 1504), (-46.18976593017578…
168	1a88	A	70	C5		['HIS', 'ASP', 'MET', 'ASP', 'THR', 'TYR', 'ALA']	['-', 'S', 'H']	[[(('test', 547), (-85.11858367919922, 67.30548095703125)), (('test', 557), (-151.6742401123047, 161.1636199951172)), (('test', 565), (-63.59541320800781, -38.01448440551758)), (('test', 573), (-62.67085647583008, -45.853878021240234)), (('test', 581), (-66.16177368164062, -39.15201187133789)), (('test', 588), (-59.86039352416992, -43.9605712890625)), (('test', 600), (-69.1827392578125, -30.15621…
169	1a88	A	152	C5	surface	['ALA', 'ASN', 'ARG', 'ALA', 'GLN', 'PHE', 'TYR']	['H', '-']	[[(('test', 1146), (-72.59310150146484, -44.73484802246094)), (('test', 1151), (-158.59332275390625, 82.81460571289062)), (('test', 1159), (-60.16734313964844, -43.8722038269043)), (('test', 1170), (-55.319435119628906, -35.16315841674805)), (('test', 1175), (-83.54447937011719, -36.491451263427734)), (('test', 1184), (-61.13905715942383, -33.05221939086914)), (('test', 1195), (-84.36091613769531…
170	1a8a	A	14	C5		['PHE', 'ASP', 'GLY', 'ARG', 'ALA', 'ASP', 'ALA']	['-', 'H']	[[(('test', 80), (-80.2939224243164, 140.7735137939453)), (('test', 91), (-138.37384033203125, 102.72103118896484)), (('test', 99), (-52.08389663696289, -39.730831146240234)), (('test', 103), (-72.85982513427734, -41.51211166381836)), (('test', 114), (-60.5161247253418, -41.564701080322266)), (('test', 119), (-73.57084655761719, -30.658967971801758)), (('test', 127), (-68.46259307861328, -31.8538…
171	1a8a	A	62	C5		['ARG', 'ASP', 'LEU', 'VAL', 'ASN', 'ASP', 'MET']	['-', 'H']	[[(('test', 453), (-125.57007598876953, 151.4598388671875)), (('test', 464), (-96.78569030761719, 121.1845474243164)), (('test', 472), (-59.81662368774414, -46.85093688964844)), (('test', 480), (-71.89649200439453, -32.669342041015625)), (('test', 487), (-71.07225799560547, -34.86237716674805)), (('test', 495), (-70.39338684082031, -44.01699447631836)), (('test', 503), (-54.425804138183594, -43.1…
172	1a8a	A	134	C5		['SER', 'ASN', 'LEU', 'GLU', 'ASP', 'ASP', 'VAL']	['S', '-', 'H']	[[(('test', 1029), (-108.51488494873047, 160.10888671875)), (('test', 1035), (-92.56306457519531, 137.05459594726562)), (('test', 1043), (-64.55933380126953, -48.856082916259766)), (('test', 1051), (-55.12458038330078, -47.08910369873047)), (('test', 1060), (-60.51393127441406, -32.58172607421875)), (('test', 1068), (-77.82563781738281, -38.637081146240234)), (('test', 1076), (-59.96078109741211,…
173	1a8p	A	16	C1		['TRP', 'ASN', 'ASP', 'THR', 'LEU', 'PHE', 'SER']	['E', 'T']	[[(('test', 107), (-82.7943115234375, -46.455257415771484)), (('test', 121), (-156.58966064453125, -170.93429565429688)), (('test', 129), (-73.37474822998047, 1.6909596920013428)), (('test', 137), (-128.17410278320312, -3.423768997192383)), (('test', 144), (-136.6213836669922, 146.66864013671875)), (('test', 152), (-164.008544921875, 152.17625427246094)), (('test', 163), (-122.62744140625, 158.43…
174	1a8q	A	31	C1		['LEU', 'ASN', 'GLY', 'ASP', 'ALA', 'TRP', 'GLN']	['-', 'G']	[[(('test', 241), (-100.60982513427734, -148.16204833984375)), (('test', 249), (-162.9851837158203, -174.7494659423828)), (('test', 257), (-61.499786376953125, -17.234617233276367)), (('test', 261), (-64.06966400146484, -16.069583892822266)), (('test', 269), (-68.34669494628906, -3.8955612182617188)), (('test', 274), (-120.110595703125, 9.133230209350586)), (('test', 288), (-57.92547607421875, -3…
175	1a8q	A	68	C5		['TYR', 'ASP', 'PHE', 'ASP', 'THR', 'PHE', 'ALA']	['-', 'S', 'H']	[[(('test', 528), (-88.35041809082031, 69.18611145019531)), (('test', 540), (-146.27972412109375, 157.9385223388672)), (('test', 548), (-66.24872589111328, -32.90253448486328)), (('test', 559), (-61.35585021972656, -42.38734436035156)), (('test', 567), (-67.93576049804688, -44.54277038574219)), (('test', 574), (-57.459266662597656, -42.88471221923828)), (('test', 585), (-65.66301727294922, -35.64…
176	1a8r	A	31	C1		['MET', 'ASP', 'ASN', 'GLU', 'THR', 'ARG', 'LYS']	['-', 'H']	[[(('test', 221), (-91.1967544555664, 133.87181091308594)), (('test', 229), (-60.13467788696289, 136.3103790283203)), (('test', 237), (-45.30086898803711, -31.752426147460938)), (('test', 245), (-59.03115463256836, -41.46445083618164)), (('test', 254), (-75.10063934326172, -30.63411521911621)), (('test', 261), (-65.79893493652344, -45.45484924316406)), (('test', 272), (-59.668792724609375, -42.85…
177	1a8r	A	53	C1		['LEU', 'ASP', 'LEU', 'ALA', 'ASP', 'ASP', 'SER']	['-', 'T', 'S', 'H']	[[(('test', 395), (-82.99869537353516, 138.1291046142578)), (('test', 403), (-83.14654541015625, 91.18724822998047)), (('test', 411), (-62.60189437866211, -2.6584434509277344)), (('test', 419), (-79.32014465332031, -24.115896224975586)), (('test', 424), (-63.42838668823242, 139.90676879882812)), (('test', 432), (-55.87773895263672, -39.76226806640625)), (('test', 440), (-68.1587905883789, -29.291…
178	1a8r	A	79	C1		['LEU', 'ASP', 'TYR', 'ALA', 'ASN', 'PHE', 'PRO']	['G', 'S', '-']	[[(('test', 601), (-73.61817932128906, -22.38825225830078)), (('test', 609), (-102.14905548095703, 109.79863739013672)), (('test', 617), (-63.82247543334961, -0.0)), (('test', 629), (-74.23017120361328, -18.77345848083496)), (('test', 634), (-97.92820739746094, 7.657065391540527)), (('test', 642), (-62.849788665771484, 135.97975158691406)), (('test', 653), (-60.57556915283203, 145.13381958007812)…
179	1a8s	A	31	C1		['LEU', 'ASN', 'ALA', 'ASP', 'SER', 'TRP', 'GLU']	['-', 'G']	[[(('test', 240), (-88.87593841552734, -153.06109619140625)), (('test', 248), (-156.12107849121094, -170.9234161376953)), (('test', 256), (-54.81200408935547, -27.3326416015625)), (('test', 261), (-56.10920333862305, -34.92863464355469)), (('test', 269), (-62.102272033691406, -18.572948455810547)), (('test', 275), (-94.07945251464844, 0.10835236310958862)), (('test', 289), (-50.90302276611328, -3…
180	1a8s	A	68	C5		['ASN', 'ASP', 'MET', 'ASP', 'THR', 'TYR', 'ALA']	['-', 'S', 'H']	[[(('test', 535), (-92.54791259765625, 75.31417083740234)), (('test', 543), (-152.55828857421875, 168.11526489257812)), (('test', 551), (-68.99871826171875, -36.39697265625)), (('test', 559), (-56.13856506347656, -44.46318435668945)), (('test', 567), (-69.78108215332031, -47.463783264160156)), (('test', 574), (-50.2073974609375, -48.11039733886719)), (('test', 586), (-61.065086364746094, -42.7966…
181	1a8s	A	150	C5		['ALA', 'ASP', 'ARG', 'SER', 'GLN', 'LEU', 'TYR']	['H']	[[(('test', 1146), (-71.59620666503906, -48.1145133972168)), (('test', 1151), (-166.69004821777344, 84.08670806884766)), (('test', 1159), (-68.57144927978516, -33.16179275512695)), (('test', 1170), (-61.80979537963867, -41.07996368408203)), (('test', 1176), (-68.81739807128906, -41.64592361450195)), (('test', 1185), (-52.29579544067383, -50.00713348388672)), (('test', 1193), (-60.33767318725586, …
182	1a8y	A	76	C4		['VAL', 'ASP', 'SER', 'GLU', 'LYS', 'ASP', 'ALA']	['E', 'T', 'S']	[[(('test', 585), (-117.78733825683594, 113.52122497558594)), (('test', 592), (-76.02970123291016, 133.06967163085938)), (('test', 600), (-66.96654510498047, -26.848630905151367)), (('test', 606), (-101.04100036621094, -45.57913589477539)), (('test', 615), (-81.366943359375, -28.29914093017578)), (('test', 624), (-118.57585144042969, 34.85057067871094)), (('test', 632), (-51.985286712646484, -37.…
183	1a8y	A	154	C1		['LYS', 'ASN', 'LYS', 'ASP', 'SER', 'GLU', 'HIS']	['S', 'T', '-', 'H']	[[(('test', 1214), (-72.44760131835938, -54.56904220581055)), (('test', 1223), (-167.85818481445312, -176.29974365234375)), (('test', 1231), (-58.463565826416016, -14.013587951660156)), (('test', 1240), (-93.40286254882812, -22.3212947845459)), (('test', 1248), (-45.69650650024414, 120.5237808227539)), (('test', 1254), (-47.58245086669922, -27.734577178955078)), (('test', 1263), (-87.081375122070…
184	1a8y	A	288	C1		['ILE', 'ASP', 'PRO', 'ASP', 'ASP', 'PHE', 'PRO']	['E', '-', 'G']	[[(('test', 2326), (-116.67125701904297, 125.87399291992188)), (('test', 2334), (-94.98745727539062, 115.92265319824219)), (('test', 2342), (-55.91176986694336, -32.22654724121094)), (('test', 2349), (-63.11071014404297, -11.265595436096191)), (('test', 2357), (-97.55207824707031, -6.681196689605713)), (('test', 2365), (-139.1772918701172, 70.6783218383789)), (('test', 2376), (-64.52660369873047,…
185	1a9o	A	121	C1		['LEU', 'ASN', 'PRO', 'ASN', 'PHE', 'GLU', 'VAL']	['-', 'S', 'T']	[[(('test', 924), (-94.06217193603516, -38.609004974365234)), (('test', 932), (-61.40174865722656, 121.50428771972656)), (('test', 940), (-55.27025604248047, -24.83315658569336)), (('test', 947), (-80.69374084472656, -7.385807991027832)), (('test', 955), (-84.21388244628906, 153.9478759765625)), (('test', 966), (-131.09619140625, 154.7511444091797)), (('test', 975), (-60.214271545410156, 134.5492…
186	1a9o	A	145	C1		['GLU', 'ASN', 'PRO', 'LEU', 'ARG', 'GLY', 'PRO']	['-', 'T', 'S']	[[(('test', 1111), (-82.02304077148438, 99.6744155883789)), (('test', 1120), (-146.6052703857422, 135.1982879638672)), (('test', 1128), (-61.205039978027344, -14.428506851196289)), (('test', 1135), (-97.79755401611328, 1.518782138824463)), (('test', 1143), (-63.70878219604492, 126.12715911865234)), (('test', 1154), (119.7349624633789, -172.0240478515625)), (('test', 1158), (-63.70509338378906, 12…
187	1a9o	A	167	C5		['TYR', 'ASP', 'ARG', 'ASP', 'MET', 'ARG', 'GLN']	['S', '-', 'H']	[[(('test', 1285), (-98.43376922607422, 102.29832458496094)), (('test', 1297), (-40.127174377441406, 116.21231842041016)), (('test', 1305), (-64.19430541992188, -45.821449279785156)), (('test', 1316), (-57.75149154663086, -36.667076110839844)), (('test', 1324), (-70.97683715820312, -36.595916748046875)), (('test', 1332), (-67.04551696777344, -27.027690887451172)), (('test', 1343), (-72.0875167846…
188	1a9w	E	19	C5		['MET', 'ASN', 'VAL', 'GLU', 'GLU', 'ALA', 'GLY']	['S', '-', 'T', 'H']	[[(('test', 2301), (-106.37824249267578, 148.64285278320312)), (('test', 2309), (-69.90396881103516, 81.0246810913086)), (('test', 2317), (-57.059871673583984, -25.85479736328125)), (('test', 2324), (-68.52237701416016, -72.78580474853516)), (('test', 2333), (-72.03204345703125, -26.458608627319336)), (('test', 2338), (-70.12065887451172, -17.14702033996582)), (('test', 2343), (-72.47132873535156…
189	1a9w	E	99	C1	surface	['VAL', 'ASP', 'PRO', 'GLU', 'ASN', 'PHE', 'LYS']	['-', 'T', 'H']	[[(('test', 2882), (-98.74530029296875, 131.65191650390625)), (('test', 2889), (-70.95248413085938, 139.00059509277344)), (('test', 2897), (-55.1062126159668, -25.402685165405273)), (('test', 2904), (-58.83291244506836, -29.18651580810547)), (('test', 2913), (-76.25481414794922, -22.11665916442871)), (('test', 2921), (-69.06527709960938, -36.07771682739258)), (('test', 2932), (-66.70124053955078,…
190	1a9x	A	128	C5		['GLU', 'ASP', 'ARG', 'ARG', 'ARG', 'PHE', 'ASP']	['H', 'S']	[[(('test', 956), (-78.08768463134766, -33.20379638671875)), (('test', 965), (-83.58792877197266, 114.3829345703125)), (('test', 973), (-55.575199127197266, -40.0586051940918)), (('test', 984), (-66.46675872802734, -44.04334259033203)), (('test', 995), (-59.50227737426758, -45.90621566772461)), (('test', 1006), (-54.20823669433594, -46.84226989746094)), (('test', 1017), (-63.55792999267578, -41.6…
191	1a9x	A	184	C5		['TYR', 'ASN', 'ARG', 'GLU', 'GLU', 'PHE', 'GLU']	['S', 'H']	[[(('test', 1364), (-94.14714813232422, -18.120838165283203)), (('test', 1376), (-149.98516845703125, 173.68521118164062)), (('test', 1384), (-63.15787124633789, -42.4158935546875)), (('test', 1395), (-56.204368591308594, -51.0959587097168)), (('test', 1404), (-64.87706756591797, -36.877197265625)), (('test', 1413), (-56.58283233642578, -46.20835494995117)), (('test', 1424), (-66.1604232788086, -…
192	1a9x	A	289	C1	surface	['VAL', 'ASN', 'PRO', 'LYS', 'ASN', 'GLY', 'ARG']	['E', '-', 'T']	[[(('test', 2186), (-128.2418212890625, 126.6846923828125)), (('test', 2193), (-79.13992309570312, 115.08866119384766)), (('test', 2201), (-60.766048431396484, -18.047313690185547)), (('test', 2208), (-78.03721618652344, -28.804956436157227)), (('test', 2217), (-150.43080139160156, 14.20008373260498)), (('test', 2225), (72.99119567871094, 1.9059807062149048)), (('test', 2229), (-55.20174407958984…
193	1a9x	A	417	C1	surface	['ASP', 'ASP', 'PRO', 'GLU', 'ALA', 'LEU', 'THR']	['T', '-', 'H']	[[(('test', 3152), (-88.00064086914062, 12.435729026794434)), (('test', 3160), (-86.89723205566406, 123.23163604736328)), (('test', 3168), (-65.26384735107422, -21.233903884887695)), (('test', 3175), (-107.58700561523438, -1.6998478174209595)), (('test', 3184), (-48.34584045410156, -42.37124252319336)), (('test', 3189), (-63.92018127441406, -27.24413299560547)), (('test', 3197), (-76.286819458007…
194	1a9x	A	485	C5		['LEU', 'ASN', 'ALA', 'ASP', 'PHE', 'LEU', 'ARG']	['-', 'H']	[[(('test', 3697), (-80.0949935913086, 62.43140411376953)), (('test', 3705), (-72.47997283935547, 164.82656860351562)), (('test', 3713), (-55.38837432861328, -39.23307800292969)), (('test', 3718), (-69.81449127197266, -38.48860168457031)), (('test', 3726), (-73.03081512451172, -43.18382263183594)), (('test', 3737), (-60.501617431640625, -41.51161575317383)), (('test', 3745), (-64.5163803100586, -…
195	1a9x	A	674	C5		['GLU', 'ASP', 'ARG', 'GLU', 'ARG', 'PHE', 'GLN']	['H', 'S']	[[(('test', 5190), (-71.6207046508789, -25.2335147857666)), (('test', 5199), (-88.88685607910156, 112.33934783935547)), (('test', 5207), (-43.72981643676758, -47.13759231567383)), (('test', 5218), (-66.19061279296875, -51.59568405151367)), (('test', 5227), (-57.809627532958984, -39.64866256713867)), (('test', 5238), (-66.0500717163086, -49.42549133300781)), (('test', 5249), (-53.14470672607422, -…
196	1aa1	L	76	C1		['THR', 'ASN', 'LEU', 'ASP', 'ARG', 'TYR', 'LYS']	['S', '-', 'G', 'T']	[[(('test', 14629), (-135.369873046875, 177.69276428222656)), (('test', 14636), (-111.3219985961914, 92.67164611816406)), (('test', 14644), (-62.21356201171875, -18.565217971801758)), (('test', 14652), (-69.71041107177734, -19.542800903320312)), (('test', 14660), (-79.45228576660156, -18.385786056518555)), (('test', 14671), (-117.48272705078125, -5.885031223297119)), (('test', 14683), (-77.212379…
197	1aa1	L	203	C1		['ASP', 'ASP', 'GLU', 'ASN', 'VAL', 'ASN', 'SER']	['-', 'T', 'S']	[[(('test', 15644), (-85.4276123046875, 138.03932189941406)), (('test', 15652), (-66.7740707397461, 155.2921142578125)), (('test', 15660), (-59.42731857299805, -28.846158981323242)), (('test', 15669), (-77.04898834228516, -23.498458862304688)), (('test', 15677), (-76.77033996582031, 101.67449951171875)), (('test', 15684), (-119.71073150634766, -84.29788208007812)), (('test', 15692), (-153.9056854…
198	1aa1	S	79	C1		['THR', 'ASP', 'PRO', 'ALA', 'GLN', 'VAL', 'LEU']	['-', 'H']	[[(('test', 18537), (-126.06526947021484, -11.875556945800781)), (('test', 18544), (-125.98296356201172, 126.42916107177734)), (('test', 18552), (-55.82889938354492, -29.041522979736328)), (('test', 18559), (-61.86391830444336, -32.42329406738281)), (('test', 18564), (-59.44894790649414, -48.53934860229492)), (('test', 18573), (-63.103736877441406, -49.13338851928711)), (('test', 18580), (-64.540…
199	1aa6	A	611	C5		['ILE', 'ASN', 'THR', 'GLU', 'ASP', 'ALA', 'LYS']	['E', 'H']	[[(('test', 4734), (-127.74097442626953, 129.88771057128906)), (('test', 4742), (-62.4849739074707, 125.73712921142578)), (('test', 4750), (-30.679100036621094, -58.045589447021484)), (('test', 4757), (-59.961856842041016, -51.71162414550781)), (('test', 4766), (-52.29825210571289, -51.20805740356445)), (('test', 4774), (-51.89995574951172, -57.472320556640625)), (('test', 4779), (-43.35014343261…
200	1aaz	A	44	C5		['PHE', 'ASP', 'ASP', 'GLU', 'LYS', 'ILE', 'ALA']	['-', 'H']	[[(('test', 429), (-91.98211669921875, 148.22267150878906)), (('test', 441), (-86.08280181884766, 94.51646423339844)), (('test', 450), (-51.99763488769531, -39.45978546142578)), (('test', 459), (-63.91097640991211, -44.991268157958984)), (('test', 469), (-78.53166198730469, -28.898582458496094)), (('test', 482), (-68.75125885009766, -36.379764556884766)), (('test', 491), (-64.85334014892578, -40.…
201	1abe	A	42	C5		['PRO', 'ASP', 'GLY', 'GLU', 'LYS', 'THR', 'LEU']	['-', 'S', 'H']	[[(('test', 319), (-68.95573425292969, -15.922419548034668)), (('test', 326), (-144.95823669433594, 171.0721435546875)), (('test', 334), (-62.17299270629883, -38.137054443359375)), (('test', 338), (-64.29155731201172, -44.290470123291016)), (('test', 347), (-66.88023376464844, -34.52016830444336)), (('test', 356), (-59.919883728027344, -50.772804260253906)), (('test', 363), (-68.81752014160156, -…
202	1abe	A	67	C1		['PRO', 'ASP', 'PRO', 'LYS', 'LEU', 'GLY', 'SER']	['S', '-', 'G', 'H']	[[(('test', 491), (-71.00255584716797, -17.73284339904785)), (('test', 498), (-149.93992614746094, 113.43456268310547)), (('test', 506), (-51.87863540649414, -31.553237915039062)), (('test', 513), (-70.54114532470703, -9.047784805297852)), (('test', 522), (-82.16018676757812, -2.846682071685791)), (('test', 530), (-45.47854232788086, -49.62105941772461)), (('test', 534), (-58.83143997192383, -45.…
203	1abe	A	205	C5		['MET', 'ASN', 'ASP', 'SER', 'THR', 'VAL', 'LEU']	['S', 'H']	[[(('test', 1549), (-75.3164291381836, -19.197553634643555)), (('test', 1557), (-150.97073364257812, 175.73065185546875)), (('test', 1565), (-56.930885314941406, -46.636871337890625)), (('test', 1573), (-60.449851989746094, -35.87632751464844)), (('test', 1579), (-67.93049621582031, -45.348541259765625)), (('test', 1586), (-67.76707458496094, -40.538143157958984)), (('test', 1593), (-57.960426330…
204	1abr	B	191	C1		['GLN', 'ASN', 'THR', 'ASN', 'ASN', 'CYS', 'LEU']	['T', 'E']	[[(('test', 4519), (-72.43771362304688, -32.555416107177734)), (('test', 4531), (-154.6734619140625, 98.64832305908203)), (('test', 4542), (-68.52619934082031, 7.684313774108887)), (('test', 4551), (-89.96359252929688, -4.585479736328125)), (('test', 4562), (-106.28105163574219, 140.33375549316406)), (('test', 4573), (-130.10247802734375, 141.46853637695312)), (('test', 4580), (-64.84037780761719…
205	1ac5	A	22	C1		['PRO', 'ASP', 'PRO', 'SER', 'ASN', 'ILE', 'PRO']	['S', '-', 'T']	[[(('test', 186), (-43.533206939697266, -47.22918701171875)), (('test', 193), (-121.50688171386719, 105.29640197753906)), (('test', 202), (-67.08830261230469, -6.6930155754089355)), (('test', 209), (-84.80438995361328, -12.691465377807617)), (('test', 217), (-88.09507751464844, -12.240102767944336)), (('test', 228), (-83.02737426757812, 124.59925079345703)), (('test', 237), (-72.56420135498047, 1…
206	1ac5	A	103	C1		['LEU', 'ASN', 'GLU', 'GLY', 'SER', 'TRP', 'ILE']	['E', '-', 'T', 'G']	[[(('test', 906), (-60.65293884277344, 143.146728515625)), (('test', 915), (-99.29003143310547, 108.12779998779297)), (('test', 926), (-57.209449768066406, -31.272916793823242)), (('test', 936), (-105.9429931640625, 28.706838607788086)), (('test', 941), (-65.9902114868164, 149.81800842285156)), (('test', 949), (-74.50757598876953, -0.3208160698413849)), (('test', 965), (-63.377227783203125, -23.5…
207	1ac5	A	136	C1		['ILE', 'ASP', 'LYS', 'ASN', 'LYS', 'PHE', 'ASP']	['S', '-', 'T']	[[(('test', 1215), (-67.73104858398438, 113.69273376464844)), (('test', 1224), (-77.5286636352539, 106.04507446289062)), (('test', 1233), (-69.73040008544922, -3.76686429977417)), (('test', 1246), (-87.64787292480469, -16.418651580810547)), (('test', 1257), (-84.15546417236328, -6.931690692901611)), (('test', 1270), (-73.01651000976562, 147.63763427734375)), (('test', 1282), (-70.19853973388672, …
208	1ac5	A	216	C5		['ILE', 'ASP', 'PRO', 'ASN', 'THR', 'GLN', 'SER']	['-', 'H']	[[(('test', 1996), (-111.60331726074219, -41.318546295166016)), (('test', 2005), (-128.22335815429688, 87.18193054199219)), (('test', 2014), (-49.39091873168945, -41.97746658325195)), (('test', 2021), (-64.12334442138672, -53.187477111816406)), (('test', 2032), (-69.31047058105469, -38.963096618652344)), (('test', 2041), (-72.29806518554688, -26.5543212890625)), (('test', 2053), (-75.304801940917…
209	1ac5	A	238	C1		['SER', 'ASN', 'PRO', 'ASN', 'PHE', 'LYS', 'HIS']	['T', 'S', 'H']	[[(('test', 2208), (-82.9326171875, -9.530442237854004)), (('test', 2216), (-70.31842803955078, 134.12266540527344)), (('test', 2227), (-58.706932067871094, -26.292903900146484)), (('test', 2234), (-105.17131805419922, 12.437552452087402)), (('test', 2245), (-60.38955307006836, -38.433067321777344)), (('test', 2257), (-63.42513656616211, -34.88707733154297)), (('test', 2270), (-72.4343032836914, …
210	1ac5	A	295	C1		['LEU', 'ASN', 'MET', 'TYR', 'ASN', 'PHE', 'ASN']	['E', 'T']	[[(('test', 2754), (-76.93380737304688, 143.5693359375)), (('test', 2763), (-80.35184478759766, 109.72526550292969)), (('test', 2774), (-58.87654495239258, -12.799449920654297)), (('test', 2783), (-96.8973388671875, -10.712705612182617)), (('test', 2797), (-165.67874145507812, 101.88758850097656)), (('test', 2808), (-65.87205505371094, -4.422926902770996)), (('test', 2820), (-81.36600494384766, -…
211	1ac5	A	298	C1		['TYR', 'ASN', 'PHE', 'ASN', 'LEU', 'LYS', 'ASP']	['T', 'E']	[[(('test', 2783), (-96.8973388671875, -10.712705612182617)), (('test', 2797), (-165.67874145507812, 101.88758850097656)), (('test', 2808), (-65.87205505371094, -4.422926902770996)), (('test', 2820), (-81.36600494384766, -21.671812057495117)), (('test', 2831), (-104.32440185546875, 158.61685180664062)), (('test', 2840), (-119.70275115966797, 172.27894592285156)), (('test', 2853), (-168.0673217773…
212	1ac5	A	335	C2		['LEU', 'ASP', 'SER', 'ASP', 'LYS', 'ILE', 'ASP']	['-', 'T']	[[(('test', 3143), (-117.84783935546875, 156.39515686035156)), (('test', 3152), (-80.71114349365234, 100.68925476074219)), (('test', 3161), (-61.60422134399414, -10.809407234191895)), (('test', 3169), (-90.21638488769531, -13.895679473876953)), (('test', 3178), (-112.2262954711914, -33.8553466796875)), (('test', 3191), (-117.76904296875, 111.84717559814453)), (('test', 3200), (-111.57811737060547…
213	1ac5	A	387	C5		['CYS', 'ASN', 'ASN', 'LYS', 'GLY', 'VAL', 'LEU']	['T', '-', 'H']	[[(('test', 3626), (-130.77789306640625, 57.49190139770508)), (('test', 3633), (-59.024131774902344, 162.34092712402344)), (('test', 3644), (-60.6015510559082, -41.15575408935547)), (('test', 3655), (-61.03226089477539, -41.29871368408203)), (('test', 3668), (-64.33175659179688, -37.5859489440918)), (('test', 3673), (-71.82897186279297, -39.85144805908203)), (('test', 3681), (-69.55765533447266, …
214	1acb	E	72	C1		['PHE', 'ASP', 'GLN', 'GLY', 'SER', 'SER', 'SER']	['S', 'B', 'T', '-']	[[(('test', 496), (-126.24528503417969, -53.56938552856445)), (('test', 507), (-123.28549194335938, 118.8620376586914)), (('test', 515), (-59.954158782958984, -30.52448081970215)), (('test', 524), (-83.3673324584961, -17.330076217651367)), (('test', 528), (-77.4438705444336, 152.96298217773438)), (('test', 534), (-118.29285430908203, 6.666386127471924)), (('test', 540), (-123.81242370605469, 44.4…
215	1acb	E	91	C1		['LYS', 'ASN', 'SER', 'LYS', 'TYR', 'ASN', 'SER']	['E', '-', 'T', 'B']	[[(('test', 647), (-89.21955108642578, 134.2987518310547)), (('test', 656), (-66.05580139160156, 124.12513732910156)), (('test', 664), (-53.98023986816406, -20.1160945892334)), (('test', 670), (-102.12296295166016, 7.35388708114624)), (('test', 679), (-63.81865692138672, 128.95623779296875)), (('test', 691), (-107.55181121826172, 111.10468292236328)), (('test', 699), (-61.25047302246094, -25.0630…
216	1acf	A	101	C1		['TYR', 'ASN', 'GLU', 'LYS', 'ILE', 'GLN', 'PRO']	['E', '-', 'T', 'S']	[[(('test', 709), (-127.42698669433594, 159.27842712402344)), (('test', 721), (-111.26390075683594, 176.94488525390625)), (('test', 729), (-60.564491271972656, -9.00989818572998)), (('test', 738), (-94.63999938964844, 1.5162029266357422)), (('test', 747), (-118.71248626708984, 141.99484252929688)), (('test', 755), (-73.3243637084961, 122.25485229492188)), (('test', 764), (-59.79275894165039, -41.…
217	1aco	A	273	C5		['TYR', 'ASN', 'HIS', 'ARG', 'MET', 'LYS', 'LYS']	['-', 'H']	[[(('test', 2035), (-57.74232482910156, 135.56903076171875)), (('test', 2047), (-155.44920349121094, 178.780517578125)), (('test', 2055), (-64.39102172851562, -27.815776824951172)), (('test', 2065), (-68.48680114746094, -35.314598083496094)), (('test', 2076), (-69.54348754882812, -42.700069427490234)), (('test', 2084), (-56.4713020324707, -44.0845947265625)), (('test', 2093), (-61.863494873046875…
218	1aco	A	314	C1		['ILE', 'ASN', 'LEU', 'SER', 'GLU', 'LEU', 'LYS']	['E', 'G', '-']	[[(('test', 2371), (-126.70718383789062, 125.71383666992188)), (('test', 2379), (-92.65324401855469, 105.80644989013672)), (('test', 2387), (-57.71261978149414, -30.382251739501953)), (('test', 2395), (-72.2510757446289, -25.38102149963379)), (('test', 2401), (-96.62519073486328, -2.078484058380127)), (('test', 2410), (-73.9028549194336, 134.67837524414062)), (('test', 2418), (-115.07528686523438…
219	1aco	A	456	C1		['ALA', 'ASN', 'PRO', 'GLU', 'THR', 'HIS', 'ALA']	['S', '-', 'T', 'E']	[[(('test', 3446), (58.9738883972168, 12.884343147277832)), (('test', 3451), (-99.93949890136719, 112.5263442993164)), (('test', 3459), (-59.575138092041016, -19.976543426513672)), (('test', 3466), (-93.16331481933594, 6.721349239349365)), (('test', 3475), (-78.22591400146484, 127.27923583984375)), (('test', 3482), (-96.02656555175781, 107.25645446777344)), (('test', 3492), (-112.25678253173828, …
220	1aco	A	481	C2		['PHE', 'ASN', 'PRO', 'GLU', 'THR', 'ASP', 'PHE']	['-', 'T']	[[(('test', 3625), (-156.4903564453125, 121.4118423461914)), (('test', 3636), (-108.95683288574219, 110.6067123413086)), (('test', 3644), (-59.081321716308594, -26.231197357177734)), (('test', 3651), (-74.18388366699219, -33.66545867919922)), (('test', 3660), (-112.4774398803711, -32.08991241455078)), (('test', 3667), (-88.13691711425781, 160.72833251953125)), (('test', 3675), (-105.2101135253906…
221	1aco	A	607	C4		['ARG', 'ASN', 'ALA', 'VAL', 'THR', 'GLN', 'GLU']	['E', '-', 'T']	[[(('test', 4619), (-72.16879272460938, 120.44647979736328)), (('test', 4630), (-71.76549530029297, 118.864990234375)), (('test', 4638), (-63.64830780029297, -23.206388473510742)), (('test', 4643), (-89.42961120605469, -49.48384475708008)), (('test', 4650), (-86.76265716552734, -22.837039947509766)), (('test', 4657), (64.45726013183594, 29.01874542236328)), (('test', 4666), (-103.93675231933594, …
222	1aco	A	684	C1		['ALA', 'ASP', 'PRO', 'ALA', 'ASP', 'TYR', 'ASN']	['S', 'G']	[[(('test', 5237), (-70.91999816894531, -31.36511993408203)), (('test', 5242), (-123.30213928222656, 108.54444885253906)), (('test', 5250), (-55.43783187866211, -15.836508750915527)), (('test', 5257), (-73.40696716308594, -17.48725700378418)), (('test', 5262), (-63.56064224243164, -13.248615264892578)), (('test', 5270), (-59.19265365600586, -32.31831359863281)), (('test', 5282), (-81.429321289062…
223	1aco	A	732	C5		['PHE', 'ASN', 'GLU', 'THR', 'GLN', 'ILE', 'GLU']	['-', 'H']	[[(('test', 5608), (-68.5126953125, 136.31370544433594)), (('test', 5619), (-106.71907806396484, 179.0037841796875)), (('test', 5627), (-70.72489929199219, -19.85735511779785)), (('test', 5636), (-64.23764038085938, -47.569400787353516)), (('test', 5643), (-68.92835998535156, -34.09089660644531)), (('test', 5652), (-63.102027893066406, -36.37252426147461)), (('test', 5660), (-60.30412292480469, -…
224	1ad3	A	54	C5	surface	['LYS', 'ASN', 'GLU', 'TRP', 'THR', 'SER', 'TYR']	['-', 'H']	[[(('test', 504), (-93.22235870361328, 165.23941040039062)), (('test', 517), (-119.30755615234375, 160.30197143554688)), (('test', 528), (-33.7665901184082, -39.759300231933594)), (('test', 538), (-77.6501693725586, -51.06989288330078)), (('test', 554), (-64.05160522460938, -36.361045837402344)), (('test', 563), (-58.41464614868164, -61.90708541870117)), (('test', 571), (-55.985103607177734, -55.…
225	1ad3	A	223	C5	surface	['CYS', 'ASP', 'LEU', 'ASP', 'VAL', 'ALA', 'CYS']	['S', '-', 'H']	[[(('test', 2074), (-159.95297241210938, 132.6505584716797)), (('test', 2081), (-65.80157470703125, 92.69075775146484)), (('test', 2090), (-56.2747917175293, -24.906984329223633)), (('test', 2099), (-70.95122528076172, -52.079063415527344)), (('test', 2108), (-69.0162124633789, -46.584476470947266)), (('test', 2116), (-48.007293701171875, -60.22325897216797)), (('test', 2122), (-64.16644287109375…
226	1ad3	A	252	C1		['CYS', 'ASP', 'PRO', 'SER', 'ILE', 'GLN', 'ASN']	['E', '-', 'G', 'H']	[[(('test', 2346), (-161.37937927246094, 171.9702911376953)), (('test', 2353), (-82.86833953857422, 135.36270141601562)), (('test', 2362), (-48.15885543823242, -28.135984420776367)), (('test', 2369), (-59.25416564941406, -34.52696990966797)), (('test', 2377), (-101.4640884399414, 1.8625661134719849)), (('test', 2386), (-41.39788055419922, -56.398311614990234)), (('test', 2398), (-74.1747589111328…
227	1ad3	A	274	C1		['GLU', 'ASP', 'ALA', 'LYS', 'GLN', 'SER', 'ARG']	['S', '-', 'G']	[[(('test', 2566), (-73.65009307861328, -40.63309860229492)), (('test', 2576), (-118.54014587402344, 115.47945404052734)), (('test', 2585), (-59.52040100097656, -36.75910568237305)), (('test', 2591), (-60.32532501220703, -8.207242012023926)), (('test', 2604), (-96.43226623535156, -32.681541442871094)), (('test', 2616), (-65.96074676513672, 133.66842651367188)), (('test', 2624), (-80.7930526733398…
228	1ad3	A	286	C5		['ILE', 'ASN', 'ASP', 'ARG', 'HIS', 'PHE', 'GLN']	['S', '-', 'H']	[[(('test', 2695), (-53.14958953857422, -58.222354888916016)), (('test', 2704), (-145.03067016601562, -178.12184143066406)), (('test', 2715), (-62.630855560302734, -45.55971145629883)), (('test', 2724), (-58.512393951416016, -44.292667388916016)), (('test', 2741), (-75.72416687011719, -33.445068359375)), (('test', 2754), (-59.21828842163086, -49.067874908447266)), (('test', 2766), (-62.3058738708…
229	1ad9	H	60	C1	surface	['TYR', 'ASN', 'GLU', 'LYS', 'PHE', 'LYS', 'GLY']	['E', '-', 'G', 'B']	[[(('test', 3838), (-115.7326889038086, 161.36614990234375)), (('test', 3850), (-87.06844329833984, 138.02639770507812)), (('test', 3858), (-50.91904067993164, -37.08015823364258)), (('test', 3867), (-69.4906005859375, -18.299970626831055)), (('test', 3876), (-112.11527252197266, 0.48335492610931396)), (('test', 3887), (-65.43936157226562, 134.18576049804688)), (('test', 3896), (89.78483581542969…
230	1ado	A	66	C1		['ALA', 'ASP', 'ASP', 'ARG', 'VAL', 'ASN', 'PRO']	['-', 'G']	[[(('test', 627), (-56.65108871459961, 152.5568389892578)), (('test', 633), (-51.8559455871582, 160.3603973388672)), (('test', 642), (-47.65520477294922, -18.616539001464844)), (('test', 651), (-63.755924224853516, -26.458663940429688)), (('test', 668), (-80.7333984375, -14.849822998046875)), (('test', 676), (-49.3166618347168, -55.020286560058594)), (('test', 687), (-73.19078063964844, -10.42447…
231	1ado	A	197	C5	surface	['HIS', 'ASP', 'LEU', 'LYS', 'ARG', 'CYS', 'GLN']	['-', 'H']	[[(('test', 1823), (-64.75401306152344, 158.77598571777344)), (('test', 1836), (-98.22310638427734, -174.61920166015625)), (('test', 1845), (-59.04693603515625, -47.40495300292969)), (('test', 1854), (-59.45471954345703, -39.13380432128906)), (('test', 1867), (-64.76872253417969, -46.6291389465332)), (('test', 1884), (-64.63459777832031, -40.91893005371094)), (('test', 1891), (-61.58807373046875,…
232	1ae1	A	54	C5		['ARG', 'ASN', 'GLU', 'LYS', 'GLU', 'LEU', 'ASP']	['S', '-', 'H']	[[(('test', 267), (-102.5124740600586, -1.6684739589691162)), (('test', 278), (-140.5376434326172, 139.21261596679688)), (('test', 286), (-60.297027587890625, -49.27736282348633)), (('test', 295), (-73.55195617675781, -31.01101303100586)), (('test', 304), (-68.04241180419922, -47.14962387084961)), (('test', 313), (-65.44112396240234, -28.843059539794922)), (('test', 321), (-78.9443130493164, -31.…
233	1ae1	A	78	C1		['CYS', 'ASP', 'LEU', 'LEU', 'SER', 'ARG', 'THR']	['-', 'T', 'H']	[[(('test', 465), (-152.5648956298828, 145.59535217285156)), (('test', 471), (-109.60389709472656, 104.0897445678711)), (('test', 479), (-64.67859649658203, -4.9990057945251465)), (('test', 487), (-83.80579376220703, -19.94052505493164)), (('test', 495), (-86.74286651611328, 125.74993133544922)), (('test', 501), (-68.4140853881836, -27.957294464111328)), (('test', 512), (-70.29708862304688, -40.7…
234	1ae1	A	264	C1		['ALA', 'ASP', 'GLY', 'GLY', 'PHE', 'THR', 'ALA']	['E', 'S', 'T', 'G']	[[(('test', 1794), (-106.44276428222656, 87.55311584472656)), (('test', 1799), (-137.7596893310547, 12.99875545501709)), (('test', 1807), (60.68611526489258, 18.93995475769043)), (('test', 1811), (100.42005157470703, -1.2754888534545898)), (('test', 1815), (-46.18783950805664, -55.895809173583984)), (('test', 1826), (-70.5111083984375, -22.059471130371094)), (('test', 1833), (-75.60777282714844, …
235	1ae6	H	60	C1	surface	['TYR', 'ASN', 'GLU', 'LYS', 'PHE', 'LYS', 'GLY']	['E', '-', 'T', 'B']	[[(('test', 462), (-111.76886749267578, 166.27084350585938)), (('test', 474), (-83.36015319824219, 128.28538513183594)), (('test', 482), (-53.42864227294922, -25.89180564880371)), (('test', 491), (-84.7648696899414, -9.536648750305176)), (('test', 500), (-121.11803436279297, -8.965476989746094)), (('test', 511), (-70.53768920898438, 138.4900360107422)), (('test', 520), (89.66963195800781, 22.2231…
236	1ae6	H	72	C1		['VAL', 'ASP', 'THR', 'SER', 'SER', 'SER', 'THR']	['E', 'T']	[[(('test', 560), (-89.3895034790039, -173.69705200195312)), (('test', 567), (-155.6776580810547, 82.26570892333984)), (('test', 575), (-70.7788314819336, 18.35080337524414)), (('test', 582), (-71.54644775390625, -29.409664154052734)), (('test', 588), (-148.54710388183594, -90.53939056396484)), (('test', 594), (-162.65023803710938, 35.91205978393555)), (('test', 600), (-102.37460327148438, 159.72…
237	1ae7	A	13	C1		['ALA', 'ASN', 'HIS', 'GLY', 'LYS', 'ARG', 'PRO']	['H', 'T', 'S']	[[(('test', 94), (-66.29661560058594, -39.62774658203125)), (('test', 99), (-90.81742858886719, 6.318355083465576)), (('test', 107), (57.304378509521484, 16.586854934692383)), (('test', 117), (95.55389404296875, -3.452073097229004)), (('test', 121), (-39.390560150146484, -48.5942268371582)), (('test', 130), (-147.7998504638672, 154.53372192382812)), (('test', 141), (-65.728271484375, 148.67559814…
238	1ae7	A	39	C5		['VAL', 'ASP', 'GLU', 'LEU', 'ASP', 'ARG', 'CYS']	['S', 'H']	[[(('test', 288), (-71.11378479003906, -22.48204231262207)), (('test', 295), (-162.8753662109375, -173.40489196777344)), (('test', 303), (-64.03665924072266, -36.242218017578125)), (('test', 312), (-63.1201286315918, -39.16222381591797)), (('test', 320), (-65.85224914550781, -39.91987228393555)), (('test', 328), (-60.1351432800293, -32.81612014770508)), (('test', 339), (-58.847747802734375, -38.2…
239	1aec	A	6	C1		['VAL', 'ASP', 'TRP', 'ARG', 'SER', 'ALA', 'GLY']	['E', 'G']	[[(('test', 42), (-141.99072265625, 134.9564666748047)), (('test', 50), (-148.29855346679688, 106.90087890625)), (('test', 59), (-68.63565826416016, -14.122836112976074)), (('test', 75), (-68.70512390136719, -26.16529083251953)), (('test', 92), (-79.11014556884766, -8.46450138092041)), (('test', 102), (-107.47248077392578, 5.344084739685059)), (('test', 108), (72.34725189208984, 24.98059463500976…
240	1aec	A	120	C5		['ASN', 'ASN', 'GLU', 'TRP', 'ALA', 'LEU', 'GLN']	['S', '-', 'H']	[[(('test', 1097), (52.30421829223633, 47.56902313232422)), (('test', 1108), (-145.3870086669922, 84.3485336303711)), (('test', 1119), (-62.08626937866211, -27.51305389404297)), (('test', 1129), (-67.16445922851562, -43.59897232055664)), (('test', 1145), (-67.85853576660156, -31.555801391601562)), (('test', 1151), (-68.96809387207031, -41.121559143066406)), (('test', 1160), (-60.74983215332031, -…
241	1aei	A	32	C4		['THR', 'ASP', 'GLU', 'LYS', 'SER', 'ILE', 'THR']	['-', 'H']	[[(('test', 279), (-149.31808471679688, 149.69699096679688)), (('test', 288), (-106.29043579101562, 92.55970764160156)), (('test', 297), (-70.39640045166016, -24.962879180908203)), (('test', 307), (-72.6342544555664, -28.752470016479492)), (('test', 320), (-77.59423065185547, -30.87872886657715)), (('test', 328), (-77.35456848144531, -46.88298034667969)), (('test', 337), (-51.93149948120117, -45.…
242	1aei	A	166	C5		['VAL', 'ASN', 'ALA', 'ALA', 'HIS', 'ALA', 'ALA']	['-', 'H']	[[(('test', 1575), (-58.09989929199219, 110.80335998535156)), (('test', 1583), (-125.50736236572266, 111.6681900024414)), (('test', 1594), (-60.484127044677734, -52.628570556640625)), (('test', 1600), (-42.91499710083008, -47.07550048828125)), (('test', 1606), (-70.3335189819336, -45.463748931884766)), (('test', 1619), (-51.421470642089844, -36.307830810546875)), (('test', 1625), (-71.47054290771…
243	1aei	A	244	C5		['GLU', 'ASN', 'ARG', 'PHE', 'ALA', 'TYR', 'PHE']	['H']	[[(('test', 2308), (-75.66024780273438, -50.97894287109375)), (('test', 2318), (-161.7042999267578, 104.17314910888672)), (('test', 2329), (-62.678165435791016, -46.0477409362793)), (('test', 2346), (-54.96560287475586, -41.354801177978516)), (('test', 2358), (-69.55770111083984, -32.780616760253906)), (('test', 2364), (-58.659610748291016, -47.123138427734375)), (('test', 2378), (-75.79907989501…
244	1af0	A	155	C1		['TYR', 'ASN', 'VAL', 'ASN', 'GLN', 'SER', 'ASN']	['E', 'T', 'S', 'H']	[[(('test', 1192), (-131.81544494628906, 139.2202911376953)), (('test', 1204), (-79.45518493652344, 98.37643432617188)), (('test', 1212), (-67.79920196533203, -4.715550422668457)), (('test', 1219), (-78.17191314697266, -15.030254364013672)), (('test', 1227), (-83.81246185302734, 128.17825317382812)), (('test', 1236), (-59.143043518066406, -36.324729919433594)), (('test', 1242), (-63.6529159545898…
245	1af0	A	464	C2		['VAL', 'ASP', 'VAL', 'ALA', 'THR', 'ASP', 'PHE']	['-', 'T', 'S']	[[(('test', 3484), (-127.81607818603516, 132.4409637451172)), (('test', 3491), (-105.48468780517578, 107.67878723144531)), (('test', 3499), (-53.01657485961914, -26.9626407623291)), (('test', 3506), (-79.19645690917969, -20.088489532470703)), (('test', 3511), (-127.2695541381836, -14.431083679199219)), (('test', 3518), (-97.7423324584961, 12.087181091308594)), (('test', 3526), (-123.1735992431640…
246	1af2	A	48	C5		['LEU', 'ASP', 'GLU', 'ASP', 'ALA', 'LEU', 'ALA']	['-', 'H']	[[(('test', 352), (-69.96150207519531, 145.31190490722656)), (('test', 360), (-86.75460052490234, 175.75494384765625)), (('test', 368), (-52.52192306518555, -49.25049591064453)), (('test', 377), (-63.604087829589844, -42.16583251953125)), (('test', 385), (-73.90592956542969, -27.759531021118164)), (('test', 390), (-68.93551635742188, -48.99571228027344)), (('test', 398), (-53.941444396972656, -47…
247	1af7	A	156	C5		['ILE', 'ASP', 'THR', 'GLU', 'VAL', 'LEU', 'GLU']	['S', '-', 'H']	[[(('test', 1164), (-83.7907485961914, -19.038766860961914)), (('test', 1172), (-93.54930114746094, 119.47547149658203)), (('test', 1180), (-79.43219757080078, -22.544679641723633)), (('test', 1187), (-68.61091613769531, -48.482479095458984)), (('test', 1196), (-67.89643859863281, -33.32460403442383)), (('test', 1203), (-65.03204345703125, -36.01346969604492)), (('test', 1211), (-69.9618759155273…
248	1af7	A	212	C1		['VAL', 'ASN', 'LEU', 'LEU', 'GLU', 'LYS', 'GLN']	['-', 'T', 'S']	[[(('test', 1621), (-142.2836456298828, 128.8492889404297)), (('test', 1628), (-93.7708740234375, 119.91938018798828)), (('test', 1636), (-59.52021408081055, -20.654762268066406)), (('test', 1644), (-79.48994445800781, 0.6094145774841309)), (('test', 1652), (-64.09072875976562, 150.38601684570312)), (('test', 1661), (-84.46638488769531, -9.204257011413574)), (('test', 1670), (-149.32870483398438,…
249	1af7	A	237	C5		['PHE', 'ASP', 'LYS', 'THR', 'THR', 'GLN', 'GLU']	['S', '-', 'H']	[[(('test', 1827), (-108.57958221435547, 165.7844696044922)), (('test', 1838), (-93.04054260253906, 178.21786499023438)), (('test', 1846), (-64.80907440185547, -36.25861358642578)), (('test', 1855), (-67.75200653076172, -46.85194778442383)), (('test', 1862), (-58.74192810058594, -47.25825119018555)), (('test', 1869), (-59.503883361816406, -45.77667999267578)), (('test', 1878), (-63.43655776977539…
250	1afa	1	140	C5		['ARG', 'ASN', 'ALA', 'GLU', 'GLU', 'ASN', 'LYS']	['-', 'S', 'H']	[[(('test', 538), (-110.27620697021484, -4.968263626098633)), (('test', 549), (-164.67666625976562, 178.50067138671875)), (('test', 557), (-57.93059158325195, -44.74489974975586)), (('test', 562), (-59.629573822021484, -50.7547721862793)), (('test', 571), (-64.01781463623047, -42.747867584228516)), (('test', 580), (-57.5445556640625, -38.139217376708984)), (('test', 588), (-68.38858032226562, -44…
251	1afc	A	68	C1		['MET', 'ASP', 'THR', 'ASP', 'GLY', 'LEU', 'LEU']	['E', '-', 'T', 'S', 'B']	[[(('test', 428), (-126.9938735961914, 111.4400634765625)), (('test', 436), (-61.43556213378906, 177.47500610351562)), (('test', 444), (-75.00965118408203, 20.45743751525879)), (('test', 451), (-119.6435775756836, -2.13515043258667)), (('test', 459), (85.87586212158203, 30.09888458251953)), (('test', 463), (-113.96021270751953, 120.75843048095703)), (('test', 471), (-80.15482330322266, 129.921127…
252	1afs	A	169	C5		['PHE', 'ASN', 'CYS', 'ARG', 'GLN', 'LEU', 'GLU']	['-', 'H']	[[(('test', 1336), (-96.56245422363281, 142.56805419921875)), (('test', 1347), (-93.04839324951172, 173.75718688964844)), (('test', 1355), (-58.36858367919922, -37.51771926879883)), (('test', 1361), (-63.29362106323242, -45.051998138427734)), (('test', 1372), (-66.73246002197266, -32.915706634521484)), (('test', 1381), (-70.81729125976562, -45.11765670776367)), (('test', 1389), (-61.8859672546386…
253	1afs	A	224	C2		['ARG', 'ASP', 'LYS', 'THR', 'TRP', 'VAL', 'ASP']	['-', 'T', 'S']	[[(('test', 1780), (50.730281829833984, 37.21685028076172)), (('test', 1791), (-68.34754943847656, 119.56617736816406)), (('test', 1799), (-63.8311767578125, -16.93760108947754)), (('test', 1808), (-72.30097198486328, -20.077192306518555)), (('test', 1815), (-140.4502716064453, -10.1237211227417)), (('test', 1829), (-110.46089935302734, 129.07598876953125)), (('test', 1836), (-66.15320587158203, …
254	1afs	A	238	C5		['ASP', 'ASP', 'PRO', 'VAL', 'LEU', 'CYS', 'ALA']	['G', '-', 'H']	[[(('test', 1898), (-99.86309051513672, -8.63526725769043)), (('test', 1906), (-49.41350555419922, 124.41716766357422)), (('test', 1914), (-50.251556396484375, -51.234676361083984)), (('test', 1921), (-62.4543342590332, -37.03514862060547)), (('test', 1928), (-69.22001647949219, -42.00667953491211)), (('test', 1936), (-68.37106323242188, -31.350879669189453)), (('test', 1942), (-67.63516235351562…
255	1afs	A	273	C5		['PHE', 'ASN', 'ALA', 'LYS', 'ARG', 'ILE', 'LYS']	['S', '-', 'H']	[[(('test', 2173), (-102.40027618408203, 8.877923011779785)), (('test', 2184), (-103.67361450195312, 119.109619140625)), (('test', 2192), (-53.870723724365234, -33.692073822021484)), (('test', 2197), (-73.06316375732422, -44.176570892333984)), (('test', 2206), (-68.8995361328125, -32.50031280517578)), (('test', 2217), (-62.87287521362305, -46.782432556152344)), (('test', 2225), (-65.2826156616211…
256	1afw	A	176	C5	surface	['LYS', 'ASN', 'ARG', 'GLU', 'ALA', 'LYS', 'LYS']	['H', '-', 'T', 'G']	[[(('test', 1133), (-105.77913665771484, 0.6434618234634399)), (('test', 1142), (-76.78384399414062, 134.5316619873047)), (('test', 1150), (-53.537696838378906, -40.76594543457031)), (('test', 1161), (-81.06684875488281, -57.33460998535156)), (('test', 1170), (-46.66968536376953, -48.31779479980469)), (('test', 1175), (-53.40872573852539, -33.65538787841797)), (('test', 1184), (-60.91325378417969…
257	1ag6	A	42	C1		['PHE', 'ASP', 'GLU', 'ASP', 'GLU', 'ILE', 'PRO']	['E', '-', 'G', 'S']	[[(('test', 293), (-92.5866470336914, 141.05308532714844)), (('test', 304), (-82.83394622802734, 118.55802917480469)), (('test', 312), (-73.97107696533203, -15.48343276977539)), (('test', 321), (-80.10790252685547, -14.318821907043457)), (('test', 329), (-126.25629425048828, 41.24893569946289)), (('test', 338), (-131.95848083496094, 169.79957580566406)), (('test', 346), (-63.37413024902344, 154.4…
258	1ag6	A	51	C1		['VAL', 'ASP', 'ALA', 'ALA', 'LYS', 'ILE', 'SER']	['-', 'H']	[[(('test', 363), (-100.49531555175781, 132.04273986816406)), (('test', 370), (-91.05791473388672, 115.77222442626953)), (('test', 378), (-64.82258605957031, -22.35744285583496)), (('test', 383), (-68.32754516601562, -25.724746704101562)), (('test', 388), (-78.5917739868164, -25.892486572265625)), (('test', 397), (-106.8314437866211, -9.936243057250977)), (('test', 405), (-92.93461608886719, 152.…
259	1agi	A	23	C5		['ARG', 'ASN', 'ASP', 'GLU', 'TYR', 'CYS', 'PHE']	['-', 'S', 'H']	[[(('test', 184), (53.653865814208984, 28.385263442993164)), (('test', 195), (-112.72853088378906, -169.76332092285156)), (('test', 203), (-58.68007278442383, -41.51900863647461)), (('test', 211), (-64.83660125732422, -40.42122268676758)), (('test', 220), (-56.71451187133789, -46.079193115234375)), (('test', 232), (-64.10116577148438, -45.186431884765625)), (('test', 238), (-55.15129470825195, -4…
260	1agj	A	34	C5		['VAL', 'ASP', 'GLU', 'LYS', 'ASP', 'ARG', 'GLN']	['-', 'T', 'G']	[[(('test', 275), (-78.75222778320312, 121.0782699584961)), (('test', 282), (-70.01327514648438, 162.97177124023438)), (('test', 290), (-48.76381301879883, -44.86587905883789)), (('test', 299), (-70.8340835571289, -40.67061233520508)), (('test', 308), (-67.74784088134766, -37.905479431152344)), (('test', 316), (-55.934818267822266, -22.621383666992188)), (('test', 327), (-90.06706237792969, -6.97…
261	1agj	A	80	C1	surface	['GLY', 'ASP', 'PRO', 'SER', 'LYS', 'VAL', 'SER']	['T', '-', 'G', 'E']	[[(('test', 635), (71.2838363647461, 0.9462602734565735)), (('test', 639), (-94.65958404541016, 98.70671844482422)), (('test', 647), (-60.129119873046875, -25.052631378173828)), (('test', 654), (-68.20447540283203, -16.925230026245117)), (('test', 660), (-87.87046813964844, -7.029730319976807)), (('test', 669), (-113.76397705078125, 141.89016723632812)), (('test', 676), (-136.04542541503906, 147.…
262	1agn	A	105	C1	surface	['ARG', 'ASN', 'PRO', 'ASP', 'GLY', 'ASN', 'LEU']	['H', 'S', 'T', '-']	[[(('test', 777), (-73.26639556884766, -41.69784164428711)), (('test', 788), (-66.86856842041016, 120.97736358642578)), (('test', 796), (-58.71428680419922, -27.520835876464844)), (('test', 803), (-101.75579071044922, 19.705244064331055)), (('test', 811), (-119.2794189453125, 174.49095153808594)), (('test', 815), (-164.84523010253906, -29.91921043395996)), (('test', 823), (-64.54512023925781, 81.…
263	1ah5	A	209	C5		['ASP', 'ASP', 'SER', 'ARG', 'THR', 'ARG', 'GLU']	['T', '-', 'H']	[[(('test', 1468), (-88.88426971435547, -0.48213890194892883)), (('test', 1476), (-85.9022216796875, 79.93683624267578)), (('test', 1484), (-57.11727523803711, -35.54948043823242)), (('test', 1490), (-64.41787719726562, -48.26054382324219)), (('test', 1501), (-63.611968994140625, -46.18562698364258)), (('test', 1508), (-60.29562759399414, -33.91217803955078)), (('test', 1519), (-67.01628112792969…
264	1ah7	A	12	C5		['VAL', 'ASN', 'SER', 'HIS', 'LEU', 'TRP', 'ILE']	['G', '-', 'H']	[[(('test', 85), (-122.67271423339844, 32.28588104248047)), (('test', 92), (-137.5823211669922, 89.26789855957031)), (('test', 100), (-62.932228088378906, -35.54670333862305)), (('test', 106), (-60.81046676635742, -45.264034271240234)), (('test', 116), (-68.879150390625, -37.121803283691406)), (('test', 124), (-62.1366081237793, -44.4357795715332)), (('test', 138), (-59.031044006347656, -45.75009…
265	1ah7	A	105	C5		['LYS', 'ASP', 'MET', 'LYS', 'GLN', 'ALA', 'PHE']	['T', '-', 'H']	[[(('test', 864), (66.34870147705078, 26.412736892700195)), (('test', 873), (-98.4453125, 84.8988037109375)), (('test', 881), (-67.06674194335938, -38.018653869628906)), (('test', 889), (-60.75126647949219, -43.86149215698242)), (('test', 898), (-67.80636596679688, -43.7491569519043)), (('test', 907), (-58.398014068603516, -50.935726165771484)), (('test', 912), (-73.41329193115234, -28.8954467773…
266	1ahh	A	68	C1	surface	['CYS', 'ASP', 'ILE', 'THR', 'SER', 'GLU', 'GLN']	['-', 'T', 'H']	[[(('test', 468), (-166.1448211669922, 120.1512680053711)), (('test', 474), (-84.8244400024414, 114.22930908203125)), (('test', 482), (-62.3235969543457, -20.279617309570312)), (('test', 490), (-83.799560546875, -2.4700543880462646)), (('test', 497), (-105.91756439208984, 107.87346649169922)), (('test', 503), (-47.66053771972656, -39.76051712036133)), (('test', 512), (-63.80785369873047, -37.0884…
267	1ahj	A	77	C5	surface	['THR', 'ASP', 'GLY', 'THR', 'ALA', 'ALA', 'VAL']	['H', '-']	[[(('test', 526), (-98.01718139648438, -45.46882629394531)), (('test', 533), (-138.96726989746094, 79.42687225341797)), (('test', 541), (-57.954429626464844, -41.217674255371094)), (('test', 545), (-57.502254486083984, -40.77405548095703)), (('test', 552), (-63.79117965698242, -50.98398208618164)), (('test', 557), (-55.13284683227539, -41.58113479614258)), (('test', 562), (-73.93995666503906, -35…
268	1ahp	A	6	C5		['PHE', 'ASN', 'ASP', 'LYS', 'GLN', 'PHE', 'GLN']	['-', 'H']	[[(('test', 32), (-96.227783203125, 126.34954071044922)), (('test', 43), (-130.9740753173828, 107.7382583618164)), (('test', 51), (-41.1552734375, -42.94614791870117)), (('test', 59), (-58.15179443359375, -58.28306198120117)), (('test', 68), (-54.978084564208984, -32.1284294128418)), (('test', 77), (-73.02471160888672, -41.59823226928711)), (('test', 88), (-61.25675582885742, -45.42325973510742))…
269	1ahp	A	97	C5		['ILE', 'ASN', 'LEU', 'THR', 'ASP', 'LEU', 'LEU']	['-', 'H']	[[(('test', 784), (-110.94222259521484, 130.48521423339844)), (('test', 792), (-91.46978759765625, 98.86368560791016)), (('test', 800), (-41.8489990234375, -49.10710525512695)), (('test', 808), (-59.2884521484375, -50.76268768310547)), (('test', 815), (-56.3928337097168, -42.15751266479492)), (('test', 823), (-63.286407470703125, -42.01969909667969)), (('test', 831), (-58.784828186035156, -27.796…
270	1ahp	A	229	C5	surface	['PHE', 'ASP', 'LEU', 'THR', 'LYS', 'PHE', 'ASN']	['-', 'H']	[[(('test', 1815), (-125.4887466430664, 127.9404525756836)), (('test', 1826), (-100.68798065185547, 110.11702728271484)), (('test', 1834), (-56.91006851196289, -50.90214538574219)), (('test', 1842), (-50.00156784057617, -47.680912017822266)), (('test', 1849), (-64.80007934570312, -35.798988342285156)), (('test', 1858), (-67.43751525878906, -48.0063362121582)), (('test', 1869), (-67.1307144165039,…
271	1ahp	A	523	C1		['ILE', 'ASN', 'PRO', 'GLN', 'ALA', 'ILE', 'PHE']	['-', 'T', 'S', 'E']	[[(('test', 4207), (-82.27442932128906, 121.81153106689453)), (('test', 4215), (-70.0879898071289, 118.60477447509766)), (('test', 4223), (-75.13850402832031, -3.6567697525024414)), (('test', 4230), (-94.0545425415039, -15.861818313598633)), (('test', 4239), (-79.6707992553711, 160.90353393554688)), (('test', 4244), (-76.4767074584961, 101.69857788085938)), (('test', 4252), (-66.68038940429688, 8…
272	1ahp	A	692	C5		['TYR', 'ASP', 'PRO', 'VAL', 'LYS', 'TRP', 'ARG']	['-', 'H']	[[(('test', 5509), (-79.7557601928711, 129.17678833007812)), (('test', 5521), (-120.44989776611328, 98.1379165649414)), (('test', 5529), (-53.69683837890625, -46.50434494018555)), (('test', 5536), (-57.359657287597656, -40.4521484375)), (('test', 5543), (-57.21953201293945, -44.677528381347656)), (('test', 5552), (-65.92567443847656, -36.81645965576172)), (('test', 5566), (-61.404117584228516, -5…
273	1ahp	A	719	C1		['GLY', 'ASP', 'LYS', 'HIS', 'ALA', 'PHE', 'ASP']	['T', '-']	[[(('test', 5735), (75.28950500488281, -20.498931884765625)), (('test', 5739), (-73.04560852050781, 95.23867797851562)), (('test', 5747), (-68.59567260742188, 6.322325706481934)), (('test', 5756), (-125.27020263671875, 4.160713195800781)), (('test', 5766), (-47.87433624267578, -59.002376556396484)), (('test', 5771), (-95.66230773925781, 34.915706634521484)), (('test', 5782), (-59.99836349487305, …
274	1ahp	A	760	C5		['ARG', 'ASP', 'GLN', 'GLU', 'ALA', 'TRP', 'THR']	['H', 'S']	[[(('test', 6055), (-62.684852600097656, -41.85623550415039)), (('test', 6066), (-76.66767120361328, 92.5914306640625)), (('test', 6074), (-43.028587341308594, -70.58000946044922)), (('test', 6083), (-48.42793655395508, -44.3958625793457)), (('test', 6092), (-57.90065383911133, -51.73564529418945)), (('test', 6097), (-56.12479782104492, -50.61248016357422)), (('test', 6111), (-54.6623649597168, -…
275	1ahq	A	119	C5		['THR', 'ASP', 'ALA', 'ALA', 'GLU', 'ILE', 'SER']	['-', 'S', 'T']	[[(('test', 1142), (-113.95877838134766, 4.974214553833008)), (('test', 1151), (-163.90029907226562, 177.03811645507812)), (('test', 1160), (-53.49249267578125, -46.89269256591797)), (('test', 1166), (-70.7671127319336, -31.07770538330078)), (('test', 1172), (-75.30022430419922, -35.0938606262207)), (('test', 1182), (-90.05332946777344, 2.9404470920562744)), (('test', 1191), (-61.96004104614258, …
276	1ahu	A	477	C5		['LYS', 'ASP', 'LEU', 'ILE', 'GLN', 'LYS', 'ARG']	['T', '-', 'H']	[[(('test', 3692), (-108.46763610839844, -10.396745681762695)), (('test', 3701), (-95.454833984375, 86.17870330810547)), (('test', 3709), (-50.225189208984375, -28.776344299316406)), (('test', 3717), (-66.3561019897461, -45.06240463256836)), (('test', 3725), (-69.97810363769531, -43.102142333984375)), (('test', 3734), (-56.77088928222656, -44.274322509765625)), (('test', 3743), (-62.236328125, -3…
277	1ahw	C	66	C1		['LYS', 'ASP', 'VAL', 'LYS', 'GLN', 'THR', 'TYR']	['T', '-', 'S']	[[(('test', 3802), (-62.96975326538086, -26.456424713134766)), (('test', 3811), (-162.41233825683594, 85.40109252929688)), (('test', 3819), (-57.701904296875, -16.400869369506836)), (('test', 3826), (-89.44603729248047, -8.280433654785156)), (('test', 3835), (-83.56031036376953, 166.1018829345703)), (('test', 3844), (-114.30342864990234, 110.54796600341797)), (('test', 3851), (-85.13082885742188,…
278	1ai2	A	268	C4		['LYS', 'ASN', 'PRO', 'ASN', 'THR', 'GLY', 'LYS']	['E', '-', 'T']	[[(('test', 2079), (-81.99951934814453, 130.19229125976562)), (('test', 2088), (-67.31775665283203, 111.90145111083984)), (('test', 2096), (-54.1218376159668, -28.527095794677734)), (('test', 2103), (-100.2192611694336, -32.85049819946289)), (('test', 2111), (-112.75804901123047, -7.662855625152588)), (('test', 2118), (78.51962280273438, -9.1085844039917)), (('test', 2122), (-58.35059356689453, 1…
279	1ai9	A	87	C1		['ILE', 'ASP', 'ASP', 'ASN', 'ILE', 'ILE', 'HIS']	['E', 'T']	[[(('test', 728), (-76.16798400878906, -61.142608642578125)), (('test', 736), (-142.90943908691406, -167.93557739257812)), (('test', 744), (-66.58015441894531, -18.439804077148438)), (('test', 752), (-102.56084442138672, -20.100637435913086)), (('test', 760), (-129.38063049316406, 139.05569458007812)), (('test', 768), (-133.02682495117188, 144.21359252929688)), (('test', 776), (-114.5049667358398…
280	1ai9	A	124	C1	surface	['ASN', 'ASN', 'SER', 'LEU', 'VAL', 'SER', 'HIS']	['T', 'S', 'E']	[[(('test', 1017), (-99.45816802978516, 26.052309036254883)), (('test', 1025), (-102.9708251953125, 124.58700561523438)), (('test', 1033), (-62.861080169677734, -10.08443832397461)), (('test', 1039), (-70.23521423339844, -24.373098373413086)), (('test', 1047), (-74.04902648925781, 116.5134506225586)), (('test', 1054), (-114.90377807617188, -19.309755325317383)), (('test', 1060), (-137.23808288574…
281	1aih	A	191	C1		['ARG', 'ASN', 'PRO', 'ASP', 'LEU', 'GLY', 'LEU']	['S', 'T', 'H']	[[(('test', 204), (-67.68051147460938, -5.998093605041504)), (('test', 215), (-105.19300842285156, 103.87201690673828)), (('test', 223), (-60.294532775878906, -9.37502670288086)), (('test', 230), (-97.11927032470703, -15.855171203613281)), (('test', 238), (-52.50300598144531, -59.731266021728516)), (('test', 246), (-40.51748275756836, -51.44008255004883)), (('test', 250), (-64.999755859375, -38.5…
282	1aih	A	330	C5	surface	['PHE', 'ASN', 'PRO', 'LEU', 'SER', 'ASN', 'PRO']	['H', 'S', 'T']	[[(('test', 1298), (-106.902099609375, -0.5661368370056152)), (('test', 1309), (-69.77658081054688, 149.8970947265625)), (('test', 1317), (-54.036624908447266, -45.83515167236328)), (('test', 1324), (-48.52472686767578, -58.28178024291992)), (('test', 1332), (-87.04289245605469, -36.466190338134766)), (('test', 1338), (-128.28582763671875, 81.40290832519531)), (('test', 1346), (-71.73949432373047…
283	1aii	A	110	C5		['THR', 'ASN', 'GLU', 'ASP', 'ALA', 'LEU', 'ILE']	['-', 'H']	[[(('test', 821), (-165.30477905273438, 130.3599395751953)), (('test', 828), (-101.72555541992188, 92.50009155273438)), (('test', 836), (-64.61607360839844, -35.13504409790039)), (('test', 845), (-61.52802276611328, -41.211936950683594)), (('test', 853), (-70.20124816894531, -41.36077880859375)), (('test', 858), (-58.55299377441406, -44.44820022583008)), (('test', 866), (-63.858089447021484, -51.…
284	1aii	A	172	C5		['VAL', 'ASP', 'GLU', 'HIS', 'LEU', 'ALA', 'LYS']	['-', 'H']	[[(('test', 1315), (-121.9178695678711, 127.74561309814453)), (('test', 1322), (-113.0068130493164, 107.82181549072266)), (('test', 1330), (-54.70781707763672, -45.20579147338867)), (('test', 1339), (-59.7607536315918, -48.05121612548828)), (('test', 1349), (-65.89918518066406, -35.84325408935547)), (('test', 1357), (-61.63760757446289, -43.49549102783203)), (('test', 1362), (-67.64241790771484, …
285	1aii	A	269	C5		['THR', 'ASP', 'GLU', 'PHE', 'THR', 'LEU', 'ASN']	['-', 'H']	[[(('test', 2097), (-71.48616027832031, 139.21682739257812)), (('test', 2104), (-100.18997192382812, 85.39409637451172)), (('test', 2112), (-62.426536560058594, -33.17355728149414)), (('test', 2121), (-63.053367614746094, -42.70070266723633)), (('test', 2132), (-69.87884521484375, -42.663089752197266)), (('test', 2139), (-58.93692398071289, -47.04367446899414)), (('test', 2147), (-63.262645721435…
286	1ail	A	53	C5		['LEU', 'ASN', 'ILE', 'GLU', 'ALA', 'ALA', 'THR']	['-', 'H']	[[(('test', 413), (-101.35872650146484, 132.30575561523438)), (('test', 421), (-70.5789794921875, 127.62312316894531)), (('test', 429), (-69.33422088623047, -36.25946807861328)), (('test', 437), (-66.39967346191406, -37.496978759765625)), (('test', 446), (-64.01287078857422, -46.41301345825195)), (('test', 451), (-62.77287292480469, -40.72780990600586)), (('test', 456), (-58.32920837402344, -43.8…
287	1aip	C	164	C1	surface	['LYS', 'ASP', 'ASP', 'LYS', 'VAL', 'LYS', 'VAL']	['T', '-', 'S', 'B']	[[(('test', 7001), (-109.5521240234375, 5.966275215148926)), (('test', 7010), (-172.43809509277344, 81.7771224975586)), (('test', 7018), (-52.75166320800781, -10.386048316955566)), (('test', 7026), (-73.9773178100586, -25.065305709838867)), (('test', 7031), (-121.49551391601562, 143.10682678222656)), (('test', 7038), (-80.24944305419922, 149.4977264404297)), (('test', 7047), (-43.75836181640625, …
288	1aj4	A	73	C5		['VAL', 'ASP', 'PHE', 'ASP', 'GLU', 'PHE', 'LEU']	['-', 'H']	[[(('test', 1054), (-148.91705322265625, 123.88232421875)), (('test', 1070), (-107.55677032470703, -164.27200317382812)), (('test', 1082), (-50.66499710083008, -28.176651000976562)), (('test', 1102), (-84.94465637207031, -65.90294647216797)), (('test', 1114), (-46.97584915161133, -29.905054092407227)), (('test', 1129), (-64.93104553222656, -64.08622741699219)), (('test', 1149), (-54.6275863647460…
289	1aj4	A	149	C5		['ILE', 'ASP', 'TYR', 'ASP', 'GLU', 'PHE', 'LEU']	['B', '-', 'H']	[[(('test', 2249), (-125.09928894042969, 125.39823150634766)), (('test', 2268), (-101.62755584716797, -170.718017578125)), (('test', 2280), (-65.92280578613281, -24.100019454956055)), (('test', 2301), (-78.63790130615234, -62.19745635986328)), (('test', 2313), (-57.45220947265625, -39.042274475097656)), (('test', 2328), (-59.92525100708008, -35.761722564697266)), (('test', 2348), (-52.56089019775…
290	1aj7	H	28	C1		['PHE', 'ASN', 'ILE', 'LYS', 'ASP', 'THR', 'TYR']	['-', 'G']	[[(('test', 227), (-96.67608642578125, -175.31922912597656)), (('test', 239), (-158.14146423339844, -161.0976104736328)), (('test', 250), (-37.00443649291992, -37.47999572753906)), (('test', 259), (-41.524600982666016, -40.24213790893555)), (('test', 272), (-70.45722961425781, -37.409366607666016)), (('test', 281), (69.7383041381836, 161.08538818359375)), (('test', 290), (62.77962112426758, 104.2…
291	1aj7	H	60	C1	surface	['TYR', 'ASP', 'PRO', 'LYS', 'PHE', 'GLN', 'GLY']	['E', '-', 'G', 'T']	[[(('test', 571), (-124.55256652832031, 155.53912353515625)), (('test', 585), (-76.01512145996094, 127.65775299072266)), (('test', 594), (-43.66977310180664, -33.487571716308594)), (('test', 601), (-66.67179107666016, -23.52461051940918)), (('test', 614), (-101.62518310546875, 3.5753865242004395)), (('test', 626), (-51.95563888549805, -25.066974639892578)), (('test', 638), (-127.21859741210938, 2…
292	1aj8	A	109	C1	surface	['ILE', 'ASP', 'ASP', 'SER', 'GLY', 'ASP', 'ILE']	['H', 'S', 'T']	[[(('test', 824), (-92.83845520019531, -7.865616798400879)), (('test', 832), (-81.88612365722656, 133.66256713867188)), (('test', 840), (-57.932701110839844, -29.348257064819336)), (('test', 848), (-102.58589935302734, 20.569725036621094)), (('test', 854), (-62.54734802246094, -19.88134002685547)), (('test', 858), (-118.13520050048828, -2.259580612182617)), (('test', 866), (-67.20695495605469, 13…
293	1aj8	A	191	C5	surface	['ILE', 'ASN', 'ALA', 'SER', 'THR', 'LEU', 'ALA']	['S', '-', 'H']	[[(('test', 1484), (-98.55924224853516, 66.56688690185547)), (('test', 1492), (-72.82634735107422, 176.04269409179688)), (('test', 1500), (-53.971405029296875, -47.968013763427734)), (('test', 1505), (-64.23761749267578, -40.7803955078125)), (('test', 1511), (-67.820556640625, -35.37562561035156)), (('test', 1518), (-63.86188507080078, -44.047462463378906)), (('test', 1526), (-59.839962005615234,…
294	1aj8	A	206	C5	surface	['SER', 'ASP', 'TYR', 'TYR', 'SER', 'ALA', 'ILE']	['-', 'H']	[[(('test', 1585), (-71.42308807373047, -173.49069213867188)), (('test', 1591), (-86.30447387695312, 161.355712890625)), (('test', 1599), (-52.93662643432617, -46.81825637817383)), (('test', 1611), (-63.260841369628906, -43.69268035888672)), (('test', 1623), (-58.89704895019531, -40.19532012939453)), (('test', 1629), (-66.85758972167969, -50.06818771362305)), (('test', 1634), (-62.696533203125, -…
295	1aj8	A	284	C5		['GLY', 'ASP', 'LYS', 'LYS', 'LEU', 'PHE', 'GLU']	['S', '-', 'H']	[[(('test', 2208), (-77.20557403564453, 161.9523162841797)), (('test', 2212), (-63.81283187866211, 131.3937225341797)), (('test', 2220), (-54.256710052490234, -48.365848541259766)), (('test', 2229), (-66.7544937133789, -46.8902587890625)), (('test', 2238), (-61.69966506958008, -43.75743103027344)), (('test', 2246), (-58.29418182373047, -41.805213928222656)), (('test', 2257), (-60.18943786621094, …
296	1aj8	A	310	C1		['ILE', 'ASN', 'VAL', 'ASP', 'TYR', 'TRP', 'SER']	['B', '-', 'T']	[[(('test', 2422), (-82.26476287841797, 134.7655029296875)), (('test', 2430), (-111.77281188964844, 172.81129455566406)), (('test', 2438), (-47.39220428466797, -29.920394897460938)), (('test', 2445), (-88.23519134521484, 2.8209166526794434)), (('test', 2453), (-75.33357238769531, -46.59307861328125)), (('test', 2465), (-101.49011993408203, -19.028526306152344)), (('test', 2479), (-59.213314056396…
297	1ajk	A	145	C2		['TYR', 'ASN', 'SER', 'GLY', 'THR', 'TRP', 'GLU']	['-', 'T', 'E']	[[(('test', 1124), (-63.919517517089844, 126.69913482666016)), (('test', 1136), (-111.46021270751953, 100.06832885742188)), (('test', 1144), (-68.13594818115234, -13.798333168029785)), (('test', 1150), (-69.30139923095703, -33.15382766723633)), (('test', 1154), (-120.30692291259766, -14.001340866088867)), (('test', 1161), (-140.6129608154297, 163.3431854248047)), (('test', 1175), (-140.3582611083…
298	1ajo	A	13	C1		['PHE', 'ASP', 'ALA', 'SER', 'LYS', 'GLY', 'PHE']	['S', '-', 'G']	[[(('test', 67), (-152.77529907226562, 164.06112670898438)), (('test', 78), (-90.06832122802734, 107.38905334472656)), (('test', 86), (-60.66640853881836, -21.968944549560547)), (('test', 91), (-77.43051147460938, -8.427462577819824)), (('test', 97), (-85.79883575439453, -8.883519172668457)), (('test', 106), (175.68370056152344, 179.80020141601562)), (('test', 110), (-80.70220184326172, 135.53770…
299	1ajo	A	202	C1		['LYS', 'ASP', 'THR', 'THR', 'LYS', 'VAL', 'GLN']	['T', '-', 'E']	[[(('test', 1569), (-65.765625, -22.93022918701172)), (('test', 1578), (-152.60240173339844, 97.5409927368164)), (('test', 1586), (-84.13739013671875, 15.293970108032227)), (('test', 1593), (-98.20866394042969, 5.275257587432861)), (('test', 1600), (-135.38595581054688, 162.75364685058594)), (('test', 1609), (-136.2406463623047, 146.49855041503906)), (('test', 1616), (-112.91300964355469, 132.650…
300	1ak0	A	99	C1		['SER', 'ASP', 'SER', 'SER', 'LEU', 'SER', 'SER']	['T', '-', 'S']	[[(('test', 729), (-105.84899139404297, 18.48805809020996)), (('test', 735), (-87.20854187011719, 118.73599243164062)), (('test', 743), (-64.58906555175781, -25.75217628479004)), (('test', 749), (-74.13960266113281, -19.6304931640625)), (('test', 755), (-83.46278381347656, 164.5220947265625)), (('test', 763), (-82.85576629638672, 168.23631286621094)), (('test', 769), (-60.14760971069336, -51.8731…
301	1ak0	A	147	C5		['ASP', 'ASN', 'LEU', 'HIS', 'SER', 'ASP', 'TRP']	['E', 'H', 'I']	[[(('test', 1102), (-112.58512878417969, -169.63668823242188)), (('test', 1110), (-127.1340560913086, 157.15512084960938)), (('test', 1118), (-50.79644775390625, -44.780418395996094)), (('test', 1126), (-58.638450622558594, -49.54638671875)), (('test', 1136), (-67.59095764160156, -25.56741714477539)), (('test', 1142), (-69.44129180908203, -42.1959114074707)), (('test', 1150), (-72.01451873779297,…
302	1ak5	A	294	C5		['VAL', 'ASP', 'GLY', 'GLU', 'GLY', 'PHE', 'ARG']	['-', 'S', 'H']	[[(('test', 1615), (-125.96798706054688, -5.954863548278809)), (('test', 1623), (-139.0128173828125, 167.95098876953125)), (('test', 1632), (-58.264137268066406, -31.75364875793457)), (('test', 1637), (-63.963130950927734, -41.469696044921875)), (('test', 1647), (-72.49729919433594, -34.53227615356445)), (('test', 1652), (-63.4527587890625, -52.41520690917969)), (('test', 1664), (-51.984554290771…
303	1aka	A	29	C1		['THR', 'ASN', 'SER', 'LYS', 'LYS', 'MET', 'ASN']	['-', 'T', 'E']	[[(('test', 202), (-100.35227966308594, -19.273876190185547)), (('test', 209), (-60.79164123535156, 115.81304168701172)), (('test', 217), (-63.739707946777344, -12.272197723388672)), (('test', 223), (-90.5177230834961, 5.121549129486084)), (('test', 232), (-58.030155181884766, 141.6930389404297)), (('test', 241), (-124.80840301513672, 143.93128967285156)), (('test', 249), (-114.22396850585938, 99…
304	1aka	A	169	C5		['LEU', 'ASP', 'PHE', 'THR', 'GLY', 'ALA', 'MET']	['E', '-', 'H']	[[(('test', 1251), (-70.50031280517578, 132.67103576660156)), (('test', 1259), (-95.29479217529297, 78.95108795166016)), (('test', 1267), (-63.2183723449707, -40.604679107666016)), (('test', 1278), (-63.64485168457031, -54.1046142578125)), (('test', 1285), (-56.42757034301758, -46.77632141113281)), (('test', 1289), (-60.247379302978516, -46.813941955566406)), (('test', 1294), (-65.89430236816406,…
305	1aka	A	232	C5		['GLY', 'ASP', 'ILE', 'ASN', 'ARG', 'ASP', 'ALA']	['S', '-', 'H']	[[(('test', 1749), (92.75538635253906, -6.562588691711426)), (('test', 1753), (-122.05955505371094, 113.30091094970703)), (('test', 1761), (-60.65104675292969, -32.74672317504883)), (('test', 1769), (-76.0193099975586, -40.48283767700195)), (('test', 1777), (-62.54961395263672, -48.442893981933594)), (('test', 1788), (-61.270172119140625, -26.447538375854492)), (('test', 1796), (-99.7255859375, 7…
306	1aka	A	276	C5	surface	['ARG', 'ASP', 'ALA', 'GLU', 'GLU', 'ALA', 'LYS']	['S', 'H']	[[(('test', 2093), (-72.15282440185547, -38.60082244873047)), (('test', 2104), (-160.0487060546875, 176.4873809814453)), (('test', 2112), (-64.61023712158203, -24.229543685913086)), (('test', 2117), (-66.19208526611328, -58.36708068847656)), (('test', 2126), (-56.8864631652832, -34.39748001098633)), (('test', 2135), (-62.94034194946289, -39.54046630859375)), (('test', 2140), (-66.53030395507812, …
307	1akh	A	96	C5	surface	['LEU', 'ASN', 'SER', 'LYS', 'GLU', 'LYS', 'GLU']	['-', 'H']	[[(('test', 144), (-142.4738006591797, 129.88186645507812)), (('test', 152), (-64.60816955566406, 178.9910888671875)), (('test', 160), (-59.87952423095703, -47.95051956176758)), (('test', 166), (-57.155033111572266, -57.182777404785156)), (('test', 175), (-52.0308952331543, -60.624813079833984)), (('test', 184), (-46.870697021484375, -30.452505111694336)), (('test', 193), (-75.27533721923828, -44…
308	1akj	D	64	C2		['LEU', 'ASP', 'THR', 'GLN', 'ARG', 'PHE', 'SER']	['-', 'T', 'E']	[[(('test', 3699), (-107.8621597290039, 133.8065643310547)), (('test', 3707), (-68.96821594238281, 97.78858184814453)), (('test', 3715), (-77.1010971069336, -4.568146705627441)), (('test', 3722), (-84.09602355957031, -19.09321403503418)), (('test', 3731), (-115.00750732421875, -31.674285888671875)), (('test', 3742), (-102.41512298583984, 133.22314453125)), (('test', 3753), (-158.85935974121094, 1…
309	1akm	A	256	C5		['VAL', 'ASN', 'SER', 'LYS', 'MET', 'MET', 'GLN']	['B', '-', 'H']	[[(('test', 1888), (-80.9814682006836, 111.84466552734375)), (('test', 1895), (-129.8937530517578, 175.4807891845703)), (('test', 1903), (-61.02216720581055, -20.138938903808594)), (('test', 1909), (-66.54100036621094, -39.6123161315918)), (('test', 1918), (-67.69376373291016, -40.897335052490234)), (('test', 1926), (-62.53103256225586, -41.66810989379883)), (('test', 1934), (-64.13585662841797, …
310	1akm	A	265	C1		['GLY', 'ASN', 'PRO', 'GLU', 'VAL', 'LYS', 'PHE']	['T', '-', 'E']	[[(('test', 1958), (60.40486145019531, 14.09035587310791)), (('test', 1962), (-116.19477081298828, 112.38275909423828)), (('test', 1970), (-67.17344665527344, -15.088929176330566)), (('test', 1977), (-123.05813598632812, 30.248004913330078)), (('test', 1986), (-68.09182739257812, 150.7111358642578)), (('test', 1993), (-125.60807800292969, 152.73910522460938)), (('test', 2002), (-112.8052368164062…
311	1akn	A	184	C1		['GLY', 'ASP', 'PRO', 'ASP', 'ASN', 'ILE', 'THR']	['E']	[[(('test', 1420), (-92.81352233886719, 158.8611602783203)), (('test', 1424), (-101.18724060058594, 105.83963012695312)), (('test', 1432), (-53.43708801269531, -29.295761108398438)), (('test', 1439), (-89.80528259277344, 16.618886947631836)), (('test', 1447), (-129.83837890625, 31.922836303710938)), (('test', 1455), (-73.899658203125, 126.52503204345703)), (('test', 1463), (-122.41925811767578, 1…
312	1akn	A	299	C1		['ASP', 'ASP', 'PRO', 'VAL', 'ASN', 'LEU', 'TYR']	['S', '-', 'G']	[[(('test', 2289), (-175.44972229003906, 174.0915985107422)), (('test', 2297), (-59.61883544921875, 132.1598358154297)), (('test', 2305), (-46.40294647216797, -34.015281677246094)), (('test', 2312), (-61.625328063964844, -23.550752639770508)), (('test', 2319), (-98.16117095947266, -3.3214244842529297)), (('test', 2327), (-91.72401428222656, -1.624496579170227)), (('test', 2335), (-44.194812774658…
313	1akn	A	476	C1		['GLY', 'ASP', 'PRO', 'ASN', 'THR', 'GLY', 'HIS']	['S', '-', 'T']	[[(('test', 3690), (87.57230377197266, -7.022415637969971)), (('test', 3694), (-117.6554183959961, 122.35226440429688)), (('test', 3702), (-64.83892059326172, -25.214824676513672)), (('test', 3709), (-89.22956085205078, 4.2767252922058105)), (('test', 3717), (-145.10105895996094, 128.04124450683594)), (('test', 3724), (164.23927307128906, -151.4209442138672)), (('test', 3728), (-71.55071258544922…
314	1ako	A	84	C5		['ASP', 'ASP', 'GLU', 'GLU', 'ALA', 'GLN', 'ARG']	['-', 'H']	[[(('test', 658), (-73.3721694946289, 149.8073272705078)), (('test', 666), (-77.09185791015625, 176.78045654296875)), (('test', 674), (-55.482425689697266, -46.648956298828125)), (('test', 683), (-60.019439697265625, -45.42243957519531)), (('test', 692), (-61.159507751464844, -32.70601272583008)), (('test', 697), (-67.11299133300781, -18.400699615478516)), (('test', 706), (-95.21138763427734, 6.8…
315	1ako	A	197	C5		['VAL', 'ASP', 'THR', 'PHE', 'ARG', 'HIS', 'ALA']	['E', 'H']	[[(('test', 1584), (-113.15232849121094, 130.21551513671875)), (('test', 1591), (-78.59273529052734, 99.84198760986328)), (('test', 1599), (-47.9405517578125, -52.203800201416016)), (('test', 1606), (-62.222755432128906, -46.62471389770508)), (('test', 1617), (-62.736454010009766, -41.05549621582031)), (('test', 1628), (-64.65458679199219, -37.476722717285156)), (('test', 1638), (-81.401458740234…
316	1ako	A	247	C5		['ILE', 'ASP', 'TYR', 'GLU', 'ILE', 'ARG', 'SER']	['E', '-', 'H']	[[(('test', 1987), (-134.9228515625, 122.27149200439453)), (('test', 1995), (-84.40169525146484, 91.15065002441406)), (('test', 2003), (-69.82827758789062, -28.787330627441406)), (('test', 2015), (-62.43776321411133, -43.163265228271484)), (('test', 2024), (-70.21930694580078, -32.5440559387207)), (('test', 2032), (-70.20867919921875, -17.85259246826172)), (('test', 2043), (-84.33909606933594, -2…
317	1aky	A	79	C1		['ASN', 'ASN', 'PRO', 'ALA', 'CYS', 'LYS', 'ASN']	['H', '-', 'G']	[[(('test', 686), (-100.0881576538086, -9.117618560791016)), (('test', 697), (-96.51634216308594, 113.71625518798828)), (('test', 708), (-61.13121795654297, -34.50471496582031)), (('test', 715), (-63.635520935058594, -19.367961883544922)), (('test', 721), (-79.10697174072266, -2.633364677429199)), (('test', 728), (-76.9416275024414, -29.68521499633789)), (('test', 741), (-74.53311157226562, -16.9…
318	1aky	A	155	C1		['LYS', 'ASP', 'ASP', 'VAL', 'THR', 'GLY', 'GLU']	['B', '-', 'T']	[[(('test', 1420), (-130.0145721435547, 146.04241943359375)), (('test', 1433), (-65.5780029296875, 110.3265609741211)), (('test', 1442), (-48.416866302490234, -30.16618537902832)), (('test', 1451), (-109.26272583007812, -10.664499282836914)), (('test', 1459), (-133.98362731933594, 7.252984523773193)), (('test', 1468), (73.87195587158203, -36.07655334472656)), (('test', 1473), (-63.69660949707031,…
319	1aky	A	169	C5		['ASP', 'ASN', 'ALA', 'ASP', 'ALA', 'LEU', 'LYS']	['-', 'S', 'H']	[[(('test', 1552), (-94.58297729492188, 68.44710540771484)), (('test', 1561), (-137.60897827148438, 160.07186889648438)), (('test', 1572), (-54.361698150634766, -36.23984146118164)), (('test', 1578), (-64.32456970214844, -58.9366569519043)), (('test', 1587), (-59.98625946044922, -38.50859451293945)), (('test', 1593), (-64.1722183227539, -38.5379753112793)), (('test', 1602), (-60.15690612792969, -…
320	1al0	F	338	C1	surface	['GLY', 'ASP', 'SER', 'SER', 'LYS', 'LYS', 'PHE']	['-', 'T', 'E']	[[(('test', 7471), (-88.115966796875, 161.75726318359375)), (('test', 7475), (-94.0058822631836, 103.45580291748047)), (('test', 7483), (-51.94650650024414, -30.247529983520508)), (('test', 7489), (-62.46809005737305, -35.87824630737305)), (('test', 7495), (-89.75202941894531, 111.13951873779297)), (('test', 7504), (-109.39199829101562, 175.29383850097656)), (('test', 7513), (-158.70758056640625,…
321	1al2	3	42	C1	surface	['LYS', 'ASN', 'MET', 'MET', 'GLU', 'LEU', 'ALA']	['S', 'B', 'H']	[[(('test', 5007), (-102.3266830444336, -22.790332794189453)), (('test', 5016), (-147.19688415527344, 135.85043334960938)), (('test', 5024), (-56.069480895996094, -27.32756996154785)), (('test', 5032), (-65.37246704101562, -19.375764846801758)), (('test', 5040), (-60.60344314575195, -40.85934829711914)), (('test', 5049), (-67.7957763671875, -37.85053253173828)), (('test', 5057), (-64.012359619140…
322	1al6	A	59	C5		['LEU', 'ASP', 'PRO', 'ASP', 'GLU', 'GLY', 'ILE']	['E', 'T']	[[(('test', 423), (-101.60665130615234, 130.02713012695312)), (('test', 431), (-97.05705261230469, 131.92515563964844)), (('test', 439), (-59.72876739501953, -29.107051849365234)), (('test', 446), (-97.64542388916016, -41.13345718383789)), (('test', 454), (-92.66197967529297, -14.974040985107422)), (('test', 463), (90.99710845947266, -170.32037353515625)), (('test', 467), (-73.95587921142578, 142…
323	1al6	A	204	C1		['ILE', 'ASP', 'SER', 'LYS', 'LEU', 'ASP', 'TRP']	['-', 'T', 'S']	[[(('test', 1556), (-80.20210266113281, 140.2044677734375)), (('test', 1564), (-103.5616455078125, 109.32157897949219)), (('test', 1572), (-59.13568878173828, -9.641409873962402)), (('test', 1578), (-95.38668823242188, -7.090524196624756)), (('test', 1587), (-103.90773010253906, 164.62039184570312)), (('test', 1595), (-74.55834197998047, 160.0213623046875)), (('test', 1603), (-53.4807243347168, -…
324	1al6	A	208	C5		['LEU', 'ASP', 'TRP', 'SER', 'HIS', 'ASN', 'PHE']	['S', '-', 'H']	[[(('test', 1587), (-103.90773010253906, 164.62039184570312)), (('test', 1595), (-74.55834197998047, 160.0213623046875)), (('test', 1603), (-53.4807243347168, -48.953269958496094)), (('test', 1617), (-55.823265075683594, -45.38600540161133)), (('test', 1623), (-64.94259643554688, -44.706241607666016)), (('test', 1633), (-60.69393539428711, -38.71678924560547)), (('test', 1641), (-60.6971740722656…
325	1al6	A	242	C5		['GLY', 'ASN', 'VAL', 'SER', 'ALA', 'HIS', 'THR']	['S', 'H']	[[(('test', 1874), (-91.25682067871094, -0.685284435749054)), (('test', 1878), (-72.3253173828125, 154.7154541015625)), (('test', 1886), (-52.291744232177734, -51.837913513183594)), (('test', 1893), (-62.10801696777344, -49.62800979614258)), (('test', 1899), (-61.7014274597168, -47.68821716308594)), (('test', 1904), (-60.62690353393555, -39.3997688293457)), (('test', 1914), (-61.01649856567383, -…
326	1al6	A	257	C5		['SER', 'ASP', 'PRO', 'TYR', 'LEU', 'SER', 'PHE']	['-', 'H']	[[(('test', 1975), (-65.6965560913086, 146.43312072753906)), (('test', 1981), (-69.25389099121094, 167.10279846191406)), (('test', 1989), (-59.76859664916992, -29.9012393951416)), (('test', 1996), (-65.34234619140625, -51.89216995239258)), (('test', 2008), (-63.391380310058594, -41.715843200683594)), (('test', 2016), (-64.75752258300781, -40.87577438354492)), (('test', 2022), (-67.70728302001953,…
327	1al6	A	344	C5		['SER', 'ASP', 'PRO', 'MET', 'PHE', 'LYS', 'LEU']	['T', '-', 'H']	[[(('test', 2658), (-100.7120590209961, 7.367029190063477)), (('test', 2664), (-67.34788513183594, 130.22393798828125)), (('test', 2672), (-63.079734802246094, -32.45411682128906)), (('test', 2679), (-72.62622833251953, -37.59183120727539)), (('test', 2687), (-60.28132247924805, -48.65733337402344)), (('test', 2698), (-57.418434143066406, -36.845703125)), (('test', 2707), (-65.0842514038086, -44.…
328	1ala	A	16	C5		['PHE', 'ASP', 'ALA', 'ARG', 'ALA', 'ASP', 'ALA']	['-', 'H']	[[(('test', 95), (-81.52848815917969, 128.7978057861328)), (('test', 106), (-141.8897705078125, 88.13385772705078)), (('test', 114), (-50.26312255859375, -44.75858688354492)), (('test', 119), (-65.28099060058594, -45.427669525146484)), (('test', 130), (-70.7428970336914, -33.64016342163086)), (('test', 135), (-70.95770263671875, -39.69790267944336)), (('test', 143), (-62.59695053100586, -34.15630…
329	1ala	A	64	C5		['ARG', 'ASP', 'LEU', 'VAL', 'ASP', 'ASP', 'LEU']	['-', 'H']	[[(('test', 466), (-123.53271484375, 163.41636657714844)), (('test', 477), (-106.24751281738281, 124.33528900146484)), (('test', 485), (-60.17194366455078, -46.359901428222656)), (('test', 493), (-63.5859260559082, -53.02293395996094)), (('test', 500), (-44.58023452758789, -46.36662673950195)), (('test', 508), (-68.59455871582031, -45.341346740722656)), (('test', 516), (-60.52244186401367, -45.05…
330	1ala	A	265	C5		['THR', 'ASP', 'ASP', 'ASP', 'THR', 'LEU', 'ILE']	['-', 'H']	[[(('test', 2059), (-145.22509765625, 143.64193725585938)), (('test', 2066), (-93.29789733886719, 87.03353881835938)), (('test', 2074), (-67.21373748779297, -27.06329917907715)), (('test', 2082), (-63.572696685791016, -37.04470443725586)), (('test', 2090), (-82.26502990722656, -36.567081451416016)), (('test', 2097), (-56.709720611572266, -51.60404586791992)), (('test', 2105), (-64.60950469970703,…
331	1all	B	3	C5	surface	['GLN', 'ASP', 'ALA', 'ILE', 'THR', 'SER', 'VAL']	['-', 'H']	[[(('test', 1289), (-118.63066101074219, 148.55242919921875)), (('test', 1298), (-109.16869354248047, -179.50425720214844)), (('test', 1306), (-60.414039611816406, -27.606264114379883)), (('test', 1311), (-76.55692291259766, -59.839847564697266)), (('test', 1319), (-61.29357147216797, -25.38426399230957)), (('test', 1326), (-63.05046081542969, -43.29414749145508)), (('test', 1332), (-72.654617309…
332	1alq	A	275	C1		['PRO', 'ASN', 'ASP', 'LYS', 'LEU', 'ILE', 'SER']	['-', 'T', 'H']	[[(('test', 1881), (-76.5164794921875, 158.82968139648438)), (('test', 1888), (-119.80766296386719, 110.62410736083984)), (('test', 1896), (-59.73250961303711, -27.238298416137695)), (('test', 1904), (-62.87482833862305, -22.615930557250977)), (('test', 1913), (-62.0988655090332, -36.89788055419922)), (('test', 1921), (-77.0008316040039, -31.937219619750977)), (('test', 1929), (-57.97406387329101…
333	1alu	A	79	C5		['PHE', 'ASN', 'GLU', 'GLU', 'THR', 'CYS', 'LEU']	['-', 'H']	[[(('test', 397), (-50.98810958862305, 135.80233764648438)), (('test', 408), (-152.22775268554688, 103.75463104248047)), (('test', 416), (-50.050872802734375, -50.25939178466797)), (('test', 425), (-60.147247314453125, -48.1827278137207)), (('test', 430), (-68.55067443847656, -36.34560775756836)), (('test', 437), (-64.59700012207031, -45.66032409667969)), (('test', 443), (-62.28860855102539, -38.…
334	1alu	A	155	C5		['GLN', 'ASN', 'GLN', 'TRP', 'LEU', 'GLN', 'ASP']	['S', '-', 'H']	[[(('test', 998), (-66.8936767578125, 160.33819580078125)), (('test', 1007), (-73.19779968261719, 171.08055114746094)), (('test', 1015), (-61.19548797607422, -33.47317123413086)), (('test', 1024), (-64.518310546875, -48.946895599365234)), (('test', 1038), (-63.48809814453125, -39.16360092163086)), (('test', 1046), (-66.41886138916016, -41.3274040222168)), (('test', 1055), (-58.837947845458984, -4…
335	1am7	A	5	C5		['ILE', 'ASN', 'ASN', 'GLN', 'ARG', 'LYS', 'ALA']	['-', 'H']	[[(('test', 26), (-101.24540710449219, 138.64096069335938)), (('test', 34), (-136.91058349609375, 177.19105529785156)), (('test', 42), (-60.2023811340332, -35.7822151184082)), (('test', 50), (-68.66476440429688, -44.290672302246094)), (('test', 59), (-66.36466979980469, -39.85579299926758)), (('test', 70), (-63.550933837890625, -46.64179611206055)), (('test', 79), (-59.212188720703125, -35.516716…
336	1amu	A	261	C5		['ASN', 'ASP', 'PHE', 'VAL', 'LYS', 'PHE', 'GLU']	['T', '-', 'H']	[[(('test', 1829), (-72.56514739990234, -0.28599029779434204)), (('test', 1837), (-135.2985076904297, 105.8629379272461)), (('test', 1845), (-54.46810531616211, -37.60753631591797)), (('test', 1856), (-74.63169860839844, -34.142391204833984)), (('test', 1863), (-64.52412414550781, -44.17766571044922)), (('test', 1870), (-60.12904357910156, -46.44172286987305)), (('test', 1881), (-58.6808204650878…
337	1amu	A	288	C2		['LEU', 'ASP', 'PRO', 'GLU', 'ARG', 'ILE', 'LEU']	['S', '-', 'T']	[[(('test', 2056), (-96.06664276123047, 152.46099853515625)), (('test', 2064), (-100.7398681640625, 116.63553619384766)), (('test', 2072), (-64.85494232177734, -26.223377227783203)), (('test', 2079), (-76.12606811523438, -13.695651054382324)), (('test', 2085), (-91.42501831054688, -28.56787872314453)), (('test', 2096), (-80.30877685546875, 129.4868927001953)), (('test', 2104), (-125.2786636352539…
338	1amu	A	361	C1		['VAL', 'ASP', 'GLU', 'ASN', 'LEU', 'GLN', 'LEU']	['E', '-', 'T', 'S']	[[(('test', 2597), (-127.83749389648438, 167.25355529785156)), (('test', 2604), (-88.80026245117188, -171.21644592285156)), (('test', 2612), (-60.429264068603516, -20.887170791625977)), (('test', 2621), (-106.93556213378906, 16.21372413635254)), (('test', 2629), (70.504150390625, 20.75111198425293)), (('test', 2637), (-86.21471405029297, 138.7345733642578)), (('test', 2646), (-63.470394134521484,…
339	1amy	A	245	C5		['PHE', 'ASP', 'PHE', 'THR', 'THR', 'LYS', 'GLY']	['E', '-', 'H']	[[(('test', 1906), (-67.32646942138672, 133.71788024902344)), (('test', 1917), (-84.86060333251953, 86.38848876953125)), (('test', 1925), (-74.6078109741211, -19.0512638092041)), (('test', 1936), (-68.61822509765625, -46.51979064941406)), (('test', 1943), (-64.659423828125, -46.08029556274414)), (('test', 1950), (-52.03233337402344, -46.23586654663086)), (('test', 1959), (-65.92298126220703, -50.…
340	1amy	A	287	C4		['ASP', 'ASN', 'HIS', 'ASP', 'THR', 'GLY', 'SER']	['-', 'T', 'S']	[[(('test', 2234), (-161.96694946289062, 163.73422241210938)), (('test', 2242), (-138.8367919921875, -174.75973510742188)), (('test', 2250), (-60.43511199951172, -18.037521362304688)), (('test', 2260), (-96.6816177368164, -54.997711181640625)), (('test', 2268), (-63.37952423095703, -39.13694381713867)), (('test', 2275), (-118.97748565673828, -139.74697875976562)), (('test', 2279), (59.29656600952…
341	1ann	A	32	C5		['THR', 'ASP', 'GLU', 'ASP', 'ALA', 'ILE', 'ILE']	['-', 'H']	[[(('test', 186), (-154.3365478515625, 143.60958862304688)), (('test', 193), (-97.49018096923828, 86.17960357666016)), (('test', 201), (-61.58576583862305, -33.55406951904297)), (('test', 210), (-69.33333587646484, -31.966299057006836)), (('test', 218), (-70.53596496582031, -30.95489501953125)), (('test', 223), (-70.62565612792969, -43.675228118896484)), (('test', 231), (-66.61176300048828, -46.7…
342	1ann	A	62	C5		['ARG', 'ASP', 'LEU', 'MET', 'ASP', 'ASP', 'LEU']	['S', '-', 'H']	[[(('test', 424), (-116.68152618408203, 160.52769470214844)), (('test', 435), (-88.69307708740234, 124.12288665771484)), (('test', 443), (-67.72181701660156, -40.23002624511719)), (('test', 451), (-62.52583312988281, -38.12302780151367)), (('test', 459), (-66.4336929321289, -38.58024597167969)), (('test', 467), (-69.98665618896484, -41.08706283569336)), (('test', 475), (-64.25547790527344, -43.29…
343	1ann	A	104	C5		['THR', 'ASP', 'GLU', 'GLY', 'CYS', 'LEU', 'ILE']	['-', 'H']	[[(('test', 749), (-60.89849853515625, 151.0599365234375)), (('test', 756), (-99.03105926513672, 84.26065826416016)), (('test', 764), (-62.52389907836914, -28.670490264892578)), (('test', 773), (-65.52621459960938, -38.011634826660156)), (('test', 777), (-67.11481475830078, -43.23954391479492)), (('test', 783), (-57.94538497924805, -46.188011169433594)), (('test', 791), (-63.976802825927734, -52.…
344	1ann	A	166	C5		['LEU', 'ASP', 'ASP', 'ALA', 'LEU', 'MET', 'ARG']	['-', 'H']	[[(('test', 1249), (-121.38114929199219, 121.36940002441406)), (('test', 1257), (-110.42536163330078, 109.27950286865234)), (('test', 1265), (-60.39820098876953, -40.60469055175781)), (('test', 1273), (-63.423606872558594, -43.4581184387207)), (('test', 1278), (-63.197566986083984, -45.0335578918457)), (('test', 1286), (-56.9963264465332, -44.72334289550781)), (('test', 1294), (-67.15380859375, -…
345	1ao7	D	99	C1	surface	['THR', 'ASP', 'SER', 'TRP', 'GLY', 'LYS', 'LEU']	['S', 'T', '-']	[[(('test', 3883), (-101.86749267578125, -50.1702880859375)), (('test', 3890), (-141.0286865234375, -176.78302001953125)), (('test', 3898), (-70.38427734375, -16.658437728881836)), (('test', 3904), (-110.62547302246094, -0.12354069948196411)), (('test', 3918), (-72.04808807373047, 163.0736846923828)), (('test', 3922), (-87.72333526611328, 135.86221313476562)), (('test', 3931), (-76.86311340332031…
346	1aoa	A	150	C1		['MET', 'ASN', 'PRO', 'ASN', 'THR', 'ASP', 'ASP']	['-', 'T']	[[(('test', 240), (-92.59725952148438, 160.27359008789062)), (('test', 248), (-94.46834564208984, 116.53594970703125)), (('test', 256), (-66.31673431396484, -16.037796020507812)), (('test', 263), (-95.20872497558594, -9.972258567810059)), (('test', 271), (-111.29595947265625, 179.73312377929688)), (('test', 278), (-92.5288314819336, 28.969629287719727)), (('test', 286), (-74.69911193847656, -14.9…
347	1aoa	A	362	C5		['GLY', 'ASN', 'PRO', 'LYS', 'LEU', 'ASN', 'LEU']	['T', '-', 'H']	[[(('test', 1794), (61.01909255981445, 29.73223304748535)), (('test', 1798), (-49.78900909423828, 118.55571746826172)), (('test', 1806), (-67.36322784423828, -45.276493072509766)), (('test', 1813), (-65.70746612548828, -54.17531967163086)), (('test', 1822), (-64.80799102783203, -38.56665802001953)), (('test', 1830), (-71.76962280273438, -29.250308990478516)), (('test', 1838), (-68.50460815429688,…
348	1aod	A	35	C1		['THR', 'ASN', 'LEU', 'ALA', 'ALA', 'LEU', 'SER']	['-', 'B', 'G', 'S']	[[(('test', 104), (-65.77366638183594, 139.18267822265625)), (('test', 111), (-86.49519348144531, 145.27569580078125)), (('test', 119), (-55.5205192565918, -33.983680725097656)), (('test', 127), (-73.74117279052734, -12.984870910644531)), (('test', 132), (-93.0561294555664, 7.738803386688232)), (('test', 137), (-108.80231475830078, 159.63369750976562)), (('test', 145), (-103.83819580078125, 113.8…
349	1aod	A	53	C5		['GLY', 'ASP', 'ILE', 'THR', 'TRP', 'THR', 'LEU']	['-', 'H']	[[(('test', 236), (178.43563842773438, -173.03248596191406)), (('test', 240), (-75.12309265136719, -169.3972930908203)), (('test', 248), (-55.768882751464844, -38.91594696044922)), (('test', 256), (-65.7597427368164, -29.837438583374023)), (('test', 263), (-66.06039428710938, -43.71224594116211)), (('test', 277), (-71.17912292480469, -28.10529327392578)), (('test', 284), (-73.87520599365234, -30.…
350	1aof	A	350	C1		['LEU', 'ASP', 'GLY', 'SER', 'HIS', 'ARG', 'TYR']	['E', '-', 'T', 'S']	[[(('test', 2451), (-89.77201080322266, 153.96435546875)), (('test', 2459), (-73.39591217041016, -179.68846130371094)), (('test', 2467), (-57.80781173706055, -37.344940185546875)), (('test', 2471), (-79.75161743164062, -7.284511089324951)), (('test', 2477), (68.09828186035156, 19.475021362304688)), (('test', 2487), (-99.10359954833984, -34.12849044799805)), (('test', 2498), (-106.37132263183594, …
351	1aof	A	420	C5		['THR', 'ASP', 'PRO', 'GLU', 'GLY', 'HIS', 'PRO']	['-', 'T']	[[(('test', 2974), (-124.30475616455078, 21.88804054260254)), (('test', 2981), (-126.86817169189453, 82.01787567138672)), (('test', 2989), (-59.806556701660156, -32.99715805053711)), (('test', 2996), (-75.96054077148438, -53.29523468017578)), (('test', 3005), (-89.37818145751953, -26.629941940307617)), (('test', 3009), (-133.2870635986328, 61.7518424987793)), (('test', 3019), (-50.25783157348633,…
352	1aof	A	547	C1		['LYS', 'ASP', 'GLU', 'ARG', 'LEU', 'VAL', 'THR']	['-', 'T']	[[(('test', 3953), (-135.9635009765625, 139.89352416992188)), (('test', 3962), (-164.6041717529297, 143.89309692382812)), (('test', 3970), (-55.654029846191406, -31.516996383666992)), (('test', 3979), (-74.73394775390625, -19.44943618774414)), (('test', 3990), (-79.13568115234375, 77.62366485595703)), (('test', 3998), (-95.81346893310547, 131.06968688964844)), (('test', 4005), (36.753700256347656…
353	1aof	A	558	C5		['PHE', 'ASN', 'VAL', 'TYR', 'ASN', 'THR', 'MET']	['E', 'H']	[[(('test', 4039), (-137.62213134765625, 115.57913970947266)), (('test', 4050), (-74.95027160644531, 130.98129272460938)), (('test', 4058), (-52.48468017578125, -55.83286666870117)), (('test', 4065), (-59.545372009277344, -48.407474517822266)), (('test', 4077), (-67.34065246582031, -25.63785743713379)), (('test', 4085), (-82.21868896484375, -44.859275817871094)), (('test', 4092), (-67.96564483642…
354	1aoh	A	45	C2		['TYR', 'ASP', 'PRO', 'ASN', 'VAL', 'LEU', 'GLU']	['-', 'T', 'E']	[[(('test', 288), (-152.18080139160156, 175.37997436523438)), (('test', 300), (-109.90794372558594, 100.8790512084961)), (('test', 308), (-66.19786071777344, -13.675442695617676)), (('test', 315), (-80.28624725341797, -14.085474014282227)), (('test', 320), (-114.12589263916016, -40.665489196777344)), (('test', 327), (-118.1656723022461, 127.51873016357422)), (('test', 335), (-102.42374420166016, …
355	1aok	A	1	C5	surface	['ASN', 'LEU', 'PHE', 'GLN', 'PHE', 'GLY']	['Missing', '-', 'H']	[[(('test', 10), (-67.90621948242188, -30.202293395996094)), (('test', 18), (-57.334716796875, -43.67790603637695)), (('test', 29), (-67.81645965576172, -41.8838996887207)), (('test', 38), (-60.8785400390625, -39.30950164794922)), (('test', 49), (-56.82178497314453, -41.72999572753906))]]
356	1aok	A	39	C5		['GLN', 'ASP', 'ALA', 'THR', 'ASP', 'ARG', 'CYS']	['-', 'S', 'H']	[[(('test', 280), (-77.54259490966797, -21.00182342529297)), (('test', 289), (-163.81529235839844, -173.95748901367188)), (('test', 297), (-59.97677230834961, -41.36530303955078)), (('test', 302), (-57.65818405151367, -48.11518859863281)), (('test', 309), (-61.92259216308594, -38.48225021362305)), (('test', 317), (-68.3108139038086, -31.470170974731445)), (('test', 328), (-60.157615661621094, -43…
357	1aok	A	89	C5		['ASP', 'ASP', 'LEU', 'CYS', 'LEU', 'ARG', 'ALA']	['-', 'S', 'H']	[[(('test', 594), (-95.58853149414062, -29.023847579956055)), (('test', 602), (-68.97024536132812, 121.71247100830078)), (('test', 610), (-63.61152648925781, -38.21019744873047)), (('test', 618), (-61.678001403808594, -52.27904510498047)), (('test', 624), (-63.03653335571289, -45.63176345825195)), (('test', 632), (-60.130985260009766, -44.89046096801758)), (('test', 643), (-67.08467102050781, -43…
358	1aok	A	114	C1		['TYR', 'ASP', 'LYS', 'ASN', 'TYR', 'GLU', 'TYR']	['-', 'G', 'B']	[[(('test', 775), (-52.726097106933594, 125.2348403930664)), (('test', 787), (-119.94146728515625, 117.26018524169922)), (('test', 795), (-63.147796630859375, -14.401646614074707)), (('test', 804), (-61.6673469543457, -24.831928253173828)), (('test', 812), (-87.61781311035156, -0.10467832535505295)), (('test', 824), (-74.89228057861328, 133.379150390625)), (('test', 833), (64.87134552001953, 24.6…
359	1aok	B	1	C5	surface	['ASN', 'LEU', 'PHE', 'GLN', 'PHE', 'ALA']	['Missing', '-', 'H']	[[(('test', 1096), (-61.85054016113281, -32.86784362792969)), (('test', 1104), (-55.83883285522461, -44.155426025390625)), (('test', 1115), (-73.43182373046875, -36.824745178222656)), (('test', 1124), (-59.131160736083984, -45.09369659423828)), (('test', 1135), (-57.63741683959961, -43.38652038574219))]]
360	1aok	B	39	C5		['LYS', 'ASP', 'ALA', 'THR', 'ASP', 'ARG', 'CYS']	['-', 'S', 'H']	[[(('test', 1368), (-84.36316680908203, -24.420812606811523)), (('test', 1377), (-166.47711181640625, -167.1404266357422)), (('test', 1385), (-68.70487976074219, -39.99351501464844)), (('test', 1390), (-60.38762283325195, -46.62995147705078)), (('test', 1397), (-59.52996826171875, -40.67127990722656)), (('test', 1405), (-59.725440979003906, -41.65969467163086)), (('test', 1416), (-54.263771057128…
361	1aor	A	12	C5		['VAL', 'ASN', 'LEU', 'SER', 'THR', 'GLY', 'ASP']	['E', 'T']	[[(('test', 93), (-120.01904296875, 125.6124496459961)), (('test', 100), (-103.20263671875, 98.50975036621094)), (('test', 108), (-62.54010772705078, -20.320762634277344)), (('test', 116), (-70.62022399902344, -38.255577087402344)), (('test', 122), (-108.5455322265625, -20.506071090698242)), (('test', 129), (89.09892272949219, 15.646114349365234)), (('test', 133), (-75.58795166015625, 131.1876831…
362	1aor	A	24	C5		['TYR', 'ASP', 'GLU', 'GLU', 'LEU', 'ALA', 'LYS']	['-', 'H']	[[(('test', 183), (-149.27041625976562, 155.9539337158203)), (('test', 195), (-91.98729705810547, 167.6468505859375)), (('test', 203), (-62.56975173950195, -22.523714065551758)), (('test', 212), (-64.23194122314453, -37.1205940246582)), (('test', 221), (-71.20804595947266, -41.06370544433594)), (('test', 229), (-64.35236358642578, -31.207008361816406)), (('test', 234), (-76.21539306640625, -9.676…
363	1aor	A	47	C1		['MET', 'ASP', 'PRO', 'THR', 'VAL', 'ASP', 'PRO']	['-', 'T', 'S']	[[(('test', 374), (-120.06797790527344, 142.22634887695312)), (('test', 382), (-76.19448852539062, 115.1634750366211)), (('test', 390), (-57.63934326171875, -9.724332809448242)), (('test', 397), (-93.09180450439453, -11.145566940307617)), (('test', 404), (-54.87092208862305, 152.09683227539062)), (('test', 411), (-71.3643798828125, 126.75929260253906)), (('test', 419), (-51.14842987060547, -33.54…
364	1aor	A	213	C5		['ALA', 'ASP', 'LYS', 'GLN', 'LYS', 'PHE', 'MET']	['S', 'H']	[[(('test', 1594), (-64.77108764648438, -61.8093376159668)), (('test', 1599), (-122.83529663085938, 97.38199615478516)), (('test', 1607), (-57.545040130615234, -46.94501495361328)), (('test', 1616), (-72.6159896850586, -34.61818313598633)), (('test', 1625), (-65.6539535522461, -51.65626907348633)), (('test', 1634), (-53.68275451660156, -46.575260162353516)), (('test', 1645), (-55.10117721557617, …
365	1aor	A	326	C5	surface	['ASN', 'ASP', 'LEU', 'ALA', 'SER', 'ILE', 'ILE']	['-', 'H']	[[(('test', 2460), (-102.27535247802734, -28.708986282348633)), (('test', 2468), (-54.49053192138672, 101.19279479980469)), (('test', 2476), (-65.1268081665039, -29.451744079589844)), (('test', 2484), (-68.49056243896484, -46.666297912597656)), (('test', 2489), (-62.53126907348633, -36.66348648071289)), (('test', 2495), (-64.19596862792969, -46.38937759399414)), (('test', 2503), (-63.144039154052…
366	1aor	A	343	C5		['LEU', 'ASP', 'THR', 'ILE', 'SER', 'THR', 'GLY']	['B', '-', 'H']	[[(('test', 2586), (-122.21975708007812, 141.43142700195312)), (('test', 2594), (-70.67232513427734, 126.1396484375)), (('test', 2602), (-62.50099182128906, -38.8766975402832)), (('test', 2609), (-68.30374908447266, -51.42376708984375)), (('test', 2617), (-66.88790893554688, -27.29422378540039)), (('test', 2623), (-66.2720947265625, -51.910072326660156)), (('test', 2630), (-62.64070129394531, -39…
367	1aor	A	428	C1		['TYR', 'ASP', 'PRO', 'ARG', 'GLY', 'ALA', 'GLU']	['-', 'G']	[[(('test', 3254), (-150.14622497558594, 121.97341918945312)), (('test', 3266), (-80.1185073852539, 119.48637390136719)), (('test', 3274), (-60.372562408447266, -20.65311622619629)), (('test', 3281), (-67.35847473144531, -12.32785701751709)), (('test', 3292), (-109.6361312866211, 2.3140146732330322)), (('test', 3296), (-161.533935546875, 84.96934509277344)), (('test', 3301), (-61.52643966674805, …
368	1aor	A	442	C1		['THR', 'ASN', 'ASN', 'ARG', 'GLY', 'GLY', 'CYS']	['H', '-', 'T', 'S']	[[(('test', 3357), (-101.63897705078125, -15.152883529663086)), (('test', 3364), (-50.71131134033203, 127.79007720947266)), (('test', 3372), (-57.12443542480469, -23.296125411987305)), (('test', 3380), (-100.63653564453125, 0.7140896320343018)), (('test', 3391), (113.98992919921875, -167.81088256835938)), (('test', 3395), (-63.0214729309082, 85.38815307617188)), (('test', 3399), (-132.10833740234…
369	1aor	A	466	C1		['MET', 'ASP', 'PRO', 'HIS', 'ASP', 'VAL', 'SER']	['-', 'T']	[[(('test', 3550), (-115.69129943847656, 163.78775024414062)), (('test', 3558), (-85.12818908691406, 130.15492248535156)), (('test', 3566), (-62.993385314941406, -16.523584365844727)), (('test', 3573), (-110.40377044677734, 14.983698844909668)), (('test', 3583), (-86.55498504638672, 114.38321685791016)), (('test', 3591), (-112.12266540527344, 25.588624954223633)), (('test', 3598), (-77.3427429199…
370	1aos	A	228	C5		['LEU', 'ASN', 'SER', 'MET', 'ASP', 'ALA', 'THR']	['S', '-', 'H']	[[(('test', 1563), (-87.01983642578125, 36.97740173339844)), (('test', 1571), (-177.94395446777344, 134.18775939941406)), (('test', 1579), (-83.37022399902344, -27.68242835998535)), (('test', 1585), (-81.67912292480469, -24.978395462036133)), (('test', 1593), (-80.99028015136719, -45.53192901611328)), (('test', 1601), (-53.22538757324219, -35.49545669555664)), (('test', 1606), (-77.04900360107422…
371	1aoz	A	187	C1	surface	['TYR', 'ASP', 'SER', 'ASN', 'LEU', 'GLU', 'PRO']	['G', '-', 'T', 'S']	[[(('test', 1473), (-99.50398254394531, -3.135502338409424)), (('test', 1485), (-155.35084533691406, 108.14604949951172)), (('test', 1493), (-56.254451751708984, -10.564847946166992)), (('test', 1499), (-83.604248046875, -11.314072608947754)), (('test', 1507), (-94.09754180908203, 146.5850830078125)), (('test', 1515), (-93.0687026977539, 126.17334747314453)), (('test', 1524), (-66.72146606445312,…
372	1aoz	A	271	C1		['GLN', 'ASN', 'PRO', 'SER', 'GLU', 'ASN', 'TYR']	['S', '-', 'T']	[[(('test', 2128), (-106.36908721923828, -176.96475219726562)), (('test', 2137), (-58.49279022216797, 116.48670196533203)), (('test', 2145), (-76.0848617553711, -6.34523344039917)), (('test', 2152), (-94.72892761230469, 9.115872383117676)), (('test', 2158), (-135.99725341796875, 160.47634887695312)), (('test', 2167), (-100.1283187866211, 158.62086486816406)), (('test', 2175), (-128.51516723632812…
373	1aoz	A	319	C5		['ASP', 'ASP', 'PHE', 'ASP', 'ARG', 'SER', 'LYS']	['T', '-', 'H']	[[(('test', 2502), (-110.4060287475586, 16.334165573120117)), (('test', 2510), (-90.2931900024414, 80.6360855102539)), (('test', 2518), (-66.2842025756836, -26.767139434814453)), (('test', 2529), (-63.88001251220703, -38.9868049621582)), (('test', 2537), (-69.04389953613281, -36.07365798950195)), (('test', 2548), (-67.62944030761719, -41.35946273803711)), (('test', 2554), (-68.30620574951172, -34…
374	1apa	A	47	C1		['PRO', 'ASN', 'THR', 'ASN', 'LEU', 'THR', 'PRO']	['-', 'T', 'S']	[[(('test', 314), (-79.41950225830078, 169.5785369873047)), (('test', 321), (-67.73114776611328, 171.20486450195312)), (('test', 329), (-69.48075866699219, -20.493881225585938)), (('test', 336), (-81.1977310180664, -4.998378753662109)), (('test', 344), (-86.52194213867188, 112.7525634765625)), (('test', 352), (-90.21504211425781, 148.90281677246094)), (('test', 359), (-54.45225143432617, 133.5916…
375	1apa	A	202	C5		['PRO', 'ASN', 'ALA', 'LYS', 'VAL', 'LEU', 'ASN']	['-', 'H']	[[(('test', 1555), (-63.468685150146484, 131.7679901123047)), (('test', 1562), (-80.773193359375, 170.0286102294922)), (('test', 1570), (-49.88078689575195, -29.9544677734375)), (('test', 1575), (-86.00762939453125, -33.387020111083984)), (('test', 1584), (-63.46712112426758, -36.60113525390625)), (('test', 1591), (-66.72604370117188, -44.63117218017578)), (('test', 1599), (-67.44709777832031, -3…
376	1apn	A	55	C5		['TYR', 'ASN', 'SER', 'VAL', 'ASP', 'LYS', 'ARG']	['E', 'T']	[[(('test', 355), (-155.8328094482422, 142.780029296875)), (('test', 367), (-143.70225524902344, 150.51300048828125)), (('test', 375), (-75.37297058105469, -8.350214004516602)), (('test', 381), (-78.76585388183594, -47.02918243408203)), (('test', 388), (-82.6545639038086, -30.91185188293457)), (('test', 396), (56.62956619262695, 51.88003158569336)), (('test', 405), (-144.96133422851562, 128.04046…
377	1apt	E	33	C1		['PHE', 'ASP', 'THR', 'GLY', 'SER', 'ALA', 'ASP']	['E', 'T', '-']	[[(('test', 219), (-77.93647003173828, 121.90579223632812)), (('test', 230), (-121.60289764404297, 105.36846160888672)), (('test', 238), (-74.32550048828125, 0.4549950361251831)), (('test', 245), (-95.44766235351562, 1.6563488245010376)), (('test', 249), (-146.8448944091797, 170.5800018310547)), (('test', 255), (-124.40032196044922, 26.717998504638672)), (('test', 260), (-109.32569885253906, 133.…
378	1apt	E	171	C1		['ILE', 'ASP', 'SER', 'SER', 'LYS', 'TYR', 'THR']	['-', 'G', 'B']	[[(('test', 1246), (-109.37879943847656, 134.02940368652344)), (('test', 1254), (-101.23172760009766, 104.1177749633789)), (('test', 1262), (-66.16255187988281, -16.6804256439209)), (('test', 1268), (-77.31062316894531, -6.5210723876953125)), (('test', 1274), (-86.2311019897461, -3.708239793777466)), (('test', 1283), (-146.6086883544922, 166.74020385742188)), (('test', 1295), (-102.47942352294922…
379	1apt	E	239	C5		['GLN', 'ASP', 'SER', 'ASN', 'ALA', 'GLY', 'GLY']	['E', 'T']	[[(('test', 1748), (-78.90515899658203, 136.9176788330078)), (('test', 1757), (-139.1625213623047, 102.5907974243164)), (('test', 1765), (-61.15703582763672, -25.572315216064453)), (('test', 1771), (-62.84425735473633, -39.98794174194336)), (('test', 1779), (-85.88600158691406, -28.564558029174805)), (('test', 1784), (109.58525848388672, 8.076692581176758)), (('test', 1788), (160.4727325439453, -…
380	1apt	E	248	C1		['PHE', 'ASP', 'CYS', 'SER', 'THR', 'ASN', 'LEU']	['E', '-', 'T']	[[(('test', 1811), (-165.4651336669922, 168.3894500732422)), (('test', 1822), (-58.75063705444336, 130.74725341796875)), (('test', 1830), (-60.271385192871094, -25.184825897216797)), (('test', 1836), (-83.8192367553711, -1.0116240978240967)), (('test', 1842), (-61.16416549682617, 143.05056762695312)), (('test', 1849), (-83.10894775390625, 108.01001739501953)), (('test', 1857), (-94.95631408691406…
381	1apx	A	133	C1		['PRO', 'ASP', 'ALA', 'THR', 'LYS', 'GLY', 'SER']	['-', 'T']	[[(('test', 1005), (-56.919551849365234, 142.85313415527344)), (('test', 1012), (-93.58763885498047, 119.63682556152344)), (('test', 1020), (-62.540557861328125, -20.906492233276367)), (('test', 1025), (-84.89954376220703, -4.250403881072998)), (('test', 1032), (-102.81327819824219, 175.34136962890625)), (('test', 1041), (-124.18565368652344, -150.93638610839844)), (('test', 1045), (-37.802505493…
382	1apx	A	214	C4		['THR', 'ASP', 'SER', 'VAL', 'PHE', 'ARG', 'PRO']	['S', '-', 'T', 'H']	[[(('test', 1615), (-99.35840606689453, 4.748956203460693)), (('test', 1622), (-97.67312622070312, 138.72769165039062)), (('test', 1630), (-63.531700134277344, -27.796829223632812)), (('test', 1636), (-92.40670013427734, -46.081485748291016)), (('test', 1643), (-64.41046905517578, -47.87897491455078)), (('test', 1654), (-47.74761962890625, -53.35578918457031)), (('test', 1665), (-65.1980285644531…
383	1apy	A	151	C2		['PRO', 'ASP', 'PRO', 'SER', 'LYS', 'TYR', 'CYS']	['S', '-', 'T']	[[(('test', 1103), (-76.9486083984375, 170.48764038085938)), (('test', 1110), (-50.40597915649414, 110.916015625)), (('test', 1118), (-59.39908218383789, -24.46149444580078)), (('test', 1125), (-76.13790130615234, -12.590827941894531)), (('test', 1131), (-125.5130615234375, -31.613513946533203)), (('test', 1140), (-121.62004089355469, 162.67236328125)), (('test', 1152), (-81.639892578125, -178.53…
384	1apy	B	225	C1	surface	['ALA', 'ASP', 'ASP', 'THR', 'ALA', 'GLY', 'ALA']	['E', 'T']	[[(('test', 1589), (-141.34390258789062, 141.47518920898438)), (('test', 1594), (-152.33477783203125, 120.3507308959961)), (('test', 1602), (-60.703948974609375, -24.852201461791992)), (('test', 1610), (-83.5830078125, -12.05177116394043)), (('test', 1617), (-133.45176696777344, -53.221923828125)), (('test', 1622), (155.86740112304688, -156.93508911132812)), (('test', 1626), (-150.38783264160156,…
385	1apy	B	258	C5		['GLU', 'ASP', 'PRO', 'THR', 'ILE', 'ALA', 'CYS']	['-', 'H']	[[(('test', 1832), (-57.38306427001953, 147.19581604003906)), (('test', 1841), (-72.833740234375, 137.09332275390625)), (('test', 1849), (-43.401954650878906, -48.40556716918945)), (('test', 1856), (-65.23688507080078, -38.7900276184082)), (('test', 1863), (-68.26454162597656, -46.84330749511719)), (('test', 1871), (-58.35226821899414, -39.682945251464844)), (('test', 1876), (-68.87065887451172, …
386	1aq0	A	36	C5		['PRO', 'ASN', 'GLN', 'ALA', 'ALA', 'LEU', 'GLN']	['-', 'H']	[[(('test', 249), (-75.55020141601562, 69.30545043945312)), (('test', 256), (-63.148460388183594, 121.79082489013672)), (('test', 264), (-61.05034637451172, -44.0516242980957)), (('test', 273), (-62.26646423339844, -43.876068115234375)), (('test', 278), (-66.5312271118164, -45.99595260620117)), (('test', 283), (-64.4004898071289, -33.242652893066406)), (('test', 291), (-70.3513412475586, -41.3105…
387	1aq0	A	205	C5		['GLN', 'ASN', 'LEU', 'PHE', 'ASP', 'THR', 'THR']	['-', 'S', 'H']	[[(('test', 1465), (-111.28699493408203, 1.2036601305007935)), (('test', 1474), (-150.0867919921875, 148.78073120117188)), (('test', 1482), (-65.2297134399414, -28.82328224182129)), (('test', 1490), (-58.62776184082031, -52.17538070678711)), (('test', 1501), (-60.5112419128418, -43.08274459838867)), (('test', 1509), (-59.03507995605469, -47.01617431640625)), (('test', 1516), (-65.81472778320312, …
388	1aq6	A	15	C1		['PHE', 'ASP', 'VAL', 'GLN', 'SER', 'VAL', 'ALA']	['B', '-', 'G']	[[(('test', 101), (-122.40350341796875, 138.24676513671875)), (('test', 112), (-81.6646957397461, 112.8272933959961)), (('test', 120), (-72.75472259521484, -13.937084197998047)), (('test', 127), (-78.71798706054688, -13.186376571655273)), (('test', 136), (-69.70216369628906, -1.7138358354568481)), (('test', 142), (-83.51953887939453, -2.3176488876342773)), (('test', 149), (-49.81960678100586, -48…
389	1aq6	A	57	C5		['ALA', 'ASP', 'PHE', 'TRP', 'GLY', 'VAL', 'THR']	['-', 'H']	[[(('test', 457), (-148.0526580810547, 145.69198608398438)), (('test', 462), (-65.5634765625, 168.75332641601562)), (('test', 470), (-61.163307189941406, -23.976442337036133)), (('test', 481), (-67.30980682373047, -43.185604095458984)), (('test', 495), (-68.3696060180664, -43.37033462524414)), (('test', 499), (-58.359527587890625, -45.840423583984375)), (('test', 506), (-60.532989501953125, -42.4…
390	1aq6	A	78	C5		['PRO', 'ASP', 'GLU', 'SER', 'PHE', 'LEU', 'ALA']	['-', 'H']	[[(('test', 618), (-71.70069122314453, 144.73312377929688)), (('test', 625), (-88.13336181640625, 171.1432647705078)), (('test', 633), (-56.93888473510742, -43.42091751098633)), (('test', 642), (-61.01959991455078, -39.99992752075195)), (('test', 648), (-63.078128814697266, -49.394466400146484)), (('test', 659), (-57.419254302978516, -45.8092041015625)), (('test', 667), (-65.65959930419922, -39.5…
391	1aq8	A	307	C5	surface	['HIS', 'ASN', 'LEU', 'ILE', 'GLU', 'ALA', 'PHE']	['S', 'H']	[[(('test', 2737), (-68.22206115722656, 19.33482551574707)), (('test', 2749), (-99.99839782714844, 94.39188385009766)), (('test', 2760), (-47.531612396240234, -23.435863494873047)), (('test', 2769), (-73.17134094238281, -47.27437210083008)), (('test', 2778), (-65.1475830078125, -34.13679885864258)), (('test', 2788), (-71.14420318603516, -59.013912200927734)), (('test', 2794), (-94.27440643310547,…
392	1aq8	A	327	C5	surface	['TRP', 'ASN', 'ASP', 'ASP', 'LEU', 'MET', 'THR']	['-', 'T', 'E']	[[(('test', 2918), (-70.25045776367188, 147.0341033935547)), (('test', 2934), (-114.75347900390625, 98.1666030883789)), (('test', 2945), (-68.31099700927734, -12.532477378845215)), (('test', 2954), (-75.68138885498047, -44.09940719604492)), (('test', 2963), (-68.69782257080078, -39.94863510131836)), (('test', 2972), (-159.5445098876953, 141.83070373535156)), (('test', 2981), (-157.45120239257812,…
393	1aqb	A	82	C1		['GLU', 'ASP', 'PRO', 'ALA', 'LYS', 'PHE', 'LYS']	['S', 'T', 'E']	[[(('test', 642), (-65.47361755371094, -13.802399635314941)), (('test', 651), (-116.24113464355469, 118.50031280517578)), (('test', 659), (-50.7244873046875, -24.333030700683594)), (('test', 666), (-100.69749450683594, 3.0418882369995117)), (('test', 671), (-117.51997375488281, 119.68985748291016)), (('test', 680), (-122.62457275390625, 165.7288055419922)), (('test', 691), (-108.53471374511719, 1…
394	1aqc	A	325	C5		['GLU', 'ASP', 'LEU', 'ILE', 'ASP', 'GLY', 'ILE']	['-', 'T']	[[(('test', 112), (-116.14353942871094, 126.16911315917969)), (('test', 121), (-107.73825073242188, -166.97970581054688)), (('test', 129), (-76.05870056152344, -16.224971771240234)), (('test', 137), (-76.64175415039062, -41.30268478393555)), (('test', 145), (-74.75931549072266, -47.35140609741211)), (('test', 153), (125.48054504394531, 138.1690216064453)), (('test', 157), (-122.92485046386719, 15…
395	1aqh	A	12	C5		['TRP', 'ASN', 'TRP', 'GLN', 'ASP', 'VAL', 'ALA']	['-', 'H']	[[(('test', 102), (-81.40030670166016, 133.02223205566406)), (('test', 118), (-73.06245422363281, 164.0916290283203)), (('test', 129), (-63.018775939941406, -27.873729705810547)), (('test', 145), (-73.27128601074219, -41.574851989746094)), (('test', 157), (-65.56784057617188, -36.867637634277344)), (('test', 166), (-69.05449676513672, -44.894466400146484)), (('test', 174), (-56.25229263305664, -5…
396	1aqh	A	63	C5		['GLY', 'ASN', 'ARG', 'ALA', 'GLN', 'PHE', 'ILE']	['B', '-', 'H']	[[(('test', 619), (144.4283447265625, -173.21762084960938)), (('test', 624), (-97.37932586669922, 177.043212890625)), (('test', 635), (-54.89694595336914, -44.019691467285156)), (('test', 652), (-63.56751251220703, -43.076297760009766)), (('test', 658), (-66.85142517089844, -35.47868728637695)), (('test', 670), (-65.92314147949219, -46.98336410522461)), (('test', 682), (-63.56494903564453, -38.93…
397	1aqh	A	130	C5		['ASN', 'ASP', 'ARG', 'TYR', 'ARG', 'VAL', 'GLN']	['H', '-']	[[(('test', 1226), (-141.1482391357422, 21.23947525024414)), (('test', 1237), (-156.207763671875, 84.58287811279297)), (('test', 1246), (-62.40984344482422, -27.942089080810547)), (('test', 1263), (-64.53842163085938, -47.074913024902344)), (('test', 1277), (-67.37989044189453, -37.89549255371094)), (('test', 1294), (-60.49152374267578, -40.840354919433594)), (('test', 1302), (-96.19776153564453,…
398	1aqh	A	146	C1		['LEU', 'ASP', 'THR', 'ALA', 'SER', 'ASN', 'TYR']	['B', '-', 'T', 'S', 'H']	[[(('test', 1388), (-62.0850944519043, 143.70689392089844)), (('test', 1397), (-83.9484634399414, 88.81488037109375)), (('test', 1406), (-71.6374740600586, 2.1411917209625244)), (('test', 1415), (-95.93339538574219, -16.52173614501953)), (('test', 1421), (-69.19682312011719, 132.44534301757812)), (('test', 1429), (-62.98353576660156, -32.9320068359375)), (('test', 1440), (-68.21674346923828, -47.…
399	1aqh	A	262	C5		['ASP', 'ASN', 'HIS', 'ASP', 'ASN', 'GLN', 'ARG']	['-', 'T', 'G']	[[(('test', 2448), (-155.99313354492188, 164.8462677001953)), (('test', 2457), (-136.52261352539062, 177.3072509765625)), (('test', 2468), (-60.92293930053711, -29.477214813232422)), (('test', 2481), (-80.44586181640625, -56.01484680175781)), (('test', 2490), (-68.78691864013672, -14.788402557373047)), (('test', 2501), (-80.0176773071289, -8.961597442626953)), (('test', 2513), (-111.8306427001953…
400	1aqh	A	310	C1		['GLY', 'ASP', 'THR', 'ASP', 'ALA', 'GLY', 'GLY']	['T', '-']	[[(('test', 2916), (66.48339080810547, -5.5580244064331055)), (('test', 2921), (-89.14795684814453, 101.75531005859375)), (('test', 2930), (-71.31416320800781, -8.22332763671875)), (('test', 2939), (-101.73344421386719, -19.383865356445312)), (('test', 2948), (-57.134857177734375, 139.34690856933594)), (('test', 2954), (-79.84838104248047, -177.3190460205078)), (('test', 2959), (-73.8912506103515…
401	1aqh	A	403	C1		['CYS', 'ASN', 'VAL', 'LEU', 'LYS', 'GLY', 'GLU']	['E', '-', 'T']	[[(('test', 3805), (-83.04425811767578, 133.32244873046875)), (('test', 3812), (-74.15495300292969, 97.76632690429688)), (('test', 3823), (-62.1754035949707, -6.9278974533081055)), (('test', 3831), (-82.14871215820312, -20.829517364501953)), (('test', 3840), (-117.65457153320312, 3.450427770614624)), (('test', 3853), (170.988525390625, -173.3861846923828)), (('test', 3858), (-141.2598876953125, 1…
402	1aqi	A	73	C2		['ILE', 'ASP', 'PRO', 'LYS', 'ALA', 'LEU', 'ASP']	['S', '-', 'T']	[[(('test', 391), (-88.52233123779297, -22.098365783691406)), (('test', 399), (-103.98584747314453, 108.13038635253906)), (('test', 407), (-57.63705062866211, -24.817806243896484)), (('test', 414), (-76.03565216064453, -21.627479553222656)), (('test', 423), (-92.9054183959961, -27.821857452392578)), (('test', 428), (-64.50981140136719, 105.80748748779297)), (('test', 436), (-139.695556640625, 75.…
403	1aqk	H	73	C1		['ARG', 'ASP', 'ASN', 'SER', 'LYS', 'ASN', 'THR']	['E', 'T']	[[(('test', 549), (-139.84634399414062, 157.5878448486328)), (('test', 560), (-117.84156799316406, 102.65662384033203)), (('test', 568), (-72.64494323730469, 12.020261764526367)), (('test', 576), (-112.2876205444336, 10.918288230895996)), (('test', 582), (-152.25563049316406, 9.986625671386719)), (('test', 591), (57.68667984008789, 39.11935043334961)), (('test', 599), (-137.4248504638672, 140.766…
404	1aqu	A	21	C1	surface	['MET', 'ASP', 'LYS', 'ARG', 'PHE', 'THR', 'LYS']	['E', 'G', 'T']	[[(('test', 116), (-140.4761199951172, 156.2574920654297)), (('test', 124), (-68.08879089355469, 123.71324920654297)), (('test', 132), (-58.213809967041016, -25.90283203125)), (('test', 141), (-66.46734619140625, -25.226511001586914)), (('test', 152), (-89.0165023803711, -9.391721725463867)), (('test', 163), (-115.06529998779297, -9.234823226928711)), (('test', 170), (-55.488746643066406, -41.355…
405	1aqu	A	131	C5		['ARG', 'ASN', 'ALA', 'LYS', 'ASP', 'VAL', 'ALA']	['-', 'H']	[[(('test', 977), (-144.27182006835938, 153.26402282714844)), (('test', 988), (-58.23180389404297, 137.64097595214844)), (('test', 996), (-50.5027961730957, -42.134639739990234)), (('test', 1001), (-64.63848876953125, -40.142250061035156)), (('test', 1010), (-72.95806121826172, -30.05714225769043)), (('test', 1018), (-67.65625, -40.9336051940918)), (('test', 1025), (-61.21403884887695, -39.261161…
406	1aqu	A	185	C1		['LYS', 'ASN', 'SER', 'ARG', 'VAL', 'LEU', 'PHE']	['T', 'S', 'E']	[[(('test', 1440), (-67.84844970703125, -27.444021224975586)), (('test', 1449), (-71.83406829833984, 131.9130096435547)), (('test', 1457), (-63.904136657714844, -14.950202941894531)), (('test', 1463), (-94.14114379882812, 4.187830924987793)), (('test', 1474), (-121.20818328857422, 105.19461059570312)), (('test', 1481), (-85.23851776123047, 130.98367309570312)), (('test', 1489), (-109.967239379882…
407	1aqu	A	249	C1		['MET', 'ASN', 'GLN', 'LYS', 'VAL', 'SER', 'PRO']	['B', '-', 'T', 'S']	[[(('test', 1984), (-130.1501922607422, 104.68512725830078)), (('test', 1992), (-90.93899536132812, 96.48883056640625)), (('test', 2000), (-76.32056427001953, 1.5623524188995361)), (('test', 2009), (-78.04012298583984, -28.078458786010742)), (('test', 2018), (-76.6002197265625, -46.64849853515625)), (('test', 2025), (-163.2163848876953, 128.3557586669922)), (('test', 2031), (-75.73735046386719, 1…
408	1aqz	A	56	C1		['TYR', 'ASP', 'GLY', 'ASN', 'GLY', 'LYS', 'LEU']	['B', '-', 'T', 'S']	[[(('test', 374), (-108.81561279296875, 163.0109100341797)), (('test', 386), (-93.34668731689453, 175.71566772460938)), (('test', 394), (-66.56855010986328, -7.27032995223999)), (('test', 398), (-101.6119384765625, 2.146486520767212)), (('test', 406), (89.04051208496094, 9.411039352416992)), (('test', 410), (-95.90299987792969, 132.54698181152344)), (('test', 419), (-71.45906066894531, 126.961700…
409	1ar1	A	524	C1	surface	['TRP', 'ASN', 'GLU', 'HIS', 'ALA', 'ASP', 'THR']	['S', '-', 'T']	[[(('test', 3991), (-93.4605712890625, -93.09729766845703)), (('test', 4005), (-163.13201904296875, 172.66143798828125)), (('test', 4013), (-53.97602844238281, -19.44561195373535)), (('test', 4022), (-86.93248748779297, -5.333992004394531)), (('test', 4032), (-83.00428009033203, 76.03190612792969)), (('test', 4037), (-102.62830352783203, 40.412872314453125)), (('test', 4045), (-115.95268249511719…
410	1arb	A	43	C1		['ASN', 'ASN', 'THR', 'ALA', 'ASN', 'ASP', 'ARG']	['-', 'T']	[[(('test', 284), (-76.15913391113281, 165.39637756347656)), (('test', 292), (-134.04974365234375, 165.09181213378906)), (('test', 300), (-66.99935150146484, -13.880398750305176)), (('test', 307), (-83.24798583984375, -9.4471435546875)), (('test', 312), (49.190635681152344, 46.12010955810547)), (('test', 320), (-110.10835266113281, 10.77583122253418)), (('test', 328), (62.42537307739258, 21.97324…
411	1arm	A	93	C5		['GLN', 'ASP', 'PRO', 'SER', 'PHE', 'THR', 'ALA']	['T', 'S', 'H']	[[(('test', 747), (-110.73271179199219, -39.699127197265625)), (('test', 756), (-96.84320068359375, 111.41165161132812)), (('test', 764), (-51.732421875, -40.75143051147461)), (('test', 771), (-71.47566223144531, -51.70591354370117)), (('test', 777), (-56.84481430053711, -37.981239318847656)), (('test', 788), (-59.4434700012207, -45.148101806640625)), (('test', 795), (-62.1594123840332, -35.43429…
412	1arm	A	142	C1		['VAL', 'ASP', 'ALA', 'ASN', 'ARG', 'ASN', 'TRP']	['-', 'G']	[[(('test', 1132), (-126.74273681640625, 147.54624938964844)), (('test', 1139), (-78.65056610107422, 103.91984558105469)), (('test', 1147), (-60.59791564941406, -15.103602409362793)), (('test', 1152), (-97.2520980834961, 18.124164581298828)), (('test', 1160), (-127.8783950805664, 0.5166201591491699)), (('test', 1171), (-94.67351531982422, 1.4446910619735718)), (('test', 1179), (-86.20116424560547…
413	1arp	A	20	C1		['SER', 'ASN', 'SER', 'GLN', 'CYS', 'CYS', 'VAL']	['S', 'G', 'H']	[[(('test', 65), (-60.2099609375, -30.70602035522461)), (('test', 71), (-159.65682983398438, 145.82225036621094)), (('test', 79), (-58.00270462036133, -25.527950286865234)), (('test', 85), (-70.37689208984375, -12.51048755645752)), (('test', 94), (-84.03748321533203, -17.179725646972656)), (('test', 100), (-60.120662689208984, -40.99689483642578)), (('test', 106), (-60.525596618652344, -26.125415…
414	1arp	A	286	C1		['PHE', 'ASP', 'ARG', 'ASN', 'ALA', 'LEU', 'THR']	['S', '-', 'G']	[[(('test', 2046), (-136.60903930664062, 166.90185546875)), (('test', 2057), (-105.06529235839844, 111.6437759399414)), (('test', 2065), (-57.431644439697266, -21.28359603881836)), (('test', 2076), (-79.34199523925781, -5.323658466339111)), (('test', 2084), (-91.66702270507812, -8.14427661895752)), (('test', 2089), (-101.24568939208984, 158.78128051757812)), (('test', 2097), (-99.3375015258789, 1…
415	1arz	A	185	C1		['LYS', 'ASP', 'LEU', 'LYS', 'ASP', 'CYS', 'ALA']	['-', 'H']	[[(('test', 1267), (-126.03659057617188, 161.95089721679688)), (('test', 1276), (-106.27688598632812, 126.52566528320312)), (('test', 1284), (-45.145362854003906, -34.595420837402344)), (('test', 1292), (-58.0905876159668, -31.26567268371582)), (('test', 1297), (-70.25344848632812, -47.49606704711914)), (('test', 1305), (-115.04863739013672, 31.232999801635742)), (('test', 1311), (-95.77453613281…
416	1ash	A	58	C1		['ASN', 'ASP', 'PRO', 'PHE', 'PHE', 'ALA', 'LYS']	['H', '-']	[[(('test', 479), (-87.25395965576172, -1.230669617652893)), (('test', 487), (-88.26032257080078, 121.56458282470703)), (('test', 495), (-54.094139099121094, -16.248933792114258)), (('test', 502), (-67.66488647460938, -36.56428909301758)), (('test', 513), (-76.59871673583984, -21.42950439453125)), (('test', 524), (-65.25086975097656, -45.11528015136719)), (('test', 529), (-71.57803344726562, -44.…
417	1asy	A	463	C1		['ALA', 'ASN', 'PRO', 'LYS', 'TYR', 'SER', 'ASN']	['S', '-', 'T', 'B']	[[(('test', 3181), (-59.77174377441406, -23.640430450439453)), (('test', 3186), (-158.28338623046875, 116.37995147705078)), (('test', 3194), (-69.27513122558594, -17.389057159423828)), (('test', 3201), (-70.69493865966797, -17.648351669311523)), (('test', 3210), (-107.9708023071289, -179.59121704101562)), (('test', 3222), (-150.12249755859375, 163.59117126464844)), (('test', 3228), (-83.774703979…
418	1asy	A	541	C1	surface	['LYS', 'ASN', 'ILE', 'ARG', 'ARG', 'ALA', 'SER']	['S', '-', 'G']	[[(('test', 3791), (56.363826751708984, -14.755532264709473)), (('test', 3800), (-150.64381408691406, 128.52919006347656)), (('test', 3808), (-61.713096618652344, -36.26316833496094)), (('test', 3816), (-52.625308990478516, -29.3166446685791)), (('test', 3827), (-72.48283386230469, -13.668869018554688)), (('test', 3838), (-106.27709197998047, -14.003217697143555)), (('test', 3843), (-107.10375976…
419	1at3	A	41	C5		['LEU', 'ASP', 'PRO', 'ASP', 'THR', 'VAL', 'ARG']	['-', 'H']	[[(('test', 165), (-131.67530822753906, 145.23353576660156)), (('test', 173), (-128.138427734375, 163.35501098632812)), (('test', 181), (-51.939300537109375, -49.84970474243164)), (('test', 188), (-63.93697738647461, -38.163902282714844)), (('test', 196), (-69.92843627929688, -30.096391677856445)), (('test', 203), (-76.5098876953125, -39.40282440185547)), (('test', 210), (-54.700904846191406, -44…
420	1at3	A	142	C1		['PRO', 'ASP', 'ARG', 'THR', 'LEU', 'PHE', 'ALA']	['-', 'T', 'E']	[[(('test', 832), (-158.1243438720703, 178.75448608398438)), (('test', 840), (-56.701927185058594, -8.49578857421875)), (('test', 851), (-102.23280334472656, 10.659663200378418)), (('test', 858), (-63.96107482910156, -49.300167083740234)), (('test', 866), (-74.79049682617188, 114.12577056884766)), (('test', 877), (-84.7872314453125, -58.86591720581055))]]
421	1atg	A	94	C1		['VAL', 'ASP', 'ASN', 'GLN', 'GLY', 'LYS', 'VAL']	['S', '-', 'T', 'G']	[[(('test', 690), (-84.70674133300781, 115.6963119506836)), (('test', 697), (-82.21050262451172, 164.95384216308594)), (('test', 705), (-76.28116607666016, 6.668386459350586)), (('test', 713), (-123.54325866699219, 5.393795490264893)), (('test', 722), (70.83482360839844, 11.609278678894043)), (('test', 726), (-61.86121368408203, -25.832860946655273)), (('test', 740), (-52.47185516357422, -33.7034…
422	1ati	A	459	C5		['VAL', 'ASP', 'TYR', 'ASP', 'THR', 'ILE', 'GLY']	['E', '-', 'H']	[[(('test', 3165), (-111.49662017822266, 131.56689453125)), (('test', 3172), (-133.7052764892578, 179.64723205566406)), (('test', 3180), (-50.221065521240234, -34.03809356689453)), (('test', 3192), (-69.8796615600586, -37.26498794555664)), (('test', 3200), (-55.68336868286133, -49.975101470947266)), (('test', 3207), (-58.079017639160156, -67.59478759765625)), (('test', 3215), (151.2377166748047, …
423	1att	A	72	C1		['LYS', 'ASN', 'ASN', 'ASN', 'ASP', 'ASN', 'ILE']	['S', '-', 'T']	[[(('test', 479), (-105.673583984375, 129.88180541992188)), (('test', 488), (-48.550392150878906, 129.21725463867188)), (('test', 496), (-52.855403900146484, -3.2601470947265625)), (('test', 504), (-112.71876525878906, 7.7527899742126465)), (('test', 512), (-102.86453247070312, 155.81068420410156)), (('test', 520), (-88.8927993774414, 146.99424743652344)), (('test', 528), (-125.69990539550781, 14…
424	1att	A	156	C5		['PHE', 'ASN', 'GLU', 'THR', 'TYR', 'GLN', 'ASP']	['B', '-', 'H']	[[(('test', 1145), (-78.95420837402344, 159.3637237548828)), (('test', 1156), (-70.78507995605469, 123.83509826660156)), (('test', 1164), (-53.45229721069336, -52.2897834777832)), (('test', 1173), (-70.57783508300781, -22.286399841308594)), (('test', 1180), (-65.2320785522461, -58.902828216552734)), (('test', 1192), (-42.49552917480469, -44.221336364746094)), (('test', 1201), (-83.5673828125, -45…
425	1att	A	209	C1		['ILE', 'ASN', 'GLU', 'PHE', 'THR', 'VAL', 'LEU']	['S', '-', 'T', 'E']	[[(('test', 1570), (-130.61224365234375, 128.59320068359375)), (('test', 1578), (-153.64939880371094, -170.031982421875)), (('test', 1586), (-26.65677833557129, -34.57768630981445)), (('test', 1595), (-122.15579986572266, 15.5241117477417)), (('test', 1606), (-78.19995880126953, 135.28375244140625)), (('test', 1613), (-97.97481536865234, -56.29627990722656)), (('test', 1620), (-136.68446350097656…
426	1aui	A	348	C5	surface	['MET', 'ASP', 'VAL', 'PHE', 'THR', 'TRP', 'SER']	['-', 'H']	[[(('test', 2711), (-72.59215545654297, 130.9888916015625)), (('test', 2719), (-72.16900634765625, 153.2587127685547)), (('test', 2727), (-62.616249084472656, -23.3660831451416)), (('test', 2734), (-66.61726379394531, -61.95096969604492)), (('test', 2745), (-53.54894256591797, -32.87007141113281)), (('test', 2752), (-67.33858489990234, -56.259517669677734)), (('test', 2766), (-84.0718765258789, -…
427	1auk	A	381	C5		['PRO', 'ASP', 'GLU', 'VAL', 'ARG', 'GLY', 'VAL']	['-', 'T']	[[(('test', 2692), (-80.08893585205078, 163.08224487304688)), (('test', 2699), (-152.28536987304688, 155.5812530517578)), (('test', 2707), (-78.13534545898438, -15.656709671020508)), (('test', 2716), (-77.49579620361328, -48.51475143432617)), (('test', 2723), (-77.14620971679688, -39.368736267089844)), (('test', 2734), (70.51289367675781, -156.62718200683594)), (('test', 2738), (-56.1301078796386…
428	1auk	A	411	C1		['ALA', 'ASP', 'PRO', 'ALA', 'CYS', 'HIS', 'ALA']	['S', '-', 'G']	[[(('test', 2926), (-76.69158172607422, -21.38959503173828)), (('test', 2931), (-75.89380645751953, 114.46377563476562)), (('test', 2939), (-66.69329833984375, -21.12456703186035)), (('test', 2946), (-72.08795928955078, -16.82484245300293)), (('test', 2951), (-80.46566772460938, -24.810514450073242)), (('test', 2957), (-68.61328887939453, 153.57432556152344)), (('test', 2967), (-60.22706604003906…
429	1auk	A	482	C1		['GLU', 'ASP', 'PRO', 'ALA', 'LEU', 'GLN', 'ILE']	['B', '-', 'G', 'S']	[[(('test', 3417), (-114.89815521240234, 149.6991424560547)), (('test', 3426), (-146.32037353515625, 108.30912780761719)), (('test', 3434), (-56.496700286865234, -18.511585235595703)), (('test', 3441), (-70.31794738769531, -14.282031059265137)), (('test', 3446), (-82.9473648071289, -11.511323928833008)), (('test', 3454), (-62.34415054321289, 140.3657989501953)), (('test', 3463), (-75.829269409179…
430	1auo	A	104	C1		['ILE', 'ASP', 'ALA', 'SER', 'ARG', 'ILE', 'PHE']	['-', 'G', 'E']	[[(('test', 792), (-95.88298034667969, 122.48668670654297)), (('test', 800), (-60.567562103271484, 124.90094757080078)), (('test', 808), (-53.782161712646484, -28.599172592163086)), (('test', 813), (-68.22775268554688, -11.98574447631836)), (('test', 819), (-114.96724700927734, 25.86629867553711)), (('test', 830), (-109.3687515258789, 128.15151977539062)), (('test', 838), (-117.24231719970703, 14…
431	1aup	A	99	C5		['VAL', 'ASN', 'LEU', 'SER', 'ILE', 'MET', 'LYS']	['-', 'H']	[[(('test', 779), (-61.58781051635742, 133.26885986328125)), (('test', 786), (-152.6438751220703, -172.68133544921875)), (('test', 794), (-67.32371520996094, -41.96973419189453)), (('test', 802), (-55.59284591674805, -46.62379837036133)), (('test', 808), (-67.055908203125, -44.9135627746582)), (('test', 816), (-62.45298385620117, -40.0119514465332)), (('test', 824), (-62.22920608520508, -43.85450…
432	1aup	A	327	C5		['VAL', 'ASP', 'LEU', 'GLU', 'GLN', 'ALA', 'LYS']	['B', '-', 'H']	[[(('test', 2421), (-124.43173217773438, 105.26105499267578)), (('test', 2428), (-92.30033874511719, -150.8310089111328)), (('test', 2436), (-78.03301239013672, -52.20515823364258)), (('test', 2444), (-48.65776062011719, -52.70560836791992)), (('test', 2453), (-56.52057647705078, -38.104488372802734)), (('test', 2462), (-67.32889556884766, -24.616849899291992)), (('test', 2467), (-75.101402282714…
433	1aup	A	425	C5		['TYR', 'ASN', 'LEU', 'VAL', 'ALA', 'GLY', 'ALA']	['S', '-', 'H']	[[(('test', 3084), (-89.94908142089844, 70.23309326171875)), (('test', 3096), (-105.40621185302734, 92.98685455322266)), (('test', 3104), (-67.56041717529297, -23.949316024780273)), (('test', 3112), (-69.28874969482422, -63.45286560058594)), (('test', 3119), (-53.64231491088867, -51.29939270019531)), (('test', 3124), (-47.787940979003906, -46.43643569946289)), (('test', 3128), (-60.85105514526367…
434	1aut	C	72	C1		['TYR', 'ASP', 'LEU', 'ARG', 'ARG', 'TRP', 'GLU']	['-', 'B', 'T']	[[(('test', 588), (-134.9137420654297, -53.54167175292969)), (('test', 602), (-111.8794174194336, 117.57262420654297)), (('test', 611), (-68.04173278808594, -31.943267822265625)), (('test', 620), (-77.79230499267578, -2.1245830059051514)), (('test', 637), (-139.07669067382812, 137.07069396972656)), (('test', 654), (-93.45010375976562, 115.25103759765625)), (('test', 670), (-106.15515899658203, 15…
435	1avb	A	112	C1		['TYR', 'ASP', 'ARG', 'ASP', 'ALA', 'HIS', 'THR']	['-', 'G']	[[(('test', 851), (-58.01363754272461, 134.6987762451172)), (('test', 863), (-139.877685546875, 97.90084075927734)), (('test', 871), (-55.575077056884766, -25.808807373046875)), (('test', 882), (-77.79386901855469, -10.157607078552246)), (('test', 890), (-68.88562774658203, -35.067745208740234)), (('test', 895), (49.36214065551758, 45.63084030151367)), (('test', 905), (-132.3533172607422, 130.684…
436	1avc	A	69	C5		['LYS', 'ASP', 'LEU', 'ILE', 'ALA', 'ASP', 'LEU']	['S', '-', 'H']	[[(('test', 471), (-120.44171142578125, 161.1520538330078)), (('test', 480), (-95.96558380126953, 112.59833526611328)), (('test', 488), (-55.0562629699707, -41.26422882080078)), (('test', 496), (-70.32865905761719, -42.566253662109375)), (('test', 504), (-64.01295471191406, -42.58351516723633)), (('test', 509), (-64.44638061523438, -42.72779846191406)), (('test', 517), (-63.14790725708008, -41.24…
437	1avc	A	111	C5		['THR', 'ASP', 'GLU', 'LYS', 'CYS', 'LEU', 'ILE']	['-', 'H']	[[(('test', 795), (-157.05772399902344, 111.9294204711914)), (('test', 802), (-73.56060791015625, 92.18816375732422)), (('test', 810), (-73.32405090332031, -26.117015838623047)), (('test', 819), (-61.9852180480957, -38.33717346191406)), (('test', 828), (-75.11021423339844, -43.67891311645508)), (('test', 834), (-57.81870651245117, -40.99717712402344)), (('test', 842), (-72.3102035522461, -43.6222…
438	1avc	A	195	C5		['THR', 'ASP', 'GLU', 'ALA', 'GLN', 'PHE', 'ILE']	['-', 'H']	[[(('test', 1466), (-151.61041259765625, 144.98333740234375)), (('test', 1473), (-81.90501403808594, 86.7023696899414)), (('test', 1481), (-52.986061096191406, -46.63585662841797)), (('test', 1490), (-58.46772384643555, -32.2435302734375)), (('test', 1495), (-70.84357452392578, -56.096649169921875)), (('test', 1504), (-61.22136306762695, -36.853851318359375)), (('test', 1515), (-63.21152877807617…
439	1avc	A	364	C5		['PHE', 'ASN', 'PRO', 'ASP', 'ALA', 'ASP', 'ALA']	['-', 'H']	[[(('test', 2774), (-64.52145385742188, 121.33402252197266)), (('test', 2785), (-126.1455307006836, 92.71260833740234)), (('test', 2793), (-52.84905242919922, -44.887577056884766)), (('test', 2800), (-55.70854187011719, -41.86784362792969)), (('test', 2808), (-73.6662368774414, -30.4735164642334)), (('test', 2813), (-69.81452941894531, -55.580726623535156)), (('test', 2821), (-54.2421760559082, -…
440	1avc	A	412	C5		['ARG', 'ASP', 'LEU', 'MET', 'ALA', 'ASP', 'LEU']	['S', '-', 'H']	[[(('test', 3156), (-125.52787780761719, 148.67845153808594)), (('test', 3167), (-83.71238708496094, 118.59611511230469)), (('test', 3175), (-57.850494384765625, -43.33773422241211)), (('test', 3183), (-56.56336212158203, -50.689239501953125)), (('test', 3191), (-57.55597686767578, -38.69438934326172)), (('test', 3196), (-70.65741729736328, -40.69366455078125)), (('test', 3204), (-66.578231811523…
441	1avc	A	454	C5		['THR', 'ASP', 'GLU', 'LYS', 'ALA', 'LEU', 'ILE']	['-', 'H']	[[(('test', 3471), (-124.39387512207031, 139.81344604492188)), (('test', 3478), (-84.93191528320312, 61.255374908447266)), (('test', 3486), (-35.258140563964844, -41.69216537475586)), (('test', 3495), (-59.49155044555664, -44.67580795288086)), (('test', 3504), (-64.23209381103516, -50.259403228759766)), (('test', 3509), (-57.19636154174805, -47.74500274658203)), (('test', 3517), (-58.139705657958…
442	1avc	A	515	C5		['GLU', 'ASP', 'ARG', 'GLU', 'ARG', 'ALA', 'ARG']	['-', 'H']	[[(('test', 3945), (-72.17169189453125, 158.697509765625)), (('test', 3954), (-135.46759033203125, 88.3751449584961)), (('test', 3962), (-43.538970947265625, -24.33753776550293)), (('test', 3973), (-69.68666076660156, -63.92216873168945)), (('test', 3982), (-62.20768356323242, -35.24203872680664)), (('test', 3993), (-48.647789001464844, -65.16123962402344)), (('test', 3998), (-52.282196044921875,…
443	1avd	A	105	C1		['ASN', 'ASP', 'ILE', 'GLY', 'ASP', 'ASP', 'TRP']	['S', '-', 'T', 'G']	[[(('test', 786), (-105.8753890991211, 3.152377128601074)), (('test', 794), (-144.83026123046875, 133.8953094482422)), (('test', 802), (-51.9777946472168, -20.738452911376953)), (('test', 810), (-85.90667724609375, 2.1518595218658447)), (('test', 814), (-121.80695343017578, -3.5515952110290527)), (('test', 822), (-51.259883880615234, -37.58502960205078)), (('test', 830), (-48.767391204833984, -12…
444	1avf	A	32	C1		['PHE', 'ASP', 'THR', 'GLY', 'SER', 'SER', 'ASN']	['E', 'T', '-']	[[(('test', 225), (-84.5235366821289, 97.27851104736328)), (('test', 236), (-90.42791748046875, 108.96826171875)), (('test', 244), (-77.80661010742188, -6.417196273803711)), (('test', 251), (-100.11590576171875, 7.241262435913086)), (('test', 255), (-134.6046905517578, 173.0629425048828)), (('test', 261), (-132.17221069335938, -3.7095069885253906)), (('test', 267), (-98.82157897949219, 141.227828…
445	1avf	A	172	C1	surface	['VAL', 'ASP', 'SER', 'SER', 'LEU', 'TYR', 'THR']	['-', 'T', 'S', 'E']	[[(('test', 1208), (-126.70454406738281, 161.7586212158203)), (('test', 1215), (-117.09496307373047, 107.8198471069336)), (('test', 1223), (-58.495208740234375, -12.538629531860352)), (('test', 1229), (-86.3476333618164, -7.633912086486816)), (('test', 1235), (-93.68412780761719, -7.448821544647217)), (('test', 1243), (-138.02685546875, 171.2293243408203)), (('test', 1255), (-126.6540298461914, 1…
446	1aw1	A	240	C5		['LEU', 'ASP', 'ALA', 'LYS', 'SER', 'PHE', 'ALA']	['G', 'S', 'H']	[[(('test', 1750), (-82.00016021728516, -0.6781084537506104)), (('test', 1758), (-123.41498565673828, 116.47503662109375)), (('test', 1766), (-55.55153274536133, -36.75619888305664)), (('test', 1771), (-73.28180694580078, -33.425418853759766)), (('test', 1780), (-73.19197845458984, -48.689598083496094)), (('test', 1786), (-65.4312744140625, -40.20220947265625)), (('test', 1797), (-64.802619934082…
447	1aw9	A	129	C5		['PRO', 'ASP', 'ALA', 'ALA', 'VAL', 'VAL', 'ASP']	['-', 'H']	[[(('test', 1159), (-55.78015899658203, 142.80894470214844)), (('test', 1166), (-85.2179946899414, 110.52452850341797)), (('test', 1175), (-55.34560775756836, -37.102230072021484)), (('test', 1181), (-66.83361053466797, -38.18175506591797)), (('test', 1187), (-71.9347915649414, -42.982574462890625)), (('test', 1195), (-62.18545913696289, -49.249759674072266)), (('test', 1203), (-59.92384338378906…
448	1awc	A	332	C1	surface	['THR', 'ASP', 'LYS', 'ASP', 'ALA', 'ARG', 'ASP']	['T', '-']	[[(('test', 119), (-106.05107116699219, 9.8563232421875)), (('test', 126), (-105.92101287841797, 109.18102264404297)), (('test', 134), (-53.45897674560547, -25.250537872314453)), (('test', 143), (-81.64395904541016, -12.373775482177734)), (('test', 151), (-94.7956771850586, -11.214083671569824)), (('test', 156), (-40.93391036987305, -35.71876907348633)), (('test', 167), (-69.3635482788086, -21.09…
449	1awc	A	370	C5	surface	['MET', 'ASN', 'TYR', 'GLU', 'LYS', 'LEU', 'SER']	['-', 'H']	[[(('test', 423), (-63.74099349975586, 149.92295837402344)), (('test', 431), (-156.7439727783203, 173.5567626953125)), (('test', 439), (-57.218196868896484, -38.27541732788086)), (('test', 451), (-53.54753494262695, -55.54045104980469)), (('test', 456), (-67.1785888671875, -38.199378967285156)), (('test', 465), (-67.04674530029297, -38.41427993774414)), (('test', 473), (-67.33512878417969, -36.45…
450	1awc	B	35	C1	surface	['THR', 'ASP', 'TRP', 'LEU', 'GLY', 'THR', 'SER']	['-', 'T']	[[(('test', 1126), (-153.86924743652344, 163.1950225830078)), (('test', 1133), (-89.73657989501953, -171.2835235595703)), (('test', 1141), (-55.026546478271484, -22.656002044677734)), (('test', 1155), (-108.22064208984375, 17.704620361328125)), (('test', 1163), (76.49354553222656, 9.958582878112793)), (('test', 1167), (-74.48956298828125, 121.27145385742188)), (('test', 1174), (-101.7126312255859…
451	1awc	B	96	C1		['ALA', 'ASP', 'VAL', 'ASN', 'ALA', 'LYS', 'ASP']	['-', 'T']	[[(('test', 1587), (-70.71855926513672, 137.02720642089844)), (('test', 1592), (-68.90902709960938, 113.07731628417969)), (('test', 1600), (-64.70262145996094, -26.39732551574707)), (('test', 1607), (-96.40719604492188, 12.24680233001709)), (('test', 1615), (-56.94076156616211, 141.07711791992188)), (('test', 1620), (-119.20677185058594, 137.57566833496094)), (('test', 1629), (-85.95502471923828,…
452	1awc	B	149	C5		['GLY', 'ASN', 'GLU', 'ASP', 'LEU', 'ALA', 'GLU']	['T', '-', 'H']	[[(('test', 2009), (68.98101806640625, 20.852066040039062)), (('test', 2013), (-96.53533935546875, 89.10140991210938)), (('test', 2021), (-67.27091217041016, -19.765459060668945)), (('test', 2026), (-74.43168640136719, -39.232017517089844)), (('test', 2034), (-76.327392578125, -39.053123474121094)), (('test', 2042), (-54.56936264038086, -36.12602233886719)), (('test', 2047), (-70.95006561279297, …
453	1awd	A	63	C5		['LEU', 'ASP', 'ASP', 'ALA', 'GLN', 'MET', 'GLY']	['S', '-', 'H']	[[(('test', 460), (-73.23217010498047, 143.57994079589844)), (('test', 468), (-89.91934204101562, 175.7125244140625)), (('test', 476), (-65.63827514648438, -31.46623420715332)), (('test', 484), (-60.0291862487793, -46.38774108886719)), (('test', 489), (-65.36344909667969, -43.89494705200195)), (('test', 498), (-64.19384765625, -37.15671920776367)), (('test', 506), (-56.45539093017578, -33.9311256…
454	1ax4	A	168	C5		['PHE', 'ASP', 'ILE', 'LYS', 'LYS', 'LEU', 'LYS']	['B', '-', 'H']	[[(('test', 1324), (-71.50657653808594, 145.21188354492188)), (('test', 1335), (-80.46329498291016, 104.06201934814453)), (('test', 1343), (-57.87480163574219, -37.14518356323242)), (('test', 1351), (-62.32542037963867, -47.41079330444336)), (('test', 1360), (-63.43367385864258, -31.41897964477539)), (('test', 1369), (-61.4759635925293, -54.157527923583984)), (('test', 1377), (-58.65064239501953,…
455	1ax4	A	238	C1		['ARG', 'ASP', 'PRO', 'LYS', 'TYR', 'LYS', 'ASN']	['H', '-', 'G', 'T']	[[(('test', 1860), (-113.5224380493164, -14.677736282348633)), (('test', 1871), (-101.18179321289062, 115.77500915527344)), (('test', 1879), (-55.75968551635742, -30.253049850463867)), (('test', 1886), (-63.02177810668945, -28.727741241455078)), (('test', 1895), (-109.46439361572266, 15.25236701965332)), (('test', 1907), (-53.171173095703125, -41.2098503112793)), (('test', 1916), (-104.9434204101…
456	1ax4	A	281	C5		['ASP', 'ASN', 'GLU', 'GLU', 'ILE', 'PHE', 'THR']	['S', '-', 'H']	[[(('test', 2215), (-157.7133026123047, 4.478465557098389)), (('test', 2223), (-84.3603286743164, 99.86122131347656)), (('test', 2231), (-66.05050659179688, -31.329965591430664)), (('test', 2240), (-68.73314666748047, -41.83907699584961)), (('test', 2249), (-62.6578483581543, -44.268436431884766)), (('test', 2257), (-56.04294204711914, -49.24006652832031)), (('test', 2268), (-62.009769439697266, …
457	1axk	A	56	C1		['LYS', 'ASP', 'THR', 'THR', 'LYS', 'VAL', 'GLN']	['T', '-', 'E']	[[(('test', 432), (-56.54882049560547, -27.137500762939453)), (('test', 441), (-158.32192993164062, 93.0151596069336)), (('test', 449), (-79.34954071044922, 13.186331748962402)), (('test', 456), (-95.64923095703125, 4.139288425445557)), (('test', 463), (-126.30208587646484, 156.76454162597656)), (('test', 472), (-127.32341766357422, 144.46669006347656)), (('test', 479), (-115.06168365478516, 130.…
458	1axk	A	81	C1		['PHE', 'ASP', 'ALA', 'SER', 'LYS', 'GLY', 'PHE']	['S', '-', 'G']	[[(('test', 626), (-161.83103942871094, 167.3492431640625)), (('test', 637), (-90.49772644042969, 109.48421478271484)), (('test', 645), (-59.1959114074707, -26.66262435913086)), (('test', 650), (-74.48387145996094, -9.199750900268555)), (('test', 656), (-92.69280242919922, -1.5085687637329102)), (('test', 665), (-179.09259033203125, 162.92091369628906)), (('test', 669), (-77.49382019042969, 134.5…
459	1axk	A	353	C1		['PHE', 'ASN', 'PRO', 'SER', 'THR', 'TRP', 'GLU']	['-', 'T', 'E']	[[(('test', 2788), (-70.6177978515625, 109.4638671875)), (('test', 2799), (-107.35318756103516, 107.24799346923828)), (('test', 2807), (-72.00932312011719, -10.501704216003418)), (('test', 2814), (-81.13042449951172, -28.866687774658203)), (('test', 2820), (-110.315185546875, -10.94263744354248)), (('test', 2827), (-139.68435668945312, 156.591796875)), (('test', 2841), (-136.81137084960938, 147.3…
460	1axs	H	60	C1	surface	['TYR', 'ASN', 'GLU', 'LYS', 'PHE', 'LYS', 'GLY']	['E', '-', 'G', 'B']	[[(('test', 3880), (-103.76631164550781, 136.00979614257812)), (('test', 3892), (-70.55841064453125, 125.6639404296875)), (('test', 3900), (-45.678443908691406, -37.34815216064453)), (('test', 3909), (-55.8653450012207, -21.191638946533203)), (('test', 3918), (-113.97064971923828, -2.5468356609344482)), (('test', 3929), (-50.25629806518555, 125.96113586425781)), (('test', 3938), (89.0586242675781…
461	1ay0	A	223	C5		['GLU', 'ASP', 'LEU', 'ALA', 'GLY', 'ILE', 'ALA']	['T', '-', 'H']	[[(('test', 1669), (-153.2475128173828, 5.71895694732666)), (('test', 1678), (-102.39104461669922, 73.36351013183594)), (('test', 1686), (-55.79022979736328, -28.946819305419922)), (('test', 1694), (-66.68017578125, -56.591651916503906)), (('test', 1699), (-59.694610595703125, -40.727603912353516)), (('test', 1703), (-56.65717697143555, -47.14592742919922)), (('test', 1711), (-63.017333984375, -4…
462	1ay0	A	282	C1		['PHE', 'ASN', 'PRO', 'ASP', 'LYS', 'SER', 'PHE']	['S', '-', 'T']	[[(('test', 2095), (-81.22815704345703, 169.65997314453125)), (('test', 2106), (-90.5987548828125, 114.42985534667969)), (('test', 2114), (-59.61202621459961, -2.9732844829559326)), (('test', 2121), (-114.5837631225586, 7.83634090423584)), (('test', 2129), (-123.9111099243164, 153.81861877441406)), (('test', 2138), (-127.47428131103516, 147.64390563964844)), (('test', 2144), (54.84092712402344, 4…
463	1ay0	A	406	C1		['GLY', 'ASN', 'TYR', 'SER', 'GLY', 'ARG', 'TYR']	['E', 'T', '-']	[[(('test', 3084), (169.63272094726562, -158.3835906982422)), (('test', 3088), (-157.6811981201172, 173.21800231933594)), (('test', 3096), (-59.52590560913086, -21.891082763671875)), (('test', 3108), (-79.22673797607422, -12.02614688873291)), (('test', 3114), (-57.84152603149414, 167.4259796142578)), (('test', 3118), (-129.56065368652344, 15.54838752746582)), (('test', 3129), (-123.73062896728516…
464	1ay0	A	503	C5		['ALA', 'ASP', 'GLY', 'ASN', 'GLU', 'VAL', 'SER']	['-', 'S', 'H']	[[(('test', 3830), (-75.55854797363281, -28.41244125366211)), (('test', 3835), (-154.0030975341797, -171.98204040527344)), (('test', 3843), (-47.920406341552734, -58.585086822509766)), (('test', 3847), (-57.7791862487793, -41.07357406616211)), (('test', 3855), (-68.41827392578125, -27.529010772705078)), (('test', 3864), (-69.7964096069336, -37.44253921508789)), (('test', 3871), (-70.1079177856445…
465	1ay0	A	590	C5	surface	['PRO', 'ASP', 'PHE', 'PHE', 'THR', 'PHE', 'ASP']	['S', '-', 'H']	[[(('test', 4461), (-59.68138885498047, -24.791513442993164)), (('test', 4468), (-159.4922637939453, 115.92979431152344)), (('test', 4476), (-55.659183502197266, -46.90778350830078)), (('test', 4487), (-51.77625274658203, -64.93254852294922)), (('test', 4498), (-53.471466064453125, -39.97907638549805)), (('test', 4505), (-59.14705276489258, -56.38325119018555)), (('test', 4516), (-56.752513885498…
466	1ay2	A	129	C1		['THR', 'ASP', 'ASP', 'ASP', 'THR', 'VAL', 'ALA']	['E', 'T']	[[(('test', 971), (-89.76416015625, -49.49063491821289)), (('test', 978), (-142.79229736328125, -170.71551513671875)), (('test', 986), (-64.22795867919922, -13.906283378601074)), (('test', 994), (-128.67031860351562, 14.186866760253906)), (('test', 1002), (-137.58680725097656, 137.38491821289062)), (('test', 1009), (-113.55787658691406, 164.9986114501953)), (('test', 1016), (-132.3665313720703, 1…
467	1ay4	A	169	C5		['VAL', 'ASP', 'PHE', 'GLU', 'GLY', 'MET', 'LYS']	['B', '-', 'H']	[[(('test', 1168), (-86.21925354003906, 129.88926696777344)), (('test', 1175), (-85.00850677490234, 75.62040710449219)), (('test', 1183), (-59.670684814453125, -40.29589080810547)), (('test', 1194), (-61.44671630859375, -39.096073150634766)), (('test', 1203), (-69.44829559326172, -41.52503967285156)), (('test', 1207), (-58.62242889404297, -48.93387222290039)), (('test', 1215), (-60.81810760498047…
468	1ay4	A	393	C4		['LEU', 'ASN', 'ASP', 'ASN', 'THR', 'ILE', 'PRO']	['-', 'T', 'H']	[[(('test', 2863), (-81.84593200683594, 175.9481658935547)), (('test', 2871), (179.0854949951172, 178.17457580566406)), (('test', 2879), (-49.621341705322266, -29.31250762939453)), (('test', 2887), (-91.31478118896484, -41.33795928955078)), (('test', 2895), (-69.74333190917969, -39.791141510009766)), (('test', 2902), (-47.6595458984375, -51.5685920715332)), (('test', 2910), (-57.639427185058594, …
469	1aye	A	93	C5		['LYS', 'ASP', 'PRO', 'SER', 'ILE', 'THR', 'SER']	['T', 'S', 'H']	[[(('test', 1385), (-63.7410888671875, -33.23856735229492)), (('test', 1394), (-120.73625946044922, -53.77347946166992)), (('test', 1403), (-66.32870483398438, -45.240901947021484)), (('test', 1411), (-89.71269989013672, 121.50996398925781)), (('test', 1419), (-71.75013732910156, -33.476905822753906)), (('test', 1427), (-59.44767761230469, -29.641727447509766)), (('test', 1434), (-61.290908813476…
470	1aye	A	112	C5		['THR', 'ASN', 'PRO', 'ASP', 'GLY', 'TYR', 'VAL']	['S', '-', 'H']	[[(('test', 1607), (-74.08283996582031, -23.655065536499023)), (('test', 1614), (-128.65110778808594, 74.86405181884766)), (('test', 1622), (-62.59225082397461, -35.93632888793945)), (('test', 1629), (-65.09961700439453, -47.48336410522461)), (('test', 1637), (-63.039642333984375, -38.42974090576172)), (('test', 1641), (-62.38518524169922, -48.44184112548828)), (('test', 1653), (-57.7055702209472…
471	1aye	A	123	C1		['LYS', 'ASN', 'ARG', 'MET', 'TRP', 'ARG', 'LYS']	['T', '-']	[[(('test', 1693), (-118.12483215332031, -47.20710754394531)), (('test', 1702), (-143.36700439453125, 109.08617401123047)), (('test', 1710), (-58.24012756347656, -23.79731559753418)), (('test', 1721), (-90.64542388916016, 1.287248134613037)), (('test', 1729), (-64.38150787353516, 140.1255645751953)), (('test', 1743), (-129.78509521484375, -27.266027450561523)), (('test', 1754), (-79.9883651733398…
472	1aye	A	142	C1		['VAL', 'ASP', 'PRO', 'ASN', 'ARG', 'ASN', 'TRP']	['-', 'G']	[[(('test', 1844), (-133.55580139160156, 147.8372344970703)), (('test', 1851), (-75.92176818847656, 108.79669952392578)), (('test', 1859), (-59.69987487792969, -19.802631378173828)), (('test', 1866), (-92.97982788085938, 17.195085525512695)), (('test', 1874), (-133.80581665039062, 7.580149173736572)), (('test', 1885), (-97.42727661132812, -5.331897258758545)), (('test', 1893), (-77.49598693847656…
473	1aye	A	159	C1		['SER', 'ASN', 'PRO', 'CYS', 'SER', 'ASP', 'SER']	['-', 'T', 'S']	[[(('test', 1965), (-96.41735076904297, -2.415569543838501)), (('test', 1971), (-82.52513122558594, 117.38744354248047)), (('test', 1979), (-56.04183578491211, -26.758373260498047)), (('test', 1986), (-87.7078857421875, 1.9483281373977661)), (('test', 1992), (-88.3408203125, 148.73341369628906)), (('test', 1998), (-76.2181167602539, -7.892672061920166)), (('test', 2006), (-112.0391616821289, 20.1…
474	1aym	1	87	C5		['ASP', 'ASN', 'TYR', 'ASN', 'ASP', 'GLN', 'SER']	['S', '-', 'H']	[[(('test', 657), (-143.5450439453125, 0.3096430003643036)), (('test', 665), (-146.63966369628906, 98.1698989868164)), (('test', 673), (-57.08147048950195, -47.3950309753418)), (('test', 685), (-56.88067626953125, -37.75611877441406)), (('test', 693), (-87.44965362548828, -31.745988845825195)), (('test', 701), (-96.77023315429688, -1.6003444194793701)), (('test', 710), (-92.0892562866211, 6.75615…
475	1aym	1	157	C1		['ASP', 'ASP', 'TYR', 'ALA', 'TRP', 'GLN', 'SER']	['T', '-', 'G']	[[(('test', 1230), (-118.9458999633789, 17.562347412109375)), (('test', 1238), (-56.3472785949707, 143.64096069335938)), (('test', 1246), (-60.53936767578125, -23.059106826782227)), (('test', 1258), (-59.537105560302734, -27.909704208374023)), (('test', 1263), (-66.07061767578125, -11.483877182006836)), (('test', 1277), (-59.38811111450195, -28.33098602294922)), (('test', 1286), (52.2859268188476…
476	1aym	2	72	C1		['TRP', 'ASN', 'SER', 'THR', 'SER', 'LYS', 'GLY']	['E', '-', 'T']	[[(('test', 3026), (-102.37896728515625, 121.60419464111328)), (('test', 3040), (-132.5170440673828, 173.626953125)), (('test', 3048), (-52.60374069213867, -22.50092315673828)), (('test', 3054), (-106.38121795654297, 4.533411502838135)), (('test', 3061), (-59.45431137084961, 135.0365447998047)), (('test', 3067), (-101.3065414428711, -18.526348114013672)), (('test', 3076), (138.6421661376953, 176.…
477	1aym	3	42	C1	surface	['LYS', 'ASN', 'LEU', 'ILE', 'GLU', 'MET', 'CYS']	['-', 'B', 'T', 'H']	[[(('test', 5033), (-109.65721130371094, -22.217443466186523)), (('test', 5042), (-146.68643188476562, 141.08116149902344)), (('test', 5050), (-61.946502685546875, -19.672218322753906)), (('test', 5058), (-60.09343719482422, -28.28805923461914)), (('test', 5066), (-62.685394287109375, -32.11149978637695)), (('test', 5075), (-82.58904266357422, -25.752145767211914)), (('test', 5083), (-77.77648162…
478	1ayx	A	88	C5		['PHE', 'ASN', 'THR', 'THR', 'LEU', 'ALA', 'LYS']	['-', 'H']	[[(('test', 703), (50.11983871459961, 55.234622955322266)), (('test', 714), (-55.44863510131836, 120.7707748413086)), (('test', 722), (-65.8055648803711, -27.22576332092285)), (('test', 729), (-63.56480026245117, -43.78671646118164)), (('test', 736), (-70.987060546875, -34.36705017089844)), (('test', 744), (-69.1334457397461, -35.37323760986328)), (('test', 749), (-60.01028060913086, -43.07302474…
479	1ayx	A	207	C1		['PHE', 'ASP', 'LEU', 'TRP', 'GLU', 'GLU', 'ASN']	['E', '-', 'T', 'S']	[[(('test', 1638), (-83.77244567871094, 152.85281372070312)), (('test', 1649), (-80.85394287109375, 174.73031616210938)), (('test', 1657), (-65.14508819580078, -21.915443420410156)), (('test', 1665), (-85.16177368164062, -5.077634334564209)), (('test', 1679), (71.70762634277344, 32.22084426879883)), (('test', 1688), (-123.75299835205078, -34.89922332763672)), (('test', 1697), (-133.62557983398438…
480	1ayx	A	288	C1		['LEU', 'ASP', 'SER', 'ALA', 'THR', 'TYR', 'ILE']	['-', 'T', 'H']	[[(('test', 2269), (-78.4590835571289, 132.40065002441406)), (('test', 2277), (-159.02511596679688, 139.50738525390625)), (('test', 2285), (-65.65393829345703, -20.49118995666504)), (('test', 2291), (-56.02228546142578, -28.717510223388672)), (('test', 2296), (-61.675270080566406, -30.996074676513672)), (('test', 2303), (-103.9813232421875, -18.329269409179688)), (('test', 2315), (-65.49597167968…
481	1ayx	A	300	C1		['HIS', 'ASP', 'ILE', 'GLY', 'GLU', 'SER', 'SER']	['S', '-', 'T']	[[(('test', 2357), (-136.0896759033203, 67.73189544677734)), (('test', 2367), (-66.31016540527344, 144.19590759277344)), (('test', 2375), (-69.13690185546875, -19.561016082763672)), (('test', 2383), (-83.98210906982422, 5.481834888458252)), (('test', 2387), (-118.97195434570312, 162.90574645996094)), (('test', 2396), (-110.38986206054688, 85.84123229980469)), (('test', 2402), (-88.76203918457031,…
482	1ayx	A	313	C5		['ASP', 'ASN', 'GLU', 'TYR', 'VAL', 'LEU', 'GLN']	['T', '-', 'H']	[[(('test', 2454), (-89.33411407470703, -0.5315545797348022)), (('test', 2462), (-63.61228561401367, 130.83145141601562)), (('test', 2470), (-59.62947082519531, -35.83818054199219)), (('test', 2479), (-77.70303344726562, -31.3232364654541)), (('test', 2491), (-67.73106384277344, -46.994083404541016)), (('test', 2498), (-65.66873168945312, -32.277992248535156)), (('test', 2506), (-67.4157867431640…
483	1ayx	A	390	C1		['ILE', 'ASN', 'LYS', 'ILE', 'ASN', 'TYR', 'ASP']	['E', 'G', 'H']	[[(('test', 3056), (-107.116455078125, 114.67193603515625)), (('test', 3064), (-76.52819061279297, 147.10594177246094)), (('test', 3072), (-50.187740325927734, -35.102577209472656)), (('test', 3081), (-60.5421257019043, -25.38667869567871)), (('test', 3089), (-102.02151489257812, 11.670586585998535)), (('test', 3097), (-63.78810501098633, -41.27510452270508)), (('test', 3109), (-57.41283416748047…
484	1azo	A	147	C5		['PRO', 'ASN', 'GLU', 'GLU', 'GLU', 'ASP', 'ARG']	['-', 'H']	[[(('test', 1057), (-66.09923553466797, 139.75469970703125)), (('test', 1064), (-82.4847412109375, 179.7537078857422)), (('test', 1072), (-54.99573516845703, -41.73482894897461)), (('test', 1081), (-67.72584533691406, -47.19461441040039)), (('test', 1090), (-60.28285217285156, -40.19514083862305)), (('test', 1099), (-64.68600463867188, -36.75441360473633)), (('test', 1107), (-67.47846221923828, -…
485	1azw	A	31	C1		['GLY', 'ASN', 'PRO', 'HIS', 'GLY', 'LYS', 'PRO']	['E', '-', 'T', 'S']	[[(('test', 249), (84.97266387939453, -157.6722869873047)), (('test', 253), (-77.8151626586914, 107.00408935546875)), (('test', 261), (-49.9926643371582, -18.25492286682129)), (('test', 268), (-117.73302459716797, 14.969412803649902)), (('test', 278), (-82.88312530517578, 176.69329833984375)), (('test', 282), (-58.49172592163086, 125.12991333007812)), (('test', 291), (-76.285400390625, 139.008316…
486	1azw	A	173	C5	surface	['ALA', 'ASP', 'LEU', 'MET', 'SER', 'ALA', 'PHE']	['T', 'S', 'H']	[[(('test', 1396), (-73.06450653076172, -30.692663192749023)), (('test', 1401), (-139.5960693359375, 89.87598419189453)), (('test', 1409), (-61.218807220458984, -34.34742736816406)), (('test', 1417), (-61.73318099975586, -46.817012786865234)), (('test', 1425), (-69.90193939208984, -31.858034133911133)), (('test', 1431), (-66.99601745605469, -33.35414123535156)), (('test', 1436), (-73.903205871582…
487	1azw	A	219	C5		['GLU', 'ASP', 'ALA', 'HIS', 'PHE', 'ALA', 'LEU']	['T', '-', 'H']	[[(('test', 1757), (-104.3107681274414, 14.790650367736816)), (('test', 1766), (-74.71751403808594, 119.5638656616211)), (('test', 1774), (-45.97148513793945, -44.9927978515625)), (('test', 1779), (-65.09613800048828, -46.2363395690918)), (('test', 1789), (-71.28423309326172, -41.30226135253906)), (('test', 1800), (-52.34226608276367, -55.525733947753906)), (('test', 1805), (-49.473854064941406, …
488	1azy	A	138	C5		['PRO', 'ASP', 'ASP', 'ASN', 'ARG', 'PHE', 'ARG']	['-', 'H']	[[(('test', 1033), (-73.00802612304688, 145.05641174316406)), (('test', 1040), (-68.4526596069336, 163.35452270507812)), (('test', 1048), (-45.092960357666016, -52.530845642089844)), (('test', 1056), (-61.63182830810547, -39.658721923828125)), (('test', 1064), (-69.72755432128906, -41.37582778930664)), (('test', 1075), (-60.19108200073242, -50.21071243286133)), (('test', 1086), (-54.8933525085449…
489	1azy	A	269	C5		['ARG', 'ASN', 'PRO', 'ARG', 'LEU', 'PHE', 'ASP']	['-', 'H']	[[(('test', 1996), (-139.1155548095703, 112.99212646484375)), (('test', 2007), (-67.03829193115234, 124.1506576538086)), (('test', 2015), (-58.257667541503906, -35.989200592041016)), (('test', 2022), (-75.4299545288086, -42.12103271484375)), (('test', 2033), (-63.96687316894531, -35.47351837158203)), (('test', 2041), (-64.74754333496094, -46.849613189697266)), (('test', 2052), (-60.43672561645508…
490	1azy	A	355	C5		['MET', 'ASP', 'THR', 'ARG', 'ALA', 'LEU', 'GLY']	['E', '-', 'H']	[[(('test', 2651), (-164.9661407470703, 125.71803283691406)), (('test', 2659), (-93.49588775634766, 97.23406982421875)), (('test', 2667), (-54.52619934082031, -51.57648468017578)), (('test', 2674), (-52.64217758178711, -37.985904693603516)), (('test', 2685), (-64.48568725585938, -49.70084762573242)), (('test', 2690), (-62.23169708251953, -36.48776626586914)), (('test', 2698), (-61.50474548339844,…
491	1azy	A	406	C5		['LYS', 'ASP', 'GLU', 'ASN', 'ASN', 'TRP', 'GLN']	['S', 'H']	[[(('test', 3024), (-76.04144287109375, -53.35683059692383)), (('test', 3033), (-134.9329833984375, 174.13449096679688)), (('test', 3041), (-62.94097137451172, -19.577980041503906)), (('test', 3050), (-73.89370727539062, -66.59974670410156)), (('test', 3058), (-64.42280578613281, -18.320341110229492)), (('test', 3066), (-68.6749267578125, -52.38568115234375)), (('test', 3080), (-55.94232177734375…
492	1b00	A	34	C5		['GLU', 'ASP', 'TYR', 'ASP', 'SER', 'ALA', 'VAL']	['-', 'S', 'H']	[[(('test', 250), (-107.41655731201172, -7.418915748596191)), (('test', 259), (-159.95330810546875, 176.57904052734375)), (('test', 267), (-51.22857666015625, -56.23310852050781)), (('test', 279), (-64.95226287841797, -36.444393157958984)), (('test', 287), (-72.94921875, -30.244522094726562)), (('test', 293), (-65.3294448852539, -49.85054016113281)), (('test', 298), (-56.155601501464844, -32.8033…
493	1b02	A	125	C5		['VAL', 'ASP', 'GLN', 'VAL', 'ASP', 'TYR', 'LEU']	['E', 'H']	[[(('test', 1007), (-132.7080841064453, 161.49220275878906)), (('test', 1014), (-89.69639587402344, 171.164794921875)), (('test', 1022), (-49.69810104370117, -39.3365478515625)), (('test', 1031), (-69.9224624633789, -49.026187896728516)), (('test', 1038), (-61.58026885986328, -42.9377326965332)), (('test', 1046), (-60.116127014160156, -47.293922424316406)), (('test', 1058), (-61.13430404663086, -…
494	1b02	A	149	C1		['TRP', 'ASN', 'PRO', 'ASP', 'GLU', 'LEU', 'ASP']	['-', 'T', 'S', 'G']	[[(('test', 1208), (-81.86775207519531, 74.45577239990234)), (('test', 1222), (-82.39663696289062, 108.79564666748047)), (('test', 1230), (-56.386085510253906, -26.741779327392578)), (('test', 1237), (-77.1959228515625, -27.87026596069336)), (('test', 1245), (-115.31389617919922, 16.76947784423828)), (('test', 1254), (-55.2572021484375, -36.97275161743164)), (('test', 1262), (-73.51083374023438, …
495	1b05	A	27	C1		['LEU', 'ASP', 'PRO', 'HIS', 'LYS', 'ILE', 'GLU']	['S', '-', 'T']	[[(('test', 183), (-106.75855255126953, 4.213287353515625)), (('test', 191), (-83.87872314453125, 114.19068908691406)), (('test', 199), (-52.222023010253906, -21.086069107055664)), (('test', 206), (-96.32421875, -3.3225443363189697)), (('test', 216), (-113.00967407226562, 15.865840911865234)), (('test', 225), (-120.91407012939453, 158.1681365966797)), (('test', 233), (-147.7978973388672, 1.855618…
496	1b05	A	51	C1		['SER', 'ASP', 'VAL', 'GLU', 'GLY', 'HIS', 'PRO']	['E', '-', 'T', 'S']	[[(('test', 371), (-81.78620910644531, 142.4338836669922)), (('test', 377), (-76.46369171142578, -175.0943603515625)), (('test', 385), (-62.32014846801758, -16.622730255126953)), (('test', 392), (-107.08378601074219, 7.536166191101074)), (('test', 401), (94.69731140136719, -4.917132377624512)), (('test', 405), (-76.44194793701172, 140.8231201171875)), (('test', 415), (-59.907958984375, 129.962432…
497	1b05	A	102	C1		['ALA', 'ASP', 'PRO', 'ASN', 'THR', 'ALA', 'SER']	['H', '-', 'G']	[[(('test', 797), (-70.61189270019531, -32.08627700805664)), (('test', 802), (-63.53413391113281, 123.09593963623047)), (('test', 810), (-60.46216583251953, -26.580551147460938)), (('test', 817), (-62.676849365234375, -31.00651741027832)), (('test', 825), (-70.91847229003906, -26.898361206054688)), (('test', 832), (58.30836868286133, 42.19340896606445)), (('test', 837), (-71.95291137695312, 144.2…
498	1b05	A	140	C1		['LEU', 'ASP', 'ASP', 'HIS', 'THR', 'PHE', 'GLU']	['E', 'T']	[[(('test', 1076), (-75.85647583007812, -21.328372955322266)), (('test', 1084), (-165.70106506347656, -179.01205444335938)), (('test', 1092), (-54.65393829345703, -27.734342575073242)), (('test', 1100), (-119.80322265625, 20.986040115356445)), (('test', 1110), (-133.79624938964844, 115.64522552490234)), (('test', 1117), (-111.78121185302734, 125.97756958007812)), (('test', 1128), (-119.4432373046…
499	1b05	A	207	C1		['ARG', 'ASN', 'PRO', 'GLN', 'TYR', 'TRP', 'ASP']	['E', '-', 'T', 'S']	[[(('test', 1619), (-48.05436706542969, 138.83206176757812)), (('test', 1630), (-98.97533416748047, 107.74893188476562)), (('test', 1638), (-68.6280288696289, -18.39890480041504)), (('test', 1645), (-83.8021011352539, -8.764457702636719)), (('test', 1654), (-55.273170471191406, 135.1330108642578)), (('test', 1666), (-59.940086364746094, -35.108638763427734)), (('test', 1680), (-99.98908996582031,…
500	1b05	A	278	C1		['ILE', 'ASN', 'ASN', 'GLN', 'LYS', 'ALA', 'PRO']	['E', '-', 'T', 'S']	[[(('test', 2222), (-98.15298461914062, 139.31317138671875)), (('test', 2230), (-84.20027923583984, 94.6441650390625)), (('test', 2238), (-62.99729919433594, -20.61819076538086)), (('test', 2246), (-94.15599822998047, 6.530087471008301)), (('test', 2255), (-122.88898468017578, 126.73548889160156)), (('test', 2264), (-59.18014144897461, 142.304931640625)), (('test', 2269), (-89.6698989868164, 16.1…
501	1b05	A	298	C5		['LEU', 'ASP', 'ARG', 'ASP', 'ILE', 'ILE', 'VAL']	['S', '-', 'H', 'I']	[[(('test', 2381), (-68.71784210205078, 129.71157836914062)), (('test', 2389), (-97.54029846191406, 97.06663513183594)), (('test', 2397), (-61.89657974243164, -36.11323547363281)), (('test', 2408), (-60.7426872253418, -48.120201110839844)), (('test', 2416), (-59.47126388549805, -52.82440185546875)), (('test', 2424), (-61.792747497558594, -53.03666305541992)), (('test', 2432), (-69.59198760986328,…
502	1b05	A	458	C5		['ALA', 'ASP', 'ASP', 'THR', 'GLN', 'ARG', 'SER']	['-', 'H']	[[(('test', 3658), (-123.21195220947266, 42.445613861083984)), (('test', 3663), (-135.7542724609375, 133.96218872070312)), (('test', 3671), (-77.57421875, -28.74981689453125)), (('test', 3679), (-69.45448303222656, -44.543617248535156)), (('test', 3686), (-61.3377685546875, -39.37110900878906)), (('test', 3695), (-61.306522369384766, -49.770145416259766)), (('test', 3706), (-60.60816192626953, -3…
503	1b05	A	502	C1	surface	['LYS', 'ASP', 'PRO', 'LEU', 'ASP', 'ASN', 'ILE']	['-', 'T']	[[(('test', 4010), (-78.61537170410156, -17.628604888916016)), (('test', 4019), (-86.1990737915039, 116.95487213134766)), (('test', 4027), (-70.48637390136719, -10.674349784851074)), (('test', 4034), (-95.45012664794922, -14.90328311920166)), (('test', 4042), (53.01950454711914, 50.796260833740234)), (('test', 4050), (-88.88270568847656, 75.70375061035156)), (('test', 4058), (-79.56130981445312, …
504	1b06	A	196	C5		['VAL', 'ASN', 'TRP', 'ASP', 'ASP', 'ALA', 'GLU']	['B', '-', 'H']	[[(('test', 1555), (-65.4413070678711, 132.66595458984375)), (('test', 1562), (-95.13362884521484, 90.00094604492188)), (('test', 1570), (-65.08441925048828, -23.937122344970703)), (('test', 1584), (-68.5509033203125, -44.96359634399414)), (('test', 1592), (-60.65121841430664, -45.529048919677734)), (('test', 1600), (-60.05876922607422, -45.48764419555664)), (('test', 1605), (-63.872745513916016,…
505	1b07	A	147	C1	surface	['ASN', 'ASP', 'GLU', 'GLU', 'ASP', 'LEU', 'PRO']	['S', 'T', 'B', '-']	[[(('test', 143), (-88.93409729003906, -43.22526931762695)), (('test', 151), (-105.28311920166016, 164.1329803466797)), (('test', 159), (-65.05490112304688, -28.77971649169922)), (('test', 168), (-84.62126159667969, -12.202336311340332)), (('test', 177), (-69.71568298339844, 149.0467071533203)), (('test', 185), (-104.28117370605469, 107.96481323242188)), (('test', 193), (-72.11540985107422, 148.9…
506	1b0b	A	81	C5		['ASP', 'ASN', 'ALA', 'GLY', 'ALA', 'LEU', 'GLU']	['T', '-', 'H']	[[(('test', 611), (-103.88495635986328, 11.633098602294922)), (('test', 619), (-128.5270233154297, 81.5470962524414)), (('test', 627), (-53.554176330566406, -40.70891189575195)), (('test', 632), (-66.32108306884766, -37.59113311767578)), (('test', 636), (-67.87532043457031, -42.09886932373047)), (('test', 641), (-62.51822280883789, -42.37727355957031)), (('test', 649), (-60.96610641479492, -44.57…
507	1b0e	A	115	C1		['LEU', 'ASN', 'SER', 'TYR', 'VAL', 'GLN', 'LEU']	['-', 'B', 'T']	[[(('test', 815), (-75.22112274169922, 138.44297790527344)), (('test', 823), (-161.31301879882812, -162.21945190429688)), (('test', 831), (-60.73019027709961, -28.34769058227539)), (('test', 837), (-99.825439453125, -10.71410083770752)), (('test', 849), (-132.6220245361328, 109.03215026855469)), (('test', 856), (-136.6677703857422, 157.51541137695312)), (('test', 865), (-76.47212219238281, 140.58…
508	1b0e	A	164	C5		['VAL', 'ASP', 'TYR', 'ALA', 'ILE', 'CYS', 'SER']	['E', '-', 'H']	[[(('test', 1179), (-120.90554809570312, 114.65640258789062)), (('test', 1186), (-60.23474884033203, 161.15773010253906)), (('test', 1194), (-52.20689392089844, -44.76533889770508)), (('test', 1206), (-58.06736373901367, -39.58159637451172)), (('test', 1211), (-80.09618377685547, -44.75086975097656)), (('test', 1219), (-62.120243072509766, -36.0560302734375)), (('test', 1225), (-86.52896118164062…
509	1b0n	A	75	C5	surface	['LEU', 'ASP', 'SER', 'GLU', 'TRP', 'GLU', 'LYS']	['-', 'H']	[[(('test', 555), (-85.7413558959961, 178.5015869140625)), (('test', 563), (-55.666786193847656, -42.59404754638672)), (('test', 569), (-56.200992584228516, -51.21773147583008)), (('test', 578), (-70.32546997070312, -27.617389678955078)), (('test', 592), (-66.13258361816406, -36.64847183227539)), (('test', 601), (-67.34235382080078, -38.181575775146484))]]
510	1b0p	A	9	C5	surface	['THR', 'ASP', 'GLY', 'ASN', 'THR', 'ALA', 'THR']	['E', 'H']	[[(('test', 47), (-146.82958984375, 174.5183868408203)), (('test', 54), (-93.31570434570312, 168.62347412109375)), (('test', 62), (-51.383460998535156, -40.948760986328125)), (('test', 66), (-62.07223892211914, -45.40436553955078)), (('test', 74), (-76.99457550048828, -25.71923828125)), (('test', 81), (-67.9702377319336, -35.970890045166016)), (('test', 86), (-86.70687103271484, -30.5005207061767…
511	1b0p	A	50	C1	surface	['LYS', 'ASN', 'ILE', 'PHE', 'GLY', 'GLN', 'THR']	['-', 'T', 'S']	[[(('test', 344), (-115.91937255859375, 152.43699645996094)), (('test', 353), (-86.17172241210938, -172.93310546875)), (('test', 361), (-65.0487289428711, -10.64309024810791)), (('test', 369), (-98.97608184814453, 2.0236172676086426)), (('test', 380), (82.93516540527344, 23.173458099365234)), (('test', 384), (-129.70425415039062, 153.79879760742188)), (('test', 393), (-77.77116394042969, 150.7782…
512	1b0p	A	196	C5		['VAL', 'ASN', 'GLN', 'LYS', 'ALA', 'LEU', 'ALA']	['S', '-', 'H']	[[(('test', 1438), (-64.33362579345703, 131.3075408935547)), (('test', 1445), (-79.25236511230469, 90.40870666503906)), (('test', 1453), (-51.15421676635742, -29.205642700195312)), (('test', 1462), (-68.68385314941406, -46.861141204833984)), (('test', 1471), (-63.791412353515625, -38.13638687133789)), (('test', 1476), (-68.39673614501953, -42.62318801879883)), (('test', 1484), (-69.090576171875, …
513	1b0p	A	545	C5		['ILE', 'ASP', 'ALA', 'VAL', 'LYS', 'ILE', 'ALA']	['E', '-', 'H']	[[(('test', 4123), (-152.2607421875, 125.03971099853516)), (('test', 4131), (-83.66854095458984, 88.99695587158203)), (('test', 4139), (-66.24102783203125, -30.83608055114746)), (('test', 4144), (-72.24775695800781, -32.439693450927734)), (('test', 4151), (-72.01577758789062, -46.67275619506836)), (('test', 4160), (-62.706947326660156, -41.68724822998047)), (('test', 4168), (-58.29792404174805, -…
514	1b0p	A	1024	C5	surface	['LYS', 'ASP', 'LEU', 'ALA', 'ARG', 'MET', 'VAL']	['-', 'H']	[[(('test', 7755), (-62.91242980957031, 136.12277221679688)), (('test', 7764), (-91.43673706054688, 83.86387634277344)), (('test', 7772), (-63.47577667236328, -44.82952117919922)), (('test', 7780), (-52.68299865722656, -55.922794342041016)), (('test', 7785), (-67.33866119384766, -31.224411010742188)), (('test', 7796), (-63.72444152832031, -46.5279426574707)), (('test', 7804), (-77.9298324584961, …
515	1b0p	A	1187	C1	surface	['VAL', 'ASP', 'PHE', 'GLY', 'GLU', 'GLY', 'ALA']	['-', 'T']	[[(('test', 9029), (-139.38865661621094, 134.19052124023438)), (('test', 9036), (-73.18890380859375, 141.3941650390625)), (('test', 9044), (-61.018917083740234, -19.92307472229004)), (('test', 9055), (-99.25169372558594, 10.151640892028809)), (('test', 9059), (-73.19657135009766, 114.17889404296875)), (('test', 9068), (78.96708679199219, 13.025420188903809)), (('test', 9072), (-71.60613250732422,…
516	1b0z	A	54	C4		['TYR', 'ASP', 'LYS', 'ASN', 'GLU', 'PHE', 'SER']	['S', '-', 'H']	[[(('test', 424), (-82.52610778808594, -0.08846932649612427)), (('test', 436), (78.83647155761719, 90.9061508178711)), (('test', 444), (-78.44450378417969, 5.1851959228515625)), (('test', 453), (-96.91911315917969, -41.86625671386719)), (('test', 461), (-64.58263397216797, -32.012630462646484)), (('test', 470), (-62.796268463134766, -50.56651306152344)), (('test', 481), (-59.602622985839844, -37.…
517	1b0z	A	220	C5		['LEU', 'ASN', 'ILE', 'ASP', 'ARG', 'MET', 'MET']	['-', 'H']	[[(('test', 1720), (-90.86698913574219, 151.1914825439453)), (('test', 1728), (-91.60437774658203, 90.50276947021484)), (('test', 1736), (-71.97802734375, -18.422672271728516)), (('test', 1744), (-70.6554946899414, -43.65418243408203)), (('test', 1752), (-64.6311264038086, -36.66153335571289)), (('test', 1763), (-68.2724380493164, -42.79351806640625)), (('test', 1771), (-71.90177917480469, -29.87…
518	1b0z	A	239	C1		['PRO', 'ASP', 'LEU', 'LEU', 'THR', 'ASN', 'GLU']	['-', 'G']	[[(('test', 1872), (-80.63304138183594, -9.322637557983398)), (('test', 1879), (-90.088623046875, 110.725341796875)), (('test', 1887), (-47.868324279785156, -44.2716064453125)), (('test', 1895), (-71.28221893310547, -19.070589065551758)), (('test', 1903), (-107.4941177368164, -6.426417350769043)), (('test', 1910), (-107.3752212524414, 119.94148254394531)), (('test', 1918), (-83.30934143066406, -3…
519	1b0z	A	384	C5		['MET', 'ASN', 'GLU', 'TYR', 'THR', 'PHE', 'GLY']	['-', 'S', 'H']	[[(('test', 3034), (-102.69647216796875, 103.50870513916016)), (('test', 3042), (-141.65660095214844, 175.22189331054688)), (('test', 3050), (-60.43574142456055, -33.88087844848633)), (('test', 3059), (-63.61143112182617, -52.21230697631836)), (('test', 3071), (-72.71878051757812, -26.58051872253418)), (('test', 3078), (-66.50843048095703, -41.77454376220703)), (('test', 3089), (-53.3056411743164…
520	1b25	A	211	C5		['ALA', 'ASP', 'LYS', 'GLU', 'GLU', 'LEU', 'LYS']	['S', '-', 'H']	[[(('test', 1579), (-58.62208557128906, -48.12431716918945)), (('test', 1584), (-136.87635803222656, 90.0551986694336)), (('test', 1592), (-57.50921630859375, -40.76302719116211)), (('test', 1601), (-64.80110168457031, -45.764122009277344)), (('test', 1610), (-64.9033432006836, -40.07602310180664)), (('test', 1619), (-57.8637580871582, -51.35862731933594)), (('test', 1627), (-60.45945358276367, -…
521	1b25	A	270	C5	surface	['ILE', 'ASP', 'GLY', 'TYR', 'THR', 'MET', 'GLU']	['G', 'S', 'H']	[[(('test', 2065), (-132.96742248535156, 22.734363555908203)), (('test', 2073), (-96.34452056884766, -176.0972137451172)), (('test', 2081), (-61.58528137207031, -31.469942092895508)), (('test', 2085), (-73.33329010009766, -42.306793212890625)), (('test', 2097), (-61.408592224121094, -42.4825325012207)), (('test', 2104), (-60.67377853393555, -44.98530578613281)), (('test', 2112), (-56.509780883789…
522	1b25	A	297	C1	surface	['LEU', 'ASP', 'ALA', 'GLU', 'GLY', 'GLN', 'GLU']	['E', '-', 'T', 'S']	[[(('test', 2268), (-104.27885437011719, 130.17758178710938)), (('test', 2276), (-80.0909652709961, -176.8523406982422)), (('test', 2284), (-61.03724670410156, -13.101027488708496)), (('test', 2289), (-109.99637603759766, 14.622687339782715)), (('test', 2298), (71.7101821899414, 16.099647521972656)), (('test', 2302), (-100.91162872314453, 149.6363983154297)), (('test', 2311), (-69.97093200683594,…
523	1b25	A	338	C5		['MET', 'ASP', 'THR', 'ILE', 'SER', 'LEU', 'GLY']	['B', '-', 'H']	[[(('test', 2573), (-134.89833068847656, 142.4382781982422)), (('test', 2581), (-53.75688552856445, 123.96066284179688)), (('test', 2589), (-63.16722869873047, -36.289302825927734)), (('test', 2596), (-67.74479675292969, -58.05318069458008)), (('test', 2604), (-65.21099853515625, -32.72903823852539)), (('test', 2610), (-62.530941009521484, -50.703155517578125)), (('test', 2618), (-63.091918945312…
524	1b25	A	366	C5		['GLY', 'ASP', 'PHE', 'LYS', 'GLY', 'ALA', 'LYS']	['T', '-', 'H']	[[(('test', 2781), (82.47089385986328, -0.15065786242485046)), (('test', 2785), (-90.58364868164062, 91.77622985839844)), (('test', 2793), (-66.15419006347656, -47.20713424682617)), (('test', 2804), (-59.673831939697266, -42.72258377075195)), (('test', 2813), (-68.01051330566406, -36.0910530090332)), (('test', 2817), (-65.71520233154297, -41.16396713256836)), (('test', 2822), (-64.00707244873047,…
525	1b25	A	467	C1		['TYR', 'ASP', 'PRO', 'ILE', 'LYS', 'ALA', 'GLN']	['-', 'T', 'H']	[[(('test', 3485), (-109.14676666259766, 28.102516174316406)), (('test', 3497), (-49.21528625488281, 124.69189453125)), (('test', 3505), (-51.74311447143555, -15.852669715881348)), (('test', 3512), (-68.59135437011719, -25.351160049438477)), (('test', 3520), (-54.067481994628906, -43.98935317993164)), (('test', 3529), (-65.67427825927734, -36.69902801513672)), (('test', 3534), (-66.7815933227539,…
526	1b25	A	572	C5		['LEU', 'ASP', 'GLU', 'LYS', 'LYS', 'TYR', 'ASP']	['-', 'H']	[[(('test', 4366), (-85.44100189208984, 157.9241943359375)), (('test', 4374), (-108.75220489501953, 123.1366195678711)), (('test', 4382), (-57.17265319824219, -40.74799728393555)), (('test', 4391), (-69.67977905273438, -47.869197845458984)), (('test', 4400), (-66.34732055664062, -35.49272155761719)), (('test', 4409), (-65.38866424560547, -44.855438232421875)), (('test', 4421), (-59.0203742980957,…
527	1b26	A	110	C1		['VAL', 'ASP', 'PRO', 'LYS', 'LYS', 'LEU', 'SER']	['-', 'G', 'S']	[[(('test', 833), (-158.8664093017578, 145.0587615966797)), (('test', 840), (-100.55516052246094, 99.1007308959961)), (('test', 848), (-52.70332717895508, -30.449378967285156)), (('test', 855), (-65.5489730834961, -17.146488189697266)), (('test', 864), (-94.8051528930664, -5.204394340515137)), (('test', 873), (-110.10212707519531, 146.69776916503906)), (('test', 881), (-90.07720947265625, 156.215…
528	1b26	A	148	C5	surface	['THR', 'ASN', 'ALA', 'ASP', 'VAL', 'ILE', 'ALA']	['-', 'H']	[[(('test', 1145), (-132.4111328125, 135.10939025878906)), (('test', 1152), (-133.66964721679688, -175.0650634765625)), (('test', 1160), (-47.54389190673828, -40.52090072631836)), (('test', 1165), (-62.0090217590332, -47.7701416015625)), (('test', 1173), (-65.71534729003906, -43.71527862548828)), (('test', 1180), (-60.00264358520508, -37.48912811279297)), (('test', 1188), (-60.887939453125, -44.0…
529	1b26	A	248	C1		['TYR', 'ASN', 'PRO', 'GLU', 'GLY', 'PHE', 'ASP']	['E', '-', 'T']	[[(('test', 1859), (-125.46568298339844, 147.08016967773438)), (('test', 1871), (-165.90493774414062, 109.31373596191406)), (('test', 1879), (-61.67769241333008, -24.68796730041504)), (('test', 1886), (-70.15926361083984, -18.389619827270508)), (('test', 1895), (97.7542724609375, 143.35350036621094)), (('test', 1899), (-99.53368377685547, 151.8746337890625)), (('test', 1910), (-93.5779800415039, …
530	1b26	A	253	C5		['PHE', 'ASP', 'VAL', 'GLU', 'GLU', 'LEU', 'ILE']	['-', 'H']	[[(('test', 1899), (-99.53368377685547, 151.8746337890625)), (('test', 1910), (-93.5779800415039, 87.60386657714844)), (('test', 1918), (-38.91910934448242, -39.97115707397461)), (('test', 1925), (-57.38813018798828, -49.383087158203125)), (('test', 1934), (-59.641395568847656, -41.27205276489258)), (('test', 1943), (-60.8877067565918, -45.168739318847656)), (('test', 1951), (-60.990196228027344,…
531	1b2r	A	145	C1		['ASP', 'ASP', 'PRO', 'GLU', 'ALA', 'ASN', 'VAL']	['S', '-', 'T', 'E']	[[(('test', 1036), (-69.74329376220703, -21.37425994873047)), (('test', 1044), (-65.21875762939453, 114.14161682128906)), (('test', 1052), (-71.90583038330078, -8.503021240234375)), (('test', 1059), (-103.6597900390625, 10.353415489196777)), (('test', 1068), (-62.44758605957031, 147.05601501464844)), (('test', 1073), (-95.8755874633789, 140.01548767089844)), (('test', 1081), (-129.68223571777344,…
532	1b2r	A	253	C1		['LYS', 'ASN', 'GLN', 'LYS', 'THR', 'HIS', 'THR']	['T', 'S', 'E']	[[(('test', 1930), (-66.54219055175781, -22.9208927154541)), (('test', 1939), (-63.78984069824219, 133.19699096679688)), (('test', 1947), (-60.32858657836914, -20.03059196472168)), (('test', 1956), (-104.1105728149414, 2.4167845249176025)), (('test', 1965), (-82.58070373535156, 132.7102508544922)), (('test', 1972), (-116.22454833984375, 145.08961486816406)), (('test', 1982), (-121.87409973144531,…
533	1b2y	A	75	C5		['GLY', 'ASN', 'GLU', 'ASP', 'GLU', 'PHE', 'ARG']	['B', '-', 'H']	[[(('test', 607), (148.6507568359375, 176.57080078125)), (('test', 611), (-92.9155044555664, -176.51467895507812)), (('test', 619), (-59.69686508178711, -44.56326675415039)), (('test', 628), (-60.3820686340332, -41.23126983642578)), (('test', 636), (-66.95978546142578, -37.890743255615234)), (('test', 645), (-66.05157470703125, -49.1589241027832)), (('test', 656), (-59.04200744628906, -41.6375999…
534	1b2y	A	218	C2		['LEU', 'ASN', 'SER', 'ASN', 'TRP', 'PHE', 'PRO']	['-', 'T', 'S']	[[(('test', 1713), (-64.6667709350586, 154.14002990722656)), (('test', 1721), (-51.495933532714844, 118.84278106689453)), (('test', 1729), (-66.23979949951172, -8.248883247375488)), (('test', 1735), (-76.4176254272461, -25.8527774810791)), (('test', 1743), (-118.47821044921875, -22.597131729125977)), (('test', 1757), (-117.82081604003906, 155.47003173828125)), (('test', 1768), (-66.64323425292969…
535	1b2y	A	353	C1		['ASN', 'ASP', 'VAL', 'ASN', 'ASP', 'TRP', 'VAL']	['E', 'T']	[[(('test', 2802), (-131.73828125, 133.77259826660156)), (('test', 2810), (-82.76242065429688, 106.16563415527344)), (('test', 2818), (-66.13208770751953, -13.30954360961914)), (('test', 2825), (-109.78985595703125, 27.286447525024414)), (('test', 2833), (-69.52490234375, -11.014028549194336)), (('test', 2841), (-86.151611328125, -18.780536651611328)), (('test', 2855), (-47.76481246948242, 125.07…
536	1b2y	A	451	C5		['CYS', 'ASP', 'VAL', 'ILE', 'SER', 'GLY', 'ASP']	['E', '-', 'T']	[[(('test', 3591), (-84.6926498413086, 137.59469604492188)), (('test', 3597), (-77.53551483154297, 120.75931549072266)), (('test', 3605), (-80.97504425048828, 0.10467832535505295)), (('test', 3612), (-90.95166778564453, -41.975608825683594)), (('test', 3620), (-86.552490234375, -22.10703468322754)), (('test', 3626), (-157.6365509033203, -152.90032958984375)), (('test', 3630), (-142.7717742919922,…
537	1b30	A	165	C1		['VAL', 'ASP', 'PRO', 'ASN', 'ALA', 'LYS', 'LEU']	['H', '-', 'T', 'S', 'E']	[[(('test', 1306), (-68.96470642089844, -45.33441925048828)), (('test', 1313), (-141.681884765625, 88.0523452758789)), (('test', 1321), (-67.11750030517578, -5.12315559387207)), (('test', 1328), (-88.2132568359375, -16.724048614501953)), (('test', 1336), (-89.62078094482422, 144.43043518066406)), (('test', 1341), (-82.35579681396484, 125.2722396850586)), (('test', 1350), (-93.22917938232422, 119.…
538	1b30	A	286	C1		['PHE', 'ASP', 'GLY', 'ASN', 'TYR', 'ASN', 'PRO']	['B', '-', 'T', 'S']	[[(('test', 2169), (-123.60145568847656, 146.2722930908203)), (('test', 2180), (-91.67047119140625, -171.1848602294922)), (('test', 2188), (-56.92892837524414, -19.77552604675293)), (('test', 2192), (-101.9803237915039, 10.675308227539062)), (('test', 2200), (60.156944274902344, 35.8280029296875)), (('test', 2212), (-111.10933685302734, 147.55389404296875)), (('test', 2220), (-61.0245246887207, 1…
539	1b33	B	3	C5	surface	['GLN', 'ASP', 'ALA', 'ILE', 'THR', 'ALA', 'VAL']	['-', 'H']	[[(('test', 1318), (-147.01730346679688, 150.92352294921875)), (('test', 1327), (-103.02437591552734, 178.836181640625)), (('test', 1335), (-56.25316619873047, -35.15235900878906)), (('test', 1340), (-66.01524353027344, -60.26079177856445)), (('test', 1348), (-56.93059158325195, -38.4385871887207)), (('test', 1355), (-56.666194915771484, -39.85555648803711)), (('test', 1360), (-73.27586364746094,…
540	1b33	B	20	C5	surface	['LEU', 'ASP', 'THR', 'ALA', 'ALA', 'LEU', 'GLU']	['-', 'H']	[[(('test', 1444), (-61.364784240722656, 125.2739486694336)), (('test', 1452), (-95.37024688720703, -169.991455078125)), (('test', 1460), (-58.9669075012207, -49.63143539428711)), (('test', 1467), (-62.705772399902344, -45.30414581298828)), (('test', 1472), (-57.88836669921875, -49.062705993652344)), (('test', 1477), (-60.003662109375, -30.730022430419922)), (('test', 1485), (-67.86066436767578, …
541	1b35	B	109	C5		['SER', 'ASN', 'ALA', 'MET', 'TYR', 'GLN', 'ASP']	['T', 'S', 'H']	[[(('test', 2843), (-80.69011688232422, -6.624422073364258)), (('test', 2849), (-82.29229736328125, 116.97301483154297)), (('test', 2857), (-44.70072555541992, -52.481971740722656)), (('test', 2862), (-60.43690872192383, -42.79566192626953)), (('test', 2870), (-68.26578521728516, -49.97218322753906)), (('test', 2882), (-53.21856689453125, -44.25772476196289)), (('test', 2891), (-59.52871322631836…
542	1b35	C	55	C1	surface	['MET', 'ASP', 'LEU', 'SER', 'ARG', 'VAL', 'LEU']	['T', 'B', 'H']	[[(('test', 4565), (-89.82227325439453, -17.761131286621094)), (('test', 4573), (-64.40135192871094, 124.42312622070312)), (('test', 4581), (-49.43940353393555, -35.29142761230469)), (('test', 4589), (-61.584625244140625, -25.630762100219727)), (('test', 4595), (-78.19170379638672, -23.32815170288086)), (('test', 4606), (-91.56815338134766, -47.6300048828125)), (('test', 4613), (-64.1036987304687…
543	1b43	A	26	C5		['ILE', 'ASP', 'ALA', 'LEU', 'ASN', 'ALA', 'ILE']	['E', 'H']	[[(('test', 190), (-87.78498077392578, 125.52592468261719)), (('test', 198), (-68.249755859375, 119.75201416015625)), (('test', 206), (-63.11874771118164, -41.672489166259766)), (('test', 211), (-67.82528686523438, -39.62410354614258)), (('test', 219), (-66.91423797607422, -41.36337661743164)), (('test', 227), (-62.2667236328125, -46.653629302978516)), (('test', 232), (-55.39046096801758, -42.428…
544	1b43	A	270	C5	surface	['VAL', 'ASP', 'LEU', 'TYR', 'ALA', 'ILE', 'LYS']	['S', '-', 'H']	[[(('test', 2126), (-81.50359344482422, 144.11524963378906)), (('test', 2133), (-83.02924346923828, 94.54137420654297)), (('test', 2141), (-54.32423400878906, -35.8869514465332)), (('test', 2149), (-73.53717803955078, -28.678939819335938)), (('test', 2161), (-70.4270248413086, -41.70991134643555)), (('test', 2166), (-61.10966110229492, -42.8013916015625)), (('test', 2174), (-60.65320587158203, -4…
545	1b43	A	295	C5	surface	['PRO', 'ASP', 'GLU', 'GLU', 'GLY', 'ILE', 'LEU']	['-', 'H']	[[(('test', 2342), (-77.56608581542969, 145.7209930419922)), (('test', 2349), (-85.46149444580078, 92.9134521484375)), (('test', 2357), (-54.408531188964844, -43.854251861572266)), (('test', 2366), (-66.9600830078125, -38.98011016845703)), (('test', 2375), (-64.82229614257812, -41.06612014770508)), (('test', 2379), (-66.18585968017578, -40.93687057495117)), (('test', 2387), (-66.66287994384766, -…
546	1b4j	H	61	C1	surface	['TYR', 'ASN', 'GLN', 'ASP', 'PHE', 'LYS', 'ASP']	['E', '-', 'T']	[[(('test', 458), (-103.78883361816406, 151.79373168945312)), (('test', 470), (-69.419677734375, 141.56436157226562)), (('test', 478), (-61.38629150390625, -12.272261619567871)), (('test', 487), (-95.53337097167969, -21.35924530029297)), (('test', 495), (-109.2982177734375, 5.263953685760498)), (('test', 506), (-47.967567443847656, -59.557960510253906)), (('test', 515), (-84.37535858154297, 6.356…
547	1b4k	A	103	C1		['TYR', 'ASN', 'PRO', 'GLU', 'GLY', 'ILE', 'ALA']	['G', '-', 'T', 'S', 'H']	[[(('test', 740), (-111.89460754394531, 16.233171463012695)), (('test', 752), (-67.14220428466797, 125.96357727050781)), (('test', 760), (-61.84193801879883, -22.895414352416992)), (('test', 767), (-101.12435913085938, 14.484321594238281)), (('test', 776), (-68.10606384277344, 164.1293487548828)), (('test', 780), (-56.63066864013672, -46.1871223449707)), (('test', 788), (-62.38235092163086, -41.2…
548	1b4k	A	235	C1	surface	['MET', 'ASP', 'PRO', 'ALA', 'ASN', 'SER', 'ASP']	['B', '-', 'T', 'S']	[[(('test', 1735), (-76.3714599609375, 151.23947143554688)), (('test', 1743), (-69.20911407470703, 125.9964828491211)), (('test', 1751), (-52.15972900390625, -23.12784767150879)), (('test', 1758), (-73.25856018066406, -19.328645706176758)), (('test', 1763), (-97.42347717285156, 130.1631317138672)), (('test', 1771), (-113.39881134033203, -50.35261154174805)), (('test', 1777), (-56.64229202270508, …
549	1b4s	A	150	C1	surface	['PRO', 'ASN', 'PRO', 'ASN', 'LEU', 'TYR', 'GLU']	['-', 'T', 'S']	[[(('test', 1083), (-82.65319061279297, 173.73330688476562)), (('test', 1090), (-55.1505241394043, 130.84556579589844)), (('test', 1098), (-64.57223510742188, -8.991867065429688)), (('test', 1105), (-91.87799835205078, 6.501527309417725)), (('test', 1113), (-92.63899993896484, -36.6938362121582)), (('test', 1121), (-123.59513092041016, 142.83518981933594))]]
550	1b4u	A	56	C5		['ALA', 'ASP', 'GLU', 'SER', 'ALA', 'TYR', 'LEU']	['H', '-']	[[(('test', 390), (-69.88983917236328, -28.78607749938965)), (('test', 395), (-164.31658935546875, 90.27361297607422)), (('test', 403), (-55.670162200927734, -54.653438568115234)), (('test', 412), (-56.78585433959961, -38.00545883178711)), (('test', 418), (-73.71436309814453, -37.80146789550781)), (('test', 423), (-63.859989166259766, -47.634376525878906)), (('test', 435), (-56.234413146972656, -…
551	1b4u	A	78	C5	surface	['ARG', 'ASP', 'TYR', 'ASN', 'ALA', 'MET', 'ILE']	['T', '-', 'H']	[[(('test', 553), (51.11850357055664, 45.103797912597656)), (('test', 564), (-102.09141540527344, 94.68396759033203)), (('test', 572), (-62.569969177246094, -39.72315216064453)), (('test', 584), (-60.097442626953125, -43.43638229370117)), (('test', 592), (-66.53424835205078, -36.549461364746094)), (('test', 597), (-60.77949142456055, -41.44578170776367)), (('test', 605), (-64.9525146484375, -37.4…
552	1b4u	B	126	C2	surface	['VAL', 'ASP', 'HIS', 'GLY', 'CYS', 'THR', 'VAL']	['B', '-', 'H']	[[(('test', 2020), (-111.41487121582031, 127.54751586914062)), (('test', 2027), (-91.65345001220703, -168.27542114257812)), (('test', 2035), (-60.03607940673828, -24.268600463867188)), (('test', 2045), (-55.47585678100586, -41.77603530883789)), (('test', 2049), (-91.0057373046875, -42.04706954956055)), (('test', 2055), (-89.74334716796875, -27.663082122802734)), (('test', 2062), (-57.845794677734…
553	1b4u	B	206	C5	surface	['ILE', 'ASN', 'LYS', 'GLU', 'PHE', 'ASP', 'LEU']	['-', 'H']	[[(('test', 2626), (-132.9611053466797, 132.18328857421875)), (('test', 2634), (-127.56412506103516, 86.11228942871094)), (('test', 2642), (-70.47447967529297, -23.682397842407227)), (('test', 2651), (-65.74650573730469, -46.801475524902344)), (('test', 2660), (-64.44208526611328, -40.3419189453125)), (('test', 2671), (-70.0319595336914, -40.665225982666016)), (('test', 2679), (-69.81805419921875…
554	1b4u	B	220	C5		['SER', 'ASP', 'PRO', 'GLU', 'GLU', 'LEU', 'SER']	['H', '-']	[[(('test', 2747), (-102.28126525878906, -26.595857620239258)), (('test', 2753), (-143.1398162841797, 69.56255340576172)), (('test', 2761), (-69.32025146484375, -28.93166732788086)), (('test', 2768), (-64.94342041015625, -43.40062713623047)), (('test', 2777), (-59.79427719116211, -52.6252555847168)), (('test', 2786), (-53.00072479248047, -39.801979064941406)), (('test', 2794), (-56.07863616943359…
555	1b54	A	8	C5		['TYR', 'ASP', 'GLU', 'ASP', 'ARG', 'LYS', 'THR']	['-', 'H']	[[(('test', 21), (-142.67088317871094, 150.74807739257812)), (('test', 33), (-67.85955810546875, 142.86322021484375)), (('test', 41), (-67.85313415527344, -32.940696716308594)), (('test', 50), (-72.17801666259766, -33.34605407714844)), (('test', 58), (-74.460693359375, -32.891441345214844)), (('test', 69), (-62.14564514160156, -55.25812911987305)), (('test', 78), (-55.75615692138672, -34.92182540…
556	1b5f	A	32	C1	surface	['PHE', 'ASP', 'THR', 'GLY', 'SER', 'SER', 'VAL']	['E', 'T', '-']	[[(('test', 233), (-88.00344848632812, 111.21526336669922)), (('test', 244), (-122.68743896484375, 102.5581283569336)), (('test', 252), (-78.1021728515625, -4.741690635681152)), (('test', 259), (-90.91728210449219, -0.503966212272644)), (('test', 263), (-151.83657836914062, 166.05198669433594)), (('test', 269), (-121.73686218261719, 6.838248252868652)), (('test', 275), (-113.317626953125, 149.832…
557	1b5f	A	171	C1	surface	['LEU', 'ASP', 'PRO', 'ASN', 'HIS', 'PHE', 'ARG']	['-', 'G', 'E']	[[(('test', 1336), (-150.81765747070312, 151.71902465820312)), (('test', 1337), (-126.1179428100586, 155.74952697753906)), (('test', 1351), (-112.3766098022461, 104.77752685546875)), (('test', 1359), (-64.41282653808594, -18.186309814453125)), (('test', 1366), (-69.1454849243164, -14.986934661865234)), (('test', 1374), (-109.4271469116211, 19.79116439819336)), (('test', 1384), (-150.3753509521484…
558	1b5f	B	248	C1	surface	['VAL', 'ASP', 'CYS', 'ASN', 'THR', 'LEU', 'SER']	['E', '-', 'G']	[[(('test', 2100), (-125.27613067626953, 165.37936401367188)), (('test', 2107), (-74.15596008300781, 118.95775604248047)), (('test', 2115), (-63.323204040527344, -19.665775299072266)), (('test', 2121), (-72.4823226928711, -20.368383407592773)), (('test', 2129), (-103.31574249267578, 15.601922988891602)), (('test', 2136), (-66.43565368652344, -30.78676986694336)), (('test', 2144), (-73.20431518554…
559	1b5o	A	281	C5		['THR', 'ASN', 'GLN', 'GLU', 'ALA', 'SER', 'ARG']	['H', '-']	[[(('test', 2141), (-90.0537338256836, -38.836856842041016)), (('test', 2148), (-78.33480072021484, 75.51970672607422)), (('test', 2156), (-58.16903305053711, -41.351661682128906)), (('test', 2165), (-62.613922119140625, -47.370262145996094)), (('test', 2174), (-71.78461456298828, -38.23493194580078)), (('test', 2179), (-69.83341217041016, -35.45920181274414)), (('test', 2185), (-71.5071105957031…
560	1b5o	A	333	C5		['PRO', 'ASP', 'GLU', 'VAL', 'ARG', 'ALA', 'ALA']	['S', 'H']	[[(('test', 2548), (-55.68429946899414, -41.55213165283203)), (('test', 2555), (-134.9116668701172, 163.0548553466797)), (('test', 2563), (-59.973323822021484, -30.164283752441406)), (('test', 2572), (-72.79007720947266, -39.42875671386719)), (('test', 2579), (-72.80150604248047, -36.88571548461914)), (('test', 2590), (-63.73909378051758, -36.90244674682617)), (('test', 2595), (-67.72343444824219…
561	1b65	A	360	C5		['ILE', 'ASP', 'HIS', 'GLU', 'ARG', 'LEU', 'ARG']	['-', 'H']	[[(('test', 2604), (-59.91462326049805, 134.88426208496094)), (('test', 2612), (-76.195068359375, 124.4377670288086)), (('test', 2620), (-64.23403930664062, -41.2926025390625)), (('test', 2630), (-70.98749542236328, -38.23830032348633)), (('test', 2639), (-66.48722839355469, -39.623931884765625)), (('test', 2650), (-59.0346565246582, -51.77760314941406)), (('test', 2658), (-53.56073760986328, -43…
562	1b66	A	91	C5		['LYS', 'ASN', 'LEU', 'ASP', 'LEU', 'ASP', 'VAL']	['E', 'H']	[[(('test', 655), (-131.3073272705078, 164.39801025390625)), (('test', 664), (-104.69811248779297, 108.10021209716797)), (('test', 672), (-49.522769927978516, -49.10928726196289)), (('test', 680), (-71.78363800048828, -27.019580841064453)), (('test', 688), (-105.5818099975586, -22.711994171142578)), (('test', 696), (-104.83731079101562, -5.249080657958984)), (('test', 704), (-120.8167953491211, 1…
563	1b6a	A	270	C1		['PHE', 'ASN', 'PRO', 'LYS', 'TYR', 'ASP', 'THR']	['S', 'G', 'H']	[[(('test', 1135), (-123.36001586914062, -20.992971420288086)), (('test', 1146), (-94.8403549194336, 128.95193481445312)), (('test', 1154), (-67.41854095458984, -9.896820068359375)), (('test', 1161), (-57.5306282043457, -26.682756423950195)), (('test', 1170), (-91.0063247680664, 5.977337837219238)), (('test', 1182), (-61.14493942260742, -42.653221130371094)), (('test', 1190), (-69.83914184570312,…
564	1b6a	A	386	C1		['LYS', 'ASN', 'PHE', 'ASP', 'VAL', 'GLY', 'HIS']	['E', '-', 'T']	[[(('test', 2027), (-58.03208923339844, 138.77059936523438)), (('test', 2036), (-66.77865600585938, 125.32610321044922)), (('test', 2044), (-65.55448913574219, -30.36182403564453)), (('test', 2055), (-88.32352447509766, -10.899375915527344)), (('test', 2063), (-80.05818939208984, 132.88665771484375)), (('test', 2070), (-91.46333312988281, -167.37989807128906)), (('test', 2074), (-53.9295082092285…
565	1b6g	A	154	C5		['THR', 'ASP', 'PRO', 'VAL', 'THR', 'GLN', 'PRO']	['-', 'T']	[[(('test', 1318), (-79.61612701416016, 177.19496154785156)), (('test', 1325), (-76.78839111328125, 162.04444885253906)), (('test', 1333), (-63.749755859375, -29.292953491210938)), (('test', 1340), (-72.87635040283203, -42.18589782714844)), (('test', 1347), (-62.79583740234375, -48.164794921875)), (('test', 1354), (-141.669921875, 90.4390640258789)), (('test', 1363), (-59.45090103149414, -31.4939…
566	1b6g	A	212	C1		['PRO', 'ASP', 'THR', 'SER', 'TYR', 'GLN', 'ALA']	['S', 'G', '-']	[[(('test', 1806), (-57.72948455810547, -36.1702880859375)), (('test', 1813), (-156.19479370117188, -179.16000366210938)), (('test', 1821), (-62.933650970458984, -23.509624481201172)), (('test', 1834), (-67.88447570800781, -18.499244689941406)), (('test', 1840), (-89.53286743164062, -0.567862331867218)), (('test', 1852), (-107.73085021972656, 16.136110305786133)), (('test', 1861), (-63.7812423706…
567	1b6g	A	230	C5		['ARG', 'ASP', 'GLN', 'ALA', 'CSB', 'ILE', 'ASP']	['-', 'H']	[[(('test', 1962), (-96.31304168701172, 119.61333465576172)), (('test', 1973), (-74.3774642944336, 170.25148010253906)), (('test', 1981), (-66.556396484375, -37.16688919067383)), (('test', 1990), (-58.393028259277344, -48.69309997558594)), (('test', 1995), (-55.98054885864258, -49.72337341308594)), (('test', 2002), (-59.60340118408203, -45.70686721801758)), (('test', 2010), (-67.26799774169922, -…
568	1b6r	A	199	C5		['ALA', 'ASN', 'ALA', 'GLN', 'GLN', 'GLN', 'ALA']	['-', 'H']	[[(('test', 1504), (-73.78584289550781, 175.34974670410156)), (('test', 1509), (-61.40848922729492, 121.6464614868164)), (('test', 1517), (-56.77143096923828, -38.932945251464844)), (('test', 1522), (-69.67459106445312, -49.232444763183594)), (('test', 1531), (-61.663848876953125, -37.88479995727539)), (('test', 1540), (-64.376953125, -41.520816802978516)), (('test', 1549), (-63.583465576171875, …
569	1b6r	A	324	C5		['SER', 'ASP', 'THR', 'SER', 'ARG', 'LEU', 'THR']	['S', '-', 'H']	[[(('test', 2489), (-83.79447937011719, -22.578948974609375)), (('test', 2495), (-93.91580963134766, 103.72415161132812)), (('test', 2503), (-61.90687561035156, -29.171478271484375)), (('test', 2510), (-69.21024322509766, -48.0467414855957)), (('test', 2516), (-60.44255828857422, -37.982513427734375)), (('test', 2527), (-64.23922729492188, -50.68000411987305)), (('test', 2535), (-66.1366271972656…
570	1b70	A	209	C1		['THR', 'ASP', 'ALA', 'THR', 'HIS', 'GLU', 'ALA']	['-', 'B', 'T']	[[(('test', 986), (-66.44229125976562, 109.29942321777344)), (('test', 993), (-124.26200103759766, -170.78793334960938)), (('test', 1001), (-58.29803466796875, -17.38785743713379)), (('test', 1006), (-137.9912567138672, 10.340770721435547)), (('test', 1013), (-136.28294372558594, 129.8301544189453)), (('test', 1023), (-125.76299285888672, 167.8776397705078)), (('test', 1032), (-100.48741149902344…
571	1b70	A	331	C1		['PRO', 'ASP', 'ILE', 'ARG', 'TYR', 'PHE', 'PHE']	['S', '-', 'G']	[[(('test', 1933), (-98.71507263183594, -30.10030174255371)), (('test', 1940), (-118.4503402709961, 117.99042510986328)), (('test', 1948), (-61.33784484863281, -23.491029739379883)), (('test', 1956), (-68.41690063476562, -28.029211044311523)), (('test', 1967), (-48.60361862182617, -35.92787551879883)), (('test', 1979), (-62.557456970214844, -46.198734283447266)), (('test', 1990), (-89.59342193603…
572	1b70	B	206	C5		['GLU', 'ASP', 'PRO', 'GLU', 'GLY', 'ALA', 'PRO']	['S', '-', 'T']	[[(('test', 3698), (-78.48761749267578, -13.684886932373047)), (('test', 3707), (-134.0113525390625, 75.96879577636719)), (('test', 3715), (-64.45626831054688, -17.5985164642334)), (('test', 3722), (-68.3323974609375, -47.9767951965332)), (('test', 3731), (-76.36426544189453, -26.47555923461914)), (('test', 3735), (-121.83355712890625, 65.4543685913086)), (('test', 3740), (-44.52789306640625, -42…
573	1b70	B	264	C1		['PHE', 'ASP', 'LEU', 'ARG', 'PHE', 'VAL', 'GLY']	['E', 'G', 'T']	[[(('test', 4151), (-105.34756469726562, 126.17300415039062)), (('test', 4162), (-59.985774993896484, 121.45262145996094)), (('test', 4170), (-56.006805419921875, -26.84988021850586)), (('test', 4178), (-46.04673385620117, -40.715553283691406)), (('test', 4189), (-97.82195281982422, -2.856567144393921)), (('test', 4200), (-73.66661834716797, -37.2976188659668)), (('test', 4207), (76.7472763061523…
574	1b70	B	365	C1		['VAL', 'ASP', 'PRO', 'LEU', 'GLY', 'GLN', 'VAL']	['-', 'T', 'H']	[[(('test', 4940), (-114.67738342285156, 147.8576202392578)), (('test', 4947), (-58.81645965576172, 113.65225982666016)), (('test', 4955), (-52.30398178100586, -21.018789291381836)), (('test', 4962), (-123.39410400390625, 12.316591262817383)), (('test', 4970), (-79.88029479980469, -17.471349716186523)), (('test', 4974), (-45.31297302246094, -63.10716247558594)), (('test', 4983), (-59.281692504882…
575	1b76	A	459	C5		['VAL', 'ASP', 'TYR', 'ASP', 'THR', 'ILE', 'GLY']	['E', '-', 'H']	[[(('test', 3944), (-92.76606750488281, 143.48721313476562)), (('test', 3952), (-156.5200653076172, 171.47177124023438)), (('test', 3961), (-35.35388946533203, -46.20235824584961)), (('test', 3975), (-62.23201370239258, -47.017913818359375)), (('test', 3984), (-54.287960052490234, -44.265193939208984)), (('test', 3993), (-57.59786605834961, -60.730079650878906)), (('test', 4002), (147.65939331054…
576	1b77	A	56	C5	surface	['TYR', 'ASP', 'LEU', 'ASN', 'SER', 'PHE', 'LEU']	['S', '-', 'H']	[[(('test', 411), (-76.88507843017578, -39.810882568359375)), (('test', 423), (-125.92330932617188, 77.04023742675781)), (('test', 431), (-55.20480728149414, -42.27397155761719)), (('test', 439), (-60.50947952270508, -45.387760162353516)), (('test', 447), (-67.75282287597656, -31.859052658081055)), (('test', 453), (-63.38592529296875, -53.2496452331543)), (('test', 464), (-55.84186553955078, -43.…
577	1b77	A	96	C1		['ALA', 'ASP', 'LYS', 'SER', 'THR', 'ILE', 'VAL']	['B', '-', 'G', 'S']	[[(('test', 724), (-85.32634735107422, 151.104248046875)), (('test', 729), (-78.13593292236328, 132.53587341308594)), (('test', 737), (-44.19260787963867, -37.57301712036133)), (('test', 746), (-63.942344665527344, -12.503423690795898)), (('test', 752), (-97.34507751464844, 8.127095222473145)), (('test', 759), (-138.90875244140625, 157.06654357910156)), (('test', 767), (-104.99946594238281, 134.2…
578	1b77	A	183	C1		['ILE', 'ASN', 'MET', 'ALA', 'ASN', 'MET', 'LYS']	['E', 'G', '-']	[[(('test', 1405), (-125.34001922607422, 132.56690979003906)), (('test', 1413), (-75.2331771850586, 115.0212631225586)), (('test', 1421), (-53.71150588989258, -22.99074935913086)), (('test', 1429), (-68.12071228027344, -13.777584075927734)), (('test', 1434), (-97.99182891845703, -0.49614015221595764)), (('test', 1442), (-84.79414367675781, 57.806392669677734)), (('test', 1450), (-82.2890853881836…
579	1b7a	A	3	C1		['VAL', 'ASP', 'LEU', 'SER', 'LYS', 'TRP', 'SER']	['-', 'G']	[[(('test', 9), (-86.94414520263672, 114.27391052246094)), (('test', 16), (-108.68477630615234, 106.46321105957031)), (('test', 24), (-73.51766967773438, -10.912769317626953)), (('test', 32), (-72.47025299072266, -9.32299518585205)), (('test', 38), (-93.58135986328125, 7.289868354797363)), (('test', 47), (-51.467552185058594, -48.24242401123047)), (('test', 61), (-102.88246154785156, 21.297922134…
580	1b7b	A	120	C1		['ALA', 'ASP', 'GLU', 'ALA', 'PHE', 'LYS', 'ASN']	['T', '-', 'G']	[[(('test', 908), (-93.50421142578125, 23.628870010375977)), (('test', 913), (-70.28338623046875, 137.63536071777344)), (('test', 921), (-58.02187728881836, -26.894201278686523)), (('test', 930), (-56.702857971191406, -34.01264190673828)), (('test', 935), (-64.18354034423828, -14.969334602355957)), (('test', 946), (-101.64169311523438, -24.854297637939453)), (('test', 955), (-116.61775207519531, …
581	1b7d	A	7	C1		['MET', 'ASP', 'HIS', 'GLU', 'GLY', 'CYS', 'LYS']	['B', '-', 'T', 'S']	[[(('test', 44), (-104.93864440917969, 152.76739501953125)), (('test', 52), (-87.69416809082031, -165.765380859375)), (('test', 60), (-65.88441467285156, -15.826569557189941)), (('test', 70), (-103.962890625, -3.7637436389923096)), (('test', 79), (95.83751678466797, 12.47276782989502)), (('test', 83), (-88.11664581298828, 159.38967895507812)), (('test', 89), (-69.00814819335938, 143.0673217773437…
582	1b7g	O	37	C5	surface	['PRO', 'ASN', 'TYR', 'GLU', 'ALA', 'PHE', 'ILE']	['-', 'S', 'H']	[[(('test', 255), (-86.58979034423828, 59.544559478759766)), (('test', 262), (-83.71673583984375, -169.37051391601562)), (('test', 270), (-61.81525421142578, -29.785430908203125)), (('test', 282), (-67.39581298828125, -46.73359680175781)), (('test', 291), (-61.362911224365234, -41.79652786254883)), (('test', 296), (-53.82424545288086, -54.19157791137695)), (('test', 307), (-62.88899230957031, -35…
583	1b7t	Y	121	C5	surface	['PHE', 'ASN', 'LYS', 'ASP', 'GLU', 'MET', 'ARG']	['-', 'H']	[[(('test', 6936), (-84.13117980957031, -168.88406372070312)), (('test', 6947), (-131.58065795898438, 167.84103393554688)), (('test', 6955), (-53.8726692199707, -44.00999450683594)), (('test', 6960), (-65.73878479003906, -48.97262954711914)), (('test', 6968), (-56.008811950683594, -39.78849411010742)), (('test', 6977), (-64.68688201904297, -43.806217193603516)), (('test', 6985), (-74.372657775878…
584	1b7t	Y	140	C4	surface	['PHE', 'ASP', 'TYR', 'VAL', 'LYS', 'PHE', 'THR']	['E', '-', 'H']	[[(('test', 7078), (-92.37141418457031, 99.98243713378906)), (('test', 7089), (-61.220985412597656, 100.60963439941406)), (('test', 7097), (-76.02100372314453, -7.856703281402588)), (('test', 7109), (-77.54168701171875, -70.48506164550781)), (('test', 7116), (-45.182552337646484, -36.35415267944336)), (('test', 7125), (-79.44888305664062, -21.945819854736328)), (('test', 7136), (-77.9751815795898…
585	1b7t	Z	29	C1		['VAL', 'ASP', 'ALA', 'PHE', 'LYS', 'LEU', 'GLY']	['E', 'T', 'H']	[[(('test', 7393), (-122.17345428466797, 142.40658569335938)), (('test', 7400), (-65.36182403564453, 119.14579010009766)), (('test', 7408), (-49.51161575317383, -17.045791625976562)), (('test', 7413), (-78.27861785888672, -4.674201488494873)), (('test', 7424), (-111.05564880371094, -12.541681289672852)), (('test', 7433), (-43.9235725402832, -26.740419387817383)), (('test', 7441), (-68.16291046142…
586	1b80	A	11	C1		['GLY', 'ASP', 'ALA', 'SER', 'CYS', 'CYS', 'ALA']	['S', 'G']	[[(('test', 105), (-66.224365234375, -26.83925437927246)), (('test', 109), (-147.77194213867188, 139.38307189941406)), (('test', 117), (-57.551612854003906, -28.362403869628906)), (('test', 122), (-64.75729370117188, -18.035791397094727)), (('test', 128), (-72.12748718261719, -24.125080108642578)), (('test', 134), (-58.13237380981445, -33.76153564453125)), (('test', 140), (-65.69731140136719, -27…
587	1b80	A	165	C5		['PHE', 'ASP', 'GLU', 'LEU', 'GLU', 'LEU', 'VAL']	['-', 'H']	[[(('test', 1249), (-82.34577941894531, 143.53695678710938)), (('test', 1260), (-94.49701690673828, -172.76039123535156)), (('test', 1268), (-70.83154296875, -25.882341384887695)), (('test', 1277), (-67.57482147216797, -46.89418411254883)), (('test', 1285), (-64.03276062011719, -27.945077896118164)), (('test', 1294), (-61.351627349853516, -43.687992095947266)), (('test', 1302), (-62.6084022521972…
588	1b80	A	244	C2		['ARG', 'ASP', 'SER', 'ARG', 'THR', 'ALA', 'CYS']	['T', 'S', 'H']	[[(('test', 1848), (-111.16636657714844, -10.394852638244629)), (('test', 1859), (-71.47618865966797, 137.5177764892578)), (('test', 1867), (-57.208534240722656, -25.035463333129883)), (('test', 1873), (-76.44495391845703, -30.045055389404297)), (('test', 1884), (-121.43409729003906, -11.127018928527832)), (('test', 1891), (-57.10466003417969, -43.82421112060547)), (('test', 1896), (-68.425552368…
589	1b80	A	257	C5		['ASN', 'ASN', 'GLN', 'SER', 'LYS', 'LEU', 'VAL']	['T', '-', 'H']	[[(('test', 1958), (65.0002670288086, 28.634540557861328)), (('test', 1966), (-140.94830322265625, 78.00830078125)), (('test', 1974), (-59.87752914428711, -43.426902770996094)), (('test', 1983), (-65.79303741455078, -32.94514083862305)), (('test', 1989), (-71.50938415527344, -41.56083679199219)), (('test', 1999), (-53.70277404785156, -52.51771545410156)), (('test', 2007), (-65.38760375976562, -46…
590	1b8a	A	41	C1	surface	['ARG', 'ASP', 'ARG', 'ASP', 'GLY', 'ILE', 'VAL']	['E', 'T']	[[(('test', 328), (-117.56110382080078, 131.07423400878906)), (('test', 339), (-120.97311401367188, -175.08457946777344)), (('test', 347), (-61.307376861572266, -17.99186134338379)), (('test', 358), (-104.98196411132812, -13.336502075195312)), (('test', 366), (159.78778076171875, -159.31227111816406)), (('test', 370), (-106.83541107177734, 148.33831787109375)), (('test', 378), (-128.1187744140625…
591	1b8a	A	108	C1		['LEU', 'ASP', 'PRO', 'THR', 'GLY', 'LYS', 'VAL']	['S', '-', 'T']	[[(('test', 855), (-138.85549926757812, 162.65704345703125)), (('test', 863), (-96.7687759399414, 106.00462341308594)), (('test', 871), (-69.87786865234375, -12.184550285339355)), (('test', 878), (-81.08401489257812, -16.151473999023438)), (('test', 885), (82.87035369873047, -3.4016242027282715)), (('test', 889), (-67.81510162353516, -45.865936279296875)), (('test', 898), (-96.44197082519531, 116…
592	1b8a	A	306	C5		['ILE', 'ASP', 'THR', 'GLU', 'GLY', 'GLU', 'ARG']	['-', 'H']	[[(('test', 2478), (-77.2945785522461, 126.84989166259766)), (('test', 2486), (-80.3471450805664, -179.85064697265625)), (('test', 2494), (-56.09724426269531, -42.13030242919922)), (('test', 2501), (-68.75838470458984, -41.302005767822266)), (('test', 2510), (-56.98186492919922, -44.698909759521484)), (('test', 2514), (-61.688026428222656, -41.137908935546875)), (('test', 2523), (-63.607597351074…
593	1b8a	A	385	C1		['LEU', 'ASN', 'PRO', 'GLU', 'SER', 'PHE', 'GLU']	['-', 'G']	[[(('test', 3138), (-107.23645782470703, 165.19908142089844)), (('test', 3146), (-103.97114562988281, 110.24238586425781)), (('test', 3154), (-48.99203872680664, -28.374710083007812)), (('test', 3161), (-68.08683013916016, -17.890419006347656)), (('test', 3170), (-77.7021713256836, -9.120872497558594)), (('test', 3176), (-115.69863891601562, 24.035362243652344)), (('test', 3187), (-52.75951385498…
594	1b8d	B	3	C5	surface	['LEU', 'ASP', 'ALA', 'PHE', 'SER', 'ARG', 'VAL']	['-', 'H']	[[(('test', 1875), (-112.3227767944336, 166.07861328125)), (('test', 1884), (-131.36997985839844, -179.2718048095703)), (('test', 1893), (-49.884281158447266, -40.41234588623047)), (('test', 1899), (-73.2103500366211, -48.45969009399414)), (('test', 1911), (-70.67964172363281, -21.543357849121094)), (('test', 1919), (-64.33740997314453, -42.73828125)), (('test', 1936), (-67.66291046142578, -39.52…
595	1b8f	A	28	C1		['LEU', 'ASP', 'ALA', 'SER', 'ALA', 'ALA', 'PRO']	['E', '-', 'G', 'H']	[[(('test', 199), (-71.11325073242188, 135.1544647216797)), (('test', 207), (-69.73184967041016, 153.1524200439453)), (('test', 215), (-58.295936584472656, -40.20277786254883)), (('test', 220), (-61.61616897583008, -18.252544403076172)), (('test', 226), (-83.61985778808594, -4.659468173980713)), (('test', 231), (-72.6635513305664, -43.71771240234375)), (('test', 236), (-49.9565544128418, -62.7977…
596	1b8f	A	92	C5		['LEU', 'ASP', 'ASP', 'ASP', 'LEU', 'VAL', 'ARG']	['-', 'H']	[[(('test', 655), (-63.62944793701172, 146.82167053222656)), (('test', 663), (-77.12858581542969, 160.99057006835938)), (('test', 671), (-55.86766052246094, -35.194034576416016)), (('test', 679), (-60.8276481628418, -47.979637145996094)), (('test', 687), (-66.9144287109375, -34.77793502807617)), (('test', 695), (-63.3690071105957, -45.436363220214844)), (('test', 702), (-57.03614807128906, -47.37…
597	1b8f	A	361	C2		['MET', 'ASP', 'LYS', 'HIS', 'MET', 'SER', 'GLN']	['H', '-']	[[(('test', 2635), (-85.69293975830078, -21.985580444335938)), (('test', 2643), (-88.66838073730469, 107.02031707763672)), (('test', 2651), (-63.32158279418945, -22.253101348876953)), (('test', 2660), (-73.23251342773438, -17.037471771240234)), (('test', 2670), (-121.176025390625, -30.061561584472656)), (('test', 2678), (-73.7718505859375, -35.50546646118164)), (('test', 2684), (69.54681396484375…
598	1b8p	A	303	C5		['ILE', 'ASP', 'ALA', 'PHE', 'SER', 'GLN', 'GLU']	['-', 'H']	[[(('test', 2239), (-117.45914459228516, 105.72650909423828)), (('test', 2247), (-82.28189849853516, 177.59718322753906)), (('test', 2255), (-55.51985168457031, -45.2374153137207)), (('test', 2260), (-61.168155670166016, -47.89069366455078)), (('test', 2271), (-59.253265380859375, -43.42497634887695)), (('test', 2277), (-61.96836471557617, -39.23040008544922)), (('test', 2286), (-68.1801681518554…
599	1b8z	A	2	C5	surface	['MET', 'ASN', 'LYS', 'LYS', 'GLU', 'LEU', 'ILE']	['-', 'H']	[[(('test', 10), (-104.03304290771484, 179.19447326660156)), (('test', 18), (-59.42093276977539, -39.89237976074219)), (('test', 27), (-62.179473876953125, -43.199337005615234)), (('test', 36), (-68.70606994628906, -37.44144821166992)), (('test', 45), (-59.51761245727539, -45.95066833496094)), (('test', 53), (-60.29872512817383, -46.376644134521484))]]
600	1b90	A	8	C1		['MET', 'ASN', 'PRO', 'ASP', 'TYR', 'LYS', 'ALA']	['S', '-', 'T', 'E']	[[(('test', 39), (-71.62261199951172, 162.4831085205078)), (('test', 47), (-73.59224700927734, 127.46922302246094)), (('test', 55), (-65.70857238769531, -2.6987087726593018)), (('test', 62), (-112.66609191894531, 14.748357772827148)), (('test', 70), (-60.316287994384766, 133.82870483398438)), (('test', 82), (-138.82498168945312, 141.80661010742188)), (('test', 91), (-99.63705444335938, 149.776733…
601	1b90	A	236	C5		['SER', 'ASP', 'GLY', 'GLU', 'GLN', 'PHE', 'LEU']	['S', '-', 'H']	[[(('test', 1867), (-96.52565002441406, -11.622694969177246)), (('test', 1873), (-140.46841430664062, 96.42923736572266)), (('test', 1881), (-60.383941650390625, -33.62453842163086)), (('test', 1885), (-66.97991180419922, -37.47991943359375)), (('test', 1894), (-75.8910140991211, -33.89295959472656)), (('test', 1903), (-60.264686584472656, -51.9725341796875)), (('test', 1914), (-67.82337188720703…
602	1b90	A	312	C5		['ASN', 'ASP', 'TYR', 'SER', 'HIS', 'LEU', 'LEU']	['S', '-', 'H']	[[(('test', 2473), (-102.54915618896484, -43.973167419433594)), (('test', 2481), (-130.2433319091797, 97.40331268310547)), (('test', 2489), (-63.61622619628906, -30.016061782836914)), (('test', 2501), (-63.88832092285156, -37.14945983886719)), (('test', 2507), (-78.76817321777344, -36.509742736816406)), (('test', 2517), (-62.667442321777344, -51.27024841308594)), (('test', 2525), (-61.96483612060…
603	1b93	A	142	C5	surface	['PRO', 'ASP', 'TYR', 'GLN', 'ARG', 'TYR', 'LEU']	['E', '-', 'H']	[[(('test', 1080), (-62.01022720336914, 139.88470458984375)), (('test', 1087), (-94.04811096191406, 85.78829193115234)), (('test', 1095), (-61.8203239440918, -44.43100357055664)), (('test', 1107), (-56.00294494628906, -55.642677307128906)), (('test', 1112), (-60.26615905761719, -43.03721237182617)), (('test', 1123), (-57.75574493408203, -49.309513092041016)), (('test', 1135), (-49.953269958496094…
604	1b9b	A	156	C5		['LEU', 'ASP', 'LYS', 'GLU', 'GLU', 'ALA', 'LYS']	['-', 'H']	[[(('test', 1223), (-101.58988189697266, 141.68153381347656)), (('test', 1231), (-94.17616271972656, 158.8749542236328)), (('test', 1239), (-37.40105438232422, -37.17168045043945)), (('test', 1248), (-75.2471923828125, -34.08576202392578)), (('test', 1257), (-80.46223449707031, -47.318382263183594)), (('test', 1266), (-50.76325988769531, -30.51712417602539)), (('test', 1271), (-64.76416778564453,…
605	1b9b	A	200	C5		['TYR', 'ASP', 'GLU', 'GLU', 'THR', 'ALA', 'GLY']	['S', '-', 'H']	[[(('test', 1573), (-129.79745483398438, -94.0924301147461)), (('test', 1585), (-164.9161376953125, 163.1284637451172)), (('test', 1593), (-52.26446533203125, -28.57636260986328)), (('test', 1602), (-66.57298278808594, -58.602386474609375)), (('test', 1611), (-57.38443374633789, -47.5529670715332)), (('test', 1618), (-52.653621673583984, -34.822486877441406)), (('test', 1623), (-83.29883575439453…
606	1b9h	A	61	C5		['THR', 'ASN', 'GLY', 'THR', 'HIS', 'ALA', 'LEU']	['S', '-', 'H']	[[(('test', 443), (-54.689334869384766, -41.56978225708008)), (('test', 450), (-166.20956420898438, 166.15914916992188)), (('test', 458), (-66.69715881347656, -23.00124740600586)), (('test', 462), (-69.83290100097656, -43.0525016784668)), (('test', 469), (-74.86426544189453, -29.844276428222656)), (('test', 479), (-58.18977737426758, -41.44282531738281)), (('test', 484), (-66.65078735351562, -39.…
607	1b9h	A	115	C5		['LEU', 'ASP', 'PRO', 'GLU', 'ALA', 'VAL', 'ALA']	['B', '-', 'H']	[[(('test', 828), (-53.164276123046875, 120.01146697998047)), (('test', 836), (-71.00486755371094, 118.16873168945312)), (('test', 844), (-57.285667419433594, -40.87937545776367)), (('test', 851), (-69.69013214111328, -41.48609161376953)), (('test', 860), (-56.87786865234375, -34.50407791137695)), (('test', 865), (-74.53067779541016, -38.69178009033203)), (('test', 872), (-52.73545837402344, -36.…
608	1b9h	A	141	C5		['ALA', 'ASP', 'MET', 'ASP', 'ALA', 'LEU', 'ALA']	['-', 'H']	[[(('test', 1015), (-77.47808837890625, 172.150390625)), (('test', 1020), (-81.16343688964844, 84.56436157226562)), (('test', 1028), (-70.86011505126953, -25.72340965270996)), (('test', 1036), (-65.01268005371094, -52.505706787109375)), (('test', 1044), (-68.8954086303711, -35.905792236328125)), (('test', 1049), (-66.03353881835938, -38.423423767089844)), (('test', 1057), (-67.06629943847656, -30…
609	1b9h	A	238	C5		['LEU', 'ASN', 'GLU', 'PHE', 'SER', 'ALA', 'SER']	['-', 'B', 'H']	[[(('test', 1758), (-93.49411010742188, 141.80502319335938)), (('test', 1766), (-87.3755111694336, 155.57052612304688)), (('test', 1774), (-62.14912796020508, -34.99645233154297)), (('test', 1783), (-65.14400482177734, -44.72201919555664)), (('test', 1794), (-60.48236846923828, -46.73966979980469)), (('test', 1800), (-55.767906188964844, -46.608604431152344)), (('test', 1805), (-61.50415420532226…
610	1b9m	A	18	C5		['ALA', 'ASP', 'PRO', 'ARG', 'ARG', 'ILE', 'SER']	['E', '-', 'H']	[[(('test', 142), (-135.44683837890625, 123.82795715332031)), (('test', 147), (-121.81890869140625, -173.8064422607422)), (('test', 155), (-56.37881851196289, -43.32748031616211)), (('test', 162), (-66.6447525024414, -39.41749954223633)), (('test', 180), (-70.05223083496094, -40.01344299316406)), (('test', 191), (-66.43560791015625, -39.53126525878906)), (('test', 199), (-56.4656982421875, -46.99…
611	1b9s	A	386	C2		['GLY', 'ASP', 'PRO', 'TRP', 'THR', 'ASP', 'SER']	['S', '-', 'T']	[[(('test', 2422), (101.87220001220703, -167.67361450195312)), (('test', 2426), (-133.60951232910156, 94.30531311035156)), (('test', 2434), (-40.8137321472168, -29.590478897094727)), (('test', 2441), (-68.99806213378906, -25.269481658935547)), (('test', 2455), (-133.5065460205078, -1.3471198081970215)), (('test', 2462), (-87.10038757324219, 109.47248077392578)), (('test', 2470), (-76.668251037597…
612	1bag	A	129	C1		['LYS', 'ASN', 'TRP', 'SER', 'ASP', 'ARG', 'TRP']	['-', 'T', 'H']	[[(('test', 1018), (-112.60559844970703, -64.98522186279297)), (('test', 1027), (-95.31897735595703, 102.18159484863281)), (('test', 1035), (-65.14385223388672, -11.755085945129395)), (('test', 1049), (-88.69432067871094, -5.6708784103393555)), (('test', 1055), (-97.36957550048828, 116.09732818603516)), (('test', 1063), (-60.91158676147461, -43.091304779052734)), (('test', 1074), (-57.98223495483…
613	1bag	A	358	C1		['GLY', 'ASN', 'ASN', 'GLN', 'ILE', 'PHE', 'MET']	['G', '-', 'T', 'E']	[[(('test', 2823), (65.9732666015625, 11.933451652526855)), (('test', 2827), (-84.06539916992188, 111.51361846923828)), (('test', 2835), (-73.93167877197266, -6.077993392944336)), (('test', 2843), (-86.46659851074219, -6.53441047668457)), (('test', 2852), (-115.67835235595703, 121.97267150878906)), (('test', 2860), (-103.19425201416016, 132.50802612304688)), (('test', 2871), (-131.809326171875, 1…
614	1bam	A	19	C5		['LYS', 'ASP', 'LYS', 'LEU', 'ILE', 'GLN', 'GLN']	['T', '-', 'H']	[[(('test', 141), (-135.31004333496094, -3.6855709552764893)), (('test', 150), (-126.59880065917969, 97.01707458496094)), (('test', 158), (-51.06114959716797, -51.2466926574707)), (('test', 167), (-65.25177764892578, -29.056167602539062)), (('test', 175), (-74.86149597167969, -40.25254821777344)), (('test', 183), (-57.716217041015625, -39.7985725402832)), (('test', 192), (-64.54440307617188, -44.…
615	1bam	A	116	C5		['GLY', 'ASN', 'ILE', 'SER', 'SER', 'ALA', 'HIS']	['S', '-', 'H']	[[(('test', 826), (-96.55673217773438, -171.53016662597656)), (('test', 830), (-79.71004486083984, 178.02325439453125)), (('test', 838), (-56.126346588134766, -39.33252716064453)), (('test', 846), (-63.0123405456543, -39.15765380859375)), (('test', 852), (-58.23835372924805, -46.617889404296875)), (('test', 858), (-60.17359924316406, -36.26747512817383)), (('test', 863), (-66.2710189819336, -45.0…
616	1bay	A	82	C5	surface	['LYS', 'ASN', 'GLN', 'ARG', 'GLU', 'ALA', 'ALA']	['S', 'H']	[[(('test', 517), (-110.72492218017578, -14.049969673156738)), (('test', 526), (-153.95013427734375, -178.6498260498047)), (('test', 534), (-58.03578186035156, -43.656864166259766)), (('test', 543), (-63.876285552978516, -45.913814544677734)), (('test', 554), (-65.49384307861328, -41.70106506347656)), (('test', 563), (-60.603939056396484, -40.257816314697266)), (('test', 568), (-71.41787719726562…
617	1bb6	A	39	C1		['TYR', 'ASN', 'THR', 'GLN', 'ALA', 'THR', 'ASN']	['T', 'B', '-', 'E']	[[(('test', 288), (58.221134185791016, 23.381940841674805)), (('test', 300), (-103.60472106933594, 116.77130126953125)), (('test', 308), (-65.60726928710938, -22.462135314941406)), (('test', 315), (-95.51541137695312, 15.736788749694824)), (('test', 324), (-76.95697784423828, 136.41477966308594)), (('test', 329), (-136.49554443359375, 147.4131622314453)), (('test', 336), (-151.8642120361328, 118.…
618	1bb9	A	55	C1		['GLN', 'ASN', 'PRO', 'GLU', 'GLU', 'GLN', 'ASP']	['S', '-', 'G']	[[(('test', 345), (-90.29066467285156, -6.146725654602051)), (('test', 354), (-144.95057678222656, 118.61514282226562)), (('test', 362), (-69.17169189453125, -14.53841495513916)), (('test', 369), (-80.3779067993164, -13.836997985839844)), (('test', 374), (-93.52999114990234, -3.525700569152832)), (('test', 379), (-81.79044342041016, 123.33004760742188)), (('test', 388), (-112.0723876953125, 135.5…
619	1bbh	A	35	C5		['TYR', 'ASN', 'ALA', 'ALA', 'GLN', 'VAL', 'GLU']	['-', 'H']	[[(('test', 259), (-76.96695709228516, 125.0566635131836)), (('test', 271), (-116.38858032226562, 104.23047637939453)), (('test', 279), (-60.96388626098633, -34.08644485473633)), (('test', 284), (-75.05034637451172, -33.53691864013672)), (('test', 289), (-70.47378540039062, -38.446678161621094)), (('test', 298), (-68.89517211914062, -40.821556091308594)), (('test', 305), (-58.698707580566406, -41…
620	1bbj	H	61	C1	surface	['TYR', 'ASN', 'GLU', 'LYS', 'PHE', 'LYS', 'GLY']	['E', '-', 'G', 'B']	[[(('test', 3693), (-122.24524688720703, 149.7447052001953)), (('test', 3705), (-66.78459167480469, 128.8517303466797)), (('test', 3713), (-43.60129165649414, -50.25394821166992)), (('test', 3722), (-60.20292663574219, -5.2258477210998535)), (('test', 3731), (-120.7702865600586, -2.329021692276001)), (('test', 3742), (-63.73477554321289, 127.04170989990234)), (('test', 3751), (110.17202758789062,…
621	1bbp	A	19	C1		['PHE', 'ASP', 'TRP', 'SER', 'ASN', 'TYR', 'HIS']	['-', 'G']	[[(('test', 124), (-61.860443115234375, 127.75946807861328)), (('test', 135), (-98.83006286621094, 98.41731262207031)), (('test', 143), (-63.12232208251953, -23.891502380371094)), (('test', 157), (-57.720794677734375, -41.2130126953125)), (('test', 163), (-79.64620208740234, -8.325084686279297)), (('test', 171), (-78.5927505493164, 74.86125946044922)), (('test', 183), (-156.749755859375, 165.3475…
622	1bbt	1	52	C1		['LEU', 'ASP', 'LEU', 'MET', 'GLN', 'VAL', 'PRO']	['-', 'G', 'S']	[[(('test', 393), (-85.46107482910156, 105.58514404296875)), (('test', 401), (-139.7211151123047, 117.90817260742188)), (('test', 409), (-66.27898406982422, -18.532978057861328)), (('test', 417), (-73.8957748413086, -5.108026504516602)), (('test', 425), (-72.21613311767578, -14.02104663848877)), (('test', 434), (-81.64969635009766, 135.61961364746094)), (('test', 441), (-57.02861404418945, 143.70…
623	1bbt	3	173	C1	surface	['SER', 'ASP', 'VAL', 'ALA', 'GLU', 'THR', 'THR']	['-', 'T']	[[(('test', 4424), (-115.54135131835938, 126.54933166503906)), (('test', 4430), (-79.3134536743164, 144.2152862548828)), (('test', 4438), (-62.062808990478516, -24.837968826293945)), (('test', 4445), (-71.80577087402344, -24.522306442260742)), (('test', 4450), (-84.89617919921875, 93.42713165283203)), (('test', 4459), (-70.56251525878906, -47.48223114013672)), (('test', 4466), (-84.94622039794922…
624	1bbt	3	179	C1		['THR', 'ASN', 'VAL', 'GLN', 'GLY', 'TRP', 'VAL']	['S', '-', 'T', 'E']	[[(('test', 4466), (-84.94622039794922, 136.85800170898438)), (('test', 4473), (-66.93392181396484, 121.81108093261719)), (('test', 4481), (-56.47306823730469, -35.60639572143555)), (('test', 4488), (-104.44950103759766, 24.982576370239258)), (('test', 4497), (84.85445404052734, -168.8222198486328)), (('test', 4501), (-134.10205078125, 150.6209716796875)), (('test', 4515), (-107.67081451416016, 1…
625	1bbu	A	431	C5		['ASN', 'ASP', 'ALA', 'GLU', 'ASP', 'GLN', 'ALA']	['-', 'H']	[[(('test', 3233), (-114.55655670166016, 13.864701271057129)), (('test', 3241), (-90.7503433227539, 97.40283203125)), (('test', 3249), (-55.810054779052734, -40.241512298583984)), (('test', 3254), (-64.69627380371094, -35.413692474365234)), (('test', 3263), (-77.28665924072266, -45.808082580566406)), (('test', 3271), (-52.8809700012207, -41.4382438659668)), (('test', 3280), (-68.69104766845703, -…
626	1bbu	A	450	C1		['GLY', 'ASP', 'ASP', 'GLU', 'ALA', 'MET', 'PHE']	['T', '-']	[[(('test', 3380), (133.50526428222656, -10.850103378295898)), (('test', 3384), (-84.32477569580078, 100.81330871582031)), (('test', 3392), (-66.53755950927734, -4.078039169311523)), (('test', 3397), (-113.52550506591797, 4.286742210388184)), (('test', 3406), (-70.26911163330078, 165.5191192626953)), (('test', 3411), (-87.04813385009766, 151.7100372314453)), (('test', 3419), (-83.52350616455078, …
627	1bcc	A	433	C5	surface	['PRO', 'ASP', 'TYR', 'ASN', 'ARG', 'ILE', 'ARG']	['-', 'H']	[[(('test', 3298), (-51.90641784667969, 165.7630615234375)), (('test', 3305), (-67.5257797241211, 172.19265747070312)), (('test', 3313), (-59.52013397216797, -54.60683822631836)), (('test', 3325), (-40.537288665771484, -45.77574157714844)), (('test', 3333), (-66.10870361328125, -56.985984802246094)), (('test', 3344), (-58.444454193115234, -22.263280868530273)), (('test', 3352), (-68.8660812377929…
628	1bcc	C	253	C1	surface	['GLY', 'ASP', 'PRO', 'GLU', 'ASN', 'PHE', 'THR']	['S', '-', 'G']	[[(('test', 8384), (-118.98555755615234, 127.91138458251953)), (('test', 8388), (-61.06949996948242, 123.50652313232422)), (('test', 8396), (-62.345481872558594, -32.997962951660156)), (('test', 8403), (-55.70539855957031, -16.933029174804688)), (('test', 8412), (-92.77946472167969, 27.461591720581055)), (('test', 8420), (-116.38101196289062, 7.597887992858887)), (('test', 8431), (-113.3877105712…
629	1bcc	C	261	C1		['ALA', 'ASN', 'PRO', 'LEU', 'VAL', 'THR', 'PRO']	['-', 'T']	[[(('test', 8445), (-46.8208122253418, 137.60379028320312)), (('test', 8450), (-146.7958984375, 109.468994140625)), (('test', 8458), (-62.28715896606445, -3.8801991939544678)), (('test', 8465), (-108.1127700805664, 11.891576766967773)), (('test', 8473), (-143.76272583007812, 94.02992248535156)), (('test', 8480), (-82.79925537109375, 124.94844818115234)), (('test', 8487), (-68.47431182861328, 161.…
630	1bcc	F	40	C5	surface	['GLU', 'ASN', 'ASP', 'ASP', 'VAL', 'LYS', 'GLU']	['-', 'H']	[[(('test', 13356), (-70.54035949707031, 67.38414764404297)), (('test', 13365), (-78.42752838134766, -169.43441772460938)), (('test', 13373), (-54.15956497192383, -46.819671630859375)), (('test', 13381), (-59.40663528442383, -58.840904235839844)), (('test', 13389), (-53.49285125732422, -29.941162109375)), (('test', 13396), (-68.83949279785156, -47.44725036621094)), (('test', 13405), (-61.50171279…
631	1bcr	A	80	C1	surface	['LEU', 'ASN', 'GLU', 'TYR', 'ARG', 'TRP', 'ASN']	['E', '-', 'T', 'G']	[[(('test', 616), (-77.35536193847656, 132.88479614257812)), (('test', 624), (-92.35411071777344, 113.74954223632812)), (('test', 632), (-60.70106506347656, -21.319255828857422)), (('test', 641), (-102.55252838134766, 12.470602035522461)), (('test', 653), (-48.31622314453125, 137.30697631835938)), (('test', 664), (-70.65434265136719, -17.492767333984375)), (('test', 678), (-76.27733612060547, 12.…
632	1bcr	A	180	C5	surface	['ILE', 'ASP', 'ASP', 'TYR', 'HIS', 'ASP', 'TYR']	['-', 'B', 'H']	[[(('test', 1437), (-142.45285034179688, -44.175601959228516)), (('test', 1445), (-155.2660675048828, 114.94087219238281)), (('test', 1453), (-47.29905319213867, -54.840232849121094)), (('test', 1461), (-61.626502990722656, -51.025814056396484)), (('test', 1473), (-65.10597229003906, -37.76218795776367)), (('test', 1483), (-66.57300567626953, -32.875701904296875)), (('test', 1491), (-62.987636566…
633	1bd3	D	235	C5	surface	['GLY', 'ASP', 'PHE', 'GLY', 'ASP', 'ARG', 'TYR']	['S', '-', 'H']	[[(('test', 7410), (91.93245697021484, -154.32667541503906)), (('test', 7414), (-86.39019012451172, 101.54805755615234)), (('test', 7422), (-47.37854766845703, -54.58002853393555)), (('test', 7433), (-58.18155288696289, -46.410064697265625)), (('test', 7437), (-64.40377807617188, -41.624046325683594)), (('test', 7445), (-69.58131408691406, -46.620723724365234)), (('test', 7456), (-63.587188720703…
634	1bd7	A	24	C1		['PRO', 'ASN', 'LEU', 'LYS', 'GLU', 'THR', 'MET']	['S', '-', 'G']	[[(('test', 186), (-72.18836212158203, -11.492485046386719)), (('test', 193), (-155.88442993164062, 117.09764862060547)), (('test', 201), (-74.0069808959961, -18.592132568359375)), (('test', 209), (-64.05921173095703, -28.751632690429688)), (('test', 218), (-67.14955139160156, -11.474215507507324)), (('test', 227), (-96.30089569091797, -0.5355885028839111)), (('test', 234), (88.1493148803711, 1.7…
635	1bd9	A	59	C1		['LEU', 'ASP', 'SER', 'GLY', 'LYS', 'LEU', 'TYR']	['-', 'T', 'S', 'E']	[[(('test', 410), (-66.77436065673828, 124.37248229980469)), (('test', 418), (-113.0564956665039, 120.21092987060547)), (('test', 426), (-65.32410430908203, -18.16878318786621)), (('test', 432), (-95.84517669677734, 1.7494354248046875)), (('test', 436), (-105.56222534179688, 158.33767700195312)), (('test', 445), (-103.5064697265625, 139.6802215576172)), (('test', 453), (-134.8014678955078, 153.14…
636	1bda	A	95	C1		['PHE', 'ASP', 'ASP', 'ASP', 'THR', 'TYR', 'ASP']	['-', 'B', 'T']	[[(('test', 815), (-57.526912689208984, 101.06541442871094)), (('test', 826), (-74.4540023803711, 88.73454284667969)), (('test', 834), (-46.37479782104492, -24.08400535583496)), (('test', 842), (-77.95895385742188, -23.780044555664062)), (('test', 850), (-132.9660186767578, 12.318367958068848)), (('test', 857), (52.69317626953125, 26.24721908569336)), (('test', 869), (-69.40696716308594, 130.9908…
637	1bdb	A	59	C1		['GLY', 'ASP', 'VAL', 'ARG', 'SER', 'LEU', 'GLU']	['-', 'T', 'H']	[[(('test', 412), (-173.99569702148438, 169.89105224609375)), (('test', 416), (-101.92073059082031, 135.6064910888672)), (('test', 424), (-67.6393051147461, -21.44131851196289)), (('test', 431), (-72.80066680908203, -13.018796920776367)), (('test', 442), (-94.9770278930664, 113.23973846435547)), (('test', 448), (-61.80380630493164, -35.49374771118164)), (('test', 456), (-65.22720336914062, -38.12…
638	1bdg	A	221	C1		['GLU', 'ASP', 'PRO', 'LYS', 'CYS', 'ALA', 'VAL']	['T', '-', 'E']	[[(('test', 1532), (-101.64766693115234, -55.42742919921875)), (('test', 1541), (-104.74047088623047, 120.24239349365234)), (('test', 1549), (-66.10626220703125, -16.016508102416992)), (('test', 1556), (-97.8628921508789, 0.45842254161834717)), (('test', 1561), (-70.85779571533203, 113.62188720703125)), (('test', 1567), (-118.59098815917969, 3.356663703918457)), (('test', 1572), (-135.28419494628…
639	1bdg	A	241	C1		['GLU', 'ASP', 'SER', 'SER', 'LYS', 'VAL', 'GLU']	['E', 'T', '-']	[[(('test', 1668), (-126.47916412353516, 164.11273193359375)), (('test', 1677), (-75.46160888671875, 112.19243621826172)), (('test', 1685), (-69.56114959716797, 12.725446701049805)), (('test', 1691), (-94.99356079101562, -18.60138511657715)), (('test', 1696), (-95.0938949584961, -26.34427261352539)), (('test', 1705), (-77.26907348632812, 76.9340591430664)), (('test', 1712), (-54.15989303588867, -…
640	1bec	A	118	C1		['GLU', 'ASP', 'LEU', 'ARG', 'GLN', 'VAL', 'THR']	['S', '-', 'G']	[[(('test', 860), (-69.62581634521484, -34.113380432128906)), (('test', 869), (-154.05508422851562, 136.4604034423828)), (('test', 877), (-60.016483306884766, -24.682636260986328)), (('test', 885), (-66.75607299804688, -8.127119064331055)), (('test', 896), (-76.10491943359375, -14.724970817565918)), (('test', 905), (-67.46754455566406, 118.24163818359375)), (('test', 912), (-139.0472412109375, 12…
641	1bec	A	205	C1		['HIS', 'ASN', 'PRO', 'ARG', 'ASN', 'HIS', 'PHE']	['T', '-', 'E']	[[(('test', 1494), (-99.37783813476562, 9.075907707214355)), (('test', 1504), (-97.1418685913086, 109.52378845214844)), (('test', 1512), (-69.51605224609375, 0.566827654838562)), (('test', 1519), (-88.51920318603516, -17.569250106811523)), (('test', 1530), (-85.40284729003906, 138.0859375)), (('test', 1538), (-116.55551147460938, 129.3695526123047)), (('test', 1548), (-122.54589080810547, 136.204…
642	1bev	1	205	C1	surface	['THR', 'ASP', 'PRO', 'ASP', 'ARG', 'TYR', 'GLY']	['-', 'G', 'B']	[[(('test', 1452), (-136.36376953125, 22.583768844604492)), (('test', 1459), (-69.41600799560547, 132.79078674316406)), (('test', 1467), (-54.24665832519531, -28.07470703125)), (('test', 1474), (-74.03897857666016, -15.001704216003418)), (('test', 1482), (-107.5107650756836, 4.515444755554199)), (('test', 1493), (-91.3570327758789, 131.36398315429688)), (('test', 1505), (82.21957397460938, 11.198…
643	1bf2	A	112	C1		['PHE', 'ASN', 'PRO', 'ASN', 'LYS', 'LEU', 'LEU']	['-', 'T', 'S']	[[(('test', 824), (-58.54706954956055, 140.18826293945312)), (('test', 835), (-153.56251525878906, 100.71294403076172)), (('test', 843), (-60.413089752197266, -15.822361946105957)), (('test', 850), (-79.05321502685547, -11.225966453552246)), (('test', 858), (-101.27371215820312, 115.28594207763672)), (('test', 867), (-70.89167022705078, 131.2966766357422)), (('test', 875), (-107.22410583496094, 1…
644	1bf2	A	119	C1		['LEU', 'ASP', 'PRO', 'TYR', 'ALA', 'GLN', 'GLU']	['-', 'T', 'S']	[[(('test', 883), (-84.07998657226562, 128.22320556640625)), (('test', 891), (-62.402164459228516, 127.25300598144531)), (('test', 899), (-61.767669677734375, -19.48273277282715)), (('test', 906), (-97.33065032958984, 7.505926132202148)), (('test', 918), (-63.261512756347656, 133.4638671875)), (('test', 923), (-89.43983459472656, -3.747476816177368)), (('test', 932), (-159.54051208496094, 145.378…
645	1bf2	A	404	C1		['PHE', 'ASP', 'ALA', 'ALA', 'ASP', 'SER', 'ASN']	['B', '-', 'T']	[[(('test', 3073), (-70.91156005859375, 130.1441192626953)), (('test', 3084), (-147.54595947265625, 93.50321960449219)), (('test', 3092), (-71.4231948852539, -5.970183849334717)), (('test', 3097), (-91.52938079833984, -19.4852294921875)), (('test', 3102), (-74.83463287353516, 117.81471252441406)), (('test', 3110), (-68.95255279541016, -9.936956405639648)), (('test', 3116), (-96.82794952392578, 2.…
646	1bf2	A	407	C1		['ALA', 'ASP', 'SER', 'ASN', 'VAL', 'ALA', 'ILE']	['T', '-', 'S', 'H']	[[(('test', 3097), (-91.52938079833984, -19.4852294921875)), (('test', 3102), (-74.83463287353516, 117.81471252441406)), (('test', 3110), (-68.95255279541016, -9.936956405639648)), (('test', 3116), (-96.82794952392578, 2.5556585788726807)), (('test', 3124), (-77.88349151611328, 152.18031311035156)), (('test', 3131), (-51.38410186767578, -40.96291732788086)), (('test', 3136), (-63.71664047241211, …
647	1bf2	A	457	C5		['TRP', 'ASN', 'GLY', 'LEU', 'PHE', 'ARG', 'ASP']	['E', '-', 'H']	[[(('test', 3472), (-72.57772064208984, 115.7701187133789)), (('test', 3486), (-83.81187438964844, 89.67474365234375)), (('test', 3494), (-66.6666488647461, -28.363834381103516)), (('test', 3498), (-70.2430191040039, -31.438114166259766)), (('test', 3506), (-65.45976257324219, -51.502655029296875)), (('test', 3517), (-53.76448059082031, -59.7984504699707)), (('test', 3528), (-61.35199737548828, -…
648	1bf2	A	654	C5		['ALA', 'ASP', 'SER', 'ASN', 'TYR', 'TRP', 'ASN']	['-', 'H']	[[(('test', 5006), (-64.16722106933594, 115.92639923095703)), (('test', 5011), (-105.94702911376953, -176.5933074951172)), (('test', 5019), (-60.9694709777832, -37.39289474487305)), (('test', 5025), (-60.293174743652344, -37.05532455444336)), (('test', 5033), (-71.83708190917969, -52.45314025878906)), (('test', 5045), (-58.07186508178711, -40.65782165527344)), (('test', 5059), (-86.272705078125, …
649	1bf2	A	660	C1		['ASN', 'ASN', 'THR', 'SER', 'ASN', 'TYR', 'ALA']	['T', '-']	[[(('test', 5059), (-86.272705078125, 0.765150249004364)), (('test', 5067), (-94.46094512939453, 105.90326690673828)), (('test', 5075), (-68.50423431396484, 2.712021827697754)), (('test', 5082), (-110.3520736694336, 13.900129318237305)), (('test', 5088), (-102.99864196777344, 115.76349639892578)), (('test', 5096), (-114.18765258789062, -5.419203758239746)), (('test', 5108), (-105.2081527709961, 1…
650	1bfn	A	31	C5		['GLU', 'ASP', 'PRO', 'ASP', 'GLY', 'LEU', 'LYS']	['-', 'H']	[[(('test', 192), (-62.66872024536133, -50.346595764160156)), (('test', 201), (-130.66433715820312, 80.40910339355469)), (('test', 209), (-59.48589324951172, -37.05095672607422)), (('test', 216), (-70.2507095336914, -43.12479782104492)), (('test', 224), (-67.101318359375, -48.7846794128418)), (('test', 228), (-59.7567253112793, -40.63298797607422)), (('test', 236), (-59.50509262084961, -45.053592…
651	1bfn	A	210	C5		['TYR', 'ASP', 'LYS', 'TYR', 'LEU', 'LYS', 'ALA']	['-', 'S', 'H']	[[(('test', 1618), (-96.3553466796875, 2.0852527618408203)), (('test', 1630), (-64.97230529785156, 160.59205627441406)), (('test', 1638), (-66.96087646484375, -24.87270164489746)), (('test', 1647), (-74.07330322265625, -46.21612548828125)), (('test', 1659), (-72.35470581054688, -34.75165557861328)), (('test', 1667), (-65.96055603027344, -39.414573669433594)), (('test', 1676), (-66.471923828125, -…
652	1bfn	A	387	C5		['TYR', 'ASP', 'ALA', 'THR', 'ALA', 'TYR', 'ASN']	['-', 'S', 'H']	[[(('test', 3040), (-120.20316314697266, 0.4458724558353424)), (('test', 3052), (-95.587158203125, 155.0644989013672)), (('test', 3060), (-59.0914421081543, -29.368696212768555)), (('test', 3065), (-75.2558364868164, -33.43703842163086)), (('test', 3072), (-62.27469253540039, -45.09917449951172)), (('test', 3077), (-66.5838851928711, -40.238582611083984)), (('test', 3089), (-65.10562133789062, -2…
653	1bfn	A	450	C1		['ALA', 'ASN', 'PRO', 'GLN', 'LYS', 'TYR', 'ASN']	['S', '-', 'G']	[[(('test', 3549), (-67.51824951171875, -34.18614196777344)), (('test', 3554), (-98.1134033203125, 108.85264587402344)), (('test', 3562), (-61.89494323730469, -25.35321807861328)), (('test', 3569), (-60.360897064208984, -34.907100677490234)), (('test', 3578), (-60.22225570678711, -31.813461303710938)), (('test', 3587), (-108.36550903320312, 25.25792694091797)), (('test', 3599), (63.81595993041992…
654	1bfo	B	63	C2	surface	['TYR', 'ASN', 'PRO', 'SER', 'VAL', 'LYS', 'GLY']	['E', '-', 'T']	[[(('test', 2171), (-133.12109375, 150.2451934814453)), (('test', 2183), (-68.47425079345703, 128.28665161132812)), (('test', 2191), (-55.66588592529297, -25.495758056640625)), (('test', 2198), (-56.8712272644043, -28.67144775390625)), (('test', 2204), (-115.85366821289062, -34.76591491699219)), (('test', 2211), (-21.935344696044922, 138.98541259765625)), (('test', 2220), (101.37096405029297, -43…
655	1bg3	A	221	C1		['ASP', 'ASP', 'GLN', 'GLN', 'CYS', 'GLU', 'VAL']	['H', '-', 'T', 'E']	[[(('test', 1598), (-90.36876678466797, -36.495704650878906)), (('test', 1606), (-129.52017211914062, 107.47245788574219)), (('test', 1614), (-68.90067291259766, 5.188331127166748)), (('test', 1623), (-95.8671646118164, -4.396766662597656)), (('test', 1632), (-64.56255340576172, 120.95527648925781)), (('test', 1638), (-130.20230102539062, -6.83127498626709)), (('test', 1647), (-128.1359405517578,…
656	1bg6	A	36	C5		['ILE', 'ASP', 'ALA', 'GLN', 'ARG', 'ILE', 'LYS']	['S', '-', 'H']	[[(('test', 227), (-67.166015625, -26.176742553710938)), (('test', 235), (-86.38426971435547, 106.56136322021484)), (('test', 243), (-57.40946960449219, -39.761146545410156)), (('test', 248), (-60.37984085083008, -48.26470947265625)), (('test', 257), (-64.89472961425781, -39.086551666259766)), (('test', 268), (-65.4317398071289, -37.826717376708984)), (('test', 276), (-62.814674377441406, -41.923…
657	1bg6	A	68	C5		['SER', 'ASP', 'ILE', 'GLY', 'LEU', 'ALA', 'VAL']	['S', '-', 'H']	[[(('test', 461), (-108.45668029785156, 12.585390090942383)), (('test', 467), (-100.91776275634766, 107.14039611816406)), (('test', 475), (-57.68677520751953, -42.69548797607422)), (('test', 483), (-61.20946502685547, -37.465660095214844)), (('test', 487), (-62.73176193237305, -37.08646011352539)), (('test', 495), (-75.76216888427734, -33.56244659423828)), (('test', 500), (-90.7491455078125, -39.…
658	1bg7	A	91	C5		['GLY', 'ASN', 'THR', 'LEU', 'GLU', 'ALA', 'MET']	['-', 'S', 'H']	[[(('test', 745), (76.03831481933594, -120.30652618408203)), (('test', 749), (-114.11605072021484, -176.3365020751953)), (('test', 757), (-60.47657012939453, -40.831390380859375)), (('test', 764), (-61.17436981201172, -47.073421478271484)), (('test', 772), (-59.99315643310547, -43.13254928588867)), (('test', 781), (-66.47818756103516, -38.93412780761719)), (('test', 786), (-71.23176574707031, -36…
659	1bg7	A	159	C5		['GLN', 'ASN', 'GLY', 'MET', 'GLY', 'GLU', 'TYR']	['T', '-', 'H']	[[(('test', 1112), (-67.56735229492188, -35.838253021240234)), (('test', 1121), (-87.34896087646484, 95.61426544189453)), (('test', 1129), (-64.88802337646484, -30.461116790771484)), (('test', 1133), (-67.03711700439453, -36.897178649902344)), (('test', 1141), (-62.96894073486328, -42.482818603515625)), (('test', 1145), (-65.22525024414062, -40.261627197265625)), (('test', 1154), (-62.09049224853…
660	1bg8	A	25	C1	surface	['VAL', 'ASP', 'GLU', 'SER', 'PHE', 'GLN', 'PRO']	['S', '-', 'T', 'H']	[[(('test', 116), (-77.28488159179688, 129.8066864013672)), (('test', 123), (-46.2197380065918, 138.43179321289062)), (('test', 131), (-44.96836853027344, -39.3216438293457)), (('test', 140), (-68.57301330566406, -22.989910125732422)), (('test', 146), (-108.06478881835938, 12.40800952911377)), (('test', 157), (-75.53852081298828, -36.32273864746094)), (('test', 166), (-62.07630920410156, -28.7622…
661	1bg8	A	51	C5	surface	['LEU', 'ASP', 'VAL', 'GLN', 'GLY', 'ILE', 'ALA']	['-', 'H']	[[(('test', 312), (-104.45133972167969, 107.68999481201172)), (('test', 320), (-98.0625991821289, 92.46875762939453)), (('test', 328), (-65.74430084228516, -28.116445541381836)), (('test', 335), (-74.58403778076172, -40.35860824584961)), (('test', 344), (-61.70035171508789, -42.37913513183594)), (('test', 348), (-69.18604278564453, -38.873924255371094)), (('test', 356), (-65.0787124633789, -39.17…
662	1bg8	A	73	C5		['ALA', 'ASN', 'PHE', 'LYS', 'ASP', 'LYS', 'VAL']	['S', 'B', 'H']	[[(('test', 471), (-76.051513671875, 157.42848205566406)), (('test', 476), (-72.36273193359375, 123.5253677368164)), (('test', 484), (-52.82946014404297, -47.718955993652344)), (('test', 495), (-68.17154693603516, -30.747562408447266)), (('test', 504), (-73.3052978515625, -35.31352233886719)), (('test', 512), (-63.70697784423828, -35.85954666137695)), (('test', 521), (-62.90037155151367, -51.3161…
663	1bgf	A	42	C5		['GLN', 'ASP', 'TRP', 'GLU', 'VAL', 'ALA', 'SER']	['S', '-', 'H']	[[(('test', 355), (-86.46202850341797, 151.8186492919922)), (('test', 364), (-94.4544906616211, 77.89580535888672)), (('test', 372), (-63.51594924926758, -33.19633865356445)), (('test', 386), (-61.54814529418945, -47.55621337890625)), (('test', 395), (-69.26034545898438, -39.994319915771484)), (('test', 402), (-62.70027542114258, -26.514892578125)), (('test', 407), (-66.8759994506836, -26.0411167…
664	1bgf	A	49	C5		['ASN', 'ASN', 'GLU', 'THR', 'MET', 'ALA', 'THR']	['T', '-', 'H']	[[(('test', 413), (-105.05022430419922, 16.899520874023438)), (('test', 421), (-137.45912170410156, 106.52759552001953)), (('test', 429), (-45.91331100463867, -56.90413284301758)), (('test', 438), (-57.84529495239258, -47.41365051269531)), (('test', 445), (-62.948123931884766, -45.295135498046875)), (('test', 453), (-60.96492385864258, -37.76947784423828)), (('test', 458), (-66.49269104003906, -4…
665	1bgf	A	76	C5		['LYS', 'ASN', 'LEU', 'LEU', 'LEU', 'ILE', 'HIS']	['T', '-', 'H']	[[(('test', 627), (57.2178840637207, 40.00558090209961)), (('test', 636), (-86.72473907470703, 92.45481872558594)), (('test', 644), (-52.586971282958984, -50.259090423583984)), (('test', 652), (-55.946815490722656, -47.16531753540039)), (('test', 660), (-70.37969207763672, -38.68330764770508)), (('test', 668), (-59.717769622802734, -48.48386764526367)), (('test', 676), (-58.83537292480469, -51.66…
666	1bgg	A	136	C1		['GLY', 'ASN', 'ARG', 'ARG', 'THR', 'ILE', 'GLN']	['G', 'S', 'T', 'H']	[[(('test', 1087), (-78.5798110961914, -14.166173934936523)), (('test', 1091), (-106.02388763427734, 122.09749603271484)), (('test', 1099), (-57.67941665649414, -17.700374603271484)), (('test', 1110), (-67.00580596923828, -25.38462257385254)), (('test', 1121), (-67.62992858886719, -28.339527130126953)), (('test', 1128), (-60.276363372802734, -45.668907165527344)), (('test', 1136), (-62.8947639465…
667	1bgg	A	186	C5		['THR', 'ASN', 'LEU', 'GLN', 'THR', 'ALA', 'ILE']	['-', 'H']	[[(('test', 1500), (-138.236328125, 70.91732025146484)), (('test', 1507), (-146.54000854492188, 117.18016052246094)), (('test', 1515), (-55.75466537475586, -46.26270294189453)), (('test', 1523), (-59.012840270996094, -45.857147216796875)), (('test', 1532), (-66.97502136230469, -32.31458282470703)), (('test', 1539), (-65.0015869140625, -42.669376373291016)), (('test', 1544), (-67.02379608154297, -…
668	1bgg	A	304	C1		['PHE', 'ASN', 'PRO', 'GLU', 'ALA', 'GLY', 'PHE']	['E', '-', 'T', 'S']	[[(('test', 2421), (-68.67274475097656, 134.90029907226562)), (('test', 2432), (-154.15530395507812, 113.32196807861328)), (('test', 2440), (-57.37483215332031, -22.441364288330078)), (('test', 2447), (-96.08344268798828, -3.0015270709991455)), (('test', 2456), (-84.21366119384766, 58.95536422729492)), (('test', 2461), (76.52371978759766, -176.19955444335938)), (('test', 2465), (-63.0223884582519…
669	1bgg	A	420	C2	surface	['VAL', 'ASP', 'PHE', 'ARG', 'THR', 'GLN', 'VAL']	['E', 'T']	[[(('test', 3371), (-124.1976089477539, 120.72945404052734)), (('test', 3378), (-88.05084228515625, 104.67568969726562)), (('test', 3386), (-61.4622688293457, -4.3302001953125)), (('test', 3397), (-92.72616577148438, -25.237173080444336)), (('test', 3408), (-123.7336196899414, -13.383781433105469)), (('test', 3415), (70.07051086425781, 7.702349662780762)), (('test', 3424), (-66.68120574951172, 12…
670	1bgp	A	154	C5		['SER', 'ASN', 'VAL', 'GLN', 'SER', 'LEU', 'LEU']	['-', 'H']	[[(('test', 1148), (-74.28429412841797, 141.78672790527344)), (('test', 1154), (-91.4212417602539, 169.70994567871094)), (('test', 1162), (-55.106258392333984, -38.38188171386719)), (('test', 1169), (-58.323177337646484, -47.74706268310547)), (('test', 1178), (-65.87779998779297, -43.69087219238281)), (('test', 1184), (-64.36878967285156, -40.58889389038086)), (('test', 1192), (-64.07308959960938…
671	1bgp	A	168	C5		['LEU', 'ASP', 'ALA', 'THR', 'ASP', 'LEU', 'VAL']	['-', 'H']	[[(('test', 1248), (-121.2297134399414, 140.9146270751953)), (('test', 1256), (-102.04924774169922, -178.9315643310547)), (('test', 1264), (-52.81731414794922, -41.3068733215332)), (('test', 1269), (-63.095088958740234, -44.285831451416016)), (('test', 1276), (-59.950626373291016, -45.29865646362305)), (('test', 1284), (-56.42190170288086, -55.156280517578125)), (('test', 1292), (-60.318840026855…
672	1bgp	A	198	C1		['PRO', 'ASP', 'PRO', 'THR', 'ILE', 'SER', 'PRO']	['-', 'T', 'S']	[[(('test', 1474), (-59.856842041015625, 145.77670288085938)), (('test', 1481), (-73.2740707397461, 119.51068878173828)), (('test', 1489), (-58.86431884765625, -14.388938903808594)), (('test', 1496), (-81.78524017333984, -16.73381233215332)), (('test', 1503), (-76.61125183105469, 127.87091064453125)), (('test', 1511), (-64.3284683227539, 142.78953552246094)), (('test', 1517), (-45.00324249267578,…
673	1bgp	A	300	C1		['ARG', 'ASN', 'CYS', 'SER', 'VAL', 'ARG', 'ASN']	['S', 'T', '-']	[[(('test', 2299), (-89.6166000366211, -9.056337356567383)), (('test', 2310), (-158.56126403808594, 119.18218231201172)), (('test', 2318), (-60.10892105102539, -24.153045654296875)), (('test', 2324), (-77.67711639404297, -19.342683792114258)), (('test', 2330), (-134.92698669433594, 157.23194885253906)), (('test', 2337), (-77.4034194946289, 150.37808227539062)), (('test', 2348), (-61.1294021606445…
674	1bgx	T	372	C1		['ASP', 'ASP', 'PRO', 'MET', 'LEU', 'LEU', 'ALA']	['-', 'H']	[[(('test', 6306), (-86.66070556640625, 146.39004516601562)), (('test', 6314), (-140.94967651367188, 129.6861572265625)), (('test', 6322), (-71.9950180053711, -15.26326847076416)), (('test', 6329), (-70.07303619384766, -35.59572982788086)), (('test', 6337), (-84.59191131591797, -18.93950080871582)), (('test', 6345), (-73.23332977294922, -43.61741256713867)), (('test', 6353), (-75.0034408569336, -…
675	1bgx	T	381	C1	surface	['LEU', 'ASP', 'PRO', 'SER', 'ASN', 'THR', 'THR']	['H', '-', 'T']	[[(('test', 6378), (-85.60067749023438, -36.09162902832031)), (('test', 6386), (-158.02333068847656, 116.08635711669922)), (('test', 6394), (-68.94287109375, -0.9581791758537292)), (('test', 6401), (-79.42251586914062, -22.221454620361328)), (('test', 6407), (-93.77532196044922, 78.9134750366211)), (('test', 6415), (-113.50425720214844, 30.65549087524414)), (('test', 6422), (-135.51693725585938, …
676	1bgx	T	655	C5		['VAL', 'ASP', 'PRO', 'LEU', 'MET', 'ARG', 'ARG']	['-', 'T', 'H']	[[(('test', 8543), (-82.0940933227539, 117.71746063232422)), (('test', 8550), (-91.43667602539062, 169.6085968017578)), (('test', 8558), (-64.50544738769531, -5.799984455108643)), (('test', 8565), (-84.73455047607422, -44.083778381347656)), (('test', 8573), (-76.2542495727539, -31.222938537597656)), (('test', 8581), (-71.43387603759766, -26.418310165405273)), (('test', 8592), (-75.3110122680664, …
677	1bh3	A	152	C1		['PRO', 'ASP', 'GLN', 'THR', 'VAL', 'ASP', 'SER']	['S', '-', 'T']	[[(('test', 1152), (-63.32487106323242, -20.714984893798828)), (('test', 1159), (-153.87530517578125, 88.09619140625)), (('test', 1167), (-65.3407211303711, -16.656185150146484)), (('test', 1176), (-81.72119903564453, -25.001556396484375)), (('test', 1183), (-87.82605743408203, 143.7356414794922)), (('test', 1190), (-43.488887786865234, 130.33987426757812)), (('test', 1198), (-58.32763671875, -26…
678	1bh3	A	156	C1		['VAL', 'ASP', 'SER', 'SER', 'LEU', 'VAL', 'THR']	['S', '-', 'G']	[[(('test', 1183), (-87.82605743408203, 143.7356414794922)), (('test', 1190), (-43.488887786865234, 130.33987426757812)), (('test', 1198), (-58.32763671875, -26.159273147583008)), (('test', 1204), (-72.751708984375, -13.753242492675781)), (('test', 1210), (-94.09073638916016, -7.543999671936035)), (('test', 1218), (-122.12084197998047, 152.53854370117188)), (('test', 1225), (-99.35818481445312, 1…
679	1bh6	A	269	C5		['ILE', 'ASN', 'VAL', 'GLU', 'ALA', 'ALA', 'ALA']	['-', 'H']	[[(('test', 1890), (-62.84870910644531, 150.42811584472656)), (('test', 1898), (-136.54307556152344, 96.17922973632812)), (('test', 1906), (-67.4744873046875, -27.81502342224121)), (('test', 1916), (-63.27069091796875, -44.973060607910156)), (('test', 1925), (-66.63362121582031, -42.810760498046875)), (('test', 1930), (-64.04801177978516, -31.90066909790039)), (('test', 1935), (-89.65511322021484…
680	1bhe	A	284	C1		['SER', 'ASP', 'LYS', 'SER', 'ALA', 'ALA', 'GLY']	['-', 'T']	[[(('test', 2091), (-165.40139770507812, -173.52891540527344)), (('test', 2097), (-150.4512939453125, -175.29434204101562)), (('test', 2105), (-69.67802429199219, -17.00272560119629)), (('test', 2114), (-87.78473663330078, -17.21697425842285)), (('test', 2120), (-142.58250427246094, 14.399490356445312)), (('test', 2125), (-75.26935577392578, 139.4927215576172)), (('test', 2130), (-152.05696105957…
681	1bhg	A	419	C5		['PHE', 'ASN', 'ASN', 'VAL', 'SER', 'LEU', 'HIS']	['G', 'S', 'H']	[[(('test', 3207), (-108.59928131103516, 38.67880630493164)), (('test', 3218), (-87.43769073486328, 163.789306640625)), (('test', 3226), (-58.57305908203125, -32.53951644897461)), (('test', 3234), (-69.16117858886719, -42.711124420166016)), (('test', 3241), (-55.96028518676758, -44.16246032714844)), (('test', 3247), (-65.89653778076172, -35.33321762084961)), (('test', 3255), (-68.74931335449219, …
682	1bhw	A	35	C5		['LEU', 'ASP', 'PRO', 'VAL', 'GLU', 'ALA', 'VAL']	['-', 'H']	[[(('test', 249), (-97.45033264160156, 135.2985382080078)), (('test', 257), (-80.90099334716797, 129.66758728027344)), (('test', 265), (-51.473297119140625, -43.82318878173828)), (('test', 272), (-62.203311920166016, -43.36091613769531)), (('test', 279), (-65.05577087402344, -43.41864013671875)), (('test', 288), (-54.36770248413086, -48.07907485961914)), (('test', 293), (-55.19247055053711, -45.2…
683	1bhw	A	108	C5	surface	['ASN', 'ASP', 'ARG', 'SER', 'VAL', 'ARG', 'ARG']	['S', 'H']	[[(('test', 801), (-69.70297241210938, -25.618362426757812)), (('test', 809), (-79.79170989990234, 118.81330108642578)), (('test', 817), (-56.50115203857422, -40.837886810302734)), (('test', 828), (-61.790645599365234, -37.22092056274414)), (('test', 834), (-66.50460815429688, -38.2298698425293)), (('test', 841), (-63.268096923828125, -43.804046630859375)), (('test', 852), (-61.97559356689453, -4…
684	1bhw	A	150	C5	surface	['LYS', 'ASP', 'VAL', 'SER', 'ALA', 'ALA', 'LEU']	['-', 'H']	[[(('test', 1132), (-135.5902557373047, 121.91133880615234)), (('test', 1141), (-86.23011016845703, 101.15222930908203)), (('test', 1149), (-57.875240325927734, -40.2343635559082)), (('test', 1156), (-61.02153778076172, -52.14674377441406)), (('test', 1162), (-60.39008712768555, -42.06932067871094)), (('test', 1167), (-59.027225494384766, -46.50144577026367)), (('test', 1172), (-64.87191009521484…
685	1bhw	A	227	C5	surface	['LEU', 'ASN', 'PHE', 'THR', 'GLN', 'GLY', 'ILE']	['-', 'H']	[[(('test', 1739), (-87.55668640136719, 165.19635009765625)), (('test', 1747), (-92.54949951171875, 110.97139739990234)), (('test', 1755), (-61.37002944946289, -55.0948371887207)), (('test', 1766), (-48.182674407958984, -50.12791061401367)), (('test', 1773), (-60.80844497680664, -39.79087448120117)), (('test', 1782), (-63.77459716796875, -39.913597106933594)), (('test', 1786), (-67.4140853881836,…
686	1bhw	A	264	C5	surface	['GLY', 'ASP', 'LEU', 'LEU', 'ASN', 'ALA', 'PHE']	['S', '-', 'H']	[[(('test', 2043), (-109.46642303466797, -99.06847381591797)), (('test', 2047), (-92.55672454833984, 97.21472930908203)), (('test', 2055), (-66.84286499023438, -38.35084533691406)), (('test', 2063), (-64.101806640625, -40.23264694213867)), (('test', 2071), (-70.37673950195312, -33.19295883178711)), (('test', 2079), (-64.28795623779297, -37.805641174316406)), (('test', 2084), (-66.82147216796875, …
687	1bhw	A	300	C5	surface	['GLU', 'ASP', 'TYR', 'ASP', 'GLY', 'VAL', 'TRP']	['-', 'H']	[[(('test', 2320), (-102.21990966796875, 159.8319549560547)), (('test', 2329), (-105.71755981445312, -177.56521606445312)), (('test', 2337), (-57.06044006347656, -31.247787475585938)), (('test', 2349), (-60.22817611694336, -50.92517852783203)), (('test', 2357), (-58.29893112182617, -38.30894470214844)), (('test', 2361), (-59.638492584228516, -54.64025115966797)), (('test', 2368), (-63.68579101562…
688	1bi0	A	93	C2		['LEU', 'ASP', 'ILE', 'ASN', 'LYS', 'VAL', 'HIS']	['-', 'H']	[[(('test', 682), (-60.28234100341797, 148.8134307861328)), (('test', 690), (-50.615238189697266, 124.26107025146484)), (('test', 698), (-49.861454010009766, -33.0707893371582)), (('test', 706), (-70.77216339111328, -13.274131774902344)), (('test', 714), (-105.07770538330078, -27.0079345703125)), (('test', 723), (-39.54255294799805, -47.51312255859375)), (('test', 730), (-65.31157684326172, -44.6…
689	1bi7	A	104	C5	surface	['GLN', 'ASP', 'LEU', 'THR', 'THR', 'TYR', 'LEU']	['-', 'B', 'H']	[[(('test', 567), (175.3095245361328, 118.10382080078125)), (('test', 576), (-87.43910217285156, 161.04412841796875)), (('test', 584), (-56.915985107421875, -24.284440994262695)), (('test', 592), (-64.51166534423828, -58.393184661865234)), (('test', 599), (-66.18891143798828, -24.836700439453125)), (('test', 606), (-60.91083526611328, -65.87181854248047)), (('test', 618), (-55.850120544433594, -3…
690	1bi7	A	270	C5		['ILE', 'ASP', 'GLU', 'LEU', 'GLY', 'LYS', 'ASP']	['-', 'H']	[[(('test', 1881), (-92.1109390258789, 113.38343811035156)), (('test', 1889), (-58.165618896484375, 164.27438354492188)), (('test', 1897), (-46.2470588684082, -63.15776062011719)), (('test', 1906), (-58.55592727661133, -23.613750457763672)), (('test', 1914), (-74.77672576904297, -53.16594314575195)), (('test', 1918), (-49.328922271728516, -36.053184509277344)), (('test', 1927), (-66.3334197998046…
691	1bi8	B	20	C5	surface	['GLY', 'ASP', 'VAL', 'GLN', 'GLU', 'VAL', 'ARG']	['T', '-', 'H']	[[(('test', 2205), (73.94622802734375, 18.048900604248047)), (('test', 2209), (-79.54093933105469, 101.93463897705078)), (('test', 2217), (-64.6799545288086, -54.47956085205078)), (('test', 2224), (-40.90288543701172, -59.1190299987793)), (('test', 2233), (-57.309486389160156, -49.977622985839844)), (('test', 2242), (-52.54420471191406, -44.364463806152344)), (('test', 2249), (-69.93896484375, -3…
692	1bi8	B	131	C1		['SER', 'ASP', 'LEU', 'HIS', 'ARG', 'ARG', 'ASP']	['S', '-', 'T']	[[(('test', 3031), (-104.08450317382812, 149.8689727783203)), (('test', 3037), (-76.85874938964844, 96.72789764404297)), (('test', 3045), (-75.3131103515625, 5.7806901931762695)), (('test', 3053), (-95.28636932373047, -19.934646606445312)), (('test', 3063), (-57.12083053588867, 137.17613220214844)), (('test', 3074), (-93.9646224975586, 142.71499633789062)), (('test', 3085), (-71.45800018310547, 1…
693	1bif	A	95	C5		['ASP', 'ASN', 'GLU', 'GLU', 'GLY', 'LEU', 'LYS']	['T', '-', 'H']	[[(('test', 473), (-105.86640930175781, 10.92663288116455)), (('test', 481), (-90.97405242919922, 92.71709442138672)), (('test', 489), (-57.460777282714844, -41.507728576660156)), (('test', 498), (-70.40547180175781, -41.18763732910156)), (('test', 507), (-61.927207946777344, -46.36713409423828)), (('test', 511), (-55.59430694580078, -43.699562072753906)), (('test', 519), (-58.32286834716797, -47…
694	1bif	A	182	C5		['ARG', 'ASP', 'SER', 'ASP', 'GLU', 'ALA', 'THR']	['S', '-', 'H']	[[(('test', 1164), (-125.89825439453125, 155.1197967529297)), (('test', 1175), (-67.1512680053711, 133.8181610107422)), (('test', 1183), (-49.877464294433594, -43.13550567626953)), (('test', 1189), (-72.5688247680664, -39.04935836791992)), (('test', 1197), (-73.99385833740234, -38.0206184387207)), (('test', 1206), (-57.00074005126953, -49.10013961791992)), (('test', 1211), (-59.67142868041992, -4…
695	1bif	A	205	C4		['LEU', 'ASP', 'GLU', 'GLU', 'GLN', 'ASP', 'ARG']	['-', 'T']	[[(('test', 1361), (-56.865081787109375, 127.54808807373047)), (('test', 1369), (-104.41561889648438, 139.59999084472656)), (('test', 1377), (-60.074005126953125, -37.360389709472656)), (('test', 1386), (-96.90579223632812, -52.7116584777832)), (('test', 1395), (-57.48344421386719, -35.547264099121094)), (('test', 1404), (-114.58883666992188, 25.986400604248047)), (('test', 1412), (-60.0628814697…
696	1bif	A	231	C5		['ALA', 'ASP', 'HIS', 'ILE', 'GLN', 'SER', 'ARG']	['-', 'S', 'H']	[[(('test', 1576), (-77.93077087402344, -21.016380310058594)), (('test', 1581), (-158.99765014648438, -167.66119384765625)), (('test', 1589), (-64.85542297363281, -49.48661422729492)), (('test', 1599), (-64.38534545898438, -34.420284271240234)), (('test', 1607), (-70.84479522705078, -33.53998565673828)), (('test', 1616), (-65.30770111083984, -41.163394927978516)), (('test', 1624), (-70.1332321166…
697	1biy	A	162	C5		['VAL', 'ASP', 'ARG', 'GLN', 'ALA', 'TYR', 'PRO']	['S', '-', 'T']	[[(('test', 1262), (-75.9719009399414, 170.43385314941406)), (('test', 1269), (-108.09442138671875, 93.4582748413086)), (('test', 1277), (-45.02617263793945, -33.3524169921875)), (('test', 1288), (-40.16477966308594, -59.1225700378418)), (('test', 1297), (-81.35736846923828, -39.372642517089844)), (('test', 1302), (-128.8408660888672, 90.70468139648438)), (('test', 1314), (-86.72704315185547, -24…
698	1biy	A	315	C5		['VAL', 'ASP', 'SER', 'ALA', 'LEU', 'TYR', 'LEU']	['-', 'H']	[[(('test', 2453), (-98.77690124511719, 118.1451416015625)), (('test', 2460), (-79.99089813232422, -177.1388397216797)), (('test', 2468), (-50.23432159423828, -59.53996276855469)), (('test', 2474), (-48.40105438232422, -49.51111602783203)), (('test', 2479), (-67.86334991455078, -43.78323745727539)), (('test', 2487), (-48.001468658447266, -67.90672302246094)), (('test', 2499), (-43.32269287109375,…
699	1bj1	H	52	C4	surface	['ILE', 'ASN', 'THR', 'TYR', 'THR', 'GLY', 'GLU']	['E', '-', 'T']	[[(('test', 376), (-131.00640869140625, 138.1046142578125)), (('test', 384), (-78.72949981689453, 109.48902893066406)), (('test', 392), (-73.99011993408203, 1.343629002571106)), (('test', 399), (-104.05160522460938, -34.6497802734375)), (('test', 411), (-110.40890502929688, -19.466466903686523)), (('test', 418), (94.27002716064453, -9.486905097961426)), (('test', 422), (-67.98272705078125, 122.01…
700	1bj3	B	22	C5	surface	['LYS', 'ASN', 'TRP', 'ALA', 'ASP', 'ALA', 'GLU']	['E', '-', 'H']	[[(('test', 1237), (-138.05075073242188, 156.67300415039062)), (('test', 1246), (-63.88454818725586, 173.6452178955078)), (('test', 1254), (-60.89277648925781, -55.108402252197266)), (('test', 1268), (-55.553993225097656, -48.94672775268555)), (('test', 1273), (-61.843421936035156, -45.877227783203125)), (('test', 1281), (-63.28886032104492, -23.513750076293945)), (('test', 1286), (-89.8060302734…
701	1bj7	A	8	C1		['ILE', 'ASP', 'PRO', 'SER', 'LYS', 'ILE', 'PRO']	['-', 'G', 'S']	[[(('test', 10), (-103.64936065673828, 108.6602554321289)), (('test', 18), (-59.530364990234375, -25.975130081176758)), (('test', 25), (-69.23951721191406, -15.815709114074707)), (('test', 31), (-91.2403793334961, -7.506030559539795)), (('test', 40), (-64.34169006347656, -52.2009162902832)), (('test', 48), (-69.35763549804688, 145.35093688964844))]]
702	1bjf	A	81	C5	surface	['ILE', 'ASP', 'PHE', 'ARG', 'GLU', 'PHE', 'ILE']	['E', 'H']	[[(('test', 620), (-115.63884735107422, 105.89553833007812)), (('test', 628), (-78.58911895751953, 168.9784393310547)), (('test', 636), (-53.191280364990234, -37.53385925292969)), (('test', 647), (-58.40009689331055, -63.05493927001953)), (('test', 658), (-56.19815444946289, -31.87621307373047)), (('test', 667), (-60.78683853149414, -63.70867919921875)), (('test', 678), (-51.423377990722656, -43.…
703	1bjn	A	227	C5	surface	['LEU', 'ASP', 'TYR', 'SER', 'ILE', 'LEU', 'ASN']	['G', '-', 'H']	[[(('test', 1739), (-109.10481262207031, -5.769626140594482)), (('test', 1747), (-75.66560363769531, 114.26905059814453)), (('test', 1755), (-57.97846221923828, -36.61982727050781)), (('test', 1767), (-66.29217529296875, -43.431400299072266)), (('test', 1773), (-67.92312622070312, -41.74576950073242)), (('test', 1781), (-64.19237518310547, -43.810707092285156)), (('test', 1789), (-63.111057281494…
704	1bjn	A	306	C1		['ALA', 'ASP', 'SER', 'ALA', 'LEU', 'ASP', 'LYS']	['S', 'G', 'H']	[[(('test', 2381), (-63.354042053222656, -33.3139762878418)), (('test', 2386), (-116.43180084228516, 99.82723236083984)), (('test', 2394), (-64.52545166015625, -11.730050086975098)), (('test', 2400), (-72.01598358154297, -11.447524070739746)), (('test', 2405), (-100.37962341308594, 1.636020541191101)), (('test', 2413), (-50.66096878051758, -55.193485260009766)), (('test', 2421), (-60.223430633544…
705	1bjr	E	26	C1		['TYR', 'ASP', 'GLU', 'SER', 'ALA', 'GLY', 'GLN']	['-', 'T']	[[(('test', 178), (-160.1475067138672, 157.1762237548828)), (('test', 190), (-69.97791290283203, 139.3552703857422)), (('test', 198), (-64.42303466796875, -15.089848518371582)), (('test', 207), (-58.941471099853516, -31.056121826171875)), (('test', 213), (44.2711181640625, 39.680912017822266)), (('test', 218), (73.40719604492188, 19.99886131286621)), (('test', 222), (-66.31015014648438, 137.24404…
706	1bk0	A	21	C5		['ASP', 'ASP', 'GLN', 'ALA', 'ALA', 'LYS', 'MET']	['S', '-', 'H']	[[(('test', 125), (-115.46578216552734, 21.051746368408203)), (('test', 133), (-89.1751708984375, 94.5799331665039)), (('test', 141), (-60.73103713989258, -39.67911148071289)), (('test', 150), (-64.16067504882812, -41.47176742553711)), (('test', 155), (-64.24444580078125, -37.180381774902344)), (('test', 160), (-64.22998046875, -39.330379486083984)), (('test', 169), (-61.667728424072266, -38.8675…
707	1bk0	A	50	C5		['ILE', 'ASN', 'VAL', 'GLN', 'ARG', 'LEU', 'SER']	['-', 'H']	[[(('test', 348), (-95.3861312866211, 139.77687072753906)), (('test', 356), (-80.95111846923828, 87.12132263183594)), (('test', 364), (-75.01707458496094, -26.482154846191406)), (('test', 371), (-64.5490951538086, -41.68611526489258)), (('test', 380), (-69.03317260742188, -39.035064697265625)), (('test', 391), (-55.43841552734375, -48.4592170715332)), (('test', 399), (-61.94422149658203, -41.8098…
708	1bk0	A	79	C1		['TYR', 'ASN', 'LYS', 'GLU', 'HIS', 'GLN', 'ASP']	['T', '-']	[[(('test', 585), (-107.49740600585938, -22.446775436401367)), (('test', 597), (-139.86463928222656, 106.87210845947266)), (('test', 605), (-62.60589599609375, -17.98439598083496)), (('test', 614), (-71.7857666015625, -21.843181610107422)), (('test', 623), (-101.19174194335938, 65.43000030517578)), (('test', 633), (-62.49177169799805, -23.50026512145996)), (('test', 642), (-82.87247467041016, -12…
709	1bk0	A	107	C1		['LEU', 'ASN', 'PRO', 'ASN', 'PHE', 'THR', 'PRO']	['-', 'T']	[[(('test', 817), (-108.30030059814453, -171.47671508789062)), (('test', 825), (-48.90077209472656, 123.24737548828125)), (('test', 833), (-60.786109924316406, -21.265045166015625)), (('test', 840), (-76.29669952392578, -7.8643693923950195)), (('test', 848), (-79.15287017822266, 78.04742431640625)), (('test', 859), (-96.38787078857422, 169.2349395751953)), (('test', 866), (-55.77555847167969, -30…
710	1bk0	A	245	C1		['ALA', 'ASP', 'ASP', 'THR', 'GLY', 'TYR', 'LEU']	['-', 'T', 'S', 'E']	[[(('test', 1927), (-80.19339752197266, 154.29762268066406)), (('test', 1932), (-155.5432891845703, 98.3418197631836)), (('test', 1940), (-82.0151138305664, 14.211745262145996)), (('test', 1948), (-107.7387924194336, -16.042097091674805)), (('test', 1955), (-117.49877166748047, 176.84774780273438)), (('test', 1959), (-109.38162994384766, 127.46732330322266)), (('test', 1971), (-82.01421356201172,…
711	1bk4	A	212	C1		['LEU', 'ASN', 'GLU', 'GLY', 'TYR', 'ALA', 'LYS']	['-', 'G']	[[(('test', 1400), (-176.13380432128906, 156.82574462890625)), (('test', 1408), (-78.29371643066406, 97.10234069824219)), (('test', 1416), (-70.6850814819336, 1.005804419517517)), (('test', 1425), (-71.7890396118164, -10.994168281555176)), (('test', 1429), (-104.72712707519531, 22.773937225341797)), (('test', 1441), (-46.92019271850586, -33.130123138427734)), (('test', 1446), (-65.63284301757812,…
712	1bk4	A	220	C5		['PHE', 'ASP', 'PRO', 'ALA', 'VAL', 'THR', 'GLU']	['-', 'H']	[[(('test', 1463), (-59.18695831298828, 140.6014404296875)), (('test', 1474), (-77.3568115234375, 160.36158752441406)), (('test', 1482), (-52.57924270629883, -30.40340805053711)), (('test', 1489), (-64.29502868652344, -47.931697845458984)), (('test', 1494), (-68.87972259521484, -42.04914474487305)), (('test', 1501), (-58.37883758544922, -34.771697998046875)), (('test', 1508), (-75.21153259277344,…
713	1bk4	A	309	C1		['THR', 'ASP', 'ILE', 'HIS', 'GLN', 'ARG', 'ALA']	['S', 'T', '-', 'B']	[[(('test', 2151), (-114.69498443603516, -22.84628677368164)), (('test', 2158), (-138.927734375, 140.28561401367188)), (('test', 2166), (-64.14013671875, -18.16729164123535)), (('test', 2174), (-110.8065185546875, 19.001420974731445)), (('test', 2184), (-60.90999984741211, 144.56918334960938)), (('test', 2193), (-105.78836059570312, 171.49591064453125)), (('test', 2204), (-160.28086853027344, 145…
714	1bk9	A	39	C5		['GLN', 'ASP', 'ALA', 'THR', 'ASP', 'ARG', 'CYS']	['-', 'S', 'H']	[[(('test', 355), (-80.65631866455078, -27.83693504333496)), (('test', 367), (-158.0231475830078, -170.0928955078125)), (('test', 376), (-66.61206817626953, -47.01382827758789)), (('test', 382), (-57.103172302246094, -47.268829345703125)), (('test', 391), (-61.15993118286133, -37.01340103149414)), (('test', 400), (-67.30474090576172, -35.775177001953125)), (('test', 417), (-58.30685806274414, -39…
715	1bk9	A	89	C5		['ASP', 'ASP', 'PRO', 'CYS', 'LYS', 'LYS', 'GLU']	['S', '-', 'H']	[[(('test', 723), (-98.81595611572266, 7.895631313323975)), (('test', 732), (-113.9074478149414, 116.70811462402344)), (('test', 741), (-60.74630355834961, -42.755672454833984)), (('test', 748), (-65.3365249633789, -44.73944854736328)), (('test', 755), (-65.12605285644531, -37.683815002441406)), (('test', 768), (-62.05991744995117, -39.12035369873047)), (('test', 781), (-55.04563903808594, -44.40…
716	1bk9	A	114	C5		['TYR', 'ASN', 'ASP', 'LYS', 'LYS', 'TYR', 'TRP']	['-', 'H']	[[(('test', 960), (-58.544677734375, 133.8184356689453)), (('test', 974), (-154.0341033935547, 82.2869873046875)), (('test', 985), (-64.89485168457031, -24.158262252807617)), (('test', 994), (-63.631710052490234, -44.3969841003418)), (('test', 1007), (-77.80592346191406, -48.20602035522461)), (('test', 1020), (-100.2695541381836, -7.147071361541748)), (('test', 1034), (-68.75312042236328, 138.855…
717	1bkj	A	2	C5	surface	['ASN', 'ASN', 'THR', 'ILE', 'GLU', 'THR']	['Missing', '-', 'H']	[[(('test', 10), (-66.34947204589844, -29.05119514465332)), (('test', 15), (-67.10645294189453, -46.71560287475586)), (('test', 22), (-70.91638946533203, -36.392364501953125)), (('test', 30), (-64.44009399414062, -35.982059478759766)), (('test', 35), (-69.4459228515625, -47.78114318847656))]]
718	1bkj	A	53	C5	surface	['THR', 'ASP', 'SER', 'GLU', 'LYS', 'ARG', 'ASN']	['-', 'H']	[[(('test', 369), (-104.9599380493164, -22.83986473083496)), (('test', 376), (-65.45183563232422, 116.833251953125)), (('test', 384), (-61.75387954711914, -23.765235900878906)), (('test', 390), (-79.18768310546875, -36.453704833984375)), (('test', 399), (-69.57853698730469, -34.49369812011719)), (('test', 408), (-66.25391387939453, -36.21839904785156)), (('test', 419), (-69.6034927368164, -40.275…
719	1bkj	A	90	C1	surface	['ILE', 'ASN', 'PRO', 'ASP', 'VAL', 'GLN', 'ALA']	['H', '-', 'T']	[[(('test', 659), (-69.5551986694336, -45.34309387207031)), (('test', 667), (-141.54737854003906, 115.50483703613281)), (('test', 675), (-70.55657196044922, -9.690103530883789)), (('test', 682), (-81.81686401367188, -3.2255542278289795)), (('test', 690), (-59.35897445678711, 129.79818725585938)), (('test', 697), (-103.59469604492188, 97.51649475097656)), (('test', 706), (-93.89551544189453, 0.884…
720	1bkj	A	185	C1	surface	['LEU', 'ASN', 'LEU', 'ASP', 'ASP', 'ILE', 'GLN']	['-', 'H']	[[(('test', 1339), (-73.7542495727539, 134.1381072998047)), (('test', 1347), (-99.47598266601562, 110.1435317993164)), (('test', 1355), (-59.32905960083008, -16.7261962890625)), (('test', 1363), (-70.57511901855469, -24.7135066986084)), (('test', 1371), (-76.9201889038086, -32.50422286987305)), (('test', 1379), (-72.99219512939453, -36.472232818603516)), (('test', 1387), (-68.76008605957031, -35.…
721	1bkr	A	91	C5		['PRO', 'ASP', 'GLU', 'LYS', 'SER', 'ILE', 'ILE']	['-', 'H']	[[(('test', 714), (-71.0259017944336, 171.45352172851562)), (('test', 721), (-85.83377075195312, 122.94706726074219)), (('test', 729), (-56.89310073852539, -49.24970245361328)), (('test', 738), (-60.469261169433594, -43.917015075683594)), (('test', 747), (-60.30585861206055, -43.95682144165039)), (('test', 753), (-65.26810455322266, -43.933956146240234)), (('test', 761), (-60.956268310546875, -43…
722	1blb	A	153	C1	surface	['LYS', 'ASP', 'SER', 'GLY', 'ASP', 'PHE', 'GLY']	['-', 'H']	[[(('test', 1260), (-73.76594543457031, -38.35862350463867)), (('test', 1269), (-141.02842712402344, 164.344482421875)), (('test', 1277), (-52.748435974121094, -36.744930267333984)), (('test', 1283), (-40.85496520996094, -29.981910705566406)), (('test', 1287), (-126.14871978759766, 10.352388381958008)), (('test', 1295), (-136.92335510253906, 27.1947078704834)), (('test', 1306), (47.27820205688476…
723	1ble	A	153	C5		['GLU', 'ASP', 'PHE', 'VAL', 'GLN', 'ILE', 'LEU']	['E', 'H']	[[(('test', 1169), (-95.92733764648438, 156.07369995117188)), (('test', 1178), (-88.8628921508789, 125.93461608886719)), (('test', 1186), (-78.44564819335938, -38.94245147705078)), (('test', 1197), (-55.42201232910156, -56.03484344482422)), (('test', 1204), (-54.15224075317383, -44.66273498535156)), (('test', 1213), (-60.43082809448242, -45.50465393066406)), (('test', 1221), (-64.78646087646484, …
724	1bli	A	60	C1		['TYR', 'ASP', 'LEU', 'TYR', 'ASP', 'LEU', 'GLY']	['S', 'B', 'T', '-']	[[(('test', 452), (-84.34297943115234, -55.987274169921875)), (('test', 464), (-135.2873077392578, 108.24662780761719)), (('test', 472), (-67.61784362792969, -16.322479248046875)), (('test', 480), (-98.35565948486328, 3.0157766342163086)), (('test', 492), (-108.79859924316406, 90.8272933959961)), (('test', 500), (-89.86610412597656, 40.037086486816406)), (('test', 508), (83.68148803710938, 40.771…
725	1bli	A	124	C1		['ALA', 'ASP', 'ARG', 'ASN', 'ARG', 'VAL', 'ILE']	['T', 'E']	[[(('test', 947), (-83.95277404785156, -20.235219955444336)), (('test', 952), (-155.4043731689453, 92.50675964355469)), (('test', 960), (-64.26905822753906, -9.93337345123291)), (('test', 971), (-83.24922180175781, -12.010320663452148)), (('test', 979), (-97.94096374511719, 119.88143157958984)), (('test', 990), (-85.20204162597656, 132.1088104248047)), (('test', 997), (-121.82476043701172, 19.651…
726	1bli	A	303	C1		['TYR', 'ASP', 'MET', 'ARG', 'LYS', 'LEU', 'LEU']	['S', '-', 'G']	[[(('test', 2474), (-69.87113189697266, 140.6811065673828)), (('test', 2486), (-86.40525817871094, 105.35597229003906)), (('test', 2494), (-60.6359748840332, -16.755266189575195)), (('test', 2502), (-67.584228515625, -21.15189552307129)), (('test', 2513), (-64.84521484375, -21.37635040283203)), (('test', 2522), (-59.79011535644531, -20.452228546142578)), (('test', 2530), (-84.19915771484375, -9.1…
727	1bli	A	416	C1		['GLY', 'ASP', 'SER', 'SER', 'VAL', 'ALA', 'ASN']	['-', 'T', 'S']	[[(('test', 3402), (95.56717681884766, 164.67762756347656)), (('test', 3406), (-134.4044952392578, 136.22877502441406)), (('test', 3414), (-58.329891204833984, -19.086990356445312)), (('test', 3420), (-81.14768981933594, -9.201310157775879)), (('test', 3426), (-122.09591674804688, 110.09664916992188)), (('test', 3433), (-55.88932418823242, 130.85279846191406)), (('test', 3438), (60.89086151123047…
728	1bli	A	451	C1		['HIS', 'ASP', 'ILE', 'THR', 'GLY', 'ASN', 'ARG']	['E', 'T', 'S']	[[(('test', 3647), (-138.2589111328125, 157.97840881347656)), (('test', 3657), (-71.0335464477539, 106.71350860595703)), (('test', 3665), (-64.63517761230469, -18.484968185424805)), (('test', 3673), (-81.6215591430664, -19.070253372192383)), (('test', 3680), (83.30284118652344, 1.4062522649765015)), (('test', 3684), (-69.74604034423828, -30.97914695739746)), (('test', 3692), (-121.03950500488281,…
729	1bll	E	330	C1	surface	['ASP', 'ASN', 'THR', 'ASP', 'ALA', 'GLU', 'GLY']	['-', 'T', 'H']	[[(('test', 2451), (-65.82555389404297, -26.07282257080078)), (('test', 2459), (-139.080810546875, 122.98640441894531)), (('test', 2467), (-71.20774841308594, -16.0279541015625)), (('test', 2474), (-92.5101089477539, 14.595686912536621)), (('test', 2482), (-115.91232299804688, 61.19981384277344)), (('test', 2487), (-95.26531982421875, -21.69257926940918)), (('test', 2496), (-60.45732498168945, -4…
730	1blu	A	61	C1		['LYS', 'ASP', 'PRO', 'SER', 'HIS', 'GLU', 'GLU']	['E', '-', 'T', 'S']	[[(('test', 438), (-67.42342376708984, 144.98544311523438)), (('test', 447), (-96.03411102294922, 108.89270782470703)), (('test', 455), (-62.37418746948242, -28.33959197998047)), (('test', 462), (-81.61827850341797, -0.6446770429611206)), (('test', 468), (-141.22412109375, 70.28750610351562)), (('test', 478), (-90.85675811767578, 116.46781158447266)), (('test', 487), (-127.37431335449219, 146.592…
731	1bm9	A	92	C5		['LYS', 'ASP', 'TYR', 'GLU', 'ALA', 'ALA', 'LYS']	['S', '-', 'H']	[[(('test', 910), (-90.87983703613281, -39.684967041015625)), (('test', 923), (-130.10821533203125, 86.95133972167969)), (('test', 932), (-68.86598205566406, -31.421157836914062)), (('test', 946), (-64.38948822021484, -40.96633529663086)), (('test', 956), (-64.95327758789062, -42.753753662109375)), (('test', 962), (-58.28261947631836, -42.058956146240234)), (('test', 968), (-64.2842788696289, -33…
732	1bml	C	111	C1	surface	['THR', 'ASP', 'ARG', 'ASN', 'GLY', 'LYS', 'VAL']	['E', '-', 'T']	[[(('test', 4398), (-154.0943603515625, 135.99131774902344)), (('test', 4405), (-78.76141357421875, 173.69256591796875)), (('test', 4413), (-52.035587310791016, -14.884947776794434)), (('test', 4424), (-109.4176254272461, 14.88538646697998)), (('test', 4432), (84.09993743896484, -2.2796735763549805)), (('test', 4436), (-63.80326461791992, 118.70507049560547)), (('test', 4445), (-79.41873931884766…
733	1bmo	A	80	C1	surface	['GLN', 'ASP', 'PRO', 'THR', 'SER', 'CYS', 'PRO']	['-', 'G', 'S']	[[(('test', 194), (-75.43446350097656, 145.43002319335938)), (('test', 203), (-74.77056884765625, 116.88744354248047)), (('test', 211), (-51.310916900634766, -28.333345413208008)), (('test', 218), (-82.04769897460938, -5.421553611755371)), (('test', 225), (-86.57476806640625, -5.564120769500732)), (('test', 231), (-76.46666717529297, 146.78436279296875)), (('test', 237), (-66.24893951416016, 144.…
734	1bmo	A	185	C1		['GLU', 'ASN', 'GLU', 'LYS', 'ARG', 'LEU', 'GLU']	['T', '-', 'S']	[[(('test', 1046), (-92.90970611572266, 62.16947555541992)), (('test', 1055), (-129.43161010742188, 113.58528900146484)), (('test', 1063), (-46.12425231933594, -35.20145034790039)), (('test', 1072), (-73.55839538574219, -22.22127342224121)), (('test', 1081), (-52.79960632324219, 121.81873321533203)), (('test', 1092), (-69.93701934814453, 131.11886596679688)), (('test', 1100), (-68.38499450683594,…
735	1bmv	2	3116	C2		['TRP', 'ASN', 'PRO', 'ALA', 'CYS', 'THR', 'LYS']	['E', '-', 'T']	[[(('test', 3835), (-154.96585083007812, 134.8363494873047)), (('test', 3849), (-95.36217498779297, 106.9192123413086)), (('test', 3857), (-54.49150466918945, -23.336299896240234)), (('test', 3864), (-65.09172821044922, -27.93869972229004)), (('test', 3869), (-105.68001556396484, -44.256221771240234)), (('test', 3875), (-114.4278335571289, 97.09573364257812)), (('test', 3882), (-79.25637817382812…
736	1bn8	A	37	C5		['SER', 'ASN', 'ARG', 'ASN', 'GLN', 'LEU', 'VAL']	['-', 'S', 'H']	[[(('test', 244), (-131.2809600830078, 7.644008636474609)), (('test', 250), (-157.19676208496094, 171.06175231933594)), (('test', 258), (-57.764488220214844, -42.92617416381836)), (('test', 269), (-59.91383361816406, -45.798091888427734)), (('test', 277), (-66.47357177734375, -41.35942077636719)), (('test', 286), (-60.79421615600586, -49.77696228027344)), (('test', 294), (-60.86412811279297, -41.…
737	1bn8	A	80	C1		['LYS', 'ASP', 'PRO', 'GLU', 'TYR', 'ASP', 'LEU']	['-', 'T']	[[(('test', 578), (-61.05250549316406, 127.18877410888672)), (('test', 587), (-65.01978302001953, 143.19459533691406)), (('test', 595), (-51.426414489746094, -31.807207107543945)), (('test', 602), (-94.39923095703125, -4.864699363708496)), (('test', 611), (-81.01871490478516, 137.0642547607422)), (('test', 623), (-149.03138732910156, 119.46211242675781)), (('test', 631), (-56.699588775634766, -40…
738	1bn8	A	84	C5		['TYR', 'ASP', 'LEU', 'ASP', 'LYS', 'TYR', 'LEU']	['-', 'H']	[[(('test', 611), (-81.01871490478516, 137.0642547607422)), (('test', 623), (-149.03138732910156, 119.46211242675781)), (('test', 631), (-56.699588775634766, -40.817440032958984)), (('test', 639), (-58.2718391418457, -44.48766326904297)), (('test', 647), (-67.36213684082031, -38.57278823852539)), (('test', 656), (-63.038936614990234, -45.4151611328125)), (('test', 668), (-61.351593017578125, -43.…
739	1bn8	A	93	C2		['TYR', 'ASP', 'PRO', 'SER', 'THR', 'TRP', 'GLY']	['T', '-', 'H']	[[(('test', 690), (-108.70276641845703, 21.101072311401367)), (('test', 702), (-57.88621520996094, 128.1460723876953)), (('test', 710), (-55.393192291259766, -28.7219295501709)), (('test', 717), (-69.31427001953125, -21.661052703857422)), (('test', 723), (-121.6505355834961, -29.99700927734375)), (('test', 730), (-89.37960815429688, -29.298656463623047)), (('test', 744), (82.73176574707031, -172.…
740	1bn8	A	170	C1		['TRP', 'ASP', 'PRO', 'THR', 'ASP', 'GLY', 'SER']	['E', 'T', 'S']	[[(('test', 1294), (-80.8990707397461, 129.31883239746094)), (('test', 1308), (-129.8438262939453, 96.61363983154297)), (('test', 1316), (-71.66312408447266, -16.92407989501953)), (('test', 1323), (-92.46929168701172, -4.778030872344971)), (('test', 1330), (-83.56784057617188, 100.0431137084961)), (('test', 1338), (86.60436248779297, -168.0349578857422)), (('test', 1342), (-76.79009246826172, -34…
741	1bn8	A	358	C5		['ILE', 'ASN', 'ALA', 'SER', 'ALA', 'ALA', 'ASN']	['-', 'H']	[[(('test', 2774), (-131.68502807617188, 167.84881591796875)), (('test', 2782), (-125.91425323486328, 97.4642105102539)), (('test', 2790), (-61.901649475097656, -40.509925842285156)), (('test', 2795), (-60.76826858520508, -49.578147888183594)), (('test', 2801), (-66.24163055419922, -32.87936019897461)), (('test', 2806), (-64.94792938232422, -23.022632598876953)), (('test', 2811), (-104.7344512939…
742	1bnl	A	107	C1		['LYS', 'ASP', 'VAL', 'LEU', 'ARG', 'HIS', 'PRO']	['-', 'B', 'G', 'S']	[[(('test', 816), (-85.51571655273438, 140.97166442871094)), (('test', 825), (-82.55978393554688, 100.8020248413086)), (('test', 833), (-44.698734283447266, -41.72357940673828)), (('test', 840), (-79.0744857788086, -10.749442100524902)), (('test', 848), (-138.2513885498047, 29.288837432861328)), (('test', 859), (-131.4976806640625, 125.08856201171875)), (('test', 869), (-48.562870025634766, -9.17…
743	1bnl	A	124	C1		['SER', 'ASP', 'PRO', 'ASN', 'GLY', 'ARG', 'ARG']	['B', '-', 'T', 'S']	[[(('test', 963), (-129.83230590820312, 164.31039428710938)), (('test', 969), (-87.64985656738281, 175.8376922607422)), (('test', 977), (-60.643226623535156, -10.436713218688965)), (('test', 984), (-107.02655029296875, 18.577922821044922)), (('test', 992), (67.23992156982422, 32.78867721557617)), (('test', 996), (-105.51844787597656, 142.39833068847656)), (('test', 1007), (-65.3856430053711, 143.…
744	1bo1	A	287	C5		['HIS', 'ASP', 'VAL', 'ASP', 'ARG', 'ALA', 'GLU']	['E', 'H']	[[(('test', 2042), (-129.67352294921875, 109.30978393554688)), (('test', 2052), (-85.70394134521484, 114.3658218383789)), (('test', 2060), (-62.2573127746582, -54.99738693237305)), (('test', 2067), (-52.363460540771484, -38.44841766357422)), (('test', 2075), (-69.13886260986328, -39.26061248779297)), (('test', 2086), (-59.22401809692383, -42.331546783447266)), (('test', 2091), (-54.88277816772461…
745	1bo7	A	39	C1		['PHE', 'ASP', 'LEU', 'SER', 'LYS', 'GLY', 'PHE']	['E', 'T', 'S', '-']	[[(('test', 315), (-117.78633880615234, 130.93487548828125)), (('test', 326), (-92.29832458496094, 101.51405334472656)), (('test', 334), (-66.84942626953125, -4.183994293212891)), (('test', 342), (-90.45634460449219, -9.401468276977539)), (('test', 348), (-91.51506805419922, -8.733856201171875)), (('test', 357), (135.309326171875, 169.66091918945312)), (('test', 361), (-86.22895050048828, 124.732…
746	1bo7	A	70	C1		['THR', 'ASN', 'ILE', 'ARG', 'PHE', 'LEU', 'LEU']	['-', 'B', 'T', 'H']	[[(('test', 567), (-133.852783203125, 15.663667678833008)), (('test', 574), (-109.27457427978516, 124.77034759521484)), (('test', 582), (-47.767608642578125, -37.05134963989258)), (('test', 590), (-39.460899353027344, -41.35370635986328)), (('test', 601), (-66.33197021484375, -38.57320022583008)), (('test', 612), (-67.97810363769531, -53.527809143066406)), (('test', 620), (-51.21635818481445, -41…
747	1bo7	A	103	C5		['THR', 'ASP', 'PHE', 'GLY', 'HIS', 'ARG', 'SER']	['T', 'H']	[[(('test', 865), (-50.33353042602539, 123.0525131225586)), (('test', 872), (59.11349105834961, 45.6600227355957)), (('test', 880), (-56.8783073425293, -20.13948631286621)), (('test', 891), (-63.003421783447266, -56.85866165161133)), (('test', 895), (-76.15353393554688, -48.319522857666016)), (('test', 905), (-47.63249588012695, -27.17987632751465)), (('test', 916), (-78.85197448730469, -36.66525…
748	1bo7	A	132	C5		['HIS', 'ASP', 'ASP', 'ALA', 'PHE', 'ALA', 'ALA']	['H', '-', 'I']	[[(('test', 1107), (-105.5098876953125, -25.88286590576172)), (('test', 1117), (-100.32329559326172, 98.85589599609375)), (('test', 1125), (-49.55799865722656, -40.8780403137207)), (('test', 1133), (-75.19668579101562, -26.782028198242188)), (('test', 1138), (-73.56098937988281, -55.607337951660156)), (('test', 1149), (-48.82554626464844, -46.657405853271484)), (('test', 1154), (-55.7973976135253…
749	1bo7	A	162	C5		['ILE', 'ASP', 'GLN', 'LEU', 'GLY', 'ASP', 'VAL']	['E', '-', 'H']	[[(('test', 1345), (-103.03398132324219, 134.5699920654297)), (('test', 1353), (-101.69908142089844, 79.4410400390625)), (('test', 1361), (-51.45212173461914, -56.9167366027832)), (('test', 1370), (-56.99773406982422, -46.68837356567383)), (('test', 1378), (-62.53302001953125, -41.19748306274414)), (('test', 1382), (-66.11962127685547, -45.807647705078125)), (('test', 1390), (-61.414268493652344,…
750	1bob	A	82	C5		['VAL', 'ASP', 'VAL', 'GLU', 'LYS', 'LYS', 'LEU']	['-', 'H']	[[(('test', 604), (-57.31228256225586, 137.84080505371094)), (('test', 611), (-84.07737731933594, 94.25394439697266)), (('test', 619), (-48.602664947509766, -45.9898681640625)), (('test', 626), (-68.42501068115234, -50.44189453125)), (('test', 635), (-55.200927734375, -43.251007080078125)), (('test', 644), (-57.012210845947266, -51.866310119628906)), (('test', 653), (-60.43552017211914, -45.65071…
751	1bob	A	100	C5		['ARG', 'ASP', 'GLU', 'ALA', 'LYS', 'TRP', 'VAL']	['S', '-', 'H']	[[(('test', 748), (59.03141403198242, -48.53707504272461)), (('test', 759), (-73.27757263183594, 91.49858856201172)), (('test', 767), (-65.01509857177734, -34.777183532714844)), (('test', 776), (-72.40276336669922, -32.09117126464844)), (('test', 781), (-67.10314178466797, -42.19528579711914)), (('test', 790), (-57.772308349609375, -53.68574142456055)), (('test', 804), (-56.93408966064453, -41.03…
752	1bob	A	171	C1		['THR', 'ASP', 'PRO', 'SER', 'TRP', 'GLN', 'ILE']	['T', '-', 'E']	[[(('test', 1347), (-84.43915557861328, -11.714534759521484)), (('test', 1354), (-70.03294372558594, 115.95289611816406)), (('test', 1362), (-63.401954650878906, -18.8995304107666)), (('test', 1369), (-72.11341857910156, -9.952875137329102)), (('test', 1375), (-79.3141098022461, 140.90670776367188)), (('test', 1389), (-148.11181640625, 123.1160888671875)), (('test', 1398), (-102.13523864746094, 1…
753	1bob	A	246	C1		['GLU', 'ASP', 'LYS', 'SER', 'ILE', 'THR', 'GLU']	['H', '-', 'T', 'E']	[[(('test', 1920), (-70.72091674804688, -25.296796798706055)), (('test', 1929), (-79.57730865478516, 106.66119384765625)), (('test', 1937), (-59.54315948486328, -23.400959014892578)), (('test', 1946), (-78.14521026611328, -11.280322074890137)), (('test', 1952), (-92.12368774414062, 116.74992370605469)), (('test', 1960), (-79.15687561035156, -54.476287841796875)), (('test', 1967), (-136.7858734130…
754	1bob	A	258	C5		['PRO', 'ASN', 'GLU', 'ALA', 'PHE', 'ASP', 'ASP']	['-', 'H']	[[(('test', 2015), (-68.91868591308594, 150.08656311035156)), (('test', 2022), (-97.21387481689453, 176.8011474609375)), (('test', 2030), (-48.631919860839844, -51.08697509765625)), (('test', 2039), (-63.70104217529297, -39.6477165222168)), (('test', 2044), (-75.49784088134766, -33.47994613647461)), (('test', 2055), (-60.58299255371094, -45.36763000488281)), (('test', 2063), (-61.459659576416016,…
755	1bog	B	61	C1	surface	['TYR', 'ASN', 'GLN', 'LYS', 'PHE', 'LYS', 'GLY']	['E', '-', 'G', 'T']	[[(('test', 2157), (-135.20201110839844, 153.04644775390625)), (('test', 2169), (-77.59613037109375, 141.9077911376953)), (('test', 2177), (-55.536006927490234, -38.24831008911133)), (('test', 2186), (-58.18022155761719, -15.998563766479492)), (('test', 2195), (-121.63965606689453, -8.047300338745117)), (('test', 2206), (-66.71621704101562, 117.99650573730469)), (('test', 2215), (106.866912841796…
756	1boh	A	101	C1		['GLY', 'ASP', 'ASP', 'LEU', 'GLY', 'SER', 'PHE']	['-', 'T', 'S']	[[(('test', 780), (-97.9378662109375, 30.24619483947754)), (('test', 784), (-77.57164764404297, 151.38612365722656)), (('test', 792), (-58.66256332397461, -29.87137794494629)), (('test', 800), (-97.89542388916016, 29.821496963500977)), (('test', 808), (91.3077163696289, -22.767505645751953)), (('test', 812), (-164.42758178710938, 127.2885513305664)), (('test', 818), (-133.9315948486328, -73.83932…
757	1bol	A	17	C1		['SER', 'ASP', 'THR', 'CYS', 'CYS', 'SER', 'PRO']	['S', '-', 'T']	[[(('test', 97), (-61.320316314697266, -4.329431533813477)), (('test', 103), (-82.942626953125, 105.37690734863281)), (('test', 111), (-67.43477630615234, -1.7768514156341553)), (('test', 118), (-88.87694549560547, -14.072529792785645)), (('test', 124), (-119.32977294921875, -3.033768653869629)), (('test', 130), (-152.62010192871094, 122.98326873779297)), (('test', 136), (-57.62112045288086, 138.…
758	1bol	A	80	C5		['LYS', 'ASP', 'SER', 'SER', 'LEU', 'TYR', 'ASN']	['H', '-']	[[(('test', 553), (-81.33734893798828, -31.3255558013916)), (('test', 562), (-163.96347045898438, 102.68785858154297)), (('test', 570), (-59.48554611206055, -40.96076965332031)), (('test', 576), (-68.85186004638672, -44.861026763916016)), (('test', 582), (-60.251312255859375, -45.15098571777344)), (('test', 590), (-55.178077697753906, -42.78605651855469)), (('test', 602), (-67.09110260009766, -38…
759	1bol	A	97	C5		['GLY', 'ASN', 'ASN', 'ASN', 'VAL', 'PHE', 'TRP']	['S', '-', 'H']	[[(('test', 695), (56.50849914550781, 51.059326171875)), (('test', 699), (-168.25210571289062, 88.18522644042969)), (('test', 707), (-62.68949890136719, -50.67900085449219)), (('test', 715), (-57.4539794921875, -40.43054962158203)), (('test', 723), (-68.4723892211914, -39.709129333496094)), (('test', 730), (-60.48197937011719, -60.452693939208984)), (('test', 741), (-61.31150817871094, -37.086948…
760	1bol	A	117	C1		['TYR', 'ASP', 'PRO', 'ASP', 'CYS', 'TYR', 'ASP']	['G', 'S', '-']	[[(('test', 856), (-100.60977935791016, 10.992037773132324)), (('test', 868), (-61.57455825805664, 139.14039611816406)), (('test', 876), (-55.76348876953125, -26.54694938659668)), (('test', 883), (-72.5171890258789, -8.986992835998535)), (('test', 891), (-83.8181381225586, -16.900718688964844)), (('test', 897), (-91.16740417480469, 126.94973754882812)), (('test', 909), (-75.32891082763672, -6.498…
761	1bol	A	145	C5		['TYR', 'ASN', 'VAL', 'TYR', 'LYS', 'ALA', 'PHE']	['S', '-', 'H']	[[(('test', 1095), (-103.66000366210938, 70.5796127319336)), (('test', 1107), (-71.62123107910156, 97.27732849121094)), (('test', 1115), (-69.02924346923828, -33.82365798950195)), (('test', 1122), (-61.73135757446289, -39.95997619628906)), (('test', 1134), (-69.73855590820312, -45.57991027832031)), (('test', 1143), (-52.40517807006836, -41.83281326293945)), (('test', 1148), (-74.77079010009766, -…
762	1boo	A	34	C2		['GLY', 'ASP', 'SER', 'LEU', 'GLU', 'LEU', 'LEU']	['S', '-', 'H']	[[(('test', 133), (152.8750457763672, -176.66493225097656)), (('test', 137), (-86.8170166015625, 119.60480499267578)), (('test', 145), (-66.30200958251953, -25.617794036865234)), (('test', 151), (-67.99620056152344, -13.915801048278809)), (('test', 159), (-99.18614959716797, -53.0245361328125)), (('test', 168), (-55.02950668334961, -35.395809173583984)), (('test', 176), (-53.13972473144531, -40.1…
763	1boo	A	172	C1		['SER', 'ASP', 'ILE', 'THR', 'LYS', 'VAL', 'LEU']	['-', 'G', 'S']	[[(('test', 1239), (-154.745849609375, 145.8375701904297)), (('test', 1245), (-149.5362548828125, 95.05191040039062)), (('test', 1253), (-64.46714782714844, -7.155027389526367)), (('test', 1261), (-78.25238037109375, -15.373960494995117)), (('test', 1268), (-83.8517074584961, -11.89152717590332)), (('test', 1277), (-115.29889678955078, 10.118843078613281)), (('test', 1284), (-52.108619689941406, …
764	1bq3	D	96	C5		['LYS', 'ASP', 'LYS', 'ALA', 'GLU', 'THR', 'LEU']	['-', 'B', 'H']	[[(('test', 6438), (-111.84660339355469, 144.5513916015625)), (('test', 6447), (-65.13380432128906, 123.0815658569336)), (('test', 6455), (-58.08552169799805, -30.97185516357422)), (('test', 6464), (-77.73580169677734, -41.07755661010742)), (('test', 6469), (-68.99085998535156, -27.04738998413086)), (('test', 6478), (-68.98808288574219, -46.59607696533203)), (('test', 6485), (-61.300811767578125,…
765	1bq3	D	229	C5		['LEU', 'ASP', 'PRO', 'GLU', 'ALA', 'ALA', 'ALA']	['S', 'T']	[[(('test', 7493), (-77.78650665283203, 0.12354069948196411)), (('test', 7501), (-148.13804626464844, 82.20890045166016)), (('test', 7509), (-52.317142486572266, -51.30866622924805)), (('test', 7516), (-61.66440963745117, -43.84053039550781)), (('test', 7525), (-66.60894775390625, -32.112457275390625)), (('test', 7530), (-69.58087921142578, -11.691216468811035))]]
766	1bq5	A	307	C5		['HIS', 'ASN', 'LEU', 'ILE', 'GLU', 'ALA', 'PHE']	['S', 'H', 'I']	[[(('test', 2275), (-83.54490661621094, 19.969104766845703)), (('test', 2285), (-80.73324584960938, 106.67853546142578)), (('test', 2293), (-70.2210693359375, -23.306814193725586)), (('test', 2301), (-67.91806030273438, -41.31044006347656)), (('test', 2309), (-61.459529876708984, -39.86593246459961)), (('test', 2318), (-72.60466003417969, -55.37777328491211)), (('test', 2323), (-89.80894470214844…
767	1bqc	A	133	C5		['ASN', 'ASP', 'SER', 'ALA', 'THR', 'VAL', 'ALA']	['S', '-', 'H']	[[(('test', 1025), (-108.78012084960938, -0.03426402062177658)), (('test', 1033), (-58.37590026855469, 122.97146606445312)), (('test', 1041), (-59.74595260620117, -46.19330596923828)), (('test', 1047), (-63.028343200683594, -32.999637603759766)), (('test', 1052), (-86.48795318603516, -33.23641586303711)), (('test', 1059), (-59.775875091552734, -36.36429977416992)), (('test', 1066), (-62.436931610…
768	1bqc	A	186	C1		['SER', 'ASP', 'PRO', 'THR', 'GLY', 'ASN', 'THR']	['T', '-']	[[(('test', 1433), (-69.61497497558594, -14.766230583190918)), (('test', 1439), (-100.51819610595703, 97.78002166748047)), (('test', 1447), (-60.503883361816406, -21.71320152282715)), (('test', 1454), (-81.71771240234375, -22.13677978515625)), (('test', 1461), (79.22078704833984, 6.343719005584717)), (('test', 1465), (-95.62655639648438, 61.00505065917969)), (('test', 1473), (-131.85330200195312,…
769	1bqc	A	236	C5		['PRO', 'ASP', 'GLU', 'ASP', 'THR', 'ILE', 'MET']	['-', 'H']	[[(('test', 1812), (-58.330101013183594, 143.0577850341797)), (('test', 1819), (-84.83634185791016, 85.59490966796875)), (('test', 1827), (-63.74417495727539, -31.250988006591797)), (('test', 1836), (-59.20819091796875, -45.2834358215332)), (('test', 1844), (-69.78158569335938, -40.044002532958984)), (('test', 1851), (-58.1285514831543, -49.24943923950195)), (('test', 1859), (-69.88435363769531, …
770	1bqc	A	273	C1		['PHE', 'ASP', 'GLY', 'ASP', 'ASN', 'LEU', 'SER']	['G', '-', 'T', 'B']	[[(('test', 2102), (57.51142120361328, 25.508296966552734)), (('test', 2113), (-95.24000549316406, 107.03950500488281)), (('test', 2121), (-60.20914077758789, -15.65955638885498)), (('test', 2125), (-95.85015869140625, 0.8047857284545898)), (('test', 2133), (-123.3681869506836, 81.21002960205078)), (('test', 2141), (-77.94345092773438, 147.18630981445312)), (('test', 2149), (-89.13822174072266, 1…
771	1bqg	A	51	C1		['THR', 'ASP', 'SER', 'SER', 'GLY', 'HIS', 'VAL']	['E', 'T', 'S', '-']	[[(('test', 279), (-130.39002990722656, 136.91705322265625)), (('test', 286), (-112.40121459960938, 165.31820678710938)), (('test', 294), (-58.974578857421875, -1.9575475454330444)), (('test', 300), (-98.55912017822266, -3.0309925079345703)), (('test', 306), (89.00150299072266, 1.7485402822494507)), (('test', 310), (-79.3321762084961, 153.47328186035156)), (('test', 320), (-127.87635803222656, 12…
772	1bqg	A	319	C2		['ALA', 'ASP', 'PRO', 'HIS', 'PHE', 'TRP', 'THR']	['-', 'T', 'S']	[[(('test', 2231), (-126.0555648803711, 98.11399841308594)), (('test', 2236), (-71.38623809814453, 121.5355224609375)), (('test', 2244), (-56.01039123535156, -19.34912872314453)), (('test', 2251), (-73.27804565429688, -27.58708953857422)), (('test', 2261), (-104.21720886230469, -24.500417709350586)), (('test', 2272), (-102.14859008789062, 179.29583740234375)), (('test', 2286), (-93.91200256347656…
773	1bqy	A	23	C1		['CYS', 'ASN', 'ILE', 'ASN', 'GLU', 'HIS', 'ARG']	['-', 'T']	[[(('test', 70), (-65.05872344970703, 154.05178833007812)), (('test', 76), (-72.53366088867188, 143.66163635253906)), (('test', 84), (-59.044376373291016, -20.18792152404785)), (('test', 92), (-107.38343811035156, -10.646102905273438)), (('test', 100), (-81.48819732666016, 3.4912126064300537)), (('test', 109), (-133.06971740722656, 37.112548828125)), (('test', 119), (-59.34400939941406, -4.064522…
774	1bqy	A	97	C1		['ASP', 'ASP', 'GLU', 'VAL', 'ASP', 'LYS', 'ASP']	['S', '-', 'T']	[[(('test', 658), (-78.92533874511719, -37.09531021118164)), (('test', 666), (-81.17573547363281, 96.15840148925781)), (('test', 674), (-50.19930648803711, -30.548778533935547)), (('test', 683), (-104.61039733886719, 19.263227462768555)), (('test', 690), (-82.03142547607422, 128.1505889892578)), (('test', 698), (49.55147171020508, 57.05653762817383)), (('test', 707), (-68.41167449951172, 77.16683…
775	1bqy	A	164	C1		['LEU', 'ASP', 'HIS', 'ALA', 'VAL', 'CYS', 'ARG']	['E', '-', 'H']	[[(('test', 1148), (-108.5045166015625, 164.3848876953125)), (('test', 1156), (-64.94273376464844, 131.62744140625)), (('test', 1164), (-55.484169006347656, -23.764650344848633)), (('test', 1174), (-67.50883483886719, -32.46029281616211)), (('test', 1179), (-55.65451431274414, -44.94084548950195)), (('test', 1186), (-72.02259063720703, -45.19229507446289)), (('test', 1192), (-53.44784164428711, -…
776	1brl	A	197	C5		['ILE', 'ASN', 'THR', 'HIS', 'GLU', 'LYS', 'LYS']	['S', '-', 'H']	[[(('test', 1531), (-94.13319396972656, 175.16421508789062)), (('test', 1539), (-126.3896484375, -177.89959716796875)), (('test', 1547), (-40.675498962402344, -56.652748107910156)), (('test', 1554), (-60.65900421142578, -53.17551040649414)), (('test', 1564), (-48.959449768066406, -43.8016242980957)), (('test', 1573), (-69.62442016601562, -59.39422607421875)), (('test', 1582), (-48.84870529174805,…
777	1brl	A	218	C1		['TYR', 'ASP', 'VAL', 'THR', 'LYS', 'ILE', 'ASP']	['-', 'T']	[[(('test', 1696), (-82.41829681396484, 159.4982147216797)), (('test', 1708), (-97.73436737060547, 93.16572570800781)), (('test', 1716), (-55.822547912597656, -6.1543121337890625)), (('test', 1723), (-73.39633178710938, -36.41617965698242)), (('test', 1730), (-102.05111694335938, -19.69169807434082)), (('test', 1735), (-56.33180618286133, 119.18928527832031)), (('test', 1743), (-93.64363861083984…
778	1brl	A	235	C5		['HIS', 'ASP', 'SER', 'ASN', 'ARG', 'ALA', 'LYS']	['S', 'H']	[[(('test', 1829), (-75.75531768798828, -35.40498352050781)), (('test', 1839), (-83.72379302978516, 106.3171157836914)), (('test', 1847), (-63.173702239990234, -30.403125762939453)), (('test', 1853), (-62.7495231628418, -44.38898468017578)), (('test', 1861), (-62.37416076660156, -52.526817321777344)), (('test', 1872), (-45.06241989135742, -44.80256652832031)), (('test', 1877), (-80.47109985351562…
779	1brm	A	56	C1		['GLN', 'ASP', 'ALA', 'PHE', 'ASP', 'LEU', 'GLU']	['B', '-', 'T', 'H']	[[(('test', 413), (-99.6220474243164, 171.2306365966797)), (('test', 422), (-80.94017791748047, 117.65357208251953)), (('test', 430), (-55.709171295166016, -28.467594146728516)), (('test', 435), (-107.82192993164062, 17.607698440551758)), (('test', 446), (-85.5210952758789, 88.301513671875)), (('test', 454), (-51.66434860229492, -28.621309280395508)), (('test', 462), (-70.38853454589844, -43.2839…
780	1brm	A	59	C5		['PHE', 'ASP', 'LEU', 'GLU', 'ALA', 'LEU', 'LYS']	['T', '-', 'H']	[[(('test', 435), (-107.82192993164062, 17.607698440551758)), (('test', 446), (-85.5210952758789, 88.301513671875)), (('test', 454), (-51.66434860229492, -28.621309280395508)), (('test', 462), (-70.38853454589844, -43.28394317626953)), (('test', 471), (-66.64417266845703, -33.06182098388672)), (('test', 476), (-75.03788757324219, -40.25511169433594)), (('test', 484), (-61.168312072753906, -27.474…
781	1brm	A	299	C1		['HIS', 'ASN', 'PRO', 'TRP', 'ALA', 'LYS', 'VAL']	['H', '-', 'T']	[[(('test', 2173), (-41.94511795043945, -54.092552185058594)), (('test', 2183), (-155.05953979492188, 159.0696563720703)), (('test', 2191), (-70.70166015625, 5.076669692993164)), (('test', 2198), (-106.48577880859375, -23.905099868774414)), (('test', 2212), (-79.37855529785156, 78.70365142822266)), (('test', 2217), (-77.65127563476562, 118.33177185058594)), (('test', 2226), (-85.28327178955078, 1…
782	1bru	P	48	C1		['VAL', 'ASP', 'GLN', 'SER', 'TRP', 'VAL', 'LEU']	['E', 'T']	[[(('test', 280), (-117.59571838378906, -9.47095775604248)), (('test', 287), (-160.6654815673828, 158.78411865234375)), (('test', 295), (-54.85340881347656, -19.166942596435547)), (('test', 304), (-109.98512268066406, -2.080460548400879)), (('test', 310), (-134.2220458984375, 131.9992218017578)), (('test', 324), (-105.63043212890625, 134.6695098876953)), (('test', 331), (-89.37788391113281, 134.2…
783	1bru	P	95	C1		['TRP', 'ASN', 'SER', 'ASN', 'GLN', 'LEU', 'GLY']	['-', 'T', 'G']	[[(('test', 647), (-69.94139862060547, 128.1673583984375)), (('test', 661), (-118.31925964355469, 117.68595886230469)), (('test', 669), (-64.85355377197266, -23.46533203125)), (('test', 675), (-85.6327896118164, -6.33778190612793)), (('test', 683), (-129.92901611328125, 67.47993469238281)), (('test', 692), (-54.5982666015625, -39.81694793701172)), (('test', 700), (-64.2125473022461, -3.8115644454…
784	1bry	Y	65	C1		['VAL', 'ASP', 'VAL', 'THR', 'ASN', 'VAL', 'TYR']	['E', 'T']	[[(('test', 498), (-124.7999038696289, 135.50747680664062)), (('test', 505), (-79.47161102294922, 120.61100769042969)), (('test', 513), (-72.71102905273438, -9.442357063293457)), (('test', 520), (-86.69112396240234, -19.214494705200195)), (('test', 527), (-141.36985778808594, 0.03426402062177658)), (('test', 535), (62.43115997314453, 21.941049575805664)), (('test', 542), (-81.52562713623047, 136.…
785	1bry	Y	110	C5		['GLY', 'ASN', 'TYR', 'GLU', 'ARG', 'LEU', 'GLN']	['S', '-', 'H']	[[(('test', 851), (-87.42577362060547, 7.551201820373535)), (('test', 855), (-65.17439270019531, 134.03590393066406)), (('test', 863), (-52.60385513305664, -44.57117462158203)), (('test', 875), (-65.81122589111328, -41.7476921081543)), (('test', 884), (-62.32415008544922, -44.14414596557617)), (('test', 895), (-65.14778900146484, -43.04782485961914)), (('test', 903), (-62.31645965576172, -42.2071…
786	1bry	Y	242	C1		['LEU', 'ASN', 'ARG', 'ASN', 'ASN', 'ILE', 'ALA']	['-', 'G']	[[(('test', 1856), (-72.21149444580078, 129.69293212890625)), (('test', 1864), (-61.10776901245117, 135.31446838378906)), (('test', 1872), (-54.904422760009766, -29.14820098876953)), (('test', 1883), (-63.180450439453125, -21.166711807250977)), (('test', 1891), (-103.34318542480469, 12.498737335205078)), (('test', 1899), (-117.11580657958984, 122.27869415283203))]]
787	1bs0	A	129	C1		['ALA', 'ASP', 'ARG', 'LEU', 'SER', 'HIS', 'ALA']	['E', 'T', '-']	[[(('test', 989), (-118.98760223388672, 138.3509521484375)), (('test', 994), (-57.41583251953125, 135.11273193359375)), (('test', 1002), (-61.22257995605469, -28.229604721069336)), (('test', 1013), (-98.5942153930664, 20.14701271057129)), (('test', 1021), (-57.63728332519531, 144.8854522705078)), (('test', 1027), (-75.91767120361328, 167.8946075439453)), (('test', 1037), (-61.642513275146484, -36…
788	1bs0	A	154	C5		['ASN', 'ASP', 'VAL', 'THR', 'HIS', 'LEU', 'ALA']	['T', '-', 'H']	[[(('test', 1181), (58.575592041015625, 19.935468673706055)), (('test', 1189), (-95.72925567626953, 95.66328430175781)), (('test', 1197), (-69.07088470458984, -25.79728889465332)), (('test', 1204), (-64.9381332397461, -45.94403076171875)), (('test', 1211), (-61.62733459472656, -44.1291389465332)), (('test', 1221), (-62.521968841552734, -49.136085510253906)), (('test', 1229), (-55.00464630126953, …
789	1bs0	A	327	C5		['GLY', 'ASP', 'ASN', 'SER', 'ARG', 'ALA', 'LEU']	['E', 'S', 'H']	[[(('test', 2474), (114.25316619873047, -87.51528930664062)), (('test', 2478), (-72.40025329589844, 133.4272003173828)), (('test', 2486), (-61.044925689697266, -49.636444091796875)), (('test', 2494), (-64.16596984863281, -42.611854553222656)), (('test', 2500), (-57.49247360229492, -44.570579528808594)), (('test', 2511), (-65.76284790039062, -47.710174560546875)), (('test', 2516), (-59.70835113525…
790	1bs2	A	50	C1		['VAL', 'ASP', 'SER', 'SER', 'LEU', 'ILE', 'PHE']	['-', 'H']	[[(('test', 338), (-93.59224700927734, 127.9522933959961)), (('test', 345), (-65.27730560302734, 146.42666625976562)), (('test', 353), (-65.90717315673828, -21.11181640625)), (('test', 359), (-62.02423858642578, -19.13930892944336)), (('test', 365), (-95.20380401611328, -36.58605194091797)), (('test', 373), (-68.39922332763672, -50.4906005859375)), (('test', 381), (-41.70868682861328, -60.1473083…
791	1bs2	A	115	C5		['PHE', 'ASN', 'PRO', 'GLN', 'PHE', 'LEU', 'ALA']	['E', '-', 'H']	[[(('test', 860), (-65.00688171386719, 160.4213104248047)), (('test', 871), (-84.72208404541016, 108.84223937988281)), (('test', 879), (-54.28073501586914, -40.24589157104492)), (('test', 886), (-71.40152740478516, -35.50052261352539)), (('test', 895), (-63.52475357055664, -47.969417572021484)), (('test', 906), (-55.19767379760742, -52.75312423706055)), (('test', 914), (-49.86012268066406, -52.89…
792	1bs2	A	215	C5		['LYS', 'ASP', 'PRO', 'ILE', 'HIS', 'HIS', 'LEU']	['H', '-']	[[(('test', 1663), (-62.25993347167969, -47.99177169799805)), (('test', 1672), (-147.76528930664062, 75.48611450195312)), (('test', 1680), (-53.37053298950195, -42.446170806884766)), (('test', 1687), (-69.1707992553711, -46.41829299926758)), (('test', 1695), (-71.36039733886719, -54.124385833740234)), (('test', 1705), (-50.488277435302734, -53.75127029418945)), (('test', 1715), (-57.0776290893554…
793	1bs9	A	133	C1		['GLY', 'ASP', 'PRO', 'MET', 'PHE', 'ARG', 'ALA']	['S', '-', 'T', 'B']	[[(('test', 907), (65.50684356689453, 30.10028076171875)), (('test', 911), (-69.8018798828125, 121.86994171142578)), (('test', 919), (-60.82899475097656, -12.301068305969238)), (('test', 926), (-87.55113983154297, 3.3665645122528076)), (('test', 934), (-52.88015365600586, 135.9307098388672)), (('test', 945), (-142.01487731933594, 117.57621765136719)), (('test', 956), (-56.18514633178711, 142.0110…
794	1bsg	A	50	C4		['TYR', 'ASP', 'THR', 'GLY', 'SER', 'GLY', 'ARG']	['E', 'T', '-']	[[(('test', 164), (-139.26414489746094, 116.01036834716797)), (('test', 176), (-87.91303253173828, 109.79684448242188)), (('test', 184), (-65.92462921142578, -20.545372009277344)), (('test', 191), (-74.51972961425781, -62.59807586669922)), (('test', 195), (-80.34963989257812, -25.004690170288086)), (('test', 201), (89.88802337646484, -4.524935245513916)), (('test', 205), (-66.84329223632812, 138.…
795	1bsg	A	131	C5		['SER', 'ASP', 'ASN', 'CYS', 'ALA', 'ALA', 'ASN']	['-', 'H']	[[(('test', 808), (54.420536041259766, 43.04448699951172)), (('test', 814), (-66.3602294921875, 113.63392639160156)), (('test', 822), (-60.85902786254883, -42.976898193359375)), (('test', 830), (-65.22431945800781, -45.640228271484375)), (('test', 836), (-57.8134651184082, -43.194313049316406)), (('test', 841), (-64.43997192382812, -42.534820556640625)), (('test', 846), (-60.50494384765625, -40.1…
796	1bsg	A	200	C5		['LEU', 'ASN', 'PRO', 'ARG', 'ASP', 'ARG', 'ARG']	['S', '-', 'H']	[[(('test', 1342), (-116.91217041015625, 161.62290954589844)), (('test', 1350), (-78.44507598876953, 158.91896057128906)), (('test', 1358), (-42.89786911010742, -44.45100021362305)), (('test', 1365), (-66.93010711669922, -46.99163818359375)), (('test', 1376), (-65.72837829589844, -38.73905563354492)), (('test', 1384), (-62.86055374145508, -44.34762191772461)), (('test', 1395), (-63.29743194580078…
797	1bsv	A	40	C1		['LEU', 'ASN', 'LEU', 'LEU', 'ASP', 'SER', 'ARG']	['-', 'T', 'H']	[[(('test', 294), (-147.3036346435547, 111.03336334228516)), (('test', 302), (-84.011474609375, 109.69286346435547)), (('test', 310), (-64.86711120605469, -13.448029518127441)), (('test', 318), (-80.693359375, -20.626375198364258)), (('test', 326), (-84.76091003417969, 106.64419555664062)), (('test', 334), (-54.52504348754883, -50.80416488647461)), (('test', 340), (-60.781211853027344, -41.845165…
798	1bsw	A	15	C5		['VAL', 'ASP', 'HIS', 'SER', 'MET', 'VAL', 'LYS']	['E', '-', 'H']	[[(('test', 92), (-105.61066436767578, 121.81617736816406)), (('test', 99), (-79.4212875366211, 176.86830139160156)), (('test', 107), (-67.11707305908203, -35.190673828125)), (('test', 117), (-61.89537811279297, -34.79595947265625)), (('test', 123), (-66.37786865234375, -41.77962875366211)), (('test', 131), (-61.29280090332031, -34.8968620300293)), (('test', 138), (-74.2305908203125, -44.68722915…
799	1bsw	A	25	C5		['GLY', 'ASP', 'SER', 'ASP', 'SER', 'ILE', 'LYS']	['T', '-', 'H']	[[(('test', 176), (71.35846710205078, 11.31583023071289)), (('test', 180), (-84.04119110107422, 86.1408462524414)), (('test', 188), (-52.52507019042969, -36.31648254394531)), (('test', 194), (-69.75971984863281, -38.23378372192383)), (('test', 202), (-62.57963943481445, -41.44485855102539)), (('test', 208), (-62.88943099975586, -45.03559875488281)), (('test', 216), (-60.48021697998047, -45.232589…
800	1bt1	A	77	C1	surface	['ASP', 'ASP', 'PRO', 'ARG', 'ASN', 'PHE', 'TYR']	['T', 'S', 'H']	[[(('test', 545), (-84.90380096435547, -9.749130249023438)), (('test', 553), (-80.52928924560547, 121.49307250976562)), (('test', 561), (-60.01176452636719, -11.120309829711914)), (('test', 568), (-95.75070190429688, -7.257338047027588)), (('test', 579), (-58.28847885131836, 145.307373046875)), (('test', 587), (-41.9039306640625, -56.28822326660156)), (('test', 598), (-64.04487609863281, -39.7142…
801	1bt1	A	147	C1		['ASP', 'ASN', 'PRO', 'GLY', 'GLY', 'MET', 'VAL']	['T', 'S', 'G']	[[(('test', 1158), (-98.02796936035156, -2.3110525608062744)), (('test', 1166), (-108.85493469238281, 135.02012634277344)), (('test', 1174), (-52.886451721191406, -30.924652099609375)), (('test', 1181), (-75.7496566772461, -11.500384330749512)), (('test', 1185), (-118.87147521972656, 17.483402252197266)), (('test', 1189), (-88.13851165771484, 47.28547286987305)), (('test', 1197), (-156.8590545654…
802	1bt1	A	159	C1		['ASN', 'ASP', 'SER', 'THR', 'SER', 'SER', 'LEU']	['G', '-', 'T', 'S']	[[(('test', 1246), (-75.97428131103516, 2.759459972381592)), (('test', 1254), (-79.24159240722656, 111.1797866821289)), (('test', 1262), (-70.80110931396484, 12.781942367553711)), (('test', 1268), (-125.26380157470703, -5.669253826141357)), (('test', 1275), (-81.48116302490234, 157.9706268310547)), (('test', 1281), (-74.20763397216797, -20.04068946838379)), (('test', 1287), (-72.97399139404297, -…
803	1bt1	A	170	C1		['ARG', 'ASN', 'GLN', 'SER', 'HIS', 'LEU', 'PRO']	['S', '-', 'T']	[[(('test', 1329), (-145.0888671875, 154.8300323486328)), (('test', 1340), (-74.60352325439453, 99.96760559082031)), (('test', 1348), (-52.30414581298828, -6.373106479644775)), (('test', 1357), (-100.14149475097656, 0.6795496940612793)), (('test', 1363), (-117.73819732666016, 33.05381774902344)), (('test', 1373), (-88.8563461303711, 157.44955444335938)), (('test', 1381), (-3.8418571949005127, -45…
804	1bt1	A	249	C1		['GLY', 'ASP', 'PRO', 'ARG', 'ASN', 'THR', 'ASN']	['S', '-', 'T']	[[(('test', 1930), (-57.21989822387695, 147.002685546875)), (('test', 1934), (-92.9801254272461, 109.54549407958984)), (('test', 1942), (-62.0191764831543, -13.748990058898926)), (('test', 1949), (-69.72786712646484, -24.324583053588867)), (('test', 1960), (-91.70390319824219, 157.16488647460938)), (('test', 1968), (-60.06852340698242, -58.80720520019531)), (('test', 1975), (-93.5601806640625, 31…
805	1bt1	A	267	C1		['ARG', 'ASP', 'ILE', 'ALA', 'PHE', 'TYR', 'CYS']	['G', 'S', 'H']	[[(('test', 2066), (-75.8878402709961, -12.374221801757812)), (('test', 2077), (-109.34323120117188, 121.95999145507812)), (('test', 2085), (-59.40974426269531, -28.76519203186035)), (('test', 2093), (-52.60126495361328, -28.175283432006836)), (('test', 2098), (-58.56332778930664, -48.314273834228516)), (('test', 2109), (-69.64112854003906, -32.663692474365234)), (('test', 2121), (-68.47130584716…
806	1btn	A	40	C5		['LYS', 'ASP', 'ALA', 'LYS', 'SER', 'ALA', 'ALA']	['S', 'H']	[[(('test', 328), (-74.3837890625, -33.63089370727539)), (('test', 337), (-157.63900756835938, 179.4432830810547)), (('test', 345), (-60.6689567565918, -40.35814666748047)), (('test', 350), (-64.7430419921875, -36.53464126586914)), (('test', 359), (-70.21136474609375, -29.064435958862305)), (('test', 365), (-66.03587341308594, -44.24198532104492)), (('test', 370), (-68.85758209228516, -30.0917205…
807	1btn	A	92	C5		['LYS', 'ASP', 'ASP', 'GLU', 'GLU', 'MET', 'ASN']	['S', 'H']	[[(('test', 738), (-67.10035705566406, -30.64962387084961)), (('test', 747), (-156.8666534423828, 178.68299865722656)), (('test', 755), (-69.5016860961914, -35.164676666259766)), (('test', 763), (-60.82497787475586, -48.80816650390625)), (('test', 772), (-63.32290267944336, -41.250640869140625)), (('test', 781), (-54.12633514404297, -50.623870849609375)), (('test', 789), (-66.69171905517578, -32.…
808	1bu3	A	25	C5		['PHE', 'ASN', 'TYR', 'LYS', 'ALA', 'PHE', 'PHE']	['-', 'H']	[[(('test', 156), (-72.69266510009766, 142.28173828125)), (('test', 167), (-148.32037353515625, 115.06886291503906)), (('test', 175), (-58.27327346801758, -38.3612060546875)), (('test', 187), (-62.972171783447266, -43.58301544189453)), (('test', 196), (-63.832340240478516, -41.1123161315918)), (('test', 201), (-65.17176055908203, -48.68567657470703)), (('test', 212), (-60.02056121826172, -40.5370…
809	1bu8	A	192	C1		['LEU', 'ASP', 'PRO', 'SER', 'ASP', 'ALA', 'MET']	['-', 'G', 'S']	[[(('test', 1540), (-70.29119873046875, 139.4397430419922)), (('test', 1548), (-157.86524963378906, 166.27691650390625)), (('test', 1556), (-53.81222915649414, -31.689836502075195)), (('test', 1563), (-73.50849914550781, -7.593315124511719)), (('test', 1569), (-71.1598129272461, -15.977398872375488)), (('test', 1577), (-155.034423828125, 161.6819305419922)), (('test', 1582), (-56.44697570800781, …
810	1bu8	A	247	C5		['VAL', 'ASP', 'ILE', 'ASN', 'GLY', 'ILE', 'TRP']	['-', 'H']	[[(('test', 1954), (-77.02652740478516, -85.06071472167969)), (('test', 1961), (121.08515930175781, 52.766578674316406)), (('test', 1969), (-38.807708740234375, -31.179109573364258)), (('test', 1977), (-82.41569519042969, -36.63492202758789)), (('test', 1985), (-62.210723876953125, -33.10147476196289)), (('test', 1989), (-68.64570617675781, -56.76515197753906)), (('test', 1997), (-50.204998016357…
811	1buc	A	68	C5	surface	['GLY', 'ASP', 'VAL', 'LEU', 'SER', 'TYR', 'ILE']	['-', 'H']	[[(('test', 524), (-78.18791961669922, 139.90396118164062)), (('test', 528), (-141.42884826660156, 174.4685516357422)), (('test', 536), (-50.844844818115234, -42.690834045410156)), (('test', 543), (-61.52574920654297, -41.653564453125)), (('test', 551), (-56.29920196533203, -41.843814849853516)), (('test', 557), (-68.2555160522461, -40.41160583496094)), (('test', 569), (-64.34246826171875, -39.16…
812	1buc	A	83	C5		['TYR', 'ASP', 'ALA', 'GLY', 'VAL', 'ALA', 'ILE']	['H', '-']	[[(('test', 637), (-98.76660919189453, -52.54472351074219)), (('test', 649), (-140.98065185546875, 96.60966491699219)), (('test', 657), (-57.20052719116211, -37.87931442260742)), (('test', 662), (-65.05030059814453, -38.40078353881836)), (('test', 666), (-69.27518463134766, -42.86064910888672)), (('test', 673), (-51.71333312988281, -47.0396842956543)), (('test', 678), (-71.86157989501953, -31.375…
813	1bue	A	90	C1		['LEU', 'ASN', 'LEU', 'ASN', 'GLN', 'ILE', 'VAL']	['S', '-', 'T', 'E']	[[(('test', 479), (-128.6207733154297, 162.69154357910156)), (('test', 487), (-130.98941040039062, 118.46350860595703)), (('test', 495), (-58.042423248291016, -19.609865188598633)), (('test', 503), (-86.23595428466797, -7.775818824768066)), (('test', 511), (-60.39406204223633, 128.07394409179688)), (('test', 520), (-81.56709289550781, 125.15531921386719)), (('test', 528), (-97.67449951171875, 116…
814	1bue	A	131	C5		['SER', 'ASP', 'ASN', 'GLY', 'ALA', 'THR', 'ASN']	['-', 'H']	[[(('test', 795), (56.47481918334961, 33.0125846862793)), (('test', 801), (-59.19483947753906, 115.94941711425781)), (('test', 809), (-71.43818664550781, -35.47105407714844)), (('test', 817), (-64.30448913574219, -46.769309997558594)), (('test', 821), (-60.42270278930664, -43.25817108154297)), (('test', 826), (-60.760459899902344, -53.07284927368164)), (('test', 833), (-67.88365173339844, -35.820…
815	1bun	A	39	C5		['ILE', 'ASP', 'ALA', 'LEU', 'ASP', 'ARG', 'CYS']	['S', 'H']	[[(('test', 291), (-71.13716125488281, -34.980552673339844)), (('test', 299), (-143.90579223632812, -167.75234985351562)), (('test', 307), (-59.333492279052734, -52.66865539550781)), (('test', 312), (-59.47723388671875, -36.734886169433594)), (('test', 320), (-66.11986541748047, -38.420780181884766)), (('test', 328), (-54.79450607299805, -36.11321258544922)), (('test', 339), (-62.50844955444336, …
[truncated: 68,370 more rows]
