# Supplementary material for: Bioinformatics leading to conveniently accessible, helix enforcing, bicyclic ASX motif mimics (BAMMs)
Source: Nat Commun. 2024 May 17;15:4217. doi: 10.1038/s41467-024-48323-z (PMC11101637; doi:10.1038/s41467-024-48323-z)
Supplement: Supplementary file 4 — Supplementary Data 1 - 3 [file 41467_2024_48323_MOESM4_ESM.zip › Supplementary Data 2.csv]

	PDB_ID	CHAIN_ID	Ncap_ID	TYPE	LOCATION	SEQUENCE (N'-N5)	SECONDARY STRUCTURES	DIHEDRAL ANGLES
0	10mh	A	42	C5	interface	['TRP', 'ASP', 'LYS', 'TYR', 'ALA', 'GLN', 'GLU']	['-', 'H']	[[(('test', 309), (-102.06929779052734, -7.2170820236206055)), (('test', 323), (-81.52246856689453, 123.98993682861328)), (('test', 331), (-46.36622619628906, -55.223480224609375)), (('test', 340), (-65.19056701660156, -34.591026306152344)), (('test', 352), (-71.92828369140625, -37.07759475708008)), (('test', 357), (-62.353248596191406, -32.26107406616211)), (('test', 366), (-67.46578979492188, -…
1	11gs	A	82	C5	interface	['LYS', 'ASP', 'GLN', 'GLN', 'GLU', 'ALA', 'ALA']	['S', 'H']	[[(('test', 631), (-88.82361602783203, -14.96842098236084)), (('test', 640), (-156.51588439941406, -178.38275146484375)), (('test', 648), (-59.58811569213867, -37.06870651245117)), (('test', 657), (-60.60702133178711, -56.021766662597656)), (('test', 666), (-59.31124496459961, -38.08019256591797)), (('test', 675), (-56.381019592285156, -42.907470703125)), (('test', 680), (-66.1124496459961, -42.8…
2	169l	A	2	C5	interface	['MET', 'ASN', 'ILE', 'PHE', 'GLU', 'MET', 'LEU']	['-', 'T', 'H']	[[(('test', 10), (171.91604614257812, 153.7487030029297)), (('test', 18), (-42.272552490234375, -27.658573150634766)), (('test', 26), (-73.65032958984375, -49.365501403808594)), (('test', 37), (-60.52777862548828, -43.93696594238281)), (('test', 46), (-62.30891799926758, -16.733551025390625)), (('test', 54), (-100.48695373535156, -29.83257293701172))]]
3	169l	A	81	C5	interface	['ARG', 'ASN', 'ALA', 'LYS', 'LEU', 'LYS', 'PRO']	['T', '-', 'H']	[[(('test', 618), (-60.86205291748047, 0.5595313310623169)), (('test', 629), (-101.98828125, 136.70315551757812)), (('test', 637), (-69.44339752197266, -41.550838470458984)), (('test', 642), (-81.11521911621094, -38.889259338378906)), (('test', 651), (-78.55686950683594, -40.54496765136719)), (('test', 659), (-50.07649612426758, -53.77738571166992)), (('test', 668), (-56.27433395385742, -57.39207…
4	174l	A	92	C5		['LEU', 'ASP', 'ALA', 'VAL', 'ARG', 'ARG', 'ALA']	['S', '-', 'H']	[[(('test', 687), (-85.7828140258789, 160.7478485107422)), (('test', 695), (-84.07320404052734, 163.33531188964844)), (('test', 703), (-54.1446418762207, -40.813194274902344)), (('test', 708), (-68.04828643798828, -51.8211784362793)), (('test', 715), (-56.61286163330078, -27.409656524658203)), (('test', 726), (-75.22116088867188, -28.611021041870117)), (('test', 737), (-55.79280471801758, -44.569…
5	189l	A	2	C5		['MET', 'ASN', 'LEU', 'PHE', 'GLU', 'MET', 'LEU']	['-', 'H']	[[(('test', 10), (-148.75889587402344, 165.3850555419922)), (('test', 18), (-59.741477966308594, -35.449546813964844)), (('test', 26), (-67.86922454833984, -47.71992492675781)), (('test', 37), (-61.61342239379883, -50.60801696777344)), (('test', 46), (-47.594181060791016, -61.56852722167969)), (('test', 54), (-60.289695739746094, -36.0135612487793))]]
6	189l	A	92	C5		['LEU', 'ASP', 'ALA', 'VAL', 'ARG', 'ARG', 'CYS']	['S', '-', 'H']	[[(('test', 714), (-50.91518783569336, 156.76083374023438)), (('test', 722), (-92.3620834350586, 169.72213745117188)), (('test', 730), (-47.575035095214844, -35.28181457519531)), (('test', 735), (-92.0818099975586, -30.862499237060547)), (('test', 742), (-70.66756439208984, -37.640846252441406)), (('test', 753), (-51.294620513916016, -39.058570861816406)), (('test', 764), (-65.67422485351562, -32…
7	192l	A	2	C5		['MET', 'ASN', 'ILE', 'PHE', 'GLU', 'MET', 'LEU']	['-', 'H']	[[(('test', 10), (-146.43731689453125, 175.22259521484375)), (('test', 18), (-57.6518440246582, -35.68988037109375)), (('test', 26), (-69.8497543334961, -42.4443473815918)), (('test', 37), (-72.6641845703125, -32.6663932800293)), (('test', 46), (-65.0922622680664, -44.456336975097656)), (('test', 54), (-73.65949249267578, -33.05638122558594))]]
8	192l	A	92	C5		['LEU', 'ASP', 'ALA', 'VAL', 'ARG', 'ARG', 'ALA']	['S', '-', 'H']	[[(('test', 694), (-93.68215942382812, 155.0908660888672)), (('test', 702), (-68.38880920410156, 172.60693359375)), (('test', 710), (-69.93115234375, -30.116207122802734)), (('test', 715), (-71.04051971435547, -49.2568359375)), (('test', 722), (-65.55115509033203, -27.049402236938477)), (('test', 733), (-63.992576599121094, -38.96257781982422)), (('test', 744), (-59.553443908691406, -36.035560607…
9	19hc	A	36	C5		['PHE', 'ASN', 'HIS', 'LEU', 'ILE', 'HIS', 'GLU']	['E', 'H']	[[(('test', 237), (-99.97370910644531, 128.28720092773438)), (('test', 248), (-93.43598175048828, 90.26968383789062)), (('test', 256), (-65.09172821044922, -36.91066360473633)), (('test', 266), (-51.108524322509766, -54.0865592956543)), (('test', 274), (-62.21004104614258, -43.31233596801758)), (('test', 282), (-69.39067840576172, -42.15585708618164)), (('test', 292), (-72.03853607177734, -18.459…
10	19hc	A	123	C5	interface	['ASP', 'ASP', 'GLU', 'ALA', 'TRP', 'CYS', 'ALA']	['-', 'S', 'H']	[[(('test', 915), (-107.16846466064453, 65.78024291992188)), (('test', 923), (-96.1629638671875, -173.385498046875)), (('test', 931), (-57.03877639770508, -36.55986404418945)), (('test', 940), (-67.97050476074219, -28.514801025390625)), (('test', 945), (-64.596923828125, -54.0334358215332)), (('test', 959), (-55.369773864746094, -38.06464767456055)), (('test', 965), (-72.9951171875, -18.103624343…
11	19hc	A	211	C5		['ASP', 'ASP', 'LYS', 'LEU', 'ALA', 'GLN', 'ALA']	['T', '-', 'H']	[[(('test', 1585), (-115.70738983154297, 11.913616180419922)), (('test', 1593), (-78.176513671875, 118.10468292236328)), (('test', 1601), (-67.3259048461914, -33.73299789428711)), (('test', 1610), (-69.64447021484375, -49.63533020019531)), (('test', 1618), (-57.63349151611328, -47.97565460205078)), (('test', 1623), (-55.0235481262207, -39.436031341552734)), (('test', 1632), (-70.40320587158203, -…
12	19hc	A	258	C5		['PRO', 'ASN', 'LEU', 'MET', 'ALA', 'ALA', 'TYR']	['-', 'H']	[[(('test', 1943), (-64.94220733642578, 148.68045043945312)), (('test', 1950), (-66.91663360595703, 168.0467529296875)), (('test', 1958), (-60.888484954833984, -40.30653762817383)), (('test', 1966), (-60.46977615356445, -46.02569580078125)), (('test', 1974), (-66.18473815917969, -33.26729202270508)), (('test', 1979), (-59.982784271240234, -49.25349807739258)), (('test', 1984), (-64.5166244506836,…
13	1a04	A	40	C5		['SER', 'ASN', 'GLY', 'GLU', 'GLN', 'GLY', 'ILE']	['S', 'H']	[[(('test', 255), (-96.74425506591797, 0.2486603707075119)), (('test', 261), (-150.87884521484375, 156.6990966796875)), (('test', 269), (-58.28870391845703, -39.91643524169922)), (('test', 273), (-61.611045837402344, -45.662662506103516)), (('test', 282), (-64.9670639038086, -56.53690719604492)), (('test', 291), (-55.763370513916016, -37.00102233886719)), (('test', 295), (-64.97250366210938, -40.…
14	1a05	A	163	C5	interface	['TYR', 'ASP', 'GLU', 'ASP', 'GLU', 'ILE', 'ARG']	['E', 'H']	[[(('test', 1207), (-157.3834686279297, 136.83236694335938)), (('test', 1219), (-106.42598724365234, 166.62887573242188)), (('test', 1227), (-58.427303314208984, -25.063766479492188)), (('test', 1236), (-75.98588562011719, -37.7401237487793)), (('test', 1244), (-66.56849670410156, -40.84248352050781)), (('test', 1253), (-68.97224426269531, -40.723846435546875)), (('test', 1261), (-63.992710113525…
15	1a0c	A	73	C5		['THR', 'ASP', 'PRO', 'MET', 'ASP', 'ILE', 'ALA']	['-', 'S', 'H']	[[(('test', 594), (-104.87712097167969, -39.54499816894531)), (('test', 601), (-70.91541290283203, 128.53025817871094)), (('test', 609), (-53.84805679321289, -38.22728729248047)), (('test', 616), (-71.56500244140625, -33.311431884765625)), (('test', 624), (-64.4713134765625, -41.38355255126953)), (('test', 632), (-63.07863998413086, -44.30681610107422)), (('test', 640), (-61.280662536621094, -40.…
16	1a0c	A	200	C5	interface	['THR', 'ASP', 'MET', 'GLU', 'PHE', 'GLU', 'LEU']	['-', 'H']	[[(('test', 1592), (-112.4079360961914, 129.8609619140625)), (('test', 1599), (-98.61591339111328, 93.89974212646484)), (('test', 1607), (-61.543540954589844, -43.928165435791016)), (('test', 1615), (-64.62251281738281, -42.885528564453125)), (('test', 1620), (-62.58183288574219, -45.280975341796875)), (('test', 1631), (-62.81134796142578, -41.94807434082031)), (('test', 1640), (-66.8549423217773…
17	1a0c	A	245	C5	interface	['PHE', 'ASP', 'VAL', 'ALA', 'ASN', 'VAL', 'LEU']	['-', 'S', 'H']	[[(('test', 1963), (-52.794273376464844, -46.48760986328125)), (('test', 1974), (-160.0531005859375, -178.65142822265625)), (('test', 1982), (-57.7283821105957, -46.45346450805664)), (('test', 1989), (-59.70101547241211, -44.3466796875)), (('test', 1994), (-56.222293853759766, -46.614601135253906)), (('test', 2002), (-61.69012451171875, -45.679473876953125)), (('test', 2009), (-61.45309829711914,…
18	1a0c	A	313	C5	interface	['THR', 'ASP', 'ILE', 'ARG', 'MET', 'THR', 'THR']	['-', 'H']	[[(('test', 2518), (-128.82029724121094, 2.8884599208831787)), (('test', 2525), (-89.14688110351562, 103.19572448730469)), (('test', 2533), (-71.08568572998047, -20.644817352294922)), (('test', 2541), (-69.36786651611328, -38.19353485107422)), (('test', 2552), (-73.638671875, -39.603736877441406)), (('test', 2560), (-65.86601257324219, -33.69197463989258)), (('test', 2567), (-62.75340270996094, -…
19	1a0c	A	403	C5	interface	['ALA', 'ASP', 'PHE', 'ARG', 'SER', 'LEU', 'GLU']	['-', 'H']	[[(('test', 3213), (-83.9100112915039, 154.4757080078125)), (('test', 3218), (-147.56582641601562, 179.1003875732422)), (('test', 3226), (-55.572296142578125, -40.316715240478516)), (('test', 3237), (-65.5220718383789, -48.935672760009766)), (('test', 3248), (-66.0384750366211, -40.05493927001953)), (('test', 3254), (-64.8331069946289, -36.76457595825195)), (('test', 3262), (-63.99888610839844, -…
20	1a0d	A	198	C5	interface	['THR', 'ASP', 'MET', 'LYS', 'LEU', 'GLU', 'LEU']	['-', 'H']	[[(('test', 1567), (-108.67183685302734, 126.8660659790039)), (('test', 1574), (-98.87295532226562, 88.52188110351562)), (('test', 1582), (-61.000404357910156, -45.33637619018555)), (('test', 1590), (-61.49346160888672, -39.16666030883789)), (('test', 1599), (-64.6861801147461, -50.7252311706543)), (('test', 1607), (-53.789302825927734, -45.39027404785156)), (('test', 1616), (-67.15056610107422, …
21	1a0d	A	311	C5	interface	['THR', 'ASP', 'LEU', 'TYR', 'SER', 'THR', 'THR']	['-', 'H']	[[(('test', 2478), (-119.60682678222656, -23.929611206054688)), (('test', 2485), (-66.03099060058594, 110.81121063232422)), (('test', 2493), (-70.05206298828125, -23.321535110473633)), (('test', 2501), (-66.91011810302734, -43.5562629699707)), (('test', 2513), (-61.371734619140625, -53.45756912231445)), (('test', 2519), (-57.88678741455078, -46.0360107421875)), (('test', 2526), (-57.3939361572265…
22	1a0d	A	401	C5	interface	['ALA', 'ASP', 'PHE', 'HIS', 'LYS', 'LEU', 'GLU']	['-', 'H']	[[(('test', 3190), (-114.56328582763672, 151.4047393798828)), (('test', 3195), (-140.24208068847656, 177.08555603027344)), (('test', 3203), (-56.9208984375, -29.943973541259766)), (('test', 3214), (-64.9897232055664, -54.854522705078125)), (('test', 3224), (-64.71343231201172, -43.257755279541016)), (('test', 3233), (-61.6463508605957, -43.191802978515625)), (('test', 3241), (-65.15293884277344, …
23	1a0e	A	200	C5		['THR', 'ASP', 'LEU', 'GLY', 'PHE', 'GLU', 'LEU']	['-', 'H']	[[(('test', 1588), (-114.092529296875, 122.4847412109375)), (('test', 1595), (-93.322998046875, 84.74506378173828)), (('test', 1603), (-45.739253997802734, -53.32402801513672)), (('test', 1611), (-56.924530029296875, -44.71600341796875)), (('test', 1615), (-62.886070251464844, -51.7757568359375)), (('test', 1626), (-56.029415130615234, -41.97829055786133)), (('test', 1635), (-67.6436538696289, -2…
24	1a0e	A	245	C5		['PHE', 'ASP', 'VAL', 'ALA', 'THR', 'ALA', 'TYR']	['-', 'S', 'H']	[[(('test', 1955), (-53.584835052490234, -44.29261779785156)), (('test', 1966), (-164.9964141845703, -179.0603790283203)), (('test', 1974), (-47.59359359741211, -58.16904830932617)), (('test', 1981), (-58.620140075683594, -43.97639465332031)), (('test', 1986), (-64.62226104736328, -49.432159423828125)), (('test', 1993), (-61.78568649291992, -43.119651794433594)), (('test', 1998), (-56.55289459228…
25	1a0e	A	313	C5	interface	['THR', 'ASN', 'VAL', 'TYR', 'ASP', 'THR', 'THR']	['-', 'H']	[[(('test', 2496), (-128.45956420898438, 27.322837829589844)), (('test', 2503), (-123.03312683105469, 110.68560791015625)), (('test', 2511), (-64.90560913085938, -28.04353904724121)), (('test', 2518), (-62.16045379638672, -46.34449768066406)), (('test', 2530), (-65.62673950195312, -47.120567321777344)), (('test', 2538), (-63.98958969116211, -35.42803192138672)), (('test', 2545), (-64.831283569335…
26	1a0e	A	403	C5		['VAL', 'ASP', 'PHE', 'GLU', 'LYS', 'LEU', 'GLU']	['-', 'H']	[[(('test', 3184), (-94.33191680908203, 157.69061279296875)), (('test', 3191), (-139.83480834960938, 179.48565673828125)), (('test', 3199), (-59.01006317138672, -43.054298400878906)), (('test', 3210), (-61.735107421875, -49.77471160888672)), (('test', 3219), (-63.93135452270508, -32.84972381591797)), (('test', 3224), (-72.2216796875, -35.048885345458984)), (('test', 3232), (-64.50556182861328, -4…
27	1a0i	A	200	C5		['TYR', 'ASP', 'MET', 'VAL', 'GLU', 'LEU', 'GLN']	['S', 'H']	[[(('test', 1568), (-101.74250030517578, -17.63300323486328)), (('test', 1580), (-143.58470153808594, 171.3678436279297)), (('test', 1588), (-68.22659301757812, -25.738056182861328)), (('test', 1596), (-71.28654479980469, -45.63314437866211)), (('test', 1603), (-55.86103439331055, -39.29837417602539)), (('test', 1612), (-62.230445861816406, -49.97046661376953)), (('test', 1620), (-61.559574127197…
28	1a0r	P	86	C5	interface	['GLU', 'ASP', 'GLU', 'ASN', 'CYS', 'LEU', 'ARG']	['-', 'H']	[[(('test', 3527), (-63.39787673950195, 124.98019409179688)), (('test', 3536), (-73.72074890136719, 117.81468200683594)), (('test', 3544), (-47.805702209472656, -41.947139739990234)), (('test', 3553), (-59.181396484375, -45.90275573730469)), (('test', 3561), (-62.10824966430664, -34.946414947509766)), (('test', 3567), (-61.79521560668945, -45.443016052246094)), (('test', 3575), (-58.8547821044921…
29	1a1v	A	296	C5	interface	['THR', 'ASP', 'ALA', 'THR', 'SER', 'ILE', 'LEU']	['-', 'S', 'H']	[[(('test', 914), (-105.5932388305664, 16.151216506958008)), (('test', 923), (-77.3154525756836, 147.00711059570312)), (('test', 932), (-48.267398834228516, -44.65739059448242)), (('test', 938), (-61.496559143066406, -39.64761734008789)), (('test', 947), (-71.03642272949219, -41.76032257080078)), (('test', 955), (-64.17080688476562, -43.35027313232422)), (('test', 964), (-68.17637634277344, -39.9…
30	1a1v	A	454	C5		['GLN', 'ASP', 'ALA', 'VAL', 'SER', 'ARG', 'THR']	['-', 'B', 'H']	[[(('test', 2264), (-68.58271789550781, 158.88812255859375)), (('test', 2276), (-103.14273071289062, -176.36669921875)), (('test', 2285), (-60.131038665771484, -35.58455276489258)), (('test', 2291), (-64.23448944091797, -46.16744613647461)), (('test', 2299), (-59.48403549194336, -50.8355598449707)), (('test', 2307), (-63.54017639160156, -46.54674530029297)), (('test', 2324), (-62.27064514160156, …
31	1a1v	A	543	C5		['ILE', 'ASP', 'ALA', 'HIS', 'PHE', 'LEU', 'SER']	['-', 'H']	[[(('test', 3118), (-83.0923080444336, 160.06822204589844)), (('test', 3127), (-83.72464752197266, 118.95708465576172)), (('test', 3136), (-60.347991943359375, -34.28647232055664)), (('test', 3142), (-68.52246856689453, -40.21869659423828)), (('test', 3155), (-65.79609680175781, -42.563045501708984)), (('test', 3167), (-56.12977981567383, -48.034950256347656)), (('test', 3176), (-62.3512115478515…
32	1a1w	A	2	C5		['MET', 'ASP', 'PRO', 'PHE', 'LEU', 'VAL', 'LEU']	['-', 'H']	[[(('test', 21), (-175.60658264160156, 82.44805145263672)), (('test', 33), (-46.67852020263672, -41.50021743774414)), (('test', 47), (-64.71060180664062, -42.88573455810547)), (('test', 67), (-54.6677131652832, -45.742183685302734)), (('test', 86), (-63.72077560424805, -33.072235107421875)), (('test', 102), (-66.45697784423828, -27.750253677368164))]]
33	1a22	A	63	C5	interface	['SER', 'ASN', 'ARG', 'GLU', 'GLU', 'THR', 'GLN']	['-', 'S', 'H']	[[(('test', 511), (-117.82901763916016, -2.871330738067627)), (('test', 517), (-146.69586181640625, 169.8116455078125)), (('test', 525), (-54.256752014160156, -45.78630828857422)), (('test', 536), (-56.91631317138672, -62.79399871826172)), (('test', 545), (-42.70478820800781, -53.6170539855957)), (('test', 554), (-58.741329193115234, -51.52472686767578)), (('test', 561), (-72.35600280761719, 4.85…
34	1a2a	A	39	C5	interface	['LYS', 'ASP', 'GLY', 'THR', 'ASP', 'ARG', 'CYS']	['-', 'S', 'H']	[[(('test', 277), (-78.94483184814453, -30.379776000976562)), (('test', 286), (-175.5760498046875, -173.65989685058594)), (('test', 294), (-42.920677185058594, -62.115596771240234)), (('test', 298), (-53.86750411987305, -47.497615814208984)), (('test', 305), (-60.40944290161133, -36.37936019897461)), (('test', 313), (-60.496681213378906, -34.63525390625)), (('test', 324), (-61.98500442504883, -50…
35	1a2o	A	37	C5		['PRO', 'ASP', 'PRO', 'LEU', 'VAL', 'ALA', 'ARG']	['S', 'H']	[[(('test', 270), (-81.46436309814453, -18.91514778137207)), (('test', 277), (-155.63160705566406, 167.02066040039062)), (('test', 285), (-60.1385383605957, -9.80204963684082)), (('test', 292), (-89.7275390625, -43.19489669799805)), (('test', 300), (-75.37550354003906, -29.366363525390625)), (('test', 307), (-64.92249298095703, -41.27616882324219)), (('test', 312), (-58.43257522583008, -45.142810…
36	1a2x	A	71	C5		['ILE', 'ASP', 'PHE', 'GLU', 'GLU', 'PHE', 'LEU']	['E', 'H']	[[(('test', 516), (-148.7010040283203, 145.01573181152344)), (('test', 524), (-86.54383087158203, 179.44927978515625)), (('test', 532), (-74.46792602539062, -33.87025451660156)), (('test', 543), (-71.25296020507812, -30.308687210083008)), (('test', 552), (-73.99011993408203, -41.8704833984375)), (('test', 561), (-56.89601516723633, -49.11423110961914)), (('test', 572), (-55.00116729736328, -73.56…
37	1a2x	A	111	C5	interface	['ILE', 'ASP', 'ALA', 'GLU', 'GLU', 'LEU', 'ALA']	['E', 'H']	[[(('test', 849), (-127.96257019042969, 122.08378601074219)), (('test', 857), (-111.74276733398438, 155.32069396972656)), (('test', 865), (-24.372560501098633, -55.46712112426758)), (('test', 870), (-63.32857131958008, -45.002811431884766)), (('test', 879), (-59.927555084228516, -36.6458625793457)), (('test', 888), (-57.37085723876953, -53.91986846923828)), (('test', 896), (-67.1405258178711, -22…
38	1a39	A	311	C5		['ILE', 'ASP', 'ASP', 'GLU', 'PHE', 'CYS', 'GLU']	['B', '-', 'H']	[[(('test', 2423), (-78.98453521728516, 130.75192260742188)), (('test', 2431), (-153.46372985839844, 179.2062225341797)), (('test', 2439), (-57.5723762512207, -52.51758575439453)), (('test', 2447), (-53.86069107055664, -46.93101501464844)), (('test', 2456), (-59.704952239990234, -50.41141891479492)), (('test', 2467), (-56.95454025268555, -44.646018981933594)), (('test', 2473), (-68.71605682373047…
39	1a3d	A	1	C5		['ASN', 'LEU', 'TYR', 'GLN', 'PHE', 'LYS']	['Missing', '-', 'H']	[[(('test', 10), (-43.23069763183594, -47.329673767089844)), (('test', 18), (-68.28147888183594, -34.58107376098633)), (('test', 30), (-70.79653930664062, -34.512939453125)), (('test', 39), (-66.34201049804688, -44.23841094970703)), (('test', 50), (-56.933631896972656, -41.543739318847656))]]
40	1a3d	A	38	C5		['VAL', 'ASP', 'ASP', 'LEU', 'ASP', 'ARG', 'CYS']	['-', 'S', 'H']	[[(('test', 289), (-71.3982925415039, -30.45172882080078)), (('test', 296), (-162.04779052734375, 178.88250732421875)), (('test', 304), (-55.14396286010742, -41.30683135986328)), (('test', 312), (-59.23360061645508, -47.78730010986328)), (('test', 320), (-58.31361389160156, -33.693538665771484)), (('test', 328), (-63.8452262878418, -40.49068832397461)), (('test', 339), (-54.179664611816406, -46.3…
41	1a3d	A	113	C5		['ILE', 'ASP', 'LEU', 'LYS', 'ALA', 'ARG', 'CYS']	['-', 'H']	[[(('test', 865), (-89.8571548461914, 172.1190185546875)), (('test', 873), (-87.932373046875, 106.06427001953125)), (('test', 881), (-58.66057586669922, -34.568599700927734)), (('test', 889), (-67.18317413330078, -36.7646598815918)), (('test', 898), (-80.51509094238281, -26.574817657470703)), (('test', 903), (-114.79789733886719, -19.230924606323242)), (('test', 914), (-105.09274291992188, 63.741…
42	1a40	A	96	C5		['LEU', 'ASP', 'GLY', 'LYS', 'THR', 'LEU', 'GLY']	['E', '-', 'H']	[[(('test', 683), (-128.88198852539062, 151.87425231933594)), (('test', 691), (-111.49691772460938, 173.40992736816406)), (('test', 699), (-59.82844161987305, -45.88505554199219)), (('test', 703), (-62.36623001098633, -45.07833480834961)), (('test', 712), (-68.86363220214844, -38.495758056640625)), (('test', 719), (-60.4830322265625, -46.09330368041992)), (('test', 727), (-60.93318176269531, -40.…
43	1a47	A	283	C5		['LEU', 'ASP', 'PHE', 'ARG', 'PHE', 'SER', 'GLN']	['B', '-', 'H']	[[(('test', 2236), (-75.30204010009766, 125.83675384521484)), (('test', 2244), (-72.33893585205078, 84.41027069091797)), (('test', 2252), (-72.8819580078125, -31.005722045898438)), (('test', 2263), (-65.65471649169922, -38.037906646728516)), (('test', 2274), (-69.9358139038086, -53.98480987548828)), (('test', 2285), (-55.02193832397461, -49.59775924682617)), (('test', 2291), (-64.66790008544922, …
44	1a4e	A	49	C5	interface	['GLN', 'ASP', 'TYR', 'ASN', 'LEU', 'ILE', 'ASP']	['T', '-', 'H']	[[(('test', 265), (-71.42800903320312, -5.196594715118408)), (('test', 274), (-81.29765319824219, 84.0715560913086)), (('test', 282), (-74.00881958007812, -24.486743927001953)), (('test', 294), (-70.15318298339844, -32.501304626464844)), (('test', 302), (-68.74657440185547, -45.00872802734375)), (('test', 310), (-65.32579040527344, -36.47126770019531)), (('test', 318), (-60.74643325805664, -46.80…
45	1a4e	A	173	C5	interface	['ARG', 'ASP', 'ALA', 'ASP', 'MET', 'PHE', 'TRP']	['-', 'H']	[[(('test', 1262), (-74.27625274658203, 126.504638671875)), (('test', 1273), (-110.86812591552734, 113.79022979736328)), (('test', 1281), (-67.00743103027344, -28.236440658569336)), (('test', 1286), (-66.90678405761719, -42.16529083251953)), (('test', 1294), (-62.44160842895508, -49.13545608520508)), (('test', 1302), (-51.469581604003906, -59.512969970703125)), (('test', 1313), (-78.7753219604492…
46	1a4e	A	345	C5	interface	['ALA', 'ASP', 'PRO', 'VAL', 'LEU', 'GLN', 'ALA']	['S', '-', 'H']	[[(('test', 2662), (-79.43920135498047, 14.901211738586426)), (('test', 2667), (-53.44132614135742, 118.88249969482422)), (('test', 2675), (-58.64963912963867, -35.01618576049805)), (('test', 2682), (-71.4869155883789, -47.900516510009766)), (('test', 2689), (-61.30693817138672, -37.37062454223633)), (('test', 2697), (-59.07121276855469, -49.00627899169922)), (('test', 2706), (-64.53665161132812,…
47	1a4e	A	490	C5		['VAL', 'ASP', 'LYS', 'GLY', 'LEU', 'SER', 'GLU']	['T', '-', 'H']	[[(('test', 3835), (-86.3642349243164, -55.71632766723633)), (('test', 3842), (-161.4467010498047, 125.33916473388672)), (('test', 3850), (-66.80008697509766, -29.099580764770508)), (('test', 3859), (-67.60890197753906, -40.18136978149414)), (('test', 3863), (-65.48779296875, -41.84573745727539)), (('test', 3871), (-59.24656295776367, -42.47835159301758)), (('test', 3877), (-65.16043853759766, -4…
48	1a4f	A	75	C5		['ASP', 'ASP', 'ILE', 'ALA', 'GLY', 'ALA', 'LEU']	['T', '-', 'H']	[[(('test', 566), (-78.50345611572266, -23.24458885192871)), (('test', 574), (-159.45790100097656, 77.18646240234375)), (('test', 582), (-65.04902648925781, -38.184295654296875)), (('test', 590), (-60.719303131103516, -52.397491455078125)), (('test', 595), (-59.37385940551758, -51.63579177856445)), (('test', 599), (-68.92858123779297, -8.894083976745605)), (('test', 604), (-129.52760314941406, 17…
49	1a4f	B	19	C5		['VAL', 'ASN', 'VAL', 'ALA', 'ASP', 'CYS', 'GLY']	['-', 'H']	[[(('test', 1324), (-72.31891632080078, 133.30870056152344)), (('test', 1331), (-87.61827087402344, 102.08430480957031)), (('test', 1339), (-58.62782287597656, -38.87183380126953)), (('test', 1346), (-64.52052307128906, -50.276397705078125)), (('test', 1351), (-73.6300277709961, -36.2375373840332)), (('test', 1359), (-76.84709167480469, -47.43941116333008)), (('test', 1365), (-61.004886627197266,…
50	1a4s	A	436	C5	interface	['ARG', 'ASP', 'ILE', 'SER', 'ARG', 'ALA', 'HIS']	['S', 'B', 'H']	[[(('test', 3276), (-104.14474487304688, -23.836227416992188)), (('test', 3287), (-69.22489929199219, 128.4352569580078)), (('test', 3295), (-65.2496109008789, -43.60087585449219)), (('test', 3303), (-65.04176330566406, -47.21968078613281)), (('test', 3309), (-52.921241760253906, -52.502384185791016)), (('test', 3320), (-49.46400833129883, -56.39106750488281)), (('test', 3325), (-71.5762176513671…
51	1a4u	A	41	C5		['GLU', 'ASN', 'PRO', 'THR', 'ALA', 'LEU', 'ALA']	['-', 'H']	[[(('test', 306), (-70.0956802368164, 142.95803833007812)), (('test', 315), (-119.1824951171875, 93.76126861572266)), (('test', 323), (-52.77490997314453, -43.30858612060547)), (('test', 330), (-62.12306213378906, -50.649662017822266)), (('test', 337), (-62.12287139892578, -42.683631896972656)), (('test', 342), (-62.08087158203125, -44.7948112487793)), (('test', 350), (-62.66655349731445, -40.727…
52	1a4z	A	282	C5	interface	['ALA', 'ASP', 'MET', 'ASP', 'TRP', 'ALA', 'VAL']	['S', '-', 'H']	[[(('test', 2105), (-67.5030746459961, 143.07936096191406)), (('test', 2110), (-71.29122161865234, 117.7590560913086)), (('test', 2118), (-52.40662384033203, -60.20851516723633)), (('test', 2126), (-45.44011306762695, -50.62113571166992)), (('test', 2134), (-68.29772186279297, -52.089847564697266)), (('test', 2148), (-55.489620208740234, -36.74467086791992)), (('test', 2153), (-73.07343292236328,…
53	1a4z	A	346	C5		['VAL', 'ASP', 'GLU', 'THR', 'GLN', 'PHE', 'LYS']	['S', '-', 'H']	[[(('test', 2610), (-27.845476150512695, -45.151519775390625)), (('test', 2617), (-161.11802673339844, 161.7273406982422)), (('test', 2625), (-50.42583465576172, -40.760902404785156)), (('test', 2634), (-60.329803466796875, -39.787567138671875)), (('test', 2641), (-72.57184600830078, -36.48535919189453)), (('test', 2650), (-55.53925323486328, -58.49191665649414)), (('test', 2661), (-60.9962387084…
54	1a59	A	59	C5		['PRO', 'ASN', 'ASP', 'SER', 'GLU', 'LEU', 'LYS']	['-', 'H']	[[(('test', 432), (-75.53711700439453, 143.26600646972656)), (('test', 439), (-81.61937713623047, 176.44476318359375)), (('test', 447), (-51.393768310546875, -48.93325424194336)), (('test', 455), (-66.67267608642578, -40.897735595703125)), (('test', 461), (-64.42247772216797, -40.2180290222168)), (('test', 470), (-66.51016235351562, -37.80381393432617)), (('test', 478), (-62.890907287597656, -47.…
55	1a59	A	77	C5		['LEU', 'ASP', 'GLU', 'ASN', 'VAL', 'LYS', 'GLY']	['-', 'H']	[[(('test', 585), (-75.5192642211914, 121.15414428710938)), (('test', 593), (-60.0439338684082, 140.36737060546875)), (('test', 601), (-51.58747100830078, -45.991790771484375)), (('test', 610), (-70.55901336669922, -34.22394561767578)), (('test', 618), (-66.39374542236328, -42.55895233154297)), (('test', 625), (-65.61072540283203, -40.103248596191406)), (('test', 634), (-59.10381317138672, -39.98…
56	1a59	A	154	C5		['LEU', 'ASP', 'TYR', 'SER', 'ALA', 'ASN', 'PHE']	['S', '-', 'H']	[[(('test', 1172), (-109.41757202148438, 141.68577575683594)), (('test', 1180), (-75.02495574951172, 178.056396484375)), (('test', 1188), (-46.83695602416992, -56.878360748291016)), (('test', 1200), (-65.83722686767578, -46.230342864990234)), (('test', 1206), (-64.2589111328125, -38.48002624511719)), (('test', 1211), (-69.49030303955078, -39.58026885986328)), (('test', 1219), (-55.753047943115234…
57	1a59	A	204	C5		['ALA', 'ASP', 'LEU', 'HIS', 'SER', 'ALA', 'VAL']	['-', 'H']	[[(('test', 1566), (-76.26742553710938, 160.4937286376953)), (('test', 1571), (-69.78397369384766, 166.2523193359375)), (('test', 1579), (-54.8046989440918, -48.23493194580078)), (('test', 1587), (-63.48347854614258, -34.333290100097656)), (('test', 1597), (-63.94681167602539, -43.709632873535156)), (('test', 1603), (-63.170738220214844, -47.71390151977539)), (('test', 1608), (-63.38132858276367,…
58	1a5z	A	55	C5		['VAL', 'ASP', 'LYS', 'LYS', 'ARG', 'ALA', 'GLU']	['S', 'H']	[[(('test', 239), (-65.72267150878906, -27.296159744262695)), (('test', 246), (-95.1468734741211, 83.21044921875)), (('test', 254), (-56.94564437866211, -37.523441314697266)), (('test', 263), (-58.92705535888672, -43.8641471862793)), (('test', 272), (-66.76143646240234, -48.27052688598633)), (('test', 283), (-57.83805465698242, -39.30184555053711)), (('test', 288), (-66.2413330078125, -44.8492889…
59	1a5z	A	308	C5		['LEU', 'ASN', 'GLU', 'GLU', 'GLU', 'LEU', 'GLU']	['-', 'H']	[[(('test', 2198), (-81.92493438720703, 133.18063354492188)), (('test', 2206), (-67.83263397216797, -176.6912078857422)), (('test', 2214), (-59.85274887084961, -58.289737701416016)), (('test', 2223), (-62.11236572265625, -34.27133560180664)), (('test', 2232), (-68.57635498046875, -40.14067459106445)), (('test', 2241), (-63.451194763183594, -36.809627532958984)), (('test', 2249), (-71.955726623535…
60	1a6d	A	455	C5		['ILE', 'ASP', 'PRO', 'ILE', 'ASN', 'THR', 'LEU']	['S', '-', 'H']	[[(('test', 4065), (-98.77731323242188, 165.99017333984375)), (('test', 4074), (-65.41584014892578, 114.2745132446289)), (('test', 4083), (-61.77001953125, -54.44021224975586)), (('test', 4090), (-54.96263122558594, -44.08843994140625)), (('test', 4099), (-77.8263168334961, -30.207679748535156)), (('test', 4110), (-64.24248504638672, -41.2349739074707)), (('test', 4119), (-62.56852340698242, -43.…
61	1a6d	B	62	C5		['ASN', 'ASP', 'GLY', 'VAL', 'THR', 'ILE', 'LEU']	['-', 'H']	[[(('test', 5038), (-114.97943115234375, -14.076434135437012)), (('test', 5049), (-65.17816925048828, 111.07865905761719)), (('test', 5058), (-62.35710144042969, -20.721115112304688)), (('test', 5063), (-78.53958892822266, -39.9520149230957)), (('test', 5071), (-70.35626983642578, -42.21567153930664)), (('test', 5080), (-57.11319351196289, -50.48701858520508)), (('test', 5089), (-62.3465118408203…
62	1a6i	A	47	C5		['LYS', 'ASN', 'LYS', 'ARG', 'ALA', 'LEU', 'LEU']	['-', 'H']	[[(('test', 350), (-70.25139617919922, -29.32207679748535)), (('test', 359), (-170.5240936279297, 174.72265625)), (('test', 367), (-60.59254837036133, -38.30998229980469)), (('test', 376), (-59.96268081665039, -45.99345397949219)), (('test', 387), (-63.92026901245117, -34.68052291870117)), (('test', 392), (-70.92524719238281, -43.206993103027344)), (('test', 400), (-59.501827239990234, -52.090621…
63	1a6j	A	133	C5	interface	['ALA', 'ASP', 'LYS', 'THR', 'ILE', 'CYS', 'ARG']	['T', '-', 'H']	[[(('test', 956), (-82.63589477539062, -16.976442337036133)), (('test', 961), (-82.14807891845703, 124.37031555175781)), (('test', 969), (-63.2102165222168, -38.731101989746094)), (('test', 978), (-68.90587615966797, -43.37235641479492)), (('test', 985), (-52.912174224853516, -46.202552795410156)), (('test', 993), (-63.36496353149414, -42.93844985961914)), (('test', 999), (-58.44480895996094, -48…
64	1a6r	A	6	C5		['ILE', 'ASP', 'ILE', 'SER', 'LYS', 'ILE', 'ASN']	['-', 'H']	[[(('test', 61), (-86.09709167480469, 120.64873504638672)), (('test', 69), (-100.97777557373047, 130.81114196777344)), (('test', 77), (-65.44688415527344, -40.418148040771484)), (('test', 85), (-64.9149398803711, -43.4501953125)), (('test', 91), (-57.70148468017578, -51.33427429199219)), (('test', 100), (-66.35214233398438, -32.943016052246094)), (('test', 108), (-72.8554916381836, -31.2563381195…
65	1a6r	A	20	C5		['SER', 'ASP', 'LEU', 'THR', 'HIS', 'GLN', 'LEU']	['T', 'S', 'H']	[[(('test', 182), (-83.63922882080078, -11.10920238494873)), (('test', 188), (-90.87702941894531, 130.57481384277344)), (('test', 196), (-66.52362823486328, -39.36032485961914)), (('test', 204), (-61.888427734375, -40.96060562133789)), (('test', 211), (-64.86735534667969, -48.12388229370117)), (('test', 221), (-55.8098258972168, -43.699588775634766)), (('test', 230), (-67.45690155029297, -45.9794…
66	1a6r	A	303	C5		['VAL', 'ASP', 'ASN', 'GLU', 'THR', 'LEU', 'SER']	['-', 'H']	[[(('test', 2468), (-136.86093139648438, 152.45155334472656)), (('test', 2475), (-78.21382141113281, 157.40377807617188)), (('test', 2483), (-55.08373260498047, -36.94611358642578)), (('test', 2491), (-62.564456939697266, -37.868202209472656)), (('test', 2500), (-74.48045349121094, -43.02932357788086)), (('test', 2507), (-57.69342041015625, -45.26509475708008)), (('test', 2515), (-62.387844085693…
67	1a70	A	65	C5		['LEU', 'ASP', 'ASP', 'ASP', 'GLN', 'ILE', 'ASP']	['S', '-', 'H']	[[(('test', 468), (-76.37908935546875, 146.85220336914062)), (('test', 476), (-83.77406311035156, 164.1935272216797)), (('test', 484), (-53.441898345947266, -35.46508026123047)), (('test', 492), (-65.09678649902344, -44.99833679199219)), (('test', 500), (-62.83994674682617, -42.08899688720703)), (('test', 509), (-59.84248352050781, -46.40134048461914)), (('test', 517), (-57.332035064697266, -38.4…
68	1a75	B	8	C5	interface	['ALA', 'ASP', 'ALA', 'ASP', 'CYS', 'ALA', 'ALA']	['-', 'H']	[[(('test', 958), (-67.22207641601562, 149.51788330078125)), (('test', 963), (-161.6416015625, -179.63792419433594)), (('test', 971), (-56.673213958740234, -54.04875946044922)), (('test', 976), (-64.2158432006836, -52.46271896362305)), (('test', 984), (-67.28050231933594, -33.243865966796875)), (('test', 990), (-64.19043731689453, -38.61619186401367)), (('test', 995), (-68.45796203613281, -30.809…
69	1a76	A	27	C5		['ILE', 'ASP', 'GLY', 'MET', 'ASN', 'ALA', 'LEU']	['E', 'H']	[[(('test', 189), (-90.1760482788086, 128.0672149658203)), (('test', 197), (-72.2427978515625, 97.47354888916016)), (('test', 205), (-51.19304275512695, -55.10615921020508)), (('test', 209), (-65.16876220703125, -36.870277404785156)), (('test', 217), (-62.59757614135742, -41.65437316894531)), (('test', 225), (-63.772586822509766, -46.55929183959961)), (('test', 230), (-59.552364349365234, -45.482…
70	1a76	A	282	C5		['PRO', 'ASP', 'LYS', 'GLU', 'GLY', 'ILE', 'ILE']	['-', 'H']	[[(('test', 2245), (-73.99413299560547, 143.27207946777344)), (('test', 2252), (-86.1604232788086, 89.52142333984375)), (('test', 2260), (-51.24161911010742, -44.96479034423828)), (('test', 2269), (-65.2865982055664, -45.536312103271484)), (('test', 2278), (-64.54534912109375, -36.55946731567383)), (('test', 2282), (-66.26449584960938, -43.633079528808594)), (('test', 2290), (-60.137901306152344,…
71	1a76	A	297	C5		['PHE', 'ASN', 'TYR', 'ASP', 'ARG', 'VAL', 'LYS']	['-', 'H']	[[(('test', 2366), (-73.45774841308594, 159.6337127685547)), (('test', 2377), (-70.642822265625, 124.01547241210938)), (('test', 2385), (-55.44707107543945, -55.184566497802734)), (('test', 2397), (-49.69800567626953, -53.01642608642578)), (('test', 2405), (-60.0130729675293, -45.69236373901367)), (('test', 2416), (-64.37715911865234, -47.65891647338867)), (('test', 2423), (-52.82648468017578, -5…
72	1a79	A	23	C5		['PHE', 'ASP', 'LYS', 'ASN', 'GLY', 'ILE', 'SER']	['-', 'H']	[[(('test', 105), (-100.65049743652344, -30.722829818725586)), (('test', 116), (-48.952247619628906, 110.50406646728516)), (('test', 124), (-49.56169128417969, -34.278316497802734)), (('test', 133), (-74.54434204101562, -49.153053283691406)), (('test', 141), (-54.8221549987793, -34.4967041015625)), (('test', 145), (-64.23930358886719, -29.159881591796875)), (('test', 153), (-81.11591339111328, -4…
73	1a7d	A	92	C5		['VAL', 'ASP', 'ALA', 'LYS', 'ASN', 'VAL', 'ASP']	['-', 'H']	[[(('test', 892), (-71.29464721679688, 129.99716186523438)), (('test', 900), (-68.78076934814453, 162.4378662109375)), (('test', 909), (-60.46195983886719, -33.96206283569336)), (('test', 915), (-61.54849624633789, -45.89988708496094)), (('test', 928), (-74.96549224853516, -33.68000411987305)), (('test', 939), (-62.788719177246094, -43.9345817565918)), (('test', 947), (-62.52021026611328, -39.815…
74	1a7k	A	311	C5	interface	['TYR', 'ASP', 'SER', 'LYS', 'ALA', 'THR', 'LEU']	['E', 'H']	[[(('test', 2312), (-54.94438552856445, 139.5289306640625)), (('test', 2324), (-103.83248138427734, 98.87907409667969)), (('test', 2332), (-61.15337371826172, -55.61509704589844)), (('test', 2338), (-58.76971435546875, -45.81358337402344)), (('test', 2347), (-60.3344841003418, -38.979007720947266)), (('test', 2352), (-70.84579467773438, -62.21953201293945)), (('test', 2359), (-51.19294738769531, …
75	1a7t	A	56	C5	interface	['ILE', 'ASN', 'ASP', 'ALA', 'GLN', 'THR', 'GLU']	['S', 'H']	[[(('test', 389), (-64.2705307006836, -21.161670684814453)), (('test', 397), (-147.80307006835938, 172.49172973632812)), (('test', 405), (-62.77739715576172, -36.52583694458008)), (('test', 413), (-59.083457946777344, -51.663658142089844)), (('test', 418), (-66.92247009277344, -32.575714111328125)), (('test', 427), (-65.50577545166016, -46.640907287597656)), (('test', 434), (-59.73305130004883, -…
76	1a7v	A	3	C5	interface	['THR', 'ASP', 'VAL', 'ILE', 'ALA', 'GLN', 'ARG']	['-', 'H']	[[(('test', 11), (-159.18324279785156, 179.0176239013672)), (('test', 18), (-80.39596557617188, 74.99834442138672)), (('test', 26), (-64.69532775878906, -32.12472152709961)), (('test', 33), (-62.9083251953125, -41.10169219970703)), (('test', 41), (-67.26875305175781, -37.860111236572266)), (('test', 46), (-58.069278717041016, -58.840850830078125)), (('test', 55), (-63.61233901977539, -44.73065948…
77	1a82	A	52	C5		['ARG', 'ASN', 'SER', 'ASP', 'ALA', 'LEU', 'ALA']	['E', '-', 'H']	[[(('test', 362), (-132.1710662841797, 126.83084869384766)), (('test', 373), (-95.8349380493164, 133.80517578125)), (('test', 381), (-60.51142501831055, -36.05610275268555)), (('test', 387), (-64.14461517333984, -48.26198196411133)), (('test', 395), (-58.997589111328125, -42.157623291015625)), (('test', 400), (-64.69990539550781, -39.51040267944336)), (('test', 408), (-65.20512390136719, -43.0238…
78	1a87	A	169	C5		['TYR', 'ASN', 'ASN', 'LYS', 'LEU', 'VAL', 'LYS']	['-', 'H']	[[(('test', 611), (-52.92981719970703, 150.86553955078125)), (('test', 623), (-79.28961944580078, 136.97682189941406)), (('test', 631), (-45.32774353027344, -54.07431411743164)), (('test', 639), (-45.43965148925781, -43.0430908203125)), (('test', 648), (-54.73067855834961, -55.133724212646484)), (('test', 656), (-56.3246955871582, -56.13608169555664)), (('test', 663), (-47.5057373046875, -50.2189…
79	1a87	A	274	C5		['VAL', 'ASN', 'ALA', 'LYS', 'ASP', 'MET', 'ALA']	['-', 'H']	[[(('test', 1459), (-74.0284652709961, 138.37124633789062)), (('test', 1466), (-113.38863372802734, 105.79353332519531)), (('test', 1474), (-45.951358795166016, -49.632545471191406)), (('test', 1479), (-51.61681365966797, -59.2212028503418)), (('test', 1488), (-54.96694564819336, -44.40133285522461)), (('test', 1496), (-54.02362823486328, -58.60639572143555)), (('test', 1504), (-46.18976593017578…
80	1a88	A	70	C5		['HIS', 'ASP', 'MET', 'ASP', 'THR', 'TYR', 'ALA']	['-', 'S', 'H']	[[(('test', 547), (-85.11858367919922, 67.30548095703125)), (('test', 557), (-151.6742401123047, 161.1636199951172)), (('test', 565), (-63.59541320800781, -38.01448440551758)), (('test', 573), (-62.67085647583008, -45.853878021240234)), (('test', 581), (-66.16177368164062, -39.15201187133789)), (('test', 588), (-59.86039352416992, -43.9605712890625)), (('test', 600), (-69.1827392578125, -30.15621…
81	1a8a	A	14	C5		['PHE', 'ASP', 'GLY', 'ARG', 'ALA', 'ASP', 'ALA']	['-', 'H']	[[(('test', 80), (-80.2939224243164, 140.7735137939453)), (('test', 91), (-138.37384033203125, 102.72103118896484)), (('test', 99), (-52.08389663696289, -39.730831146240234)), (('test', 103), (-72.85982513427734, -41.51211166381836)), (('test', 114), (-60.5161247253418, -41.564701080322266)), (('test', 119), (-73.57084655761719, -30.658967971801758)), (('test', 127), (-68.46259307861328, -31.8538…
82	1a8a	A	62	C5		['ARG', 'ASP', 'LEU', 'VAL', 'ASN', 'ASP', 'MET']	['-', 'H']	[[(('test', 453), (-125.57007598876953, 151.4598388671875)), (('test', 464), (-96.78569030761719, 121.1845474243164)), (('test', 472), (-59.81662368774414, -46.85093688964844)), (('test', 480), (-71.89649200439453, -32.669342041015625)), (('test', 487), (-71.07225799560547, -34.86237716674805)), (('test', 495), (-70.39338684082031, -44.01699447631836)), (('test', 503), (-54.425804138183594, -43.1…
83	1a8a	A	134	C5		['SER', 'ASN', 'LEU', 'GLU', 'ASP', 'ASP', 'VAL']	['S', '-', 'H']	[[(('test', 1029), (-108.51488494873047, 160.10888671875)), (('test', 1035), (-92.56306457519531, 137.05459594726562)), (('test', 1043), (-64.55933380126953, -48.856082916259766)), (('test', 1051), (-55.12458038330078, -47.08910369873047)), (('test', 1060), (-60.51393127441406, -32.58172607421875)), (('test', 1068), (-77.82563781738281, -38.637081146240234)), (('test', 1076), (-59.96078109741211,…
84	1a8q	A	68	C5		['TYR', 'ASP', 'PHE', 'ASP', 'THR', 'PHE', 'ALA']	['-', 'S', 'H']	[[(('test', 528), (-88.35041809082031, 69.18611145019531)), (('test', 540), (-146.27972412109375, 157.9385223388672)), (('test', 548), (-66.24872589111328, -32.90253448486328)), (('test', 559), (-61.35585021972656, -42.38734436035156)), (('test', 567), (-67.93576049804688, -44.54277038574219)), (('test', 574), (-57.459266662597656, -42.88471221923828)), (('test', 585), (-65.66301727294922, -35.64…
85	1a8s	A	68	C5		['ASN', 'ASP', 'MET', 'ASP', 'THR', 'TYR', 'ALA']	['-', 'S', 'H']	[[(('test', 535), (-92.54791259765625, 75.31417083740234)), (('test', 543), (-152.55828857421875, 168.11526489257812)), (('test', 551), (-68.99871826171875, -36.39697265625)), (('test', 559), (-56.13856506347656, -44.46318435668945)), (('test', 567), (-69.78108215332031, -47.463783264160156)), (('test', 574), (-50.2073974609375, -48.11039733886719)), (('test', 586), (-61.065086364746094, -42.7966…
86	1a8s	A	150	C5		['ALA', 'ASP', 'ARG', 'SER', 'GLN', 'LEU', 'TYR']	['H']	[[(('test', 1146), (-71.59620666503906, -48.1145133972168)), (('test', 1151), (-166.69004821777344, 84.08670806884766)), (('test', 1159), (-68.57144927978516, -33.16179275512695)), (('test', 1170), (-61.80979537963867, -41.07996368408203)), (('test', 1176), (-68.81739807128906, -41.64592361450195)), (('test', 1185), (-52.29579544067383, -50.00713348388672)), (('test', 1193), (-60.33767318725586, …
87	1a9o	A	167	C5		['TYR', 'ASP', 'ARG', 'ASP', 'MET', 'ARG', 'GLN']	['S', '-', 'H']	[[(('test', 1285), (-98.43376922607422, 102.29832458496094)), (('test', 1297), (-40.127174377441406, 116.21231842041016)), (('test', 1305), (-64.19430541992188, -45.821449279785156)), (('test', 1316), (-57.75149154663086, -36.667076110839844)), (('test', 1324), (-70.97683715820312, -36.595916748046875)), (('test', 1332), (-67.04551696777344, -27.027690887451172)), (('test', 1343), (-72.0875167846…
88	1a9w	E	19	C5		['MET', 'ASN', 'VAL', 'GLU', 'GLU', 'ALA', 'GLY']	['S', '-', 'T', 'H']	[[(('test', 2301), (-106.37824249267578, 148.64285278320312)), (('test', 2309), (-69.90396881103516, 81.0246810913086)), (('test', 2317), (-57.059871673583984, -25.85479736328125)), (('test', 2324), (-68.52237701416016, -72.78580474853516)), (('test', 2333), (-72.03204345703125, -26.458608627319336)), (('test', 2338), (-70.12065887451172, -17.14702033996582)), (('test', 2343), (-72.47132873535156…
89	1a9x	A	184	C5		['TYR', 'ASN', 'ARG', 'GLU', 'GLU', 'PHE', 'GLU']	['S', 'H']	[[(('test', 1364), (-94.14714813232422, -18.120838165283203)), (('test', 1376), (-149.98516845703125, 173.68521118164062)), (('test', 1384), (-63.15787124633789, -42.4158935546875)), (('test', 1395), (-56.204368591308594, -51.0959587097168)), (('test', 1404), (-64.87706756591797, -36.877197265625)), (('test', 1413), (-56.58283233642578, -46.20835494995117)), (('test', 1424), (-66.1604232788086, -…
90	1a9x	A	485	C5		['LEU', 'ASN', 'ALA', 'ASP', 'PHE', 'LEU', 'ARG']	['-', 'H']	[[(('test', 3697), (-80.0949935913086, 62.43140411376953)), (('test', 3705), (-72.47997283935547, 164.82656860351562)), (('test', 3713), (-55.38837432861328, -39.23307800292969)), (('test', 3718), (-69.81449127197266, -38.48860168457031)), (('test', 3726), (-73.03081512451172, -43.18382263183594)), (('test', 3737), (-60.501617431640625, -41.51161575317383)), (('test', 3745), (-64.5163803100586, -…
91	1aa6	A	611	C5		['ILE', 'ASN', 'THR', 'GLU', 'ASP', 'ALA', 'LYS']	['E', 'H']	[[(('test', 4734), (-127.74097442626953, 129.88771057128906)), (('test', 4742), (-62.4849739074707, 125.73712921142578)), (('test', 4750), (-30.679100036621094, -58.045589447021484)), (('test', 4757), (-59.961856842041016, -51.71162414550781)), (('test', 4766), (-52.29825210571289, -51.20805740356445)), (('test', 4774), (-51.89995574951172, -57.472320556640625)), (('test', 4779), (-43.35014343261…
92	1aaz	A	44	C5		['PHE', 'ASP', 'ASP', 'GLU', 'LYS', 'ILE', 'ALA']	['-', 'H']	[[(('test', 429), (-91.98211669921875, 148.22267150878906)), (('test', 441), (-86.08280181884766, 94.51646423339844)), (('test', 450), (-51.99763488769531, -39.45978546142578)), (('test', 459), (-63.91097640991211, -44.991268157958984)), (('test', 469), (-78.53166198730469, -28.898582458496094)), (('test', 482), (-68.75125885009766, -36.379764556884766)), (('test', 491), (-64.85334014892578, -40.…
93	1abe	A	42	C5		['PRO', 'ASP', 'GLY', 'GLU', 'LYS', 'THR', 'LEU']	['-', 'S', 'H']	[[(('test', 319), (-68.95573425292969, -15.922419548034668)), (('test', 326), (-144.95823669433594, 171.0721435546875)), (('test', 334), (-62.17299270629883, -38.137054443359375)), (('test', 338), (-64.29155731201172, -44.290470123291016)), (('test', 347), (-66.88023376464844, -34.52016830444336)), (('test', 356), (-59.919883728027344, -50.772804260253906)), (('test', 363), (-68.81752014160156, -…
94	1abe	A	205	C5		['MET', 'ASN', 'ASP', 'SER', 'THR', 'VAL', 'LEU']	['S', 'H']	[[(('test', 1549), (-75.3164291381836, -19.197553634643555)), (('test', 1557), (-150.97073364257812, 175.73065185546875)), (('test', 1565), (-56.930885314941406, -46.636871337890625)), (('test', 1573), (-60.449851989746094, -35.87632751464844)), (('test', 1579), (-67.93049621582031, -45.348541259765625)), (('test', 1586), (-67.76707458496094, -40.538143157958984)), (('test', 1593), (-57.960426330…
95	1ac5	A	216	C5		['ILE', 'ASP', 'PRO', 'ASN', 'THR', 'GLN', 'SER']	['-', 'H']	[[(('test', 1996), (-111.60331726074219, -41.318546295166016)), (('test', 2005), (-128.22335815429688, 87.18193054199219)), (('test', 2014), (-49.39091873168945, -41.97746658325195)), (('test', 2021), (-64.12334442138672, -53.187477111816406)), (('test', 2032), (-69.31047058105469, -38.963096618652344)), (('test', 2041), (-72.29806518554688, -26.5543212890625)), (('test', 2053), (-75.304801940917…
96	1ac5	A	387	C5		['CYS', 'ASN', 'ASN', 'LYS', 'GLY', 'VAL', 'LEU']	['T', '-', 'H']	[[(('test', 3626), (-130.77789306640625, 57.49190139770508)), (('test', 3633), (-59.024131774902344, 162.34092712402344)), (('test', 3644), (-60.6015510559082, -41.15575408935547)), (('test', 3655), (-61.03226089477539, -41.29871368408203)), (('test', 3668), (-64.33175659179688, -37.5859489440918)), (('test', 3673), (-71.82897186279297, -39.85144805908203)), (('test', 3681), (-69.55765533447266, …
97	1aco	A	273	C5		['TYR', 'ASN', 'HIS', 'ARG', 'MET', 'LYS', 'LYS']	['-', 'H']	[[(('test', 2035), (-57.74232482910156, 135.56903076171875)), (('test', 2047), (-155.44920349121094, 178.780517578125)), (('test', 2055), (-64.39102172851562, -27.815776824951172)), (('test', 2065), (-68.48680114746094, -35.314598083496094)), (('test', 2076), (-69.54348754882812, -42.700069427490234)), (('test', 2084), (-56.4713020324707, -44.0845947265625)), (('test', 2093), (-61.863494873046875…
98	1aco	A	732	C5		['PHE', 'ASN', 'GLU', 'THR', 'GLN', 'ILE', 'GLU']	['-', 'H']	[[(('test', 5608), (-68.5126953125, 136.31370544433594)), (('test', 5619), (-106.71907806396484, 179.0037841796875)), (('test', 5627), (-70.72489929199219, -19.85735511779785)), (('test', 5636), (-64.23764038085938, -47.569400787353516)), (('test', 5643), (-68.92835998535156, -34.09089660644531)), (('test', 5652), (-63.102027893066406, -36.37252426147461)), (('test', 5660), (-60.30412292480469, -…
99	1ad3	A	54	C5	interface	['LYS', 'ASN', 'GLU', 'TRP', 'THR', 'SER', 'TYR']	['-', 'H']	[[(('test', 504), (-93.22235870361328, 165.23941040039062)), (('test', 517), (-119.30755615234375, 160.30197143554688)), (('test', 528), (-33.7665901184082, -39.759300231933594)), (('test', 538), (-77.6501693725586, -51.06989288330078)), (('test', 554), (-64.05160522460938, -36.361045837402344)), (('test', 563), (-58.41464614868164, -61.90708541870117)), (('test', 571), (-55.985103607177734, -55.…
100	1ad3	A	223	C5	interface	['CYS', 'ASP', 'LEU', 'ASP', 'VAL', 'ALA', 'CYS']	['S', '-', 'H']	[[(('test', 2074), (-159.95297241210938, 132.6505584716797)), (('test', 2081), (-65.80157470703125, 92.69075775146484)), (('test', 2090), (-56.2747917175293, -24.906984329223633)), (('test', 2099), (-70.95122528076172, -52.079063415527344)), (('test', 2108), (-69.0162124633789, -46.584476470947266)), (('test', 2116), (-48.007293701171875, -60.22325897216797)), (('test', 2122), (-64.16644287109375…
101	1ad3	A	286	C5		['ILE', 'ASN', 'ASP', 'ARG', 'HIS', 'PHE', 'GLN']	['S', '-', 'H']	[[(('test', 2695), (-53.14958953857422, -58.222354888916016)), (('test', 2704), (-145.03067016601562, -178.12184143066406)), (('test', 2715), (-62.630855560302734, -45.55971145629883)), (('test', 2724), (-58.512393951416016, -44.292667388916016)), (('test', 2741), (-75.72416687011719, -33.445068359375)), (('test', 2754), (-59.21828842163086, -49.067874908447266)), (('test', 2766), (-62.3058738708…
102	1ado	A	197	C5	interface	['HIS', 'ASP', 'LEU', 'LYS', 'ARG', 'CYS', 'GLN']	['-', 'H']	[[(('test', 1823), (-64.75401306152344, 158.77598571777344)), (('test', 1836), (-98.22310638427734, -174.61920166015625)), (('test', 1845), (-59.04693603515625, -47.40495300292969)), (('test', 1854), (-59.45471954345703, -39.13380432128906)), (('test', 1867), (-64.76872253417969, -46.6291389465332)), (('test', 1884), (-64.63459777832031, -40.91893005371094)), (('test', 1891), (-61.58807373046875,…
103	1ae1	A	54	C5		['ARG', 'ASN', 'GLU', 'LYS', 'GLU', 'LEU', 'ASP']	['S', '-', 'H']	[[(('test', 267), (-102.5124740600586, -1.6684739589691162)), (('test', 278), (-140.5376434326172, 139.21261596679688)), (('test', 286), (-60.297027587890625, -49.27736282348633)), (('test', 295), (-73.55195617675781, -31.01101303100586)), (('test', 304), (-68.04241180419922, -47.14962387084961)), (('test', 313), (-65.44112396240234, -28.843059539794922)), (('test', 321), (-78.9443130493164, -31.…
104	1ae7	A	39	C5		['VAL', 'ASP', 'GLU', 'LEU', 'ASP', 'ARG', 'CYS']	['S', 'H']	[[(('test', 288), (-71.11378479003906, -22.48204231262207)), (('test', 295), (-162.8753662109375, -173.40489196777344)), (('test', 303), (-64.03665924072266, -36.242218017578125)), (('test', 312), (-63.1201286315918, -39.16222381591797)), (('test', 320), (-65.85224914550781, -39.91987228393555)), (('test', 328), (-60.1351432800293, -32.81612014770508)), (('test', 339), (-58.847747802734375, -38.2…
105	1aec	A	120	C5		['ASN', 'ASN', 'GLU', 'TRP', 'ALA', 'LEU', 'GLN']	['S', '-', 'H']	[[(('test', 1097), (52.30421829223633, 47.56902313232422)), (('test', 1108), (-145.3870086669922, 84.3485336303711)), (('test', 1119), (-62.08626937866211, -27.51305389404297)), (('test', 1129), (-67.16445922851562, -43.59897232055664)), (('test', 1145), (-67.85853576660156, -31.555801391601562)), (('test', 1151), (-68.96809387207031, -41.121559143066406)), (('test', 1160), (-60.74983215332031, -…
106	1aei	A	166	C5		['VAL', 'ASN', 'ALA', 'ALA', 'HIS', 'ALA', 'ALA']	['-', 'H']	[[(('test', 1575), (-58.09989929199219, 110.80335998535156)), (('test', 1583), (-125.50736236572266, 111.6681900024414)), (('test', 1594), (-60.484127044677734, -52.628570556640625)), (('test', 1600), (-42.91499710083008, -47.07550048828125)), (('test', 1606), (-70.3335189819336, -45.463748931884766)), (('test', 1619), (-51.421470642089844, -36.307830810546875)), (('test', 1625), (-71.47054290771…
107	1aei	A	244	C5		['GLU', 'ASN', 'ARG', 'PHE', 'ALA', 'TYR', 'PHE']	['H']	[[(('test', 2308), (-75.66024780273438, -50.97894287109375)), (('test', 2318), (-161.7042999267578, 104.17314910888672)), (('test', 2329), (-62.678165435791016, -46.0477409362793)), (('test', 2346), (-54.96560287475586, -41.354801177978516)), (('test', 2358), (-69.55770111083984, -32.780616760253906)), (('test', 2364), (-58.659610748291016, -47.123138427734375)), (('test', 2378), (-75.79907989501…
108	1af2	A	48	C5		['LEU', 'ASP', 'GLU', 'ASP', 'ALA', 'LEU', 'ALA']	['-', 'H']	[[(('test', 352), (-69.96150207519531, 145.31190490722656)), (('test', 360), (-86.75460052490234, 175.75494384765625)), (('test', 368), (-52.52192306518555, -49.25049591064453)), (('test', 377), (-63.604087829589844, -42.16583251953125)), (('test', 385), (-73.90592956542969, -27.759531021118164)), (('test', 390), (-68.93551635742188, -48.99571228027344)), (('test', 398), (-53.941444396972656, -47…
109	1af7	A	156	C5		['ILE', 'ASP', 'THR', 'GLU', 'VAL', 'LEU', 'GLU']	['S', '-', 'H']	[[(('test', 1164), (-83.7907485961914, -19.038766860961914)), (('test', 1172), (-93.54930114746094, 119.47547149658203)), (('test', 1180), (-79.43219757080078, -22.544679641723633)), (('test', 1187), (-68.61091613769531, -48.482479095458984)), (('test', 1196), (-67.89643859863281, -33.32460403442383)), (('test', 1203), (-65.03204345703125, -36.01346969604492)), (('test', 1211), (-69.9618759155273…
110	1af7	A	237	C5		['PHE', 'ASP', 'LYS', 'THR', 'THR', 'GLN', 'GLU']	['S', '-', 'H']	[[(('test', 1827), (-108.57958221435547, 165.7844696044922)), (('test', 1838), (-93.04054260253906, 178.21786499023438)), (('test', 1846), (-64.80907440185547, -36.25861358642578)), (('test', 1855), (-67.75200653076172, -46.85194778442383)), (('test', 1862), (-58.74192810058594, -47.25825119018555)), (('test', 1869), (-59.503883361816406, -45.77667999267578)), (('test', 1878), (-63.43655776977539…
111	1afa	1	140	C5		['ARG', 'ASN', 'ALA', 'GLU', 'GLU', 'ASN', 'LYS']	['-', 'S', 'H']	[[(('test', 538), (-110.27620697021484, -4.968263626098633)), (('test', 549), (-164.67666625976562, 178.50067138671875)), (('test', 557), (-57.93059158325195, -44.74489974975586)), (('test', 562), (-59.629573822021484, -50.7547721862793)), (('test', 571), (-64.01781463623047, -42.747867584228516)), (('test', 580), (-57.5445556640625, -38.139217376708984)), (('test', 588), (-68.38858032226562, -44…
112	1afs	A	169	C5		['PHE', 'ASN', 'CYS', 'ARG', 'GLN', 'LEU', 'GLU']	['-', 'H']	[[(('test', 1336), (-96.56245422363281, 142.56805419921875)), (('test', 1347), (-93.04839324951172, 173.75718688964844)), (('test', 1355), (-58.36858367919922, -37.51771926879883)), (('test', 1361), (-63.29362106323242, -45.051998138427734)), (('test', 1372), (-66.73246002197266, -32.915706634521484)), (('test', 1381), (-70.81729125976562, -45.11765670776367)), (('test', 1389), (-61.8859672546386…
113	1afs	A	238	C5		['ASP', 'ASP', 'PRO', 'VAL', 'LEU', 'CYS', 'ALA']	['G', '-', 'H']	[[(('test', 1898), (-99.86309051513672, -8.63526725769043)), (('test', 1906), (-49.41350555419922, 124.41716766357422)), (('test', 1914), (-50.251556396484375, -51.234676361083984)), (('test', 1921), (-62.4543342590332, -37.03514862060547)), (('test', 1928), (-69.22001647949219, -42.00667953491211)), (('test', 1936), (-68.37106323242188, -31.350879669189453)), (('test', 1942), (-67.63516235351562…
114	1afs	A	273	C5		['PHE', 'ASN', 'ALA', 'LYS', 'ARG', 'ILE', 'LYS']	['S', '-', 'H']	[[(('test', 2173), (-102.40027618408203, 8.877923011779785)), (('test', 2184), (-103.67361450195312, 119.109619140625)), (('test', 2192), (-53.870723724365234, -33.692073822021484)), (('test', 2197), (-73.06316375732422, -44.176570892333984)), (('test', 2206), (-68.8995361328125, -32.50031280517578)), (('test', 2217), (-62.87287521362305, -46.782432556152344)), (('test', 2225), (-65.2826156616211…
115	1agi	A	23	C5		['ARG', 'ASN', 'ASP', 'GLU', 'TYR', 'CYS', 'PHE']	['-', 'S', 'H']	[[(('test', 184), (53.653865814208984, 28.385263442993164)), (('test', 195), (-112.72853088378906, -169.76332092285156)), (('test', 203), (-58.68007278442383, -41.51900863647461)), (('test', 211), (-64.83660125732422, -40.42122268676758)), (('test', 220), (-56.71451187133789, -46.079193115234375)), (('test', 232), (-64.10116577148438, -45.186431884765625)), (('test', 238), (-55.15129470825195, -4…
116	1ah5	A	209	C5		['ASP', 'ASP', 'SER', 'ARG', 'THR', 'ARG', 'GLU']	['T', '-', 'H']	[[(('test', 1468), (-88.88426971435547, -0.48213890194892883)), (('test', 1476), (-85.9022216796875, 79.93683624267578)), (('test', 1484), (-57.11727523803711, -35.54948043823242)), (('test', 1490), (-64.41787719726562, -48.26054382324219)), (('test', 1501), (-63.611968994140625, -46.18562698364258)), (('test', 1508), (-60.29562759399414, -33.91217803955078)), (('test', 1519), (-67.01628112792969…
117	1ah7	A	12	C5		['VAL', 'ASN', 'SER', 'HIS', 'LEU', 'TRP', 'ILE']	['G', '-', 'H']	[[(('test', 85), (-122.67271423339844, 32.28588104248047)), (('test', 92), (-137.5823211669922, 89.26789855957031)), (('test', 100), (-62.932228088378906, -35.54670333862305)), (('test', 106), (-60.81046676635742, -45.264034271240234)), (('test', 116), (-68.879150390625, -37.121803283691406)), (('test', 124), (-62.1366081237793, -44.4357795715332)), (('test', 138), (-59.031044006347656, -45.75009…
118	1ah7	A	105	C5		['LYS', 'ASP', 'MET', 'LYS', 'GLN', 'ALA', 'PHE']	['T', '-', 'H']	[[(('test', 864), (66.34870147705078, 26.412736892700195)), (('test', 873), (-98.4453125, 84.8988037109375)), (('test', 881), (-67.06674194335938, -38.018653869628906)), (('test', 889), (-60.75126647949219, -43.86149215698242)), (('test', 898), (-67.80636596679688, -43.7491569519043)), (('test', 907), (-58.398014068603516, -50.935726165771484)), (('test', 912), (-73.41329193115234, -28.8954467773…
119	1ahp	A	6	C5		['PHE', 'ASN', 'ASP', 'LYS', 'GLN', 'PHE', 'GLN']	['-', 'H']	[[(('test', 32), (-96.227783203125, 126.34954071044922)), (('test', 43), (-130.9740753173828, 107.7382583618164)), (('test', 51), (-41.1552734375, -42.94614791870117)), (('test', 59), (-58.15179443359375, -58.28306198120117)), (('test', 68), (-54.978084564208984, -32.1284294128418)), (('test', 77), (-73.02471160888672, -41.59823226928711)), (('test', 88), (-61.25675582885742, -45.42325973510742))…
120	1ahp	A	97	C5		['ILE', 'ASN', 'LEU', 'THR', 'ASP', 'LEU', 'LEU']	['-', 'H']	[[(('test', 784), (-110.94222259521484, 130.48521423339844)), (('test', 792), (-91.46978759765625, 98.86368560791016)), (('test', 800), (-41.8489990234375, -49.10710525512695)), (('test', 808), (-59.2884521484375, -50.76268768310547)), (('test', 815), (-56.3928337097168, -42.15751266479492)), (('test', 823), (-63.286407470703125, -42.01969909667969)), (('test', 831), (-58.784828186035156, -27.796…
121	1ahp	A	229	C5	interface	['PHE', 'ASP', 'LEU', 'THR', 'LYS', 'PHE', 'ASN']	['-', 'H']	[[(('test', 1815), (-125.4887466430664, 127.9404525756836)), (('test', 1826), (-100.68798065185547, 110.11702728271484)), (('test', 1834), (-56.91006851196289, -50.90214538574219)), (('test', 1842), (-50.00156784057617, -47.680912017822266)), (('test', 1849), (-64.80007934570312, -35.798988342285156)), (('test', 1858), (-67.43751525878906, -48.0063362121582)), (('test', 1869), (-67.1307144165039,…
122	1ahp	A	692	C5		['TYR', 'ASP', 'PRO', 'VAL', 'LYS', 'TRP', 'ARG']	['-', 'H']	[[(('test', 5509), (-79.7557601928711, 129.17678833007812)), (('test', 5521), (-120.44989776611328, 98.1379165649414)), (('test', 5529), (-53.69683837890625, -46.50434494018555)), (('test', 5536), (-57.359657287597656, -40.4521484375)), (('test', 5543), (-57.21953201293945, -44.677528381347656)), (('test', 5552), (-65.92567443847656, -36.81645965576172)), (('test', 5566), (-61.404117584228516, -5…
123	1ahu	A	477	C5		['LYS', 'ASP', 'LEU', 'ILE', 'GLN', 'LYS', 'ARG']	['T', '-', 'H']	[[(('test', 3692), (-108.46763610839844, -10.396745681762695)), (('test', 3701), (-95.454833984375, 86.17870330810547)), (('test', 3709), (-50.225189208984375, -28.776344299316406)), (('test', 3717), (-66.3561019897461, -45.06240463256836)), (('test', 3725), (-69.97810363769531, -43.102142333984375)), (('test', 3734), (-56.77088928222656, -44.274322509765625)), (('test', 3743), (-62.236328125, -3…
124	1aii	A	110	C5		['THR', 'ASN', 'GLU', 'ASP', 'ALA', 'LEU', 'ILE']	['-', 'H']	[[(('test', 821), (-165.30477905273438, 130.3599395751953)), (('test', 828), (-101.72555541992188, 92.50009155273438)), (('test', 836), (-64.61607360839844, -35.13504409790039)), (('test', 845), (-61.52802276611328, -41.211936950683594)), (('test', 853), (-70.20124816894531, -41.36077880859375)), (('test', 858), (-58.55299377441406, -44.44820022583008)), (('test', 866), (-63.858089447021484, -51.…
125	1aii	A	172	C5		['VAL', 'ASP', 'GLU', 'HIS', 'LEU', 'ALA', 'LYS']	['-', 'H']	[[(('test', 1315), (-121.9178695678711, 127.74561309814453)), (('test', 1322), (-113.0068130493164, 107.82181549072266)), (('test', 1330), (-54.70781707763672, -45.20579147338867)), (('test', 1339), (-59.7607536315918, -48.05121612548828)), (('test', 1349), (-65.89918518066406, -35.84325408935547)), (('test', 1357), (-61.63760757446289, -43.49549102783203)), (('test', 1362), (-67.64241790771484, …
126	1aii	A	269	C5		['THR', 'ASP', 'GLU', 'PHE', 'THR', 'LEU', 'ASN']	['-', 'H']	[[(('test', 2097), (-71.48616027832031, 139.21682739257812)), (('test', 2104), (-100.18997192382812, 85.39409637451172)), (('test', 2112), (-62.426536560058594, -33.17355728149414)), (('test', 2121), (-63.053367614746094, -42.70070266723633)), (('test', 2132), (-69.87884521484375, -42.663089752197266)), (('test', 2139), (-58.93692398071289, -47.04367446899414)), (('test', 2147), (-63.262645721435…
127	1ail	A	53	C5		['LEU', 'ASN', 'ILE', 'GLU', 'ALA', 'ALA', 'THR']	['-', 'H']	[[(('test', 413), (-101.35872650146484, 132.30575561523438)), (('test', 421), (-70.5789794921875, 127.62312316894531)), (('test', 429), (-69.33422088623047, -36.25946807861328)), (('test', 437), (-66.39967346191406, -37.496978759765625)), (('test', 446), (-64.01287078857422, -46.41301345825195)), (('test', 451), (-62.77287292480469, -40.72780990600586)), (('test', 456), (-58.32920837402344, -43.8…
128	1aj4	A	73	C5		['VAL', 'ASP', 'PHE', 'ASP', 'GLU', 'PHE', 'LEU']	['-', 'H']	[[(('test', 1054), (-148.91705322265625, 123.88232421875)), (('test', 1070), (-107.55677032470703, -164.27200317382812)), (('test', 1082), (-50.66499710083008, -28.176651000976562)), (('test', 1102), (-84.94465637207031, -65.90294647216797)), (('test', 1114), (-46.97584915161133, -29.905054092407227)), (('test', 1129), (-64.93104553222656, -64.08622741699219)), (('test', 1149), (-54.6275863647460…
129	1aj4	A	149	C5		['ILE', 'ASP', 'TYR', 'ASP', 'GLU', 'PHE', 'LEU']	['B', '-', 'H']	[[(('test', 2249), (-125.09928894042969, 125.39823150634766)), (('test', 2268), (-101.62755584716797, -170.718017578125)), (('test', 2280), (-65.92280578613281, -24.100019454956055)), (('test', 2301), (-78.63790130615234, -62.19745635986328)), (('test', 2313), (-57.45220947265625, -39.042274475097656)), (('test', 2328), (-59.92525100708008, -35.761722564697266)), (('test', 2348), (-52.56089019775…
130	1aj8	A	191	C5	interface	['ILE', 'ASN', 'ALA', 'SER', 'THR', 'LEU', 'ALA']	['S', '-', 'H']	[[(('test', 1484), (-98.55924224853516, 66.56688690185547)), (('test', 1492), (-72.82634735107422, 176.04269409179688)), (('test', 1500), (-53.971405029296875, -47.968013763427734)), (('test', 1505), (-64.23761749267578, -40.7803955078125)), (('test', 1511), (-67.820556640625, -35.37562561035156)), (('test', 1518), (-63.86188507080078, -44.047462463378906)), (('test', 1526), (-59.839962005615234,…
131	1aj8	A	206	C5	interface	['SER', 'ASP', 'TYR', 'TYR', 'SER', 'ALA', 'ILE']	['-', 'H']	[[(('test', 1585), (-71.42308807373047, -173.49069213867188)), (('test', 1591), (-86.30447387695312, 161.355712890625)), (('test', 1599), (-52.93662643432617, -46.81825637817383)), (('test', 1611), (-63.260841369628906, -43.69268035888672)), (('test', 1623), (-58.89704895019531, -40.19532012939453)), (('test', 1629), (-66.85758972167969, -50.06818771362305)), (('test', 1634), (-62.696533203125, -…
132	1aj8	A	284	C5		['GLY', 'ASP', 'LYS', 'LYS', 'LEU', 'PHE', 'GLU']	['S', '-', 'H']	[[(('test', 2208), (-77.20557403564453, 161.9523162841797)), (('test', 2212), (-63.81283187866211, 131.3937225341797)), (('test', 2220), (-54.256710052490234, -48.365848541259766)), (('test', 2229), (-66.7544937133789, -46.8902587890625)), (('test', 2238), (-61.69966506958008, -43.75743103027344)), (('test', 2246), (-58.29418182373047, -41.805213928222656)), (('test', 2257), (-60.18943786621094, …
133	1ak5	A	294	C5		['VAL', 'ASP', 'GLY', 'GLU', 'GLY', 'PHE', 'ARG']	['-', 'S', 'H']	[[(('test', 1615), (-125.96798706054688, -5.954863548278809)), (('test', 1623), (-139.0128173828125, 167.95098876953125)), (('test', 1632), (-58.264137268066406, -31.75364875793457)), (('test', 1637), (-63.963130950927734, -41.469696044921875)), (('test', 1647), (-72.49729919433594, -34.53227615356445)), (('test', 1652), (-63.4527587890625, -52.41520690917969)), (('test', 1664), (-51.984554290771…
134	1aka	A	169	C5		['LEU', 'ASP', 'PHE', 'THR', 'GLY', 'ALA', 'MET']	['E', '-', 'H']	[[(('test', 1251), (-70.50031280517578, 132.67103576660156)), (('test', 1259), (-95.29479217529297, 78.95108795166016)), (('test', 1267), (-63.2183723449707, -40.604679107666016)), (('test', 1278), (-63.64485168457031, -54.1046142578125)), (('test', 1285), (-56.42757034301758, -46.77632141113281)), (('test', 1289), (-60.247379302978516, -46.813941955566406)), (('test', 1294), (-65.89430236816406,…
135	1aka	A	232	C5		['GLY', 'ASP', 'ILE', 'ASN', 'ARG', 'ASP', 'ALA']	['S', '-', 'H']	[[(('test', 1749), (92.75538635253906, -6.562588691711426)), (('test', 1753), (-122.05955505371094, 113.30091094970703)), (('test', 1761), (-60.65104675292969, -32.74672317504883)), (('test', 1769), (-76.0193099975586, -40.48283767700195)), (('test', 1777), (-62.54961395263672, -48.442893981933594)), (('test', 1788), (-61.270172119140625, -26.447538375854492)), (('test', 1796), (-99.7255859375, 7…
136	1aka	A	276	C5	interface	['ARG', 'ASP', 'ALA', 'GLU', 'GLU', 'ALA', 'LYS']	['S', 'H']	[[(('test', 2093), (-72.15282440185547, -38.60082244873047)), (('test', 2104), (-160.0487060546875, 176.4873809814453)), (('test', 2112), (-64.61023712158203, -24.229543685913086)), (('test', 2117), (-66.19208526611328, -58.36708068847656)), (('test', 2126), (-56.8864631652832, -34.39748001098633)), (('test', 2135), (-62.94034194946289, -39.54046630859375)), (('test', 2140), (-66.53030395507812, …
137	1akh	A	96	C5	interface	['LEU', 'ASN', 'SER', 'LYS', 'GLU', 'LYS', 'GLU']	['-', 'H']	[[(('test', 144), (-142.4738006591797, 129.88186645507812)), (('test', 152), (-64.60816955566406, 178.9910888671875)), (('test', 160), (-59.87952423095703, -47.95051956176758)), (('test', 166), (-57.155033111572266, -57.182777404785156)), (('test', 175), (-52.0308952331543, -60.624813079833984)), (('test', 184), (-46.870697021484375, -30.452505111694336)), (('test', 193), (-75.27533721923828, -44…
138	1akm	A	256	C5		['VAL', 'ASN', 'SER', 'LYS', 'MET', 'MET', 'GLN']	['B', '-', 'H']	[[(('test', 1888), (-80.9814682006836, 111.84466552734375)), (('test', 1895), (-129.8937530517578, 175.4807891845703)), (('test', 1903), (-61.02216720581055, -20.138938903808594)), (('test', 1909), (-66.54100036621094, -39.6123161315918)), (('test', 1918), (-67.69376373291016, -40.897335052490234)), (('test', 1926), (-62.53103256225586, -41.66810989379883)), (('test', 1934), (-64.13585662841797, …
139	1ako	A	84	C5		['ASP', 'ASP', 'GLU', 'GLU', 'ALA', 'GLN', 'ARG']	['-', 'H']	[[(('test', 658), (-73.3721694946289, 149.8073272705078)), (('test', 666), (-77.09185791015625, 176.78045654296875)), (('test', 674), (-55.482425689697266, -46.648956298828125)), (('test', 683), (-60.019439697265625, -45.42243957519531)), (('test', 692), (-61.159507751464844, -32.70601272583008)), (('test', 697), (-67.11299133300781, -18.400699615478516)), (('test', 706), (-95.21138763427734, 6.8…
140	1ako	A	197	C5		['VAL', 'ASP', 'THR', 'PHE', 'ARG', 'HIS', 'ALA']	['E', 'H']	[[(('test', 1584), (-113.15232849121094, 130.21551513671875)), (('test', 1591), (-78.59273529052734, 99.84198760986328)), (('test', 1599), (-47.9405517578125, -52.203800201416016)), (('test', 1606), (-62.222755432128906, -46.62471389770508)), (('test', 1617), (-62.736454010009766, -41.05549621582031)), (('test', 1628), (-64.65458679199219, -37.476722717285156)), (('test', 1638), (-81.401458740234…
141	1ako	A	247	C5		['ILE', 'ASP', 'TYR', 'GLU', 'ILE', 'ARG', 'SER']	['E', '-', 'H']	[[(('test', 1987), (-134.9228515625, 122.27149200439453)), (('test', 1995), (-84.40169525146484, 91.15065002441406)), (('test', 2003), (-69.82827758789062, -28.787330627441406)), (('test', 2015), (-62.43776321411133, -43.163265228271484)), (('test', 2024), (-70.21930694580078, -32.5440559387207)), (('test', 2032), (-70.20867919921875, -17.85259246826172)), (('test', 2043), (-84.33909606933594, -2…
142	1aky	A	169	C5		['ASP', 'ASN', 'ALA', 'ASP', 'ALA', 'LEU', 'LYS']	['-', 'S', 'H']	[[(('test', 1552), (-94.58297729492188, 68.44710540771484)), (('test', 1561), (-137.60897827148438, 160.07186889648438)), (('test', 1572), (-54.361698150634766, -36.23984146118164)), (('test', 1578), (-64.32456970214844, -58.9366569519043)), (('test', 1587), (-59.98625946044922, -38.50859451293945)), (('test', 1593), (-64.1722183227539, -38.5379753112793)), (('test', 1602), (-60.15690612792969, -…
143	1al6	A	208	C5		['LEU', 'ASP', 'TRP', 'SER', 'HIS', 'ASN', 'PHE']	['S', '-', 'H']	[[(('test', 1587), (-103.90773010253906, 164.62039184570312)), (('test', 1595), (-74.55834197998047, 160.0213623046875)), (('test', 1603), (-53.4807243347168, -48.953269958496094)), (('test', 1617), (-55.823265075683594, -45.38600540161133)), (('test', 1623), (-64.94259643554688, -44.706241607666016)), (('test', 1633), (-60.69393539428711, -38.71678924560547)), (('test', 1641), (-60.6971740722656…
144	1al6	A	242	C5		['GLY', 'ASN', 'VAL', 'SER', 'ALA', 'HIS', 'THR']	['S', 'H']	[[(('test', 1874), (-91.25682067871094, -0.685284435749054)), (('test', 1878), (-72.3253173828125, 154.7154541015625)), (('test', 1886), (-52.291744232177734, -51.837913513183594)), (('test', 1893), (-62.10801696777344, -49.62800979614258)), (('test', 1899), (-61.7014274597168, -47.68821716308594)), (('test', 1904), (-60.62690353393555, -39.3997688293457)), (('test', 1914), (-61.01649856567383, -…
145	1al6	A	257	C5		['SER', 'ASP', 'PRO', 'TYR', 'LEU', 'SER', 'PHE']	['-', 'H']	[[(('test', 1975), (-65.6965560913086, 146.43312072753906)), (('test', 1981), (-69.25389099121094, 167.10279846191406)), (('test', 1989), (-59.76859664916992, -29.9012393951416)), (('test', 1996), (-65.34234619140625, -51.89216995239258)), (('test', 2008), (-63.391380310058594, -41.715843200683594)), (('test', 2016), (-64.75752258300781, -40.87577438354492)), (('test', 2022), (-67.70728302001953,…
146	1al6	A	344	C5		['SER', 'ASP', 'PRO', 'MET', 'PHE', 'LYS', 'LEU']	['T', '-', 'H']	[[(('test', 2658), (-100.7120590209961, 7.367029190063477)), (('test', 2664), (-67.34788513183594, 130.22393798828125)), (('test', 2672), (-63.079734802246094, -32.45411682128906)), (('test', 2679), (-72.62622833251953, -37.59183120727539)), (('test', 2687), (-60.28132247924805, -48.65733337402344)), (('test', 2698), (-57.418434143066406, -36.845703125)), (('test', 2707), (-65.0842514038086, -44.…
147	1ala	A	16	C5		['PHE', 'ASP', 'ALA', 'ARG', 'ALA', 'ASP', 'ALA']	['-', 'H']	[[(('test', 95), (-81.52848815917969, 128.7978057861328)), (('test', 106), (-141.8897705078125, 88.13385772705078)), (('test', 114), (-50.26312255859375, -44.75858688354492)), (('test', 119), (-65.28099060058594, -45.427669525146484)), (('test', 130), (-70.7428970336914, -33.64016342163086)), (('test', 135), (-70.95770263671875, -39.69790267944336)), (('test', 143), (-62.59695053100586, -34.15630…
148	1ala	A	64	C5		['ARG', 'ASP', 'LEU', 'VAL', 'ASP', 'ASP', 'LEU']	['-', 'H']	[[(('test', 466), (-123.53271484375, 163.41636657714844)), (('test', 477), (-106.24751281738281, 124.33528900146484)), (('test', 485), (-60.17194366455078, -46.359901428222656)), (('test', 493), (-63.5859260559082, -53.02293395996094)), (('test', 500), (-44.58023452758789, -46.36662673950195)), (('test', 508), (-68.59455871582031, -45.341346740722656)), (('test', 516), (-60.52244186401367, -45.05…
149	1ala	A	265	C5		['THR', 'ASP', 'ASP', 'ASP', 'THR', 'LEU', 'ILE']	['-', 'H']	[[(('test', 2059), (-145.22509765625, 143.64193725585938)), (('test', 2066), (-93.29789733886719, 87.03353881835938)), (('test', 2074), (-67.21373748779297, -27.06329917907715)), (('test', 2082), (-63.572696685791016, -37.04470443725586)), (('test', 2090), (-82.26502990722656, -36.567081451416016)), (('test', 2097), (-56.709720611572266, -51.60404586791992)), (('test', 2105), (-64.60950469970703,…
150	1all	B	3	C5	interface	['GLN', 'ASP', 'ALA', 'ILE', 'THR', 'SER', 'VAL']	['-', 'H']	[[(('test', 1289), (-118.63066101074219, 148.55242919921875)), (('test', 1298), (-109.16869354248047, -179.50425720214844)), (('test', 1306), (-60.414039611816406, -27.606264114379883)), (('test', 1311), (-76.55692291259766, -59.839847564697266)), (('test', 1319), (-61.29357147216797, -25.38426399230957)), (('test', 1326), (-63.05046081542969, -43.29414749145508)), (('test', 1332), (-72.654617309…
151	1alu	A	79	C5		['PHE', 'ASN', 'GLU', 'GLU', 'THR', 'CYS', 'LEU']	['-', 'H']	[[(('test', 397), (-50.98810958862305, 135.80233764648438)), (('test', 408), (-152.22775268554688, 103.75463104248047)), (('test', 416), (-50.050872802734375, -50.25939178466797)), (('test', 425), (-60.147247314453125, -48.1827278137207)), (('test', 430), (-68.55067443847656, -36.34560775756836)), (('test', 437), (-64.59700012207031, -45.66032409667969)), (('test', 443), (-62.28860855102539, -38.…
152	1alu	A	155	C5		['GLN', 'ASN', 'GLN', 'TRP', 'LEU', 'GLN', 'ASP']	['S', '-', 'H']	[[(('test', 998), (-66.8936767578125, 160.33819580078125)), (('test', 1007), (-73.19779968261719, 171.08055114746094)), (('test', 1015), (-61.19548797607422, -33.47317123413086)), (('test', 1024), (-64.518310546875, -48.946895599365234)), (('test', 1038), (-63.48809814453125, -39.16360092163086)), (('test', 1046), (-66.41886138916016, -41.3274040222168)), (('test', 1055), (-58.837947845458984, -4…
153	1am7	A	5	C5		['ILE', 'ASN', 'ASN', 'GLN', 'ARG', 'LYS', 'ALA']	['-', 'H']	[[(('test', 26), (-101.24540710449219, 138.64096069335938)), (('test', 34), (-136.91058349609375, 177.19105529785156)), (('test', 42), (-60.2023811340332, -35.7822151184082)), (('test', 50), (-68.66476440429688, -44.290672302246094)), (('test', 59), (-66.36466979980469, -39.85579299926758)), (('test', 70), (-63.550933837890625, -46.64179611206055)), (('test', 79), (-59.212188720703125, -35.516716…
154	1amu	A	261	C5		['ASN', 'ASP', 'PHE', 'VAL', 'LYS', 'PHE', 'GLU']	['T', '-', 'H']	[[(('test', 1829), (-72.56514739990234, -0.28599029779434204)), (('test', 1837), (-135.2985076904297, 105.8629379272461)), (('test', 1845), (-54.46810531616211, -37.60753631591797)), (('test', 1856), (-74.63169860839844, -34.142391204833984)), (('test', 1863), (-64.52412414550781, -44.17766571044922)), (('test', 1870), (-60.12904357910156, -46.44172286987305)), (('test', 1881), (-58.6808204650878…
155	1amy	A	245	C5		['PHE', 'ASP', 'PHE', 'THR', 'THR', 'LYS', 'GLY']	['E', '-', 'H']	[[(('test', 1906), (-67.32646942138672, 133.71788024902344)), (('test', 1917), (-84.86060333251953, 86.38848876953125)), (('test', 1925), (-74.6078109741211, -19.0512638092041)), (('test', 1936), (-68.61822509765625, -46.51979064941406)), (('test', 1943), (-64.659423828125, -46.08029556274414)), (('test', 1950), (-52.03233337402344, -46.23586654663086)), (('test', 1959), (-65.92298126220703, -50.…
156	1ann	A	32	C5		['THR', 'ASP', 'GLU', 'ASP', 'ALA', 'ILE', 'ILE']	['-', 'H']	[[(('test', 186), (-154.3365478515625, 143.60958862304688)), (('test', 193), (-97.49018096923828, 86.17960357666016)), (('test', 201), (-61.58576583862305, -33.55406951904297)), (('test', 210), (-69.33333587646484, -31.966299057006836)), (('test', 218), (-70.53596496582031, -30.95489501953125)), (('test', 223), (-70.62565612792969, -43.675228118896484)), (('test', 231), (-66.61176300048828, -46.7…
157	1ann	A	62	C5		['ARG', 'ASP', 'LEU', 'MET', 'ASP', 'ASP', 'LEU']	['S', '-', 'H']	[[(('test', 424), (-116.68152618408203, 160.52769470214844)), (('test', 435), (-88.69307708740234, 124.12288665771484)), (('test', 443), (-67.72181701660156, -40.23002624511719)), (('test', 451), (-62.52583312988281, -38.12302780151367)), (('test', 459), (-66.4336929321289, -38.58024597167969)), (('test', 467), (-69.98665618896484, -41.08706283569336)), (('test', 475), (-64.25547790527344, -43.29…
158	1ann	A	104	C5		['THR', 'ASP', 'GLU', 'GLY', 'CYS', 'LEU', 'ILE']	['-', 'H']	[[(('test', 749), (-60.89849853515625, 151.0599365234375)), (('test', 756), (-99.03105926513672, 84.26065826416016)), (('test', 764), (-62.52389907836914, -28.670490264892578)), (('test', 773), (-65.52621459960938, -38.011634826660156)), (('test', 777), (-67.11481475830078, -43.23954391479492)), (('test', 783), (-57.94538497924805, -46.188011169433594)), (('test', 791), (-63.976802825927734, -52.…
159	1ann	A	166	C5		['LEU', 'ASP', 'ASP', 'ALA', 'LEU', 'MET', 'ARG']	['-', 'H']	[[(('test', 1249), (-121.38114929199219, 121.36940002441406)), (('test', 1257), (-110.42536163330078, 109.27950286865234)), (('test', 1265), (-60.39820098876953, -40.60469055175781)), (('test', 1273), (-63.423606872558594, -43.4581184387207)), (('test', 1278), (-63.197566986083984, -45.0335578918457)), (('test', 1286), (-56.9963264465332, -44.72334289550781)), (('test', 1294), (-67.15380859375, -…
160	1aoa	A	362	C5		['GLY', 'ASN', 'PRO', 'LYS', 'LEU', 'ASN', 'LEU']	['T', '-', 'H']	[[(('test', 1794), (61.01909255981445, 29.73223304748535)), (('test', 1798), (-49.78900909423828, 118.55571746826172)), (('test', 1806), (-67.36322784423828, -45.276493072509766)), (('test', 1813), (-65.70746612548828, -54.17531967163086)), (('test', 1822), (-64.80799102783203, -38.56665802001953)), (('test', 1830), (-71.76962280273438, -29.250308990478516)), (('test', 1838), (-68.50460815429688,…
161	1aod	A	53	C5		['GLY', 'ASP', 'ILE', 'THR', 'TRP', 'THR', 'LEU']	['-', 'H']	[[(('test', 236), (178.43563842773438, -173.03248596191406)), (('test', 240), (-75.12309265136719, -169.3972930908203)), (('test', 248), (-55.768882751464844, -38.91594696044922)), (('test', 256), (-65.7597427368164, -29.837438583374023)), (('test', 263), (-66.06039428710938, -43.71224594116211)), (('test', 277), (-71.17912292480469, -28.10529327392578)), (('test', 284), (-73.87520599365234, -30.…
162	1aof	A	558	C5		['PHE', 'ASN', 'VAL', 'TYR', 'ASN', 'THR', 'MET']	['E', 'H']	[[(('test', 4039), (-137.62213134765625, 115.57913970947266)), (('test', 4050), (-74.95027160644531, 130.98129272460938)), (('test', 4058), (-52.48468017578125, -55.83286666870117)), (('test', 4065), (-59.545372009277344, -48.407474517822266)), (('test', 4077), (-67.34065246582031, -25.63785743713379)), (('test', 4085), (-82.21868896484375, -44.859275817871094)), (('test', 4092), (-67.96564483642…
163	1aok	A	1	C5	interface	['ASN', 'LEU', 'PHE', 'GLN', 'PHE', 'GLY']	['Missing', '-', 'H']	[[(('test', 10), (-67.90621948242188, -30.202293395996094)), (('test', 18), (-57.334716796875, -43.67790603637695)), (('test', 29), (-67.81645965576172, -41.8838996887207)), (('test', 38), (-60.8785400390625, -39.30950164794922)), (('test', 49), (-56.82178497314453, -41.72999572753906))]]
164	1aok	A	39	C5		['GLN', 'ASP', 'ALA', 'THR', 'ASP', 'ARG', 'CYS']	['-', 'S', 'H']	[[(('test', 280), (-77.54259490966797, -21.00182342529297)), (('test', 289), (-163.81529235839844, -173.95748901367188)), (('test', 297), (-59.97677230834961, -41.36530303955078)), (('test', 302), (-57.65818405151367, -48.11518859863281)), (('test', 309), (-61.92259216308594, -38.48225021362305)), (('test', 317), (-68.3108139038086, -31.470170974731445)), (('test', 328), (-60.157615661621094, -43…
165	1aok	A	89	C5		['ASP', 'ASP', 'LEU', 'CYS', 'LEU', 'ARG', 'ALA']	['-', 'S', 'H']	[[(('test', 594), (-95.58853149414062, -29.023847579956055)), (('test', 602), (-68.97024536132812, 121.71247100830078)), (('test', 610), (-63.61152648925781, -38.21019744873047)), (('test', 618), (-61.678001403808594, -52.27904510498047)), (('test', 624), (-63.03653335571289, -45.63176345825195)), (('test', 632), (-60.130985260009766, -44.89046096801758)), (('test', 643), (-67.08467102050781, -43…
166	1aok	B	1	C5	interface	['ASN', 'LEU', 'PHE', 'GLN', 'PHE', 'ALA']	['Missing', '-', 'H']	[[(('test', 1096), (-61.85054016113281, -32.86784362792969)), (('test', 1104), (-55.83883285522461, -44.155426025390625)), (('test', 1115), (-73.43182373046875, -36.824745178222656)), (('test', 1124), (-59.131160736083984, -45.09369659423828)), (('test', 1135), (-57.63741683959961, -43.38652038574219))]]
167	1aok	B	39	C5		['LYS', 'ASP', 'ALA', 'THR', 'ASP', 'ARG', 'CYS']	['-', 'S', 'H']	[[(('test', 1368), (-84.36316680908203, -24.420812606811523)), (('test', 1377), (-166.47711181640625, -167.1404266357422)), (('test', 1385), (-68.70487976074219, -39.99351501464844)), (('test', 1390), (-60.38762283325195, -46.62995147705078)), (('test', 1397), (-59.52996826171875, -40.67127990722656)), (('test', 1405), (-59.725440979003906, -41.65969467163086)), (('test', 1416), (-54.263771057128…
168	1aor	A	24	C5		['TYR', 'ASP', 'GLU', 'GLU', 'LEU', 'ALA', 'LYS']	['-', 'H']	[[(('test', 183), (-149.27041625976562, 155.9539337158203)), (('test', 195), (-91.98729705810547, 167.6468505859375)), (('test', 203), (-62.56975173950195, -22.523714065551758)), (('test', 212), (-64.23194122314453, -37.1205940246582)), (('test', 221), (-71.20804595947266, -41.06370544433594)), (('test', 229), (-64.35236358642578, -31.207008361816406)), (('test', 234), (-76.21539306640625, -9.676…
169	1aor	A	213	C5		['ALA', 'ASP', 'LYS', 'GLN', 'LYS', 'PHE', 'MET']	['S', 'H']	[[(('test', 1594), (-64.77108764648438, -61.8093376159668)), (('test', 1599), (-122.83529663085938, 97.38199615478516)), (('test', 1607), (-57.545040130615234, -46.94501495361328)), (('test', 1616), (-72.6159896850586, -34.61818313598633)), (('test', 1625), (-65.6539535522461, -51.65626907348633)), (('test', 1634), (-53.68275451660156, -46.575260162353516)), (('test', 1645), (-55.10117721557617, …
170	1aor	A	326	C5	interface	['ASN', 'ASP', 'LEU', 'ALA', 'SER', 'ILE', 'ILE']	['-', 'H']	[[(('test', 2460), (-102.27535247802734, -28.708986282348633)), (('test', 2468), (-54.49053192138672, 101.19279479980469)), (('test', 2476), (-65.1268081665039, -29.451744079589844)), (('test', 2484), (-68.49056243896484, -46.666297912597656)), (('test', 2489), (-62.53126907348633, -36.66348648071289)), (('test', 2495), (-64.19596862792969, -46.38937759399414)), (('test', 2503), (-63.144039154052…
171	1aor	A	343	C5		['LEU', 'ASP', 'THR', 'ILE', 'SER', 'THR', 'GLY']	['B', '-', 'H']	[[(('test', 2586), (-122.21975708007812, 141.43142700195312)), (('test', 2594), (-70.67232513427734, 126.1396484375)), (('test', 2602), (-62.50099182128906, -38.8766975402832)), (('test', 2609), (-68.30374908447266, -51.42376708984375)), (('test', 2617), (-66.88790893554688, -27.29422378540039)), (('test', 2623), (-66.2720947265625, -51.910072326660156)), (('test', 2630), (-62.64070129394531, -39…
172	1aos	A	228	C5		['LEU', 'ASN', 'SER', 'MET', 'ASP', 'ALA', 'THR']	['S', '-', 'H']	[[(('test', 1563), (-87.01983642578125, 36.97740173339844)), (('test', 1571), (-177.94395446777344, 134.18775939941406)), (('test', 1579), (-83.37022399902344, -27.68242835998535)), (('test', 1585), (-81.67912292480469, -24.978395462036133)), (('test', 1593), (-80.99028015136719, -45.53192901611328)), (('test', 1601), (-53.22538757324219, -35.49545669555664)), (('test', 1606), (-77.04900360107422…
173	1aoz	A	319	C5		['ASP', 'ASP', 'PHE', 'ASP', 'ARG', 'SER', 'LYS']	['T', '-', 'H']	[[(('test', 2502), (-110.4060287475586, 16.334165573120117)), (('test', 2510), (-90.2931900024414, 80.6360855102539)), (('test', 2518), (-66.2842025756836, -26.767139434814453)), (('test', 2529), (-63.88001251220703, -38.9868049621582)), (('test', 2537), (-69.04389953613281, -36.07365798950195)), (('test', 2548), (-67.62944030761719, -41.35946273803711)), (('test', 2554), (-68.30620574951172, -34…
174	1apa	A	202	C5		['PRO', 'ASN', 'ALA', 'LYS', 'VAL', 'LEU', 'ASN']	['-', 'H']	[[(('test', 1555), (-63.468685150146484, 131.7679901123047)), (('test', 1562), (-80.773193359375, 170.0286102294922)), (('test', 1570), (-49.88078689575195, -29.9544677734375)), (('test', 1575), (-86.00762939453125, -33.387020111083984)), (('test', 1584), (-63.46712112426758, -36.60113525390625)), (('test', 1591), (-66.72604370117188, -44.63117218017578)), (('test', 1599), (-67.44709777832031, -3…
175	1apy	B	258	C5		['GLU', 'ASP', 'PRO', 'THR', 'ILE', 'ALA', 'CYS']	['-', 'H']	[[(('test', 1832), (-57.38306427001953, 147.19581604003906)), (('test', 1841), (-72.833740234375, 137.09332275390625)), (('test', 1849), (-43.401954650878906, -48.40556716918945)), (('test', 1856), (-65.23688507080078, -38.7900276184082)), (('test', 1863), (-68.26454162597656, -46.84330749511719)), (('test', 1871), (-58.35226821899414, -39.682945251464844)), (('test', 1876), (-68.87065887451172, …
176	1aq0	A	36	C5		['PRO', 'ASN', 'GLN', 'ALA', 'ALA', 'LEU', 'GLN']	['-', 'H']	[[(('test', 249), (-75.55020141601562, 69.30545043945312)), (('test', 256), (-63.148460388183594, 121.79082489013672)), (('test', 264), (-61.05034637451172, -44.0516242980957)), (('test', 273), (-62.26646423339844, -43.876068115234375)), (('test', 278), (-66.5312271118164, -45.99595260620117)), (('test', 283), (-64.4004898071289, -33.242652893066406)), (('test', 291), (-70.3513412475586, -41.3105…
177	1aq0	A	205	C5		['GLN', 'ASN', 'LEU', 'PHE', 'ASP', 'THR', 'THR']	['-', 'S', 'H']	[[(('test', 1465), (-111.28699493408203, 1.2036601305007935)), (('test', 1474), (-150.0867919921875, 148.78073120117188)), (('test', 1482), (-65.2297134399414, -28.82328224182129)), (('test', 1490), (-58.62776184082031, -52.17538070678711)), (('test', 1501), (-60.5112419128418, -43.08274459838867)), (('test', 1509), (-59.03507995605469, -47.01617431640625)), (('test', 1516), (-65.81472778320312, …
178	1aq6	A	57	C5		['ALA', 'ASP', 'PHE', 'TRP', 'GLY', 'VAL', 'THR']	['-', 'H']	[[(('test', 457), (-148.0526580810547, 145.69198608398438)), (('test', 462), (-65.5634765625, 168.75332641601562)), (('test', 470), (-61.163307189941406, -23.976442337036133)), (('test', 481), (-67.30980682373047, -43.185604095458984)), (('test', 495), (-68.3696060180664, -43.37033462524414)), (('test', 499), (-58.359527587890625, -45.840423583984375)), (('test', 506), (-60.532989501953125, -42.4…
179	1aq6	A	78	C5		['PRO', 'ASP', 'GLU', 'SER', 'PHE', 'LEU', 'ALA']	['-', 'H']	[[(('test', 618), (-71.70069122314453, 144.73312377929688)), (('test', 625), (-88.13336181640625, 171.1432647705078)), (('test', 633), (-56.93888473510742, -43.42091751098633)), (('test', 642), (-61.01959991455078, -39.99992752075195)), (('test', 648), (-63.078128814697266, -49.394466400146484)), (('test', 659), (-57.419254302978516, -45.8092041015625)), (('test', 667), (-65.65959930419922, -39.5…
180	1aq8	A	307	C5	interface	['HIS', 'ASN', 'LEU', 'ILE', 'GLU', 'ALA', 'PHE']	['S', 'H']	[[(('test', 2737), (-68.22206115722656, 19.33482551574707)), (('test', 2749), (-99.99839782714844, 94.39188385009766)), (('test', 2760), (-47.531612396240234, -23.435863494873047)), (('test', 2769), (-73.17134094238281, -47.27437210083008)), (('test', 2778), (-65.1475830078125, -34.13679885864258)), (('test', 2788), (-71.14420318603516, -59.013912200927734)), (('test', 2794), (-94.27440643310547,…
181	1aqh	A	12	C5		['TRP', 'ASN', 'TRP', 'GLN', 'ASP', 'VAL', 'ALA']	['-', 'H']	[[(('test', 102), (-81.40030670166016, 133.02223205566406)), (('test', 118), (-73.06245422363281, 164.0916290283203)), (('test', 129), (-63.018775939941406, -27.873729705810547)), (('test', 145), (-73.27128601074219, -41.574851989746094)), (('test', 157), (-65.56784057617188, -36.867637634277344)), (('test', 166), (-69.05449676513672, -44.894466400146484)), (('test', 174), (-56.25229263305664, -5…
182	1aqh	A	63	C5		['GLY', 'ASN', 'ARG', 'ALA', 'GLN', 'PHE', 'ILE']	['B', '-', 'H']	[[(('test', 619), (144.4283447265625, -173.21762084960938)), (('test', 624), (-97.37932586669922, 177.043212890625)), (('test', 635), (-54.89694595336914, -44.019691467285156)), (('test', 652), (-63.56751251220703, -43.076297760009766)), (('test', 658), (-66.85142517089844, -35.47868728637695)), (('test', 670), (-65.92314147949219, -46.98336410522461)), (('test', 682), (-63.56494903564453, -38.93…
183	1aqu	A	131	C5		['ARG', 'ASN', 'ALA', 'LYS', 'ASP', 'VAL', 'ALA']	['-', 'H']	[[(('test', 977), (-144.27182006835938, 153.26402282714844)), (('test', 988), (-58.23180389404297, 137.64097595214844)), (('test', 996), (-50.5027961730957, -42.134639739990234)), (('test', 1001), (-64.63848876953125, -40.142250061035156)), (('test', 1010), (-72.95806121826172, -30.05714225769043)), (('test', 1018), (-67.65625, -40.9336051940918)), (('test', 1025), (-61.21403884887695, -39.261161…
184	1arm	A	93	C5		['GLN', 'ASP', 'PRO', 'SER', 'PHE', 'THR', 'ALA']	['T', 'S', 'H']	[[(('test', 747), (-110.73271179199219, -39.699127197265625)), (('test', 756), (-96.84320068359375, 111.41165161132812)), (('test', 764), (-51.732421875, -40.75143051147461)), (('test', 771), (-71.47566223144531, -51.70591354370117)), (('test', 777), (-56.84481430053711, -37.981239318847656)), (('test', 788), (-59.4434700012207, -45.148101806640625)), (('test', 795), (-62.1594123840332, -35.43429…
185	1at3	A	41	C5		['LEU', 'ASP', 'PRO', 'ASP', 'THR', 'VAL', 'ARG']	['-', 'H']	[[(('test', 165), (-131.67530822753906, 145.23353576660156)), (('test', 173), (-128.138427734375, 163.35501098632812)), (('test', 181), (-51.939300537109375, -49.84970474243164)), (('test', 188), (-63.93697738647461, -38.163902282714844)), (('test', 196), (-69.92843627929688, -30.096391677856445)), (('test', 203), (-76.5098876953125, -39.40282440185547)), (('test', 210), (-54.700904846191406, -44…
186	1ati	A	459	C5		['VAL', 'ASP', 'TYR', 'ASP', 'THR', 'ILE', 'GLY']	['E', '-', 'H']	[[(('test', 3165), (-111.49662017822266, 131.56689453125)), (('test', 3172), (-133.7052764892578, 179.64723205566406)), (('test', 3180), (-50.221065521240234, -34.03809356689453)), (('test', 3192), (-69.8796615600586, -37.26498794555664)), (('test', 3200), (-55.68336868286133, -49.975101470947266)), (('test', 3207), (-58.079017639160156, -67.59478759765625)), (('test', 3215), (151.2377166748047, …
187	1att	A	156	C5		['PHE', 'ASN', 'GLU', 'THR', 'TYR', 'GLN', 'ASP']	['B', '-', 'H']	[[(('test', 1145), (-78.95420837402344, 159.3637237548828)), (('test', 1156), (-70.78507995605469, 123.83509826660156)), (('test', 1164), (-53.45229721069336, -52.2897834777832)), (('test', 1173), (-70.57783508300781, -22.286399841308594)), (('test', 1180), (-65.2320785522461, -58.902828216552734)), (('test', 1192), (-42.49552917480469, -44.221336364746094)), (('test', 1201), (-83.5673828125, -45…
188	1aui	A	348	C5	interface	['MET', 'ASP', 'VAL', 'PHE', 'THR', 'TRP', 'SER']	['-', 'H']	[[(('test', 2711), (-72.59215545654297, 130.9888916015625)), (('test', 2719), (-72.16900634765625, 153.2587127685547)), (('test', 2727), (-62.616249084472656, -23.3660831451416)), (('test', 2734), (-66.61726379394531, -61.95096969604492)), (('test', 2745), (-53.54894256591797, -32.87007141113281)), (('test', 2752), (-67.33858489990234, -56.259517669677734)), (('test', 2766), (-84.0718765258789, -…
189	1aup	A	99	C5		['VAL', 'ASN', 'LEU', 'SER', 'ILE', 'MET', 'LYS']	['-', 'H']	[[(('test', 779), (-61.58781051635742, 133.26885986328125)), (('test', 786), (-152.6438751220703, -172.68133544921875)), (('test', 794), (-67.32371520996094, -41.96973419189453)), (('test', 802), (-55.59284591674805, -46.62379837036133)), (('test', 808), (-67.055908203125, -44.9135627746582)), (('test', 816), (-62.45298385620117, -40.0119514465332)), (('test', 824), (-62.22920608520508, -43.85450…
190	1aup	A	327	C5		['VAL', 'ASP', 'LEU', 'GLU', 'GLN', 'ALA', 'LYS']	['B', '-', 'H']	[[(('test', 2421), (-124.43173217773438, 105.26105499267578)), (('test', 2428), (-92.30033874511719, -150.8310089111328)), (('test', 2436), (-78.03301239013672, -52.20515823364258)), (('test', 2444), (-48.65776062011719, -52.70560836791992)), (('test', 2453), (-56.52057647705078, -38.104488372802734)), (('test', 2462), (-67.32889556884766, -24.616849899291992)), (('test', 2467), (-75.101402282714…
191	1aup	A	425	C5		['TYR', 'ASN', 'LEU', 'VAL', 'ALA', 'GLY', 'ALA']	['S', '-', 'H']	[[(('test', 3084), (-89.94908142089844, 70.23309326171875)), (('test', 3096), (-105.40621185302734, 92.98685455322266)), (('test', 3104), (-67.56041717529297, -23.949316024780273)), (('test', 3112), (-69.28874969482422, -63.45286560058594)), (('test', 3119), (-53.64231491088867, -51.29939270019531)), (('test', 3124), (-47.787940979003906, -46.43643569946289)), (('test', 3128), (-60.85105514526367…
192	1avc	A	69	C5		['LYS', 'ASP', 'LEU', 'ILE', 'ALA', 'ASP', 'LEU']	['S', '-', 'H']	[[(('test', 471), (-120.44171142578125, 161.1520538330078)), (('test', 480), (-95.96558380126953, 112.59833526611328)), (('test', 488), (-55.0562629699707, -41.26422882080078)), (('test', 496), (-70.32865905761719, -42.566253662109375)), (('test', 504), (-64.01295471191406, -42.58351516723633)), (('test', 509), (-64.44638061523438, -42.72779846191406)), (('test', 517), (-63.14790725708008, -41.24…
193	1avc	A	111	C5		['THR', 'ASP', 'GLU', 'LYS', 'CYS', 'LEU', 'ILE']	['-', 'H']	[[(('test', 795), (-157.05772399902344, 111.9294204711914)), (('test', 802), (-73.56060791015625, 92.18816375732422)), (('test', 810), (-73.32405090332031, -26.117015838623047)), (('test', 819), (-61.9852180480957, -38.33717346191406)), (('test', 828), (-75.11021423339844, -43.67891311645508)), (('test', 834), (-57.81870651245117, -40.99717712402344)), (('test', 842), (-72.3102035522461, -43.6222…
194	1avc	A	195	C5		['THR', 'ASP', 'GLU', 'ALA', 'GLN', 'PHE', 'ILE']	['-', 'H']	[[(('test', 1466), (-151.61041259765625, 144.98333740234375)), (('test', 1473), (-81.90501403808594, 86.7023696899414)), (('test', 1481), (-52.986061096191406, -46.63585662841797)), (('test', 1490), (-58.46772384643555, -32.2435302734375)), (('test', 1495), (-70.84357452392578, -56.096649169921875)), (('test', 1504), (-61.22136306762695, -36.853851318359375)), (('test', 1515), (-63.21152877807617…
195	1avc	A	364	C5		['PHE', 'ASN', 'PRO', 'ASP', 'ALA', 'ASP', 'ALA']	['-', 'H']	[[(('test', 2774), (-64.52145385742188, 121.33402252197266)), (('test', 2785), (-126.1455307006836, 92.71260833740234)), (('test', 2793), (-52.84905242919922, -44.887577056884766)), (('test', 2800), (-55.70854187011719, -41.86784362792969)), (('test', 2808), (-73.6662368774414, -30.4735164642334)), (('test', 2813), (-69.81452941894531, -55.580726623535156)), (('test', 2821), (-54.2421760559082, -…
196	1avc	A	412	C5		['ARG', 'ASP', 'LEU', 'MET', 'ALA', 'ASP', 'LEU']	['S', '-', 'H']	[[(('test', 3156), (-125.52787780761719, 148.67845153808594)), (('test', 3167), (-83.71238708496094, 118.59611511230469)), (('test', 3175), (-57.850494384765625, -43.33773422241211)), (('test', 3183), (-56.56336212158203, -50.689239501953125)), (('test', 3191), (-57.55597686767578, -38.69438934326172)), (('test', 3196), (-70.65741729736328, -40.69366455078125)), (('test', 3204), (-66.578231811523…
197	1avc	A	454	C5		['THR', 'ASP', 'GLU', 'LYS', 'ALA', 'LEU', 'ILE']	['-', 'H']	[[(('test', 3471), (-124.39387512207031, 139.81344604492188)), (('test', 3478), (-84.93191528320312, 61.255374908447266)), (('test', 3486), (-35.258140563964844, -41.69216537475586)), (('test', 3495), (-59.49155044555664, -44.67580795288086)), (('test', 3504), (-64.23209381103516, -50.259403228759766)), (('test', 3509), (-57.19636154174805, -47.74500274658203)), (('test', 3517), (-58.139705657958…
198	1avc	A	515	C5		['GLU', 'ASP', 'ARG', 'GLU', 'ARG', 'ALA', 'ARG']	['-', 'H']	[[(('test', 3945), (-72.17169189453125, 158.697509765625)), (('test', 3954), (-135.46759033203125, 88.3751449584961)), (('test', 3962), (-43.538970947265625, -24.33753776550293)), (('test', 3973), (-69.68666076660156, -63.92216873168945)), (('test', 3982), (-62.20768356323242, -35.24203872680664)), (('test', 3993), (-48.647789001464844, -65.16123962402344)), (('test', 3998), (-52.282196044921875,…
199	1aw1	A	240	C5		['LEU', 'ASP', 'ALA', 'LYS', 'SER', 'PHE', 'ALA']	['G', 'S', 'H']	[[(('test', 1750), (-82.00016021728516, -0.6781084537506104)), (('test', 1758), (-123.41498565673828, 116.47503662109375)), (('test', 1766), (-55.55153274536133, -36.75619888305664)), (('test', 1771), (-73.28180694580078, -33.425418853759766)), (('test', 1780), (-73.19197845458984, -48.689598083496094)), (('test', 1786), (-65.4312744140625, -40.20220947265625)), (('test', 1797), (-64.802619934082…
200	1aw9	A	129	C5		['PRO', 'ASP', 'ALA', 'ALA', 'VAL', 'VAL', 'ASP']	['-', 'H']	[[(('test', 1159), (-55.78015899658203, 142.80894470214844)), (('test', 1166), (-85.2179946899414, 110.52452850341797)), (('test', 1175), (-55.34560775756836, -37.102230072021484)), (('test', 1181), (-66.83361053466797, -38.18175506591797)), (('test', 1187), (-71.9347915649414, -42.982574462890625)), (('test', 1195), (-62.18545913696289, -49.249759674072266)), (('test', 1203), (-59.92384338378906…
201	1awc	A	370	C5	interface	['MET', 'ASN', 'TYR', 'GLU', 'LYS', 'LEU', 'SER']	['-', 'H']	[[(('test', 423), (-63.74099349975586, 149.92295837402344)), (('test', 431), (-156.7439727783203, 173.5567626953125)), (('test', 439), (-57.218196868896484, -38.27541732788086)), (('test', 451), (-53.54753494262695, -55.54045104980469)), (('test', 456), (-67.1785888671875, -38.199378967285156)), (('test', 465), (-67.04674530029297, -38.41427993774414)), (('test', 473), (-67.33512878417969, -36.45…
202	1awc	B	149	C5		['GLY', 'ASN', 'GLU', 'ASP', 'LEU', 'ALA', 'GLU']	['T', '-', 'H']	[[(('test', 2009), (68.98101806640625, 20.852066040039062)), (('test', 2013), (-96.53533935546875, 89.10140991210938)), (('test', 2021), (-67.27091217041016, -19.765459060668945)), (('test', 2026), (-74.43168640136719, -39.232017517089844)), (('test', 2034), (-76.327392578125, -39.053123474121094)), (('test', 2042), (-54.56936264038086, -36.12602233886719)), (('test', 2047), (-70.95006561279297, …
203	1awd	A	63	C5		['LEU', 'ASP', 'ASP', 'ALA', 'GLN', 'MET', 'GLY']	['S', '-', 'H']	[[(('test', 460), (-73.23217010498047, 143.57994079589844)), (('test', 468), (-89.91934204101562, 175.7125244140625)), (('test', 476), (-65.63827514648438, -31.46623420715332)), (('test', 484), (-60.0291862487793, -46.38774108886719)), (('test', 489), (-65.36344909667969, -43.89494705200195)), (('test', 498), (-64.19384765625, -37.15671920776367)), (('test', 506), (-56.45539093017578, -33.9311256…
204	1ax4	A	168	C5		['PHE', 'ASP', 'ILE', 'LYS', 'LYS', 'LEU', 'LYS']	['B', '-', 'H']	[[(('test', 1324), (-71.50657653808594, 145.21188354492188)), (('test', 1335), (-80.46329498291016, 104.06201934814453)), (('test', 1343), (-57.87480163574219, -37.14518356323242)), (('test', 1351), (-62.32542037963867, -47.41079330444336)), (('test', 1360), (-63.43367385864258, -31.41897964477539)), (('test', 1369), (-61.4759635925293, -54.157527923583984)), (('test', 1377), (-58.65064239501953,…
205	1ax4	A	281	C5		['ASP', 'ASN', 'GLU', 'GLU', 'ILE', 'PHE', 'THR']	['S', '-', 'H']	[[(('test', 2215), (-157.7133026123047, 4.478465557098389)), (('test', 2223), (-84.3603286743164, 99.86122131347656)), (('test', 2231), (-66.05050659179688, -31.329965591430664)), (('test', 2240), (-68.73314666748047, -41.83907699584961)), (('test', 2249), (-62.6578483581543, -44.268436431884766)), (('test', 2257), (-56.04294204711914, -49.24006652832031)), (('test', 2268), (-62.009769439697266, …
206	1ay0	A	223	C5		['GLU', 'ASP', 'LEU', 'ALA', 'GLY', 'ILE', 'ALA']	['T', '-', 'H']	[[(('test', 1669), (-153.2475128173828, 5.71895694732666)), (('test', 1678), (-102.39104461669922, 73.36351013183594)), (('test', 1686), (-55.79022979736328, -28.946819305419922)), (('test', 1694), (-66.68017578125, -56.591651916503906)), (('test', 1699), (-59.694610595703125, -40.727603912353516)), (('test', 1703), (-56.65717697143555, -47.14592742919922)), (('test', 1711), (-63.017333984375, -4…
207	1ay0	A	503	C5		['ALA', 'ASP', 'GLY', 'ASN', 'GLU', 'VAL', 'SER']	['-', 'S', 'H']	[[(('test', 3830), (-75.55854797363281, -28.41244125366211)), (('test', 3835), (-154.0030975341797, -171.98204040527344)), (('test', 3843), (-47.920406341552734, -58.585086822509766)), (('test', 3847), (-57.7791862487793, -41.07357406616211)), (('test', 3855), (-68.41827392578125, -27.529010772705078)), (('test', 3864), (-69.7964096069336, -37.44253921508789)), (('test', 3871), (-70.1079177856445…
208	1ay0	A	590	C5	interface	['PRO', 'ASP', 'PHE', 'PHE', 'THR', 'PHE', 'ASP']	['S', '-', 'H']	[[(('test', 4461), (-59.68138885498047, -24.791513442993164)), (('test', 4468), (-159.4922637939453, 115.92979431152344)), (('test', 4476), (-55.659183502197266, -46.90778350830078)), (('test', 4487), (-51.77625274658203, -64.93254852294922)), (('test', 4498), (-53.471466064453125, -39.97907638549805)), (('test', 4505), (-59.14705276489258, -56.38325119018555)), (('test', 4516), (-56.752513885498…
209	1ay4	A	169	C5		['VAL', 'ASP', 'PHE', 'GLU', 'GLY', 'MET', 'LYS']	['B', '-', 'H']	[[(('test', 1168), (-86.21925354003906, 129.88926696777344)), (('test', 1175), (-85.00850677490234, 75.62040710449219)), (('test', 1183), (-59.670684814453125, -40.29589080810547)), (('test', 1194), (-61.44671630859375, -39.096073150634766)), (('test', 1203), (-69.44829559326172, -41.52503967285156)), (('test', 1207), (-58.62242889404297, -48.93387222290039)), (('test', 1215), (-60.81810760498047…
210	1aye	A	93	C5		['LYS', 'ASP', 'PRO', 'SER', 'ILE', 'THR', 'SER']	['T', 'S', 'H']	[[(('test', 1385), (-63.7410888671875, -33.23856735229492)), (('test', 1394), (-120.73625946044922, -53.77347946166992)), (('test', 1403), (-66.32870483398438, -45.240901947021484)), (('test', 1411), (-89.71269989013672, 121.50996398925781)), (('test', 1419), (-71.75013732910156, -33.476905822753906)), (('test', 1427), (-59.44767761230469, -29.641727447509766)), (('test', 1434), (-61.290908813476…
211	1aye	A	112	C5		['THR', 'ASN', 'PRO', 'ASP', 'GLY', 'TYR', 'VAL']	['S', '-', 'H']	[[(('test', 1607), (-74.08283996582031, -23.655065536499023)), (('test', 1614), (-128.65110778808594, 74.86405181884766)), (('test', 1622), (-62.59225082397461, -35.93632888793945)), (('test', 1629), (-65.09961700439453, -47.48336410522461)), (('test', 1637), (-63.039642333984375, -38.42974090576172)), (('test', 1641), (-62.38518524169922, -48.44184112548828)), (('test', 1653), (-57.7055702209472…
212	1aym	1	87	C5		['ASP', 'ASN', 'TYR', 'ASN', 'ASP', 'GLN', 'SER']	['S', '-', 'H']	[[(('test', 657), (-143.5450439453125, 0.3096430003643036)), (('test', 665), (-146.63966369628906, 98.1698989868164)), (('test', 673), (-57.08147048950195, -47.3950309753418)), (('test', 685), (-56.88067626953125, -37.75611877441406)), (('test', 693), (-87.44965362548828, -31.745988845825195)), (('test', 701), (-96.77023315429688, -1.6003444194793701)), (('test', 710), (-92.0892562866211, 6.75615…
213	1ayx	A	88	C5		['PHE', 'ASN', 'THR', 'THR', 'LEU', 'ALA', 'LYS']	['-', 'H']	[[(('test', 703), (50.11983871459961, 55.234622955322266)), (('test', 714), (-55.44863510131836, 120.7707748413086)), (('test', 722), (-65.8055648803711, -27.22576332092285)), (('test', 729), (-63.56480026245117, -43.78671646118164)), (('test', 736), (-70.987060546875, -34.36705017089844)), (('test', 744), (-69.1334457397461, -35.37323760986328)), (('test', 749), (-60.01028060913086, -43.07302474…
214	1ayx	A	313	C5		['ASP', 'ASN', 'GLU', 'TYR', 'VAL', 'LEU', 'GLN']	['T', '-', 'H']	[[(('test', 2454), (-89.33411407470703, -0.5315545797348022)), (('test', 2462), (-63.61228561401367, 130.83145141601562)), (('test', 2470), (-59.62947082519531, -35.83818054199219)), (('test', 2479), (-77.70303344726562, -31.3232364654541)), (('test', 2491), (-67.73106384277344, -46.994083404541016)), (('test', 2498), (-65.66873168945312, -32.277992248535156)), (('test', 2506), (-67.4157867431640…
215	1azo	A	147	C5		['PRO', 'ASN', 'GLU', 'GLU', 'GLU', 'ASP', 'ARG']	['-', 'H']	[[(('test', 1057), (-66.09923553466797, 139.75469970703125)), (('test', 1064), (-82.4847412109375, 179.7537078857422)), (('test', 1072), (-54.99573516845703, -41.73482894897461)), (('test', 1081), (-67.72584533691406, -47.19461441040039)), (('test', 1090), (-60.28285217285156, -40.19514083862305)), (('test', 1099), (-64.68600463867188, -36.75441360473633)), (('test', 1107), (-67.47846221923828, -…
216	1azw	A	173	C5	interface	['ALA', 'ASP', 'LEU', 'MET', 'SER', 'ALA', 'PHE']	['T', 'S', 'H']	[[(('test', 1396), (-73.06450653076172, -30.692663192749023)), (('test', 1401), (-139.5960693359375, 89.87598419189453)), (('test', 1409), (-61.218807220458984, -34.34742736816406)), (('test', 1417), (-61.73318099975586, -46.817012786865234)), (('test', 1425), (-69.90193939208984, -31.858034133911133)), (('test', 1431), (-66.99601745605469, -33.35414123535156)), (('test', 1436), (-73.903205871582…
217	1azw	A	219	C5		['GLU', 'ASP', 'ALA', 'HIS', 'PHE', 'ALA', 'LEU']	['T', '-', 'H']	[[(('test', 1757), (-104.3107681274414, 14.790650367736816)), (('test', 1766), (-74.71751403808594, 119.5638656616211)), (('test', 1774), (-45.97148513793945, -44.9927978515625)), (('test', 1779), (-65.09613800048828, -46.2363395690918)), (('test', 1789), (-71.28423309326172, -41.30226135253906)), (('test', 1800), (-52.34226608276367, -55.525733947753906)), (('test', 1805), (-49.473854064941406, …
218	1azy	A	138	C5		['PRO', 'ASP', 'ASP', 'ASN', 'ARG', 'PHE', 'ARG']	['-', 'H']	[[(('test', 1033), (-73.00802612304688, 145.05641174316406)), (('test', 1040), (-68.4526596069336, 163.35452270507812)), (('test', 1048), (-45.092960357666016, -52.530845642089844)), (('test', 1056), (-61.63182830810547, -39.658721923828125)), (('test', 1064), (-69.72755432128906, -41.37582778930664)), (('test', 1075), (-60.19108200073242, -50.21071243286133)), (('test', 1086), (-54.8933525085449…
219	1azy	A	269	C5		['ARG', 'ASN', 'PRO', 'ARG', 'LEU', 'PHE', 'ASP']	['-', 'H']	[[(('test', 1996), (-139.1155548095703, 112.99212646484375)), (('test', 2007), (-67.03829193115234, 124.1506576538086)), (('test', 2015), (-58.257667541503906, -35.989200592041016)), (('test', 2022), (-75.4299545288086, -42.12103271484375)), (('test', 2033), (-63.96687316894531, -35.47351837158203)), (('test', 2041), (-64.74754333496094, -46.849613189697266)), (('test', 2052), (-60.43672561645508…
220	1azy	A	355	C5		['MET', 'ASP', 'THR', 'ARG', 'ALA', 'LEU', 'GLY']	['E', '-', 'H']	[[(('test', 2651), (-164.9661407470703, 125.71803283691406)), (('test', 2659), (-93.49588775634766, 97.23406982421875)), (('test', 2667), (-54.52619934082031, -51.57648468017578)), (('test', 2674), (-52.64217758178711, -37.985904693603516)), (('test', 2685), (-64.48568725585938, -49.70084762573242)), (('test', 2690), (-62.23169708251953, -36.48776626586914)), (('test', 2698), (-61.50474548339844,…
221	1azy	A	406	C5		['LYS', 'ASP', 'GLU', 'ASN', 'ASN', 'TRP', 'GLN']	['S', 'H']	[[(('test', 3024), (-76.04144287109375, -53.35683059692383)), (('test', 3033), (-134.9329833984375, 174.13449096679688)), (('test', 3041), (-62.94097137451172, -19.577980041503906)), (('test', 3050), (-73.89370727539062, -66.59974670410156)), (('test', 3058), (-64.42280578613281, -18.320341110229492)), (('test', 3066), (-68.6749267578125, -52.38568115234375)), (('test', 3080), (-55.94232177734375…
222	1b00	A	34	C5		['GLU', 'ASP', 'TYR', 'ASP', 'SER', 'ALA', 'VAL']	['-', 'S', 'H']	[[(('test', 250), (-107.41655731201172, -7.418915748596191)), (('test', 259), (-159.95330810546875, 176.57904052734375)), (('test', 267), (-51.22857666015625, -56.23310852050781)), (('test', 279), (-64.95226287841797, -36.444393157958984)), (('test', 287), (-72.94921875, -30.244522094726562)), (('test', 293), (-65.3294448852539, -49.85054016113281)), (('test', 298), (-56.155601501464844, -32.8033…
223	1b02	A	125	C5		['VAL', 'ASP', 'GLN', 'VAL', 'ASP', 'TYR', 'LEU']	['E', 'H']	[[(('test', 1007), (-132.7080841064453, 161.49220275878906)), (('test', 1014), (-89.69639587402344, 171.164794921875)), (('test', 1022), (-49.69810104370117, -39.3365478515625)), (('test', 1031), (-69.9224624633789, -49.026187896728516)), (('test', 1038), (-61.58026885986328, -42.9377326965332)), (('test', 1046), (-60.116127014160156, -47.293922424316406)), (('test', 1058), (-61.13430404663086, -…
224	1b05	A	458	C5		['ALA', 'ASP', 'ASP', 'THR', 'GLN', 'ARG', 'SER']	['-', 'H']	[[(('test', 3658), (-123.21195220947266, 42.445613861083984)), (('test', 3663), (-135.7542724609375, 133.96218872070312)), (('test', 3671), (-77.57421875, -28.74981689453125)), (('test', 3679), (-69.45448303222656, -44.543617248535156)), (('test', 3686), (-61.3377685546875, -39.37110900878906)), (('test', 3695), (-61.306522369384766, -49.770145416259766)), (('test', 3706), (-60.60816192626953, -3…
225	1b06	A	196	C5		['VAL', 'ASN', 'TRP', 'ASP', 'ASP', 'ALA', 'GLU']	['B', '-', 'H']	[[(('test', 1555), (-65.4413070678711, 132.66595458984375)), (('test', 1562), (-95.13362884521484, 90.00094604492188)), (('test', 1570), (-65.08441925048828, -23.937122344970703)), (('test', 1584), (-68.5509033203125, -44.96359634399414)), (('test', 1592), (-60.65121841430664, -45.529048919677734)), (('test', 1600), (-60.05876922607422, -45.48764419555664)), (('test', 1605), (-63.872745513916016,…
226	1b0b	A	81	C5		['ASP', 'ASN', 'ALA', 'GLY', 'ALA', 'LEU', 'GLU']	['T', '-', 'H']	[[(('test', 611), (-103.88495635986328, 11.633098602294922)), (('test', 619), (-128.5270233154297, 81.5470962524414)), (('test', 627), (-53.554176330566406, -40.70891189575195)), (('test', 632), (-66.32108306884766, -37.59113311767578)), (('test', 636), (-67.87532043457031, -42.09886932373047)), (('test', 641), (-62.51822280883789, -42.37727355957031)), (('test', 649), (-60.96610641479492, -44.57…
227	1b0e	A	164	C5		['VAL', 'ASP', 'TYR', 'ALA', 'ILE', 'CYS', 'SER']	['E', '-', 'H']	[[(('test', 1179), (-120.90554809570312, 114.65640258789062)), (('test', 1186), (-60.23474884033203, 161.15773010253906)), (('test', 1194), (-52.20689392089844, -44.76533889770508)), (('test', 1206), (-58.06736373901367, -39.58159637451172)), (('test', 1211), (-80.09618377685547, -44.75086975097656)), (('test', 1219), (-62.120243072509766, -36.0560302734375)), (('test', 1225), (-86.52896118164062…
228	1b0n	A	75	C5	interface	['LEU', 'ASP', 'SER', 'GLU', 'TRP', 'GLU', 'LYS']	['-', 'H']	[[(('test', 555), (-85.7413558959961, 178.5015869140625)), (('test', 563), (-55.666786193847656, -42.59404754638672)), (('test', 569), (-56.200992584228516, -51.21773147583008)), (('test', 578), (-70.32546997070312, -27.617389678955078)), (('test', 592), (-66.13258361816406, -36.64847183227539)), (('test', 601), (-67.34235382080078, -38.181575775146484))]]
229	1b0p	A	9	C5	interface	['THR', 'ASP', 'GLY', 'ASN', 'THR', 'ALA', 'THR']	['E', 'H']	[[(('test', 47), (-146.82958984375, 174.5183868408203)), (('test', 54), (-93.31570434570312, 168.62347412109375)), (('test', 62), (-51.383460998535156, -40.948760986328125)), (('test', 66), (-62.07223892211914, -45.40436553955078)), (('test', 74), (-76.99457550048828, -25.71923828125)), (('test', 81), (-67.9702377319336, -35.970890045166016)), (('test', 86), (-86.70687103271484, -30.5005207061767…
230	1b0p	A	196	C5		['VAL', 'ASN', 'GLN', 'LYS', 'ALA', 'LEU', 'ALA']	['S', '-', 'H']	[[(('test', 1438), (-64.33362579345703, 131.3075408935547)), (('test', 1445), (-79.25236511230469, 90.40870666503906)), (('test', 1453), (-51.15421676635742, -29.205642700195312)), (('test', 1462), (-68.68385314941406, -46.861141204833984)), (('test', 1471), (-63.791412353515625, -38.13638687133789)), (('test', 1476), (-68.39673614501953, -42.62318801879883)), (('test', 1484), (-69.090576171875, …
231	1b0p	A	545	C5		['ILE', 'ASP', 'ALA', 'VAL', 'LYS', 'ILE', 'ALA']	['E', '-', 'H']	[[(('test', 4123), (-152.2607421875, 125.03971099853516)), (('test', 4131), (-83.66854095458984, 88.99695587158203)), (('test', 4139), (-66.24102783203125, -30.83608055114746)), (('test', 4144), (-72.24775695800781, -32.439693450927734)), (('test', 4151), (-72.01577758789062, -46.67275619506836)), (('test', 4160), (-62.706947326660156, -41.68724822998047)), (('test', 4168), (-58.29792404174805, -…
232	1b0p	A	1024	C5	interface	['LYS', 'ASP', 'LEU', 'ALA', 'ARG', 'MET', 'VAL']	['-', 'H']	[[(('test', 7755), (-62.91242980957031, 136.12277221679688)), (('test', 7764), (-91.43673706054688, 83.86387634277344)), (('test', 7772), (-63.47577667236328, -44.82952117919922)), (('test', 7780), (-52.68299865722656, -55.922794342041016)), (('test', 7785), (-67.33866119384766, -31.224411010742188)), (('test', 7796), (-63.72444152832031, -46.5279426574707)), (('test', 7804), (-77.9298324584961, …
233	1b0z	A	220	C5		['LEU', 'ASN', 'ILE', 'ASP', 'ARG', 'MET', 'MET']	['-', 'H']	[[(('test', 1720), (-90.86698913574219, 151.1914825439453)), (('test', 1728), (-91.60437774658203, 90.50276947021484)), (('test', 1736), (-71.97802734375, -18.422672271728516)), (('test', 1744), (-70.6554946899414, -43.65418243408203)), (('test', 1752), (-64.6311264038086, -36.66153335571289)), (('test', 1763), (-68.2724380493164, -42.79351806640625)), (('test', 1771), (-71.90177917480469, -29.87…
234	1b0z	A	384	C5		['MET', 'ASN', 'GLU', 'TYR', 'THR', 'PHE', 'GLY']	['-', 'S', 'H']	[[(('test', 3034), (-102.69647216796875, 103.50870513916016)), (('test', 3042), (-141.65660095214844, 175.22189331054688)), (('test', 3050), (-60.43574142456055, -33.88087844848633)), (('test', 3059), (-63.61143112182617, -52.21230697631836)), (('test', 3071), (-72.71878051757812, -26.58051872253418)), (('test', 3078), (-66.50843048095703, -41.77454376220703)), (('test', 3089), (-53.3056411743164…
235	1b25	A	211	C5		['ALA', 'ASP', 'LYS', 'GLU', 'GLU', 'LEU', 'LYS']	['S', '-', 'H']	[[(('test', 1579), (-58.62208557128906, -48.12431716918945)), (('test', 1584), (-136.87635803222656, 90.0551986694336)), (('test', 1592), (-57.50921630859375, -40.76302719116211)), (('test', 1601), (-64.80110168457031, -45.764122009277344)), (('test', 1610), (-64.9033432006836, -40.07602310180664)), (('test', 1619), (-57.8637580871582, -51.35862731933594)), (('test', 1627), (-60.45945358276367, -…
236	1b25	A	270	C5	interface	['ILE', 'ASP', 'GLY', 'TYR', 'THR', 'MET', 'GLU']	['G', 'S', 'H']	[[(('test', 2065), (-132.96742248535156, 22.734363555908203)), (('test', 2073), (-96.34452056884766, -176.0972137451172)), (('test', 2081), (-61.58528137207031, -31.469942092895508)), (('test', 2085), (-73.33329010009766, -42.306793212890625)), (('test', 2097), (-61.408592224121094, -42.4825325012207)), (('test', 2104), (-60.67377853393555, -44.98530578613281)), (('test', 2112), (-56.509780883789…
237	1b25	A	338	C5		['MET', 'ASP', 'THR', 'ILE', 'SER', 'LEU', 'GLY']	['B', '-', 'H']	[[(('test', 2573), (-134.89833068847656, 142.4382781982422)), (('test', 2581), (-53.75688552856445, 123.96066284179688)), (('test', 2589), (-63.16722869873047, -36.289302825927734)), (('test', 2596), (-67.74479675292969, -58.05318069458008)), (('test', 2604), (-65.21099853515625, -32.72903823852539)), (('test', 2610), (-62.530941009521484, -50.703155517578125)), (('test', 2618), (-63.091918945312…
238	1b25	A	366	C5		['GLY', 'ASP', 'PHE', 'LYS', 'GLY', 'ALA', 'LYS']	['T', '-', 'H']	[[(('test', 2781), (82.47089385986328, -0.15065786242485046)), (('test', 2785), (-90.58364868164062, 91.77622985839844)), (('test', 2793), (-66.15419006347656, -47.20713424682617)), (('test', 2804), (-59.673831939697266, -42.72258377075195)), (('test', 2813), (-68.01051330566406, -36.0910530090332)), (('test', 2817), (-65.71520233154297, -41.16396713256836)), (('test', 2822), (-64.00707244873047,…
239	1b25	A	572	C5		['LEU', 'ASP', 'GLU', 'LYS', 'LYS', 'TYR', 'ASP']	['-', 'H']	[[(('test', 4366), (-85.44100189208984, 157.9241943359375)), (('test', 4374), (-108.75220489501953, 123.1366195678711)), (('test', 4382), (-57.17265319824219, -40.74799728393555)), (('test', 4391), (-69.67977905273438, -47.869197845458984)), (('test', 4400), (-66.34732055664062, -35.49272155761719)), (('test', 4409), (-65.38866424560547, -44.855438232421875)), (('test', 4421), (-59.0203742980957,…
240	1b26	A	148	C5	interface	['THR', 'ASN', 'ALA', 'ASP', 'VAL', 'ILE', 'ALA']	['-', 'H']	[[(('test', 1145), (-132.4111328125, 135.10939025878906)), (('test', 1152), (-133.66964721679688, -175.0650634765625)), (('test', 1160), (-47.54389190673828, -40.52090072631836)), (('test', 1165), (-62.0090217590332, -47.7701416015625)), (('test', 1173), (-65.71534729003906, -43.71527862548828)), (('test', 1180), (-60.00264358520508, -37.48912811279297)), (('test', 1188), (-60.887939453125, -44.0…
241	1b26	A	253	C5		['PHE', 'ASP', 'VAL', 'GLU', 'GLU', 'LEU', 'ILE']	['-', 'H']	[[(('test', 1899), (-99.53368377685547, 151.8746337890625)), (('test', 1910), (-93.5779800415039, 87.60386657714844)), (('test', 1918), (-38.91910934448242, -39.97115707397461)), (('test', 1925), (-57.38813018798828, -49.383087158203125)), (('test', 1934), (-59.641395568847656, -41.27205276489258)), (('test', 1943), (-60.8877067565918, -45.168739318847656)), (('test', 1951), (-60.990196228027344,…
242	1b2y	A	75	C5		['GLY', 'ASN', 'GLU', 'ASP', 'GLU', 'PHE', 'ARG']	['B', '-', 'H']	[[(('test', 607), (148.6507568359375, 176.57080078125)), (('test', 611), (-92.9155044555664, -176.51467895507812)), (('test', 619), (-59.69686508178711, -44.56326675415039)), (('test', 628), (-60.3820686340332, -41.23126983642578)), (('test', 636), (-66.95978546142578, -37.890743255615234)), (('test', 645), (-66.05157470703125, -49.1589241027832)), (('test', 656), (-59.04200744628906, -41.6375999…
243	1b33	B	3	C5	interface	['GLN', 'ASP', 'ALA', 'ILE', 'THR', 'ALA', 'VAL']	['-', 'H']	[[(('test', 1318), (-147.01730346679688, 150.92352294921875)), (('test', 1327), (-103.02437591552734, 178.836181640625)), (('test', 1335), (-56.25316619873047, -35.15235900878906)), (('test', 1340), (-66.01524353027344, -60.26079177856445)), (('test', 1348), (-56.93059158325195, -38.4385871887207)), (('test', 1355), (-56.666194915771484, -39.85555648803711)), (('test', 1360), (-73.27586364746094,…
244	1b33	B	20	C5	interface	['LEU', 'ASP', 'THR', 'ALA', 'ALA', 'LEU', 'GLU']	['-', 'H']	[[(('test', 1444), (-61.364784240722656, 125.2739486694336)), (('test', 1452), (-95.37024688720703, -169.991455078125)), (('test', 1460), (-58.9669075012207, -49.63143539428711)), (('test', 1467), (-62.705772399902344, -45.30414581298828)), (('test', 1472), (-57.88836669921875, -49.062705993652344)), (('test', 1477), (-60.003662109375, -30.730022430419922)), (('test', 1485), (-67.86066436767578, …
245	1b35	B	109	C5		['SER', 'ASN', 'ALA', 'MET', 'TYR', 'GLN', 'ASP']	['T', 'S', 'H']	[[(('test', 2843), (-80.69011688232422, -6.624422073364258)), (('test', 2849), (-82.29229736328125, 116.97301483154297)), (('test', 2857), (-44.70072555541992, -52.481971740722656)), (('test', 2862), (-60.43690872192383, -42.79566192626953)), (('test', 2870), (-68.26578521728516, -49.97218322753906)), (('test', 2882), (-53.21856689453125, -44.25772476196289)), (('test', 2891), (-59.52871322631836…
246	1b43	A	26	C5		['ILE', 'ASP', 'ALA', 'LEU', 'ASN', 'ALA', 'ILE']	['E', 'H']	[[(('test', 190), (-87.78498077392578, 125.52592468261719)), (('test', 198), (-68.249755859375, 119.75201416015625)), (('test', 206), (-63.11874771118164, -41.672489166259766)), (('test', 211), (-67.82528686523438, -39.62410354614258)), (('test', 219), (-66.91423797607422, -41.36337661743164)), (('test', 227), (-62.2667236328125, -46.653629302978516)), (('test', 232), (-55.39046096801758, -42.428…
247	1b43	A	270	C5	interface	['VAL', 'ASP', 'LEU', 'TYR', 'ALA', 'ILE', 'LYS']	['S', '-', 'H']	[[(('test', 2126), (-81.50359344482422, 144.11524963378906)), (('test', 2133), (-83.02924346923828, 94.54137420654297)), (('test', 2141), (-54.32423400878906, -35.8869514465332)), (('test', 2149), (-73.53717803955078, -28.678939819335938)), (('test', 2161), (-70.4270248413086, -41.70991134643555)), (('test', 2166), (-61.10966110229492, -42.8013916015625)), (('test', 2174), (-60.65320587158203, -4…
248	1b43	A	295	C5	interface	['PRO', 'ASP', 'GLU', 'GLU', 'GLY', 'ILE', 'LEU']	['-', 'H']	[[(('test', 2342), (-77.56608581542969, 145.7209930419922)), (('test', 2349), (-85.46149444580078, 92.9134521484375)), (('test', 2357), (-54.408531188964844, -43.854251861572266)), (('test', 2366), (-66.9600830078125, -38.98011016845703)), (('test', 2375), (-64.82229614257812, -41.06612014770508)), (('test', 2379), (-66.18585968017578, -40.93687057495117)), (('test', 2387), (-66.66287994384766, -…
249	1b4u	A	78	C5	interface	['ARG', 'ASP', 'TYR', 'ASN', 'ALA', 'MET', 'ILE']	['T', '-', 'H']	[[(('test', 553), (51.11850357055664, 45.103797912597656)), (('test', 564), (-102.09141540527344, 94.68396759033203)), (('test', 572), (-62.569969177246094, -39.72315216064453)), (('test', 584), (-60.097442626953125, -43.43638229370117)), (('test', 592), (-66.53424835205078, -36.549461364746094)), (('test', 597), (-60.77949142456055, -41.44578170776367)), (('test', 605), (-64.9525146484375, -37.4…
250	1b4u	B	206	C5	interface	['ILE', 'ASN', 'LYS', 'GLU', 'PHE', 'ASP', 'LEU']	['-', 'H']	[[(('test', 2626), (-132.9611053466797, 132.18328857421875)), (('test', 2634), (-127.56412506103516, 86.11228942871094)), (('test', 2642), (-70.47447967529297, -23.682397842407227)), (('test', 2651), (-65.74650573730469, -46.801475524902344)), (('test', 2660), (-64.44208526611328, -40.3419189453125)), (('test', 2671), (-70.0319595336914, -40.665225982666016)), (('test', 2679), (-69.81805419921875…
251	1b54	A	8	C5		['TYR', 'ASP', 'GLU', 'ASP', 'ARG', 'LYS', 'THR']	['-', 'H']	[[(('test', 21), (-142.67088317871094, 150.74807739257812)), (('test', 33), (-67.85955810546875, 142.86322021484375)), (('test', 41), (-67.85313415527344, -32.940696716308594)), (('test', 50), (-72.17801666259766, -33.34605407714844)), (('test', 58), (-74.460693359375, -32.891441345214844)), (('test', 69), (-62.14564514160156, -55.25812911987305)), (('test', 78), (-55.75615692138672, -34.92182540…
252	1b5o	A	333	C5		['PRO', 'ASP', 'GLU', 'VAL', 'ARG', 'ALA', 'ALA']	['S', 'H']	[[(('test', 2548), (-55.68429946899414, -41.55213165283203)), (('test', 2555), (-134.9116668701172, 163.0548553466797)), (('test', 2563), (-59.973323822021484, -30.164283752441406)), (('test', 2572), (-72.79007720947266, -39.42875671386719)), (('test', 2579), (-72.80150604248047, -36.88571548461914)), (('test', 2590), (-63.73909378051758, -36.90244674682617)), (('test', 2595), (-67.72343444824219…
253	1b65	A	360	C5		['ILE', 'ASP', 'HIS', 'GLU', 'ARG', 'LEU', 'ARG']	['-', 'H']	[[(('test', 2604), (-59.91462326049805, 134.88426208496094)), (('test', 2612), (-76.195068359375, 124.4377670288086)), (('test', 2620), (-64.23403930664062, -41.2926025390625)), (('test', 2630), (-70.98749542236328, -38.23830032348633)), (('test', 2639), (-66.48722839355469, -39.623931884765625)), (('test', 2650), (-59.0346565246582, -51.77760314941406)), (('test', 2658), (-53.56073760986328, -43…
254	1b66	A	91	C5		['LYS', 'ASN', 'LEU', 'ASP', 'LEU', 'ASP', 'VAL']	['E', 'H']	[[(('test', 655), (-131.3073272705078, 164.39801025390625)), (('test', 664), (-104.69811248779297, 108.10021209716797)), (('test', 672), (-49.522769927978516, -49.10928726196289)), (('test', 680), (-71.78363800048828, -27.019580841064453)), (('test', 688), (-105.5818099975586, -22.711994171142578)), (('test', 696), (-104.83731079101562, -5.249080657958984)), (('test', 704), (-120.8167953491211, 1…
255	1b6g	A	230	C5		['ARG', 'ASP', 'GLN', 'ALA', 'CSB', 'ILE', 'ASP']	['-', 'H']	[[(('test', 1962), (-96.31304168701172, 119.61333465576172)), (('test', 1973), (-74.3774642944336, 170.25148010253906)), (('test', 1981), (-66.556396484375, -37.16688919067383)), (('test', 1990), (-58.393028259277344, -48.69309997558594)), (('test', 1995), (-55.98054885864258, -49.72337341308594)), (('test', 2002), (-59.60340118408203, -45.70686721801758)), (('test', 2010), (-67.26799774169922, -…
256	1b6r	A	199	C5		['ALA', 'ASN', 'ALA', 'GLN', 'GLN', 'GLN', 'ALA']	['-', 'H']	[[(('test', 1504), (-73.78584289550781, 175.34974670410156)), (('test', 1509), (-61.40848922729492, 121.6464614868164)), (('test', 1517), (-56.77143096923828, -38.932945251464844)), (('test', 1522), (-69.67459106445312, -49.232444763183594)), (('test', 1531), (-61.663848876953125, -37.88479995727539)), (('test', 1540), (-64.376953125, -41.520816802978516)), (('test', 1549), (-63.583465576171875, …
257	1b6r	A	324	C5		['SER', 'ASP', 'THR', 'SER', 'ARG', 'LEU', 'THR']	['S', '-', 'H']	[[(('test', 2489), (-83.79447937011719, -22.578948974609375)), (('test', 2495), (-93.91580963134766, 103.72415161132812)), (('test', 2503), (-61.90687561035156, -29.171478271484375)), (('test', 2510), (-69.21024322509766, -48.0467414855957)), (('test', 2516), (-60.44255828857422, -37.982513427734375)), (('test', 2527), (-64.23922729492188, -50.68000411987305)), (('test', 2535), (-66.1366271972656…
258	1b76	A	459	C5		['VAL', 'ASP', 'TYR', 'ASP', 'THR', 'ILE', 'GLY']	['E', '-', 'H']	[[(('test', 3944), (-92.76606750488281, 143.48721313476562)), (('test', 3952), (-156.5200653076172, 171.47177124023438)), (('test', 3961), (-35.35388946533203, -46.20235824584961)), (('test', 3975), (-62.23201370239258, -47.017913818359375)), (('test', 3984), (-54.287960052490234, -44.265193939208984)), (('test', 3993), (-57.59786605834961, -60.730079650878906)), (('test', 4002), (147.65939331054…
259	1b77	A	56	C5	interface	['TYR', 'ASP', 'LEU', 'ASN', 'SER', 'PHE', 'LEU']	['S', '-', 'H']	[[(('test', 411), (-76.88507843017578, -39.810882568359375)), (('test', 423), (-125.92330932617188, 77.04023742675781)), (('test', 431), (-55.20480728149414, -42.27397155761719)), (('test', 439), (-60.50947952270508, -45.387760162353516)), (('test', 447), (-67.75282287597656, -31.859052658081055)), (('test', 453), (-63.38592529296875, -53.2496452331543)), (('test', 464), (-55.84186553955078, -43.…
260	1b7g	O	37	C5	interface	['PRO', 'ASN', 'TYR', 'GLU', 'ALA', 'PHE', 'ILE']	['-', 'S', 'H']	[[(('test', 255), (-86.58979034423828, 59.544559478759766)), (('test', 262), (-83.71673583984375, -169.37051391601562)), (('test', 270), (-61.81525421142578, -29.785430908203125)), (('test', 282), (-67.39581298828125, -46.73359680175781)), (('test', 291), (-61.362911224365234, -41.79652786254883)), (('test', 296), (-53.82424545288086, -54.19157791137695)), (('test', 307), (-62.88899230957031, -35…
261	1b7t	Y	121	C5	interface	['PHE', 'ASN', 'LYS', 'ASP', 'GLU', 'MET', 'ARG']	['-', 'H']	[[(('test', 6936), (-84.13117980957031, -168.88406372070312)), (('test', 6947), (-131.58065795898438, 167.84103393554688)), (('test', 6955), (-53.8726692199707, -44.00999450683594)), (('test', 6960), (-65.73878479003906, -48.97262954711914)), (('test', 6968), (-56.008811950683594, -39.78849411010742)), (('test', 6977), (-64.68688201904297, -43.806217193603516)), (('test', 6985), (-74.372657775878…
262	1b80	A	165	C5		['PHE', 'ASP', 'GLU', 'LEU', 'GLU', 'LEU', 'VAL']	['-', 'H']	[[(('test', 1249), (-82.34577941894531, 143.53695678710938)), (('test', 1260), (-94.49701690673828, -172.76039123535156)), (('test', 1268), (-70.83154296875, -25.882341384887695)), (('test', 1277), (-67.57482147216797, -46.89418411254883)), (('test', 1285), (-64.03276062011719, -27.945077896118164)), (('test', 1294), (-61.351627349853516, -43.687992095947266)), (('test', 1302), (-62.6084022521972…
263	1b80	A	257	C5		['ASN', 'ASN', 'GLN', 'SER', 'LYS', 'LEU', 'VAL']	['T', '-', 'H']	[[(('test', 1958), (65.0002670288086, 28.634540557861328)), (('test', 1966), (-140.94830322265625, 78.00830078125)), (('test', 1974), (-59.87752914428711, -43.426902770996094)), (('test', 1983), (-65.79303741455078, -32.94514083862305)), (('test', 1989), (-71.50938415527344, -41.56083679199219)), (('test', 1999), (-53.70277404785156, -52.51771545410156)), (('test', 2007), (-65.38760375976562, -46…
264	1b8a	A	306	C5		['ILE', 'ASP', 'THR', 'GLU', 'GLY', 'GLU', 'ARG']	['-', 'H']	[[(('test', 2478), (-77.2945785522461, 126.84989166259766)), (('test', 2486), (-80.3471450805664, -179.85064697265625)), (('test', 2494), (-56.09724426269531, -42.13030242919922)), (('test', 2501), (-68.75838470458984, -41.302005767822266)), (('test', 2510), (-56.98186492919922, -44.698909759521484)), (('test', 2514), (-61.688026428222656, -41.137908935546875)), (('test', 2523), (-63.607597351074…
265	1b8d	B	3	C5	interface	['LEU', 'ASP', 'ALA', 'PHE', 'SER', 'ARG', 'VAL']	['-', 'H']	[[(('test', 1875), (-112.3227767944336, 166.07861328125)), (('test', 1884), (-131.36997985839844, -179.2718048095703)), (('test', 1893), (-49.884281158447266, -40.41234588623047)), (('test', 1899), (-73.2103500366211, -48.45969009399414)), (('test', 1911), (-70.67964172363281, -21.543357849121094)), (('test', 1919), (-64.33740997314453, -42.73828125)), (('test', 1936), (-67.66291046142578, -39.52…
266	1b8f	A	92	C5		['LEU', 'ASP', 'ASP', 'ASP', 'LEU', 'VAL', 'ARG']	['-', 'H']	[[(('test', 655), (-63.62944793701172, 146.82167053222656)), (('test', 663), (-77.12858581542969, 160.99057006835938)), (('test', 671), (-55.86766052246094, -35.194034576416016)), (('test', 679), (-60.8276481628418, -47.979637145996094)), (('test', 687), (-66.9144287109375, -34.77793502807617)), (('test', 695), (-63.3690071105957, -45.436363220214844)), (('test', 702), (-57.03614807128906, -47.37…
267	1b8p	A	303	C5		['ILE', 'ASP', 'ALA', 'PHE', 'SER', 'GLN', 'GLU']	['-', 'H']	[[(('test', 2239), (-117.45914459228516, 105.72650909423828)), (('test', 2247), (-82.28189849853516, 177.59718322753906)), (('test', 2255), (-55.51985168457031, -45.2374153137207)), (('test', 2260), (-61.168155670166016, -47.89069366455078)), (('test', 2271), (-59.253265380859375, -43.42497634887695)), (('test', 2277), (-61.96836471557617, -39.23040008544922)), (('test', 2286), (-68.1801681518554…
268	1b8z	A	2	C5	interface	['MET', 'ASN', 'LYS', 'LYS', 'GLU', 'LEU', 'ILE']	['-', 'H']	[[(('test', 10), (-104.03304290771484, 179.19447326660156)), (('test', 18), (-59.42093276977539, -39.89237976074219)), (('test', 27), (-62.179473876953125, -43.199337005615234)), (('test', 36), (-68.70606994628906, -37.44144821166992)), (('test', 45), (-59.51761245727539, -45.95066833496094)), (('test', 53), (-60.29872512817383, -46.376644134521484))]]
269	1b90	A	236	C5		['SER', 'ASP', 'GLY', 'GLU', 'GLN', 'PHE', 'LEU']	['S', '-', 'H']	[[(('test', 1867), (-96.52565002441406, -11.622694969177246)), (('test', 1873), (-140.46841430664062, 96.42923736572266)), (('test', 1881), (-60.383941650390625, -33.62453842163086)), (('test', 1885), (-66.97991180419922, -37.47991943359375)), (('test', 1894), (-75.8910140991211, -33.89295959472656)), (('test', 1903), (-60.264686584472656, -51.9725341796875)), (('test', 1914), (-67.82337188720703…
270	1b90	A	312	C5		['ASN', 'ASP', 'TYR', 'SER', 'HIS', 'LEU', 'LEU']	['S', '-', 'H']	[[(('test', 2473), (-102.54915618896484, -43.973167419433594)), (('test', 2481), (-130.2433319091797, 97.40331268310547)), (('test', 2489), (-63.61622619628906, -30.016061782836914)), (('test', 2501), (-63.88832092285156, -37.14945983886719)), (('test', 2507), (-78.76817321777344, -36.509742736816406)), (('test', 2517), (-62.667442321777344, -51.27024841308594)), (('test', 2525), (-61.96483612060…
271	1b93	A	142	C5	interface	['PRO', 'ASP', 'TYR', 'GLN', 'ARG', 'TYR', 'LEU']	['E', '-', 'H']	[[(('test', 1080), (-62.01022720336914, 139.88470458984375)), (('test', 1087), (-94.04811096191406, 85.78829193115234)), (('test', 1095), (-61.8203239440918, -44.43100357055664)), (('test', 1107), (-56.00294494628906, -55.642677307128906)), (('test', 1112), (-60.26615905761719, -43.03721237182617)), (('test', 1123), (-57.75574493408203, -49.309513092041016)), (('test', 1135), (-49.953269958496094…
272	1b9b	A	156	C5		['LEU', 'ASP', 'LYS', 'GLU', 'GLU', 'ALA', 'LYS']	['-', 'H']	[[(('test', 1223), (-101.58988189697266, 141.68153381347656)), (('test', 1231), (-94.17616271972656, 158.8749542236328)), (('test', 1239), (-37.40105438232422, -37.17168045043945)), (('test', 1248), (-75.2471923828125, -34.08576202392578)), (('test', 1257), (-80.46223449707031, -47.318382263183594)), (('test', 1266), (-50.76325988769531, -30.51712417602539)), (('test', 1271), (-64.76416778564453,…
273	1b9b	A	200	C5		['TYR', 'ASP', 'GLU', 'GLU', 'THR', 'ALA', 'GLY']	['S', '-', 'H']	[[(('test', 1573), (-129.79745483398438, -94.0924301147461)), (('test', 1585), (-164.9161376953125, 163.1284637451172)), (('test', 1593), (-52.26446533203125, -28.57636260986328)), (('test', 1602), (-66.57298278808594, -58.602386474609375)), (('test', 1611), (-57.38443374633789, -47.5529670715332)), (('test', 1618), (-52.653621673583984, -34.822486877441406)), (('test', 1623), (-83.29883575439453…
274	1b9h	A	61	C5		['THR', 'ASN', 'GLY', 'THR', 'HIS', 'ALA', 'LEU']	['S', '-', 'H']	[[(('test', 443), (-54.689334869384766, -41.56978225708008)), (('test', 450), (-166.20956420898438, 166.15914916992188)), (('test', 458), (-66.69715881347656, -23.00124740600586)), (('test', 462), (-69.83290100097656, -43.0525016784668)), (('test', 469), (-74.86426544189453, -29.844276428222656)), (('test', 479), (-58.18977737426758, -41.44282531738281)), (('test', 484), (-66.65078735351562, -39.…
275	1b9h	A	115	C5		['LEU', 'ASP', 'PRO', 'GLU', 'ALA', 'VAL', 'ALA']	['B', '-', 'H']	[[(('test', 828), (-53.164276123046875, 120.01146697998047)), (('test', 836), (-71.00486755371094, 118.16873168945312)), (('test', 844), (-57.285667419433594, -40.87937545776367)), (('test', 851), (-69.69013214111328, -41.48609161376953)), (('test', 860), (-56.87786865234375, -34.50407791137695)), (('test', 865), (-74.53067779541016, -38.69178009033203)), (('test', 872), (-52.73545837402344, -36.…
276	1b9h	A	141	C5		['ALA', 'ASP', 'MET', 'ASP', 'ALA', 'LEU', 'ALA']	['-', 'H']	[[(('test', 1015), (-77.47808837890625, 172.150390625)), (('test', 1020), (-81.16343688964844, 84.56436157226562)), (('test', 1028), (-70.86011505126953, -25.72340965270996)), (('test', 1036), (-65.01268005371094, -52.505706787109375)), (('test', 1044), (-68.8954086303711, -35.905792236328125)), (('test', 1049), (-66.03353881835938, -38.423423767089844)), (('test', 1057), (-67.06629943847656, -30…
277	1b9h	A	238	C5		['LEU', 'ASN', 'GLU', 'PHE', 'SER', 'ALA', 'SER']	['-', 'B', 'H']	[[(('test', 1758), (-93.49411010742188, 141.80502319335938)), (('test', 1766), (-87.3755111694336, 155.57052612304688)), (('test', 1774), (-62.14912796020508, -34.99645233154297)), (('test', 1783), (-65.14400482177734, -44.72201919555664)), (('test', 1794), (-60.48236846923828, -46.73966979980469)), (('test', 1800), (-55.767906188964844, -46.608604431152344)), (('test', 1805), (-61.50415420532226…
278	1b9m	A	18	C5		['ALA', 'ASP', 'PRO', 'ARG', 'ARG', 'ILE', 'SER']	['E', '-', 'H']	[[(('test', 142), (-135.44683837890625, 123.82795715332031)), (('test', 147), (-121.81890869140625, -173.8064422607422)), (('test', 155), (-56.37881851196289, -43.32748031616211)), (('test', 162), (-66.6447525024414, -39.41749954223633)), (('test', 180), (-70.05223083496094, -40.01344299316406)), (('test', 191), (-66.43560791015625, -39.53126525878906)), (('test', 199), (-56.4656982421875, -46.99…
279	1bam	A	19	C5		['LYS', 'ASP', 'LYS', 'LEU', 'ILE', 'GLN', 'GLN']	['T', '-', 'H']	[[(('test', 141), (-135.31004333496094, -3.6855709552764893)), (('test', 150), (-126.59880065917969, 97.01707458496094)), (('test', 158), (-51.06114959716797, -51.2466926574707)), (('test', 167), (-65.25177764892578, -29.056167602539062)), (('test', 175), (-74.86149597167969, -40.25254821777344)), (('test', 183), (-57.716217041015625, -39.7985725402832)), (('test', 192), (-64.54440307617188, -44.…
280	1bam	A	116	C5		['GLY', 'ASN', 'ILE', 'SER', 'SER', 'ALA', 'HIS']	['S', '-', 'H']	[[(('test', 826), (-96.55673217773438, -171.53016662597656)), (('test', 830), (-79.71004486083984, 178.02325439453125)), (('test', 838), (-56.126346588134766, -39.33252716064453)), (('test', 846), (-63.0123405456543, -39.15765380859375)), (('test', 852), (-58.23835372924805, -46.617889404296875)), (('test', 858), (-60.17359924316406, -36.26747512817383)), (('test', 863), (-66.2710189819336, -45.0…
281	1bay	A	82	C5	interface	['LYS', 'ASN', 'GLN', 'ARG', 'GLU', 'ALA', 'ALA']	['S', 'H']	[[(('test', 517), (-110.72492218017578, -14.049969673156738)), (('test', 526), (-153.95013427734375, -178.6498260498047)), (('test', 534), (-58.03578186035156, -43.656864166259766)), (('test', 543), (-63.876285552978516, -45.913814544677734)), (('test', 554), (-65.49384307861328, -41.70106506347656)), (('test', 563), (-60.603939056396484, -40.257816314697266)), (('test', 568), (-71.41787719726562…
282	1bbh	A	35	C5		['TYR', 'ASN', 'ALA', 'ALA', 'GLN', 'VAL', 'GLU']	['-', 'H']	[[(('test', 259), (-76.96695709228516, 125.0566635131836)), (('test', 271), (-116.38858032226562, 104.23047637939453)), (('test', 279), (-60.96388626098633, -34.08644485473633)), (('test', 284), (-75.05034637451172, -33.53691864013672)), (('test', 289), (-70.47378540039062, -38.446678161621094)), (('test', 298), (-68.89517211914062, -40.821556091308594)), (('test', 305), (-58.698707580566406, -41…
283	1bbu	A	431	C5		['ASN', 'ASP', 'ALA', 'GLU', 'ASP', 'GLN', 'ALA']	['-', 'H']	[[(('test', 3233), (-114.55655670166016, 13.864701271057129)), (('test', 3241), (-90.7503433227539, 97.40283203125)), (('test', 3249), (-55.810054779052734, -40.241512298583984)), (('test', 3254), (-64.69627380371094, -35.413692474365234)), (('test', 3263), (-77.28665924072266, -45.808082580566406)), (('test', 3271), (-52.8809700012207, -41.4382438659668)), (('test', 3280), (-68.69104766845703, -…
284	1bcc	A	433	C5	interface	['PRO', 'ASP', 'TYR', 'ASN', 'ARG', 'ILE', 'ARG']	['-', 'H']	[[(('test', 3298), (-51.90641784667969, 165.7630615234375)), (('test', 3305), (-67.5257797241211, 172.19265747070312)), (('test', 3313), (-59.52013397216797, -54.60683822631836)), (('test', 3325), (-40.537288665771484, -45.77574157714844)), (('test', 3333), (-66.10870361328125, -56.985984802246094)), (('test', 3344), (-58.444454193115234, -22.263280868530273)), (('test', 3352), (-68.8660812377929…
285	1bcc	F	40	C5	interface	['GLU', 'ASN', 'ASP', 'ASP', 'VAL', 'LYS', 'GLU']	['-', 'H']	[[(('test', 13356), (-70.54035949707031, 67.38414764404297)), (('test', 13365), (-78.42752838134766, -169.43441772460938)), (('test', 13373), (-54.15956497192383, -46.819671630859375)), (('test', 13381), (-59.40663528442383, -58.840904235839844)), (('test', 13389), (-53.49285125732422, -29.941162109375)), (('test', 13396), (-68.83949279785156, -47.44725036621094)), (('test', 13405), (-61.50171279…
286	1bcr	A	180	C5	interface	['ILE', 'ASP', 'ASP', 'TYR', 'HIS', 'ASP', 'TYR']	['-', 'B', 'H']	[[(('test', 1437), (-142.45285034179688, -44.175601959228516)), (('test', 1445), (-155.2660675048828, 114.94087219238281)), (('test', 1453), (-47.29905319213867, -54.840232849121094)), (('test', 1461), (-61.626502990722656, -51.025814056396484)), (('test', 1473), (-65.10597229003906, -37.76218795776367)), (('test', 1483), (-66.57300567626953, -32.875701904296875)), (('test', 1491), (-62.987636566…
287	1bd3	D	235	C5	interface	['GLY', 'ASP', 'PHE', 'GLY', 'ASP', 'ARG', 'TYR']	['S', '-', 'H']	[[(('test', 7410), (91.93245697021484, -154.32667541503906)), (('test', 7414), (-86.39019012451172, 101.54805755615234)), (('test', 7422), (-47.37854766845703, -54.58002853393555)), (('test', 7433), (-58.18155288696289, -46.410064697265625)), (('test', 7437), (-64.40377807617188, -41.624046325683594)), (('test', 7445), (-69.58131408691406, -46.620723724365234)), (('test', 7456), (-63.587188720703…
288	1bf2	A	457	C5		['TRP', 'ASN', 'GLY', 'LEU', 'PHE', 'ARG', 'ASP']	['E', '-', 'H']	[[(('test', 3472), (-72.57772064208984, 115.7701187133789)), (('test', 3486), (-83.81187438964844, 89.67474365234375)), (('test', 3494), (-66.6666488647461, -28.363834381103516)), (('test', 3498), (-70.2430191040039, -31.438114166259766)), (('test', 3506), (-65.45976257324219, -51.502655029296875)), (('test', 3517), (-53.76448059082031, -59.7984504699707)), (('test', 3528), (-61.35199737548828, -…
289	1bf2	A	654	C5		['ALA', 'ASP', 'SER', 'ASN', 'TYR', 'TRP', 'ASN']	['-', 'H']	[[(('test', 5006), (-64.16722106933594, 115.92639923095703)), (('test', 5011), (-105.94702911376953, -176.5933074951172)), (('test', 5019), (-60.9694709777832, -37.39289474487305)), (('test', 5025), (-60.293174743652344, -37.05532455444336)), (('test', 5033), (-71.83708190917969, -52.45314025878906)), (('test', 5045), (-58.07186508178711, -40.65782165527344)), (('test', 5059), (-86.272705078125, …
290	1bfn	A	31	C5		['GLU', 'ASP', 'PRO', 'ASP', 'GLY', 'LEU', 'LYS']	['-', 'H']	[[(('test', 192), (-62.66872024536133, -50.346595764160156)), (('test', 201), (-130.66433715820312, 80.40910339355469)), (('test', 209), (-59.48589324951172, -37.05095672607422)), (('test', 216), (-70.2507095336914, -43.12479782104492)), (('test', 224), (-67.101318359375, -48.7846794128418)), (('test', 228), (-59.7567253112793, -40.63298797607422)), (('test', 236), (-59.50509262084961, -45.053592…
291	1bfn	A	210	C5		['TYR', 'ASP', 'LYS', 'TYR', 'LEU', 'LYS', 'ALA']	['-', 'S', 'H']	[[(('test', 1618), (-96.3553466796875, 2.0852527618408203)), (('test', 1630), (-64.97230529785156, 160.59205627441406)), (('test', 1638), (-66.96087646484375, -24.87270164489746)), (('test', 1647), (-74.07330322265625, -46.21612548828125)), (('test', 1659), (-72.35470581054688, -34.75165557861328)), (('test', 1667), (-65.96055603027344, -39.414573669433594)), (('test', 1676), (-66.471923828125, -…
292	1bfn	A	387	C5		['TYR', 'ASP', 'ALA', 'THR', 'ALA', 'TYR', 'ASN']	['-', 'S', 'H']	[[(('test', 3040), (-120.20316314697266, 0.4458724558353424)), (('test', 3052), (-95.587158203125, 155.0644989013672)), (('test', 3060), (-59.0914421081543, -29.368696212768555)), (('test', 3065), (-75.2558364868164, -33.43703842163086)), (('test', 3072), (-62.27469253540039, -45.09917449951172)), (('test', 3077), (-66.5838851928711, -40.238582611083984)), (('test', 3089), (-65.10562133789062, -2…
293	1bg6	A	36	C5		['ILE', 'ASP', 'ALA', 'GLN', 'ARG', 'ILE', 'LYS']	['S', '-', 'H']	[[(('test', 227), (-67.166015625, -26.176742553710938)), (('test', 235), (-86.38426971435547, 106.56136322021484)), (('test', 243), (-57.40946960449219, -39.761146545410156)), (('test', 248), (-60.37984085083008, -48.26470947265625)), (('test', 257), (-64.89472961425781, -39.086551666259766)), (('test', 268), (-65.4317398071289, -37.826717376708984)), (('test', 276), (-62.814674377441406, -41.923…
294	1bg6	A	68	C5		['SER', 'ASP', 'ILE', 'GLY', 'LEU', 'ALA', 'VAL']	['S', '-', 'H']	[[(('test', 461), (-108.45668029785156, 12.585390090942383)), (('test', 467), (-100.91776275634766, 107.14039611816406)), (('test', 475), (-57.68677520751953, -42.69548797607422)), (('test', 483), (-61.20946502685547, -37.465660095214844)), (('test', 487), (-62.73176193237305, -37.08646011352539)), (('test', 495), (-75.76216888427734, -33.56244659423828)), (('test', 500), (-90.7491455078125, -39.…
295	1bg7	A	91	C5		['GLY', 'ASN', 'THR', 'LEU', 'GLU', 'ALA', 'MET']	['-', 'S', 'H']	[[(('test', 745), (76.03831481933594, -120.30652618408203)), (('test', 749), (-114.11605072021484, -176.3365020751953)), (('test', 757), (-60.47657012939453, -40.831390380859375)), (('test', 764), (-61.17436981201172, -47.073421478271484)), (('test', 772), (-59.99315643310547, -43.13254928588867)), (('test', 781), (-66.47818756103516, -38.93412780761719)), (('test', 786), (-71.23176574707031, -36…
296	1bg7	A	159	C5		['GLN', 'ASN', 'GLY', 'MET', 'GLY', 'GLU', 'TYR']	['T', '-', 'H']	[[(('test', 1112), (-67.56735229492188, -35.838253021240234)), (('test', 1121), (-87.34896087646484, 95.61426544189453)), (('test', 1129), (-64.88802337646484, -30.461116790771484)), (('test', 1133), (-67.03711700439453, -36.897178649902344)), (('test', 1141), (-62.96894073486328, -42.482818603515625)), (('test', 1145), (-65.22525024414062, -40.261627197265625)), (('test', 1154), (-62.09049224853…
297	1bg8	A	51	C5	interface	['LEU', 'ASP', 'VAL', 'GLN', 'GLY', 'ILE', 'ALA']	['-', 'H']	[[(('test', 312), (-104.45133972167969, 107.68999481201172)), (('test', 320), (-98.0625991821289, 92.46875762939453)), (('test', 328), (-65.74430084228516, -28.116445541381836)), (('test', 335), (-74.58403778076172, -40.35860824584961)), (('test', 344), (-61.70035171508789, -42.37913513183594)), (('test', 348), (-69.18604278564453, -38.873924255371094)), (('test', 356), (-65.0787124633789, -39.17…
298	1bg8	A	73	C5		['ALA', 'ASN', 'PHE', 'LYS', 'ASP', 'LYS', 'VAL']	['S', 'B', 'H']	[[(('test', 471), (-76.051513671875, 157.42848205566406)), (('test', 476), (-72.36273193359375, 123.5253677368164)), (('test', 484), (-52.82946014404297, -47.718955993652344)), (('test', 495), (-68.17154693603516, -30.747562408447266)), (('test', 504), (-73.3052978515625, -35.31352233886719)), (('test', 512), (-63.70697784423828, -35.85954666137695)), (('test', 521), (-62.90037155151367, -51.3161…
299	1bgf	A	42	C5		['GLN', 'ASP', 'TRP', 'GLU', 'VAL', 'ALA', 'SER']	['S', '-', 'H']	[[(('test', 355), (-86.46202850341797, 151.8186492919922)), (('test', 364), (-94.4544906616211, 77.89580535888672)), (('test', 372), (-63.51594924926758, -33.19633865356445)), (('test', 386), (-61.54814529418945, -47.55621337890625)), (('test', 395), (-69.26034545898438, -39.994319915771484)), (('test', 402), (-62.70027542114258, -26.514892578125)), (('test', 407), (-66.8759994506836, -26.0411167…
300	1bgf	A	49	C5		['ASN', 'ASN', 'GLU', 'THR', 'MET', 'ALA', 'THR']	['T', '-', 'H']	[[(('test', 413), (-105.05022430419922, 16.899520874023438)), (('test', 421), (-137.45912170410156, 106.52759552001953)), (('test', 429), (-45.91331100463867, -56.90413284301758)), (('test', 438), (-57.84529495239258, -47.41365051269531)), (('test', 445), (-62.948123931884766, -45.295135498046875)), (('test', 453), (-60.96492385864258, -37.76947784423828)), (('test', 458), (-66.49269104003906, -4…
301	1bgf	A	76	C5		['LYS', 'ASN', 'LEU', 'LEU', 'LEU', 'ILE', 'HIS']	['T', '-', 'H']	[[(('test', 627), (57.2178840637207, 40.00558090209961)), (('test', 636), (-86.72473907470703, 92.45481872558594)), (('test', 644), (-52.586971282958984, -50.259090423583984)), (('test', 652), (-55.946815490722656, -47.16531753540039)), (('test', 660), (-70.37969207763672, -38.68330764770508)), (('test', 668), (-59.717769622802734, -48.48386764526367)), (('test', 676), (-58.83537292480469, -51.66…
302	1bgg	A	186	C5		['THR', 'ASN', 'LEU', 'GLN', 'THR', 'ALA', 'ILE']	['-', 'H']	[[(('test', 1500), (-138.236328125, 70.91732025146484)), (('test', 1507), (-146.54000854492188, 117.18016052246094)), (('test', 1515), (-55.75466537475586, -46.26270294189453)), (('test', 1523), (-59.012840270996094, -45.857147216796875)), (('test', 1532), (-66.97502136230469, -32.31458282470703)), (('test', 1539), (-65.0015869140625, -42.669376373291016)), (('test', 1544), (-67.02379608154297, -…
303	1bgp	A	154	C5		['SER', 'ASN', 'VAL', 'GLN', 'SER', 'LEU', 'LEU']	['-', 'H']	[[(('test', 1148), (-74.28429412841797, 141.78672790527344)), (('test', 1154), (-91.4212417602539, 169.70994567871094)), (('test', 1162), (-55.106258392333984, -38.38188171386719)), (('test', 1169), (-58.323177337646484, -47.74706268310547)), (('test', 1178), (-65.87779998779297, -43.69087219238281)), (('test', 1184), (-64.36878967285156, -40.58889389038086)), (('test', 1192), (-64.07308959960938…
304	1bgp	A	168	C5		['LEU', 'ASP', 'ALA', 'THR', 'ASP', 'LEU', 'VAL']	['-', 'H']	[[(('test', 1248), (-121.2297134399414, 140.9146270751953)), (('test', 1256), (-102.04924774169922, -178.9315643310547)), (('test', 1264), (-52.81731414794922, -41.3068733215332)), (('test', 1269), (-63.095088958740234, -44.285831451416016)), (('test', 1276), (-59.950626373291016, -45.29865646362305)), (('test', 1284), (-56.42190170288086, -55.156280517578125)), (('test', 1292), (-60.318840026855…
305	1bgx	T	655	C5		['VAL', 'ASP', 'PRO', 'LEU', 'MET', 'ARG', 'ARG']	['-', 'T', 'H']	[[(('test', 8543), (-82.0940933227539, 117.71746063232422)), (('test', 8550), (-91.43667602539062, 169.6085968017578)), (('test', 8558), (-64.50544738769531, -5.799984455108643)), (('test', 8565), (-84.73455047607422, -44.083778381347656)), (('test', 8573), (-76.2542495727539, -31.222938537597656)), (('test', 8581), (-71.43387603759766, -26.418310165405273)), (('test', 8592), (-75.3110122680664, …
306	1bh6	A	269	C5		['ILE', 'ASN', 'VAL', 'GLU', 'ALA', 'ALA', 'ALA']	['-', 'H']	[[(('test', 1890), (-62.84870910644531, 150.42811584472656)), (('test', 1898), (-136.54307556152344, 96.17922973632812)), (('test', 1906), (-67.4744873046875, -27.81502342224121)), (('test', 1916), (-63.27069091796875, -44.973060607910156)), (('test', 1925), (-66.63362121582031, -42.810760498046875)), (('test', 1930), (-64.04801177978516, -31.90066909790039)), (('test', 1935), (-89.65511322021484…
307	1bhg	A	419	C5		['PHE', 'ASN', 'ASN', 'VAL', 'SER', 'LEU', 'HIS']	['G', 'S', 'H']	[[(('test', 3207), (-108.59928131103516, 38.67880630493164)), (('test', 3218), (-87.43769073486328, 163.789306640625)), (('test', 3226), (-58.57305908203125, -32.53951644897461)), (('test', 3234), (-69.16117858886719, -42.711124420166016)), (('test', 3241), (-55.96028518676758, -44.16246032714844)), (('test', 3247), (-65.89653778076172, -35.33321762084961)), (('test', 3255), (-68.74931335449219, …
308	1bhw	A	35	C5		['LEU', 'ASP', 'PRO', 'VAL', 'GLU', 'ALA', 'VAL']	['-', 'H']	[[(('test', 249), (-97.45033264160156, 135.2985382080078)), (('test', 257), (-80.90099334716797, 129.66758728027344)), (('test', 265), (-51.473297119140625, -43.82318878173828)), (('test', 272), (-62.203311920166016, -43.36091613769531)), (('test', 279), (-65.05577087402344, -43.41864013671875)), (('test', 288), (-54.36770248413086, -48.07907485961914)), (('test', 293), (-55.19247055053711, -45.2…
309	1bhw	A	108	C5	interface	['ASN', 'ASP', 'ARG', 'SER', 'VAL', 'ARG', 'ARG']	['S', 'H']	[[(('test', 801), (-69.70297241210938, -25.618362426757812)), (('test', 809), (-79.79170989990234, 118.81330108642578)), (('test', 817), (-56.50115203857422, -40.837886810302734)), (('test', 828), (-61.790645599365234, -37.22092056274414)), (('test', 834), (-66.50460815429688, -38.2298698425293)), (('test', 841), (-63.268096923828125, -43.804046630859375)), (('test', 852), (-61.97559356689453, -4…
310	1bhw	A	150	C5	interface	['LYS', 'ASP', 'VAL', 'SER', 'ALA', 'ALA', 'LEU']	['-', 'H']	[[(('test', 1132), (-135.5902557373047, 121.91133880615234)), (('test', 1141), (-86.23011016845703, 101.15222930908203)), (('test', 1149), (-57.875240325927734, -40.2343635559082)), (('test', 1156), (-61.02153778076172, -52.14674377441406)), (('test', 1162), (-60.39008712768555, -42.06932067871094)), (('test', 1167), (-59.027225494384766, -46.50144577026367)), (('test', 1172), (-64.87191009521484…
311	1bhw	A	227	C5	interface	['LEU', 'ASN', 'PHE', 'THR', 'GLN', 'GLY', 'ILE']	['-', 'H']	[[(('test', 1739), (-87.55668640136719, 165.19635009765625)), (('test', 1747), (-92.54949951171875, 110.97139739990234)), (('test', 1755), (-61.37002944946289, -55.0948371887207)), (('test', 1766), (-48.182674407958984, -50.12791061401367)), (('test', 1773), (-60.80844497680664, -39.79087448120117)), (('test', 1782), (-63.77459716796875, -39.913597106933594)), (('test', 1786), (-67.4140853881836,…
312	1bhw	A	264	C5	interface	['GLY', 'ASP', 'LEU', 'LEU', 'ASN', 'ALA', 'PHE']	['S', '-', 'H']	[[(('test', 2043), (-109.46642303466797, -99.06847381591797)), (('test', 2047), (-92.55672454833984, 97.21472930908203)), (('test', 2055), (-66.84286499023438, -38.35084533691406)), (('test', 2063), (-64.101806640625, -40.23264694213867)), (('test', 2071), (-70.37673950195312, -33.19295883178711)), (('test', 2079), (-64.28795623779297, -37.805641174316406)), (('test', 2084), (-66.82147216796875, …
313	1bhw	A	300	C5	interface	['GLU', 'ASP', 'TYR', 'ASP', 'GLY', 'VAL', 'TRP']	['-', 'H']	[[(('test', 2320), (-102.21990966796875, 159.8319549560547)), (('test', 2329), (-105.71755981445312, -177.56521606445312)), (('test', 2337), (-57.06044006347656, -31.247787475585938)), (('test', 2349), (-60.22817611694336, -50.92517852783203)), (('test', 2357), (-58.29893112182617, -38.30894470214844)), (('test', 2361), (-59.638492584228516, -54.64025115966797)), (('test', 2368), (-63.68579101562…
314	1bi7	A	104	C5	interface	['GLN', 'ASP', 'LEU', 'THR', 'THR', 'TYR', 'LEU']	['-', 'B', 'H']	[[(('test', 567), (175.3095245361328, 118.10382080078125)), (('test', 576), (-87.43910217285156, 161.04412841796875)), (('test', 584), (-56.915985107421875, -24.284440994262695)), (('test', 592), (-64.51166534423828, -58.393184661865234)), (('test', 599), (-66.18891143798828, -24.836700439453125)), (('test', 606), (-60.91083526611328, -65.87181854248047)), (('test', 618), (-55.850120544433594, -3…
315	1bi7	A	270	C5		['ILE', 'ASP', 'GLU', 'LEU', 'GLY', 'LYS', 'ASP']	['-', 'H']	[[(('test', 1881), (-92.1109390258789, 113.38343811035156)), (('test', 1889), (-58.165618896484375, 164.27438354492188)), (('test', 1897), (-46.2470588684082, -63.15776062011719)), (('test', 1906), (-58.55592727661133, -23.613750457763672)), (('test', 1914), (-74.77672576904297, -53.16594314575195)), (('test', 1918), (-49.328922271728516, -36.053184509277344)), (('test', 1927), (-66.3334197998046…
316	1bi8	B	20	C5	interface	['GLY', 'ASP', 'VAL', 'GLN', 'GLU', 'VAL', 'ARG']	['T', '-', 'H']	[[(('test', 2205), (73.94622802734375, 18.048900604248047)), (('test', 2209), (-79.54093933105469, 101.93463897705078)), (('test', 2217), (-64.6799545288086, -54.47956085205078)), (('test', 2224), (-40.90288543701172, -59.1190299987793)), (('test', 2233), (-57.309486389160156, -49.977622985839844)), (('test', 2242), (-52.54420471191406, -44.364463806152344)), (('test', 2249), (-69.93896484375, -3…
317	1bif	A	95	C5		['ASP', 'ASN', 'GLU', 'GLU', 'GLY', 'LEU', 'LYS']	['T', '-', 'H']	[[(('test', 473), (-105.86640930175781, 10.92663288116455)), (('test', 481), (-90.97405242919922, 92.71709442138672)), (('test', 489), (-57.460777282714844, -41.507728576660156)), (('test', 498), (-70.40547180175781, -41.18763732910156)), (('test', 507), (-61.927207946777344, -46.36713409423828)), (('test', 511), (-55.59430694580078, -43.699562072753906)), (('test', 519), (-58.32286834716797, -47…
318	1bif	A	182	C5		['ARG', 'ASP', 'SER', 'ASP', 'GLU', 'ALA', 'THR']	['S', '-', 'H']	[[(('test', 1164), (-125.89825439453125, 155.1197967529297)), (('test', 1175), (-67.1512680053711, 133.8181610107422)), (('test', 1183), (-49.877464294433594, -43.13550567626953)), (('test', 1189), (-72.5688247680664, -39.04935836791992)), (('test', 1197), (-73.99385833740234, -38.0206184387207)), (('test', 1206), (-57.00074005126953, -49.10013961791992)), (('test', 1211), (-59.67142868041992, -4…
319	1bif	A	231	C5		['ALA', 'ASP', 'HIS', 'ILE', 'GLN', 'SER', 'ARG']	['-', 'S', 'H']	[[(('test', 1576), (-77.93077087402344, -21.016380310058594)), (('test', 1581), (-158.99765014648438, -167.66119384765625)), (('test', 1589), (-64.85542297363281, -49.48661422729492)), (('test', 1599), (-64.38534545898438, -34.420284271240234)), (('test', 1607), (-70.84479522705078, -33.53998565673828)), (('test', 1616), (-65.30770111083984, -41.163394927978516)), (('test', 1624), (-70.1332321166…
320	1biy	A	315	C5		['VAL', 'ASP', 'SER', 'ALA', 'LEU', 'TYR', 'LEU']	['-', 'H']	[[(('test', 2453), (-98.77690124511719, 118.1451416015625)), (('test', 2460), (-79.99089813232422, -177.1388397216797)), (('test', 2468), (-50.23432159423828, -59.53996276855469)), (('test', 2474), (-48.40105438232422, -49.51111602783203)), (('test', 2479), (-67.86334991455078, -43.78323745727539)), (('test', 2487), (-48.001468658447266, -67.90672302246094)), (('test', 2499), (-43.32269287109375,…
321	1bj3	B	22	C5	interface	['LYS', 'ASN', 'TRP', 'ALA', 'ASP', 'ALA', 'GLU']	['E', '-', 'H']	[[(('test', 1237), (-138.05075073242188, 156.67300415039062)), (('test', 1246), (-63.88454818725586, 173.6452178955078)), (('test', 1254), (-60.89277648925781, -55.108402252197266)), (('test', 1268), (-55.553993225097656, -48.94672775268555)), (('test', 1273), (-61.843421936035156, -45.877227783203125)), (('test', 1281), (-63.28886032104492, -23.513750076293945)), (('test', 1286), (-89.8060302734…
322	1bjf	A	81	C5	interface	['ILE', 'ASP', 'PHE', 'ARG', 'GLU', 'PHE', 'ILE']	['E', 'H']	[[(('test', 620), (-115.63884735107422, 105.89553833007812)), (('test', 628), (-78.58911895751953, 168.9784393310547)), (('test', 636), (-53.191280364990234, -37.53385925292969)), (('test', 647), (-58.40009689331055, -63.05493927001953)), (('test', 658), (-56.19815444946289, -31.87621307373047)), (('test', 667), (-60.78683853149414, -63.70867919921875)), (('test', 678), (-51.423377990722656, -43.…
323	1bjn	A	227	C5	interface	['LEU', 'ASP', 'TYR', 'SER', 'ILE', 'LEU', 'ASN']	['G', '-', 'H']	[[(('test', 1739), (-109.10481262207031, -5.769626140594482)), (('test', 1747), (-75.66560363769531, 114.26905059814453)), (('test', 1755), (-57.97846221923828, -36.61982727050781)), (('test', 1767), (-66.29217529296875, -43.431400299072266)), (('test', 1773), (-67.92312622070312, -41.74576950073242)), (('test', 1781), (-64.19237518310547, -43.810707092285156)), (('test', 1789), (-63.111057281494…
324	1bk0	A	21	C5		['ASP', 'ASP', 'GLN', 'ALA', 'ALA', 'LYS', 'MET']	['S', '-', 'H']	[[(('test', 125), (-115.46578216552734, 21.051746368408203)), (('test', 133), (-89.1751708984375, 94.5799331665039)), (('test', 141), (-60.73103713989258, -39.67911148071289)), (('test', 150), (-64.16067504882812, -41.47176742553711)), (('test', 155), (-64.24444580078125, -37.180381774902344)), (('test', 160), (-64.22998046875, -39.330379486083984)), (('test', 169), (-61.667728424072266, -38.8675…
325	1bk0	A	50	C5		['ILE', 'ASN', 'VAL', 'GLN', 'ARG', 'LEU', 'SER']	['-', 'H']	[[(('test', 348), (-95.3861312866211, 139.77687072753906)), (('test', 356), (-80.95111846923828, 87.12132263183594)), (('test', 364), (-75.01707458496094, -26.482154846191406)), (('test', 371), (-64.5490951538086, -41.68611526489258)), (('test', 380), (-69.03317260742188, -39.035064697265625)), (('test', 391), (-55.43841552734375, -48.4592170715332)), (('test', 399), (-61.94422149658203, -41.8098…
326	1bk4	A	220	C5		['PHE', 'ASP', 'PRO', 'ALA', 'VAL', 'THR', 'GLU']	['-', 'H']	[[(('test', 1463), (-59.18695831298828, 140.6014404296875)), (('test', 1474), (-77.3568115234375, 160.36158752441406)), (('test', 1482), (-52.57924270629883, -30.40340805053711)), (('test', 1489), (-64.29502868652344, -47.931697845458984)), (('test', 1494), (-68.87972259521484, -42.04914474487305)), (('test', 1501), (-58.37883758544922, -34.771697998046875)), (('test', 1508), (-75.21153259277344,…
327	1bk9	A	39	C5		['GLN', 'ASP', 'ALA', 'THR', 'ASP', 'ARG', 'CYS']	['-', 'S', 'H']	[[(('test', 355), (-80.65631866455078, -27.83693504333496)), (('test', 367), (-158.0231475830078, -170.0928955078125)), (('test', 376), (-66.61206817626953, -47.01382827758789)), (('test', 382), (-57.103172302246094, -47.268829345703125)), (('test', 391), (-61.15993118286133, -37.01340103149414)), (('test', 400), (-67.30474090576172, -35.775177001953125)), (('test', 417), (-58.30685806274414, -39…
328	1bk9	A	89	C5		['ASP', 'ASP', 'PRO', 'CYS', 'LYS', 'LYS', 'GLU']	['S', '-', 'H']	[[(('test', 723), (-98.81595611572266, 7.895631313323975)), (('test', 732), (-113.9074478149414, 116.70811462402344)), (('test', 741), (-60.74630355834961, -42.755672454833984)), (('test', 748), (-65.3365249633789, -44.73944854736328)), (('test', 755), (-65.12605285644531, -37.683815002441406)), (('test', 768), (-62.05991744995117, -39.12035369873047)), (('test', 781), (-55.04563903808594, -44.40…
329	1bk9	A	114	C5		['TYR', 'ASN', 'ASP', 'LYS', 'LYS', 'TYR', 'TRP']	['-', 'H']	[[(('test', 960), (-58.544677734375, 133.8184356689453)), (('test', 974), (-154.0341033935547, 82.2869873046875)), (('test', 985), (-64.89485168457031, -24.158262252807617)), (('test', 994), (-63.631710052490234, -44.3969841003418)), (('test', 1007), (-77.80592346191406, -48.20602035522461)), (('test', 1020), (-100.2695541381836, -7.147071361541748)), (('test', 1034), (-68.75312042236328, 138.855…
330	1bkj	A	2	C5	interface	['ASN', 'ASN', 'THR', 'ILE', 'GLU', 'THR']	['Missing', '-', 'H']	[[(('test', 10), (-66.34947204589844, -29.05119514465332)), (('test', 15), (-67.10645294189453, -46.71560287475586)), (('test', 22), (-70.91638946533203, -36.392364501953125)), (('test', 30), (-64.44009399414062, -35.982059478759766)), (('test', 35), (-69.4459228515625, -47.78114318847656))]]
331	1bkj	A	53	C5	interface	['THR', 'ASP', 'SER', 'GLU', 'LYS', 'ARG', 'ASN']	['-', 'H']	[[(('test', 369), (-104.9599380493164, -22.83986473083496)), (('test', 376), (-65.45183563232422, 116.833251953125)), (('test', 384), (-61.75387954711914, -23.765235900878906)), (('test', 390), (-79.18768310546875, -36.453704833984375)), (('test', 399), (-69.57853698730469, -34.49369812011719)), (('test', 408), (-66.25391387939453, -36.21839904785156)), (('test', 419), (-69.6034927368164, -40.275…
332	1bkr	A	91	C5		['PRO', 'ASP', 'GLU', 'LYS', 'SER', 'ILE', 'ILE']	['-', 'H']	[[(('test', 714), (-71.0259017944336, 171.45352172851562)), (('test', 721), (-85.83377075195312, 122.94706726074219)), (('test', 729), (-56.89310073852539, -49.24970245361328)), (('test', 738), (-60.469261169433594, -43.917015075683594)), (('test', 747), (-60.30585861206055, -43.95682144165039)), (('test', 753), (-65.26810455322266, -43.933956146240234)), (('test', 761), (-60.956268310546875, -43…
333	1ble	A	153	C5		['GLU', 'ASP', 'PHE', 'VAL', 'GLN', 'ILE', 'LEU']	['E', 'H']	[[(('test', 1169), (-95.92733764648438, 156.07369995117188)), (('test', 1178), (-88.8628921508789, 125.93461608886719)), (('test', 1186), (-78.44564819335938, -38.94245147705078)), (('test', 1197), (-55.42201232910156, -56.03484344482422)), (('test', 1204), (-54.15224075317383, -44.66273498535156)), (('test', 1213), (-60.43082809448242, -45.50465393066406)), (('test', 1221), (-64.78646087646484, …
334	1bm9	A	92	C5		['LYS', 'ASP', 'TYR', 'GLU', 'ALA', 'ALA', 'LYS']	['S', '-', 'H']	[[(('test', 910), (-90.87983703613281, -39.684967041015625)), (('test', 923), (-130.10821533203125, 86.95133972167969)), (('test', 932), (-68.86598205566406, -31.421157836914062)), (('test', 946), (-64.38948822021484, -40.96633529663086)), (('test', 956), (-64.95327758789062, -42.753753662109375)), (('test', 962), (-58.28261947631836, -42.058956146240234)), (('test', 968), (-64.2842788696289, -33…
335	1bn8	A	37	C5		['SER', 'ASN', 'ARG', 'ASN', 'GLN', 'LEU', 'VAL']	['-', 'S', 'H']	[[(('test', 244), (-131.2809600830078, 7.644008636474609)), (('test', 250), (-157.19676208496094, 171.06175231933594)), (('test', 258), (-57.764488220214844, -42.92617416381836)), (('test', 269), (-59.91383361816406, -45.798091888427734)), (('test', 277), (-66.47357177734375, -41.35942077636719)), (('test', 286), (-60.79421615600586, -49.77696228027344)), (('test', 294), (-60.86412811279297, -41.…
336	1bn8	A	84	C5		['TYR', 'ASP', 'LEU', 'ASP', 'LYS', 'TYR', 'LEU']	['-', 'H']	[[(('test', 611), (-81.01871490478516, 137.0642547607422)), (('test', 623), (-149.03138732910156, 119.46211242675781)), (('test', 631), (-56.699588775634766, -40.817440032958984)), (('test', 639), (-58.2718391418457, -44.48766326904297)), (('test', 647), (-67.36213684082031, -38.57278823852539)), (('test', 656), (-63.038936614990234, -45.4151611328125)), (('test', 668), (-61.351593017578125, -43.…
337	1bn8	A	358	C5		['ILE', 'ASN', 'ALA', 'SER', 'ALA', 'ALA', 'ASN']	['-', 'H']	[[(('test', 2774), (-131.68502807617188, 167.84881591796875)), (('test', 2782), (-125.91425323486328, 97.4642105102539)), (('test', 2790), (-61.901649475097656, -40.509925842285156)), (('test', 2795), (-60.76826858520508, -49.578147888183594)), (('test', 2801), (-66.24163055419922, -32.87936019897461)), (('test', 2806), (-64.94792938232422, -23.022632598876953)), (('test', 2811), (-104.7344512939…
338	1bo1	A	287	C5		['HIS', 'ASP', 'VAL', 'ASP', 'ARG', 'ALA', 'GLU']	['E', 'H']	[[(('test', 2042), (-129.67352294921875, 109.30978393554688)), (('test', 2052), (-85.70394134521484, 114.3658218383789)), (('test', 2060), (-62.2573127746582, -54.99738693237305)), (('test', 2067), (-52.363460540771484, -38.44841766357422)), (('test', 2075), (-69.13886260986328, -39.26061248779297)), (('test', 2086), (-59.22401809692383, -42.331546783447266)), (('test', 2091), (-54.88277816772461…
339	1bo7	A	103	C5		['THR', 'ASP', 'PHE', 'GLY', 'HIS', 'ARG', 'SER']	['T', 'H']	[[(('test', 865), (-50.33353042602539, 123.0525131225586)), (('test', 872), (59.11349105834961, 45.6600227355957)), (('test', 880), (-56.8783073425293, -20.13948631286621)), (('test', 891), (-63.003421783447266, -56.85866165161133)), (('test', 895), (-76.15353393554688, -48.319522857666016)), (('test', 905), (-47.63249588012695, -27.17987632751465)), (('test', 916), (-78.85197448730469, -36.66525…
340	1bo7	A	162	C5		['ILE', 'ASP', 'GLN', 'LEU', 'GLY', 'ASP', 'VAL']	['E', '-', 'H']	[[(('test', 1345), (-103.03398132324219, 134.5699920654297)), (('test', 1353), (-101.69908142089844, 79.4410400390625)), (('test', 1361), (-51.45212173461914, -56.9167366027832)), (('test', 1370), (-56.99773406982422, -46.68837356567383)), (('test', 1378), (-62.53302001953125, -41.19748306274414)), (('test', 1382), (-66.11962127685547, -45.807647705078125)), (('test', 1390), (-61.414268493652344,…
341	1bob	A	82	C5		['VAL', 'ASP', 'VAL', 'GLU', 'LYS', 'LYS', 'LEU']	['-', 'H']	[[(('test', 604), (-57.31228256225586, 137.84080505371094)), (('test', 611), (-84.07737731933594, 94.25394439697266)), (('test', 619), (-48.602664947509766, -45.9898681640625)), (('test', 626), (-68.42501068115234, -50.44189453125)), (('test', 635), (-55.200927734375, -43.251007080078125)), (('test', 644), (-57.012210845947266, -51.866310119628906)), (('test', 653), (-60.43552017211914, -45.65071…
342	1bob	A	100	C5		['ARG', 'ASP', 'GLU', 'ALA', 'LYS', 'TRP', 'VAL']	['S', '-', 'H']	[[(('test', 748), (59.03141403198242, -48.53707504272461)), (('test', 759), (-73.27757263183594, 91.49858856201172)), (('test', 767), (-65.01509857177734, -34.777183532714844)), (('test', 776), (-72.40276336669922, -32.09117126464844)), (('test', 781), (-67.10314178466797, -42.19528579711914)), (('test', 790), (-57.772308349609375, -53.68574142456055)), (('test', 804), (-56.93408966064453, -41.03…
343	1bob	A	258	C5		['PRO', 'ASN', 'GLU', 'ALA', 'PHE', 'ASP', 'ASP']	['-', 'H']	[[(('test', 2015), (-68.91868591308594, 150.08656311035156)), (('test', 2022), (-97.21387481689453, 176.8011474609375)), (('test', 2030), (-48.631919860839844, -51.08697509765625)), (('test', 2039), (-63.70104217529297, -39.6477165222168)), (('test', 2044), (-75.49784088134766, -33.47994613647461)), (('test', 2055), (-60.58299255371094, -45.36763000488281)), (('test', 2063), (-61.459659576416016,…
344	1bol	A	97	C5		['GLY', 'ASN', 'ASN', 'ASN', 'VAL', 'PHE', 'TRP']	['S', '-', 'H']	[[(('test', 695), (56.50849914550781, 51.059326171875)), (('test', 699), (-168.25210571289062, 88.18522644042969)), (('test', 707), (-62.68949890136719, -50.67900085449219)), (('test', 715), (-57.4539794921875, -40.43054962158203)), (('test', 723), (-68.4723892211914, -39.709129333496094)), (('test', 730), (-60.48197937011719, -60.452693939208984)), (('test', 741), (-61.31150817871094, -37.086948…
345	1bol	A	145	C5		['TYR', 'ASN', 'VAL', 'TYR', 'LYS', 'ALA', 'PHE']	['S', '-', 'H']	[[(('test', 1095), (-103.66000366210938, 70.5796127319336)), (('test', 1107), (-71.62123107910156, 97.27732849121094)), (('test', 1115), (-69.02924346923828, -33.82365798950195)), (('test', 1122), (-61.73135757446289, -39.95997619628906)), (('test', 1134), (-69.73855590820312, -45.57991027832031)), (('test', 1143), (-52.40517807006836, -41.83281326293945)), (('test', 1148), (-74.77079010009766, -…
346	1bq3	D	96	C5		['LYS', 'ASP', 'LYS', 'ALA', 'GLU', 'THR', 'LEU']	['-', 'B', 'H']	[[(('test', 6438), (-111.84660339355469, 144.5513916015625)), (('test', 6447), (-65.13380432128906, 123.0815658569336)), (('test', 6455), (-58.08552169799805, -30.97185516357422)), (('test', 6464), (-77.73580169677734, -41.07755661010742)), (('test', 6469), (-68.99085998535156, -27.04738998413086)), (('test', 6478), (-68.98808288574219, -46.59607696533203)), (('test', 6485), (-61.300811767578125,…
347	1bqc	A	133	C5		['ASN', 'ASP', 'SER', 'ALA', 'THR', 'VAL', 'ALA']	['S', '-', 'H']	[[(('test', 1025), (-108.78012084960938, -0.03426402062177658)), (('test', 1033), (-58.37590026855469, 122.97146606445312)), (('test', 1041), (-59.74595260620117, -46.19330596923828)), (('test', 1047), (-63.028343200683594, -32.999637603759766)), (('test', 1052), (-86.48795318603516, -33.23641586303711)), (('test', 1059), (-59.775875091552734, -36.36429977416992)), (('test', 1066), (-62.436931610…
348	1bqc	A	236	C5		['PRO', 'ASP', 'GLU', 'ASP', 'THR', 'ILE', 'MET']	['-', 'H']	[[(('test', 1812), (-58.330101013183594, 143.0577850341797)), (('test', 1819), (-84.83634185791016, 85.59490966796875)), (('test', 1827), (-63.74417495727539, -31.250988006591797)), (('test', 1836), (-59.20819091796875, -45.2834358215332)), (('test', 1844), (-69.78158569335938, -40.044002532958984)), (('test', 1851), (-58.1285514831543, -49.24943923950195)), (('test', 1859), (-69.88435363769531, …
349	1brl	A	197	C5		['ILE', 'ASN', 'THR', 'HIS', 'GLU', 'LYS', 'LYS']	['S', '-', 'H']	[[(('test', 1531), (-94.13319396972656, 175.16421508789062)), (('test', 1539), (-126.3896484375, -177.89959716796875)), (('test', 1547), (-40.675498962402344, -56.652748107910156)), (('test', 1554), (-60.65900421142578, -53.17551040649414)), (('test', 1564), (-48.959449768066406, -43.8016242980957)), (('test', 1573), (-69.62442016601562, -59.39422607421875)), (('test', 1582), (-48.84870529174805,…
350	1brl	A	235	C5		['HIS', 'ASP', 'SER', 'ASN', 'ARG', 'ALA', 'LYS']	['S', 'H']	[[(('test', 1829), (-75.75531768798828, -35.40498352050781)), (('test', 1839), (-83.72379302978516, 106.3171157836914)), (('test', 1847), (-63.173702239990234, -30.403125762939453)), (('test', 1853), (-62.7495231628418, -44.38898468017578)), (('test', 1861), (-62.37416076660156, -52.526817321777344)), (('test', 1872), (-45.06241989135742, -44.80256652832031)), (('test', 1877), (-80.47109985351562…
351	1brm	A	59	C5		['PHE', 'ASP', 'LEU', 'GLU', 'ALA', 'LEU', 'LYS']	['T', '-', 'H']	[[(('test', 435), (-107.82192993164062, 17.607698440551758)), (('test', 446), (-85.5210952758789, 88.301513671875)), (('test', 454), (-51.66434860229492, -28.621309280395508)), (('test', 462), (-70.38853454589844, -43.28394317626953)), (('test', 471), (-66.64417266845703, -33.06182098388672)), (('test', 476), (-75.03788757324219, -40.25511169433594)), (('test', 484), (-61.168312072753906, -27.474…
352	1bry	Y	110	C5		['GLY', 'ASN', 'TYR', 'GLU', 'ARG', 'LEU', 'GLN']	['S', '-', 'H']	[[(('test', 851), (-87.42577362060547, 7.551201820373535)), (('test', 855), (-65.17439270019531, 134.03590393066406)), (('test', 863), (-52.60385513305664, -44.57117462158203)), (('test', 875), (-65.81122589111328, -41.7476921081543)), (('test', 884), (-62.32415008544922, -44.14414596557617)), (('test', 895), (-65.14778900146484, -43.04782485961914)), (('test', 903), (-62.31645965576172, -42.2071…
353	1bs0	A	154	C5		['ASN', 'ASP', 'VAL', 'THR', 'HIS', 'LEU', 'ALA']	['T', '-', 'H']	[[(('test', 1181), (58.575592041015625, 19.935468673706055)), (('test', 1189), (-95.72925567626953, 95.66328430175781)), (('test', 1197), (-69.07088470458984, -25.79728889465332)), (('test', 1204), (-64.9381332397461, -45.94403076171875)), (('test', 1211), (-61.62733459472656, -44.1291389465332)), (('test', 1221), (-62.521968841552734, -49.136085510253906)), (('test', 1229), (-55.00464630126953, …
354	1bs0	A	327	C5		['GLY', 'ASP', 'ASN', 'SER', 'ARG', 'ALA', 'LEU']	['E', 'S', 'H']	[[(('test', 2474), (114.25316619873047, -87.51528930664062)), (('test', 2478), (-72.40025329589844, 133.4272003173828)), (('test', 2486), (-61.044925689697266, -49.636444091796875)), (('test', 2494), (-64.16596984863281, -42.611854553222656)), (('test', 2500), (-57.49247360229492, -44.570579528808594)), (('test', 2511), (-65.76284790039062, -47.710174560546875)), (('test', 2516), (-59.70835113525…
355	1bs2	A	115	C5		['PHE', 'ASN', 'PRO', 'GLN', 'PHE', 'LEU', 'ALA']	['E', '-', 'H']	[[(('test', 860), (-65.00688171386719, 160.4213104248047)), (('test', 871), (-84.72208404541016, 108.84223937988281)), (('test', 879), (-54.28073501586914, -40.24589157104492)), (('test', 886), (-71.40152740478516, -35.50052261352539)), (('test', 895), (-63.52475357055664, -47.969417572021484)), (('test', 906), (-55.19767379760742, -52.75312423706055)), (('test', 914), (-49.86012268066406, -52.89…
356	1bsg	A	131	C5		['SER', 'ASP', 'ASN', 'CYS', 'ALA', 'ALA', 'ASN']	['-', 'H']	[[(('test', 808), (54.420536041259766, 43.04448699951172)), (('test', 814), (-66.3602294921875, 113.63392639160156)), (('test', 822), (-60.85902786254883, -42.976898193359375)), (('test', 830), (-65.22431945800781, -45.640228271484375)), (('test', 836), (-57.8134651184082, -43.194313049316406)), (('test', 841), (-64.43997192382812, -42.534820556640625)), (('test', 846), (-60.50494384765625, -40.1…
357	1bsg	A	200	C5		['LEU', 'ASN', 'PRO', 'ARG', 'ASP', 'ARG', 'ARG']	['S', '-', 'H']	[[(('test', 1342), (-116.91217041015625, 161.62290954589844)), (('test', 1350), (-78.44507598876953, 158.91896057128906)), (('test', 1358), (-42.89786911010742, -44.45100021362305)), (('test', 1365), (-66.93010711669922, -46.99163818359375)), (('test', 1376), (-65.72837829589844, -38.73905563354492)), (('test', 1384), (-62.86055374145508, -44.34762191772461)), (('test', 1395), (-63.29743194580078…
358	1bsw	A	15	C5		['VAL', 'ASP', 'HIS', 'SER', 'MET', 'VAL', 'LYS']	['E', '-', 'H']	[[(('test', 92), (-105.61066436767578, 121.81617736816406)), (('test', 99), (-79.4212875366211, 176.86830139160156)), (('test', 107), (-67.11707305908203, -35.190673828125)), (('test', 117), (-61.89537811279297, -34.79595947265625)), (('test', 123), (-66.37786865234375, -41.77962875366211)), (('test', 131), (-61.29280090332031, -34.8968620300293)), (('test', 138), (-74.2305908203125, -44.68722915…
359	1bsw	A	25	C5		['GLY', 'ASP', 'SER', 'ASP', 'SER', 'ILE', 'LYS']	['T', '-', 'H']	[[(('test', 176), (71.35846710205078, 11.31583023071289)), (('test', 180), (-84.04119110107422, 86.1408462524414)), (('test', 188), (-52.52507019042969, -36.31648254394531)), (('test', 194), (-69.75971984863281, -38.23378372192383)), (('test', 202), (-62.57963943481445, -41.44485855102539)), (('test', 208), (-62.88943099975586, -45.03559875488281)), (('test', 216), (-60.48021697998047, -45.232589…
360	1btn	A	40	C5		['LYS', 'ASP', 'ALA', 'LYS', 'SER', 'ALA', 'ALA']	['S', 'H']	[[(('test', 328), (-74.3837890625, -33.63089370727539)), (('test', 337), (-157.63900756835938, 179.4432830810547)), (('test', 345), (-60.6689567565918, -40.35814666748047)), (('test', 350), (-64.7430419921875, -36.53464126586914)), (('test', 359), (-70.21136474609375, -29.064435958862305)), (('test', 365), (-66.03587341308594, -44.24198532104492)), (('test', 370), (-68.85758209228516, -30.0917205…
361	1btn	A	92	C5		['LYS', 'ASP', 'ASP', 'GLU', 'GLU', 'MET', 'ASN']	['S', 'H']	[[(('test', 738), (-67.10035705566406, -30.64962387084961)), (('test', 747), (-156.8666534423828, 178.68299865722656)), (('test', 755), (-69.5016860961914, -35.164676666259766)), (('test', 763), (-60.82497787475586, -48.80816650390625)), (('test', 772), (-63.32290267944336, -41.250640869140625)), (('test', 781), (-54.12633514404297, -50.623870849609375)), (('test', 789), (-66.69171905517578, -32.…
362	1bu3	A	25	C5		['PHE', 'ASN', 'TYR', 'LYS', 'ALA', 'PHE', 'PHE']	['-', 'H']	[[(('test', 156), (-72.69266510009766, 142.28173828125)), (('test', 167), (-148.32037353515625, 115.06886291503906)), (('test', 175), (-58.27327346801758, -38.3612060546875)), (('test', 187), (-62.972171783447266, -43.58301544189453)), (('test', 196), (-63.832340240478516, -41.1123161315918)), (('test', 201), (-65.17176055908203, -48.68567657470703)), (('test', 212), (-60.02056121826172, -40.5370…
363	1bu8	A	247	C5		['VAL', 'ASP', 'ILE', 'ASN', 'GLY', 'ILE', 'TRP']	['-', 'H']	[[(('test', 1954), (-77.02652740478516, -85.06071472167969)), (('test', 1961), (121.08515930175781, 52.766578674316406)), (('test', 1969), (-38.807708740234375, -31.179109573364258)), (('test', 1977), (-82.41569519042969, -36.63492202758789)), (('test', 1985), (-62.210723876953125, -33.10147476196289)), (('test', 1989), (-68.64570617675781, -56.76515197753906)), (('test', 1997), (-50.204998016357…
364	1buc	A	68	C5	interface	['GLY', 'ASP', 'VAL', 'LEU', 'SER', 'TYR', 'ILE']	['-', 'H']	[[(('test', 524), (-78.18791961669922, 139.90396118164062)), (('test', 528), (-141.42884826660156, 174.4685516357422)), (('test', 536), (-50.844844818115234, -42.690834045410156)), (('test', 543), (-61.52574920654297, -41.653564453125)), (('test', 551), (-56.29920196533203, -41.843814849853516)), (('test', 557), (-68.2555160522461, -40.41160583496094)), (('test', 569), (-64.34246826171875, -39.16…
365	1bue	A	131	C5		['SER', 'ASP', 'ASN', 'GLY', 'ALA', 'THR', 'ASN']	['-', 'H']	[[(('test', 795), (56.47481918334961, 33.0125846862793)), (('test', 801), (-59.19483947753906, 115.94941711425781)), (('test', 809), (-71.43818664550781, -35.47105407714844)), (('test', 817), (-64.30448913574219, -46.769309997558594)), (('test', 821), (-60.42270278930664, -43.25817108154297)), (('test', 826), (-60.760459899902344, -53.07284927368164)), (('test', 833), (-67.88365173339844, -35.820…
366	1bun	A	39	C5		['ILE', 'ASP', 'ALA', 'LEU', 'ASP', 'ARG', 'CYS']	['S', 'H']	[[(('test', 291), (-71.13716125488281, -34.980552673339844)), (('test', 299), (-143.90579223632812, -167.75234985351562)), (('test', 307), (-59.333492279052734, -52.66865539550781)), (('test', 312), (-59.47723388671875, -36.734886169433594)), (('test', 320), (-66.11986541748047, -38.420780181884766)), (('test', 328), (-54.79450607299805, -36.11321258544922)), (('test', 339), (-62.50844955444336, …
367	1buu	A	140	C5		['ARG', 'ASN', 'ALA', 'GLU', 'GLU', 'ASN', 'LYS']	['-', 'S', 'H']	[[(('test', 516), (-115.44430541992188, 5.427839279174805)), (('test', 527), (-166.98660278320312, 168.95437622070312)), (('test', 535), (-55.72576904296875, -41.065738677978516)), (('test', 540), (-57.02802276611328, -52.09275436401367)), (('test', 549), (-65.40013885498047, -33.5817756652832)), (('test', 558), (-63.31808853149414, -43.14463424682617)), (('test', 566), (-67.00896453857422, -43.3…
368	1bv4	A	145	C5		['ARG', 'ASN', 'ALA', 'GLU', 'GLU', 'ASN', 'ARG']	['-', 'S', 'H']	[[(('test', 227), (-102.39483642578125, -1.9468207359313965)), (('test', 238), (-168.26734924316406, 170.6446533203125)), (('test', 246), (-60.17161560058594, -31.48661231994629)), (('test', 251), (-66.52587890625, -44.565025329589844)), (('test', 260), (-67.05545043945312, -39.830902099609375)), (('test', 269), (-57.885677337646484, -46.79037857055664)), (('test', 277), (-63.471397399902344, -41…
369	1bvn	P	153	C5		['ASN', 'ASP', 'PRO', 'TYR', 'GLN', 'VAL', 'ARG']	['T', '-', 'H']	[[(('test', 1179), (-96.90940856933594, -11.49666690826416)), (('test', 1187), (-98.90699005126953, 98.4468002319336)), (('test', 1195), (-46.244041442871094, -46.077369689941406)), (('test', 1202), (-61.59154510498047, -42.16107177734375)), (('test', 1214), (-63.121150970458984, -44.41788864135742)), (('test', 1223), (-63.351253509521484, -27.428672790527344)), (('test', 1230), (-97.579795837402…
370	1bvp	1	275	C5		['ARG', 'ASP', 'HIS', 'THR', 'TRP', 'HIS', 'GLY']	['S', 'H']	[[(('test', 2106), (71.21768951416016, -72.1018295288086)), (('test', 2117), (-166.6468505859375, 179.68348693847656)), (('test', 2125), (-62.18259048461914, -31.693571090698242)), (('test', 2135), (-71.51319885253906, -46.95336151123047)), (('test', 2142), (-63.54281997680664, -44.624488830566406)), (('test', 2156), (-56.90400695800781, -47.41035461425781)), (('test', 2166), (-63.7332878112793, …
371	1bvp	1	303	C5		['ASN', 'ASP', 'ARG', 'ASP', 'SER', 'ILE', 'LEU']	['-', 'S', 'H']	[[(('test', 2336), (-138.27206420898438, 6.660558700561523)), (('test', 2344), (-113.39451599121094, 155.92343139648438)), (('test', 2352), (-50.31374740600586, -49.135562896728516)), (('test', 2363), (-56.26869583129883, -49.2886962890625)), (('test', 2371), (-62.23147964477539, -48.181732177734375)), (('test', 2377), (-59.36765670776367, -47.085994720458984)), (('test', 2385), (-58.348278045654…
372	1bvs	A	64	C5		['SER', 'ASP', 'ALA', 'GLU', 'ASN', 'ARG', 'ASP']	['S', 'H']	[[(('test', 461), (-53.37214279174805, -19.70618438720703)), (('test', 467), (-174.3896484375, 179.44715881347656)), (('test', 475), (-56.73842239379883, -83.27940368652344)), (('test', 480), (-14.311751365661621, -62.62680435180664)), (('test', 489), (-54.4432258605957, -66.21391296386719)), (('test', 497), (-31.542381286621094, -56.087371826171875)), (('test', 508), (-45.0159797668457, -58.1404…
373	1bvu	A	148	C5	interface	['THR', 'ASN', 'PRO', 'GLN', 'ILE', 'MET', 'ALA']	['-', 'H']	[[(('test', 1152), (-124.48564910888672, 154.7195281982422)), (('test', 1159), (-156.23486328125, -174.78646850585938)), (('test', 1167), (-57.95948791503906, -21.695268630981445)), (('test', 1174), (-79.1270523071289, -41.77799987792969)), (('test', 1183), (-63.681800842285156, -40.68571090698242)), (('test', 1191), (-57.27956008911133, -49.66318130493164)), (('test', 1199), (-49.937110900878906…
374	1bvu	A	393	C5		['ILE', 'ASN', 'MET', 'ARG', 'ASP', 'ALA', 'ALA']	['-', 'H']	[[(('test', 3041), (-140.00576782226562, 169.6253204345703)), (('test', 3049), (-73.66613006591797, 151.4553985595703)), (('test', 3057), (-49.561370849609375, -54.43238830566406)), (('test', 3065), (-51.490142822265625, -42.03023147583008)), (('test', 3076), (-67.44551086425781, -45.10099411010742)), (('test', 3084), (-60.563724517822266, -35.64391326904297)), (('test', 3089), (-62.2463493347168…
375	1bvz	A	331	C5	interface	['VAL', 'ASP', 'HIS', 'ALA', 'PHE', 'TRP', 'ARG']	['S', '-', 'H']	[[(('test', 2685), (-119.9201889038086, 147.2194366455078)), (('test', 2692), (-65.31781005859375, 157.87754821777344)), (('test', 2700), (-68.99361419677734, -38.08527374267578)), (('test', 2710), (-51.065494537353516, -56.93594741821289)), (('test', 2715), (-43.15446472167969, -54.89204025268555)), (('test', 2726), (-69.81241607666016, -32.333553314208984)), (('test', 2740), (-64.12097930908203…
376	1bvz	A	432	C5		['GLY', 'ASN', 'GLU', 'ALA', 'LYS', 'PHE', 'ARG']	['T', '-', 'H']	[[(('test', 3520), (70.01739501953125, -9.141918182373047)), (('test', 3524), (-72.03592681884766, 108.76326751708984)), (('test', 3532), (-53.60420608520508, -45.96356201171875)), (('test', 3541), (-65.15848541259766, -29.3776912689209)), (('test', 3546), (-71.04129791259766, -47.65109634399414)), (('test', 3555), (-53.005821228027344, -65.21292877197266)), (('test', 3566), (-43.582427978515625,…
377	1bw0	A	17	C5	interface	['PHE', 'ASN', 'PRO', 'ILE', 'ARG', 'THR', 'VAL']	['-', 'H']	[[(('test', 93), (-138.9229278564453, 129.24391174316406)), (('test', 104), (-118.29486083984375, 101.94959259033203)), (('test', 112), (-54.55126190185547, -42.011234283447266)), (('test', 119), (-60.687992095947266, -45.786380767822266)), (('test', 127), (-71.18306732177734, -39.133079528808594)), (('test', 138), (-54.234798431396484, -53.14201354980469)), (('test', 145), (-59.732276916503906, …
378	1bw9	A	122	C5		['THR', 'ASN', 'SER', 'ALA', 'ASP', 'MET', 'ASP']	['-', 'H']	[[(('test', 913), (-129.46888732910156, 143.85911560058594)), (('test', 920), (-135.21096801757812, -173.02047729492188)), (('test', 928), (-61.51897430419922, -34.42714309692383)), (('test', 936), (-61.62679672241211, -44.554115295410156)), (('test', 941), (-63.79247283935547, -37.69081497192383)), (('test', 949), (-62.57080841064453, -38.88032531738281)), (('test', 957), (-62.791839599609375, -…
379	1bw9	A	207	C5		['THR', 'ASP', 'THR', 'GLU', 'ARG', 'VAL', 'ALA']	['S', '-', 'H']	[[(('test', 1501), (-77.62615203857422, -18.459270477294922)), (('test', 1508), (-82.5463638305664, 109.08238220214844)), (('test', 1516), (-63.745819091796875, -32.78144454956055)), (('test', 1523), (-60.731475830078125, -47.33014678955078)), (('test', 1532), (-54.57148742675781, -46.02496337890625)), (('test', 1543), (-62.32235336303711, -44.45470428466797)), (('test', 1550), (-59.6936874389648…
380	1bwo	A	2	C5		['ILE', 'ASP', 'CYS', 'GLY', 'HIS', 'VAL', 'ASP']	['-', 'H']	[[(('test', 10), (-79.09539031982422, 125.65227508544922)), (('test', 18), (-60.73783874511719, -26.912187576293945)), (('test', 25), (-68.72274017333984, -42.70580291748047)), (('test', 29), (-65.58096313476562, -47.021522521972656)), (('test', 39), (-54.65770721435547, -50.02999496459961)), (('test', 46), (-53.10784149169922, -44.14537048339844))]]
381	1bwo	A	62	C5		['LEU', 'ASN', 'GLU', 'ASP', 'ASN', 'ALA', 'ARG']	['-', 'H']	[[(('test', 447), (-68.83708953857422, 138.0780487060547)), (('test', 455), (-106.2274169921875, 100.59188079833984)), (('test', 463), (-62.54792022705078, -31.369375228881836)), (('test', 472), (-64.50963592529297, -39.80064010620117)), (('test', 480), (-72.15972900390625, -41.63650131225586)), (('test', 488), (-63.01162338256836, -39.67034149169922)), (('test', 493), (-64.66424560546875, -34.57…
382	1bwv	A	338	C5		['GLY', 'ASP', 'PRO', 'ILE', 'ILE', 'THR', 'ARG']	['-', 'H']	[[(('test', 2609), (-172.69873046875, 92.23342895507812)), (('test', 2613), (-72.52320861816406, 128.31472778320312)), (('test', 2621), (-47.07059860229492, -45.33809280395508)), (('test', 2628), (-71.67524719238281, -43.03486633300781)), (('test', 2636), (-71.01607513427734, -40.12263870239258)), (('test', 2644), (-61.62478256225586, -36.4566764831543)), (('test', 2651), (-59.6865234375, -40.101…
383	1bwz	A	171	C5		['ALA', 'ASN', 'VAL', 'GLU', 'GLN', 'LEU', 'GLY']	['-', 'H']	[[(('test', 1329), (-65.48341369628906, 122.71235656738281)), (('test', 1334), (-67.60277557373047, 63.67075729370117)), (('test', 1342), (-72.36727142333984, -39.43400955200195)), (('test', 1349), (-57.1170539855957, -40.525535583496094)), (('test', 1358), (-91.2034912109375, -48.806060791015625)), (('test', 1367), (-71.08091735839844, -44.48134994506836)), (('test', 1375), (-43.241214752197266,…
384	1bxb	A	226	C5	interface	['LEU', 'ASN', 'PHE', 'VAL', 'HIS', 'ALA', 'VAL']	['-', 'H']	[[(('test', 1787), (-84.196044921875, 166.2568359375)), (('test', 1795), (-95.56841278076172, 109.95588684082031)), (('test', 1803), (-66.36527252197266, -37.356075286865234)), (('test', 1814), (-58.3867301940918, -43.81909942626953)), (('test', 1821), (-62.87616729736328, -42.60036849975586)), (('test', 1831), (-65.85863494873047, -41.43058395385742)), (('test', 1836), (-68.65321350097656, -38.9…
385	1bxb	A	294	C5	interface	['GLU', 'ASP', 'GLU', 'GLU', 'GLY', 'VAL', 'TRP']	['-', 'H']	[[(('test', 2334), (-105.35861206054688, 142.21095275878906)), (('test', 2343), (-86.11527252197266, -169.23728942871094)), (('test', 2351), (-67.77143096923828, -28.96700668334961)), (('test', 2360), (-65.16825866699219, -36.829830169677734)), (('test', 2369), (-71.12516784667969, -25.417362213134766)), (('test', 2373), (-60.72536849975586, -45.57478713989258)), (('test', 2380), (-75.85533142089…
386	1bxb	A	322	C5		['GLU', 'ASP', 'PRO', 'GLU', 'VAL', 'LYS', 'GLU']	['T', '-', 'H']	[[(('test', 2568), (-103.45638275146484, 3.4495766162872314)), (('test', 2577), (-65.28369140625, 130.02989196777344)), (('test', 2585), (-62.19142532348633, -35.52965545654297)), (('test', 2592), (-71.23062133789062, -36.50259017944336)), (('test', 2601), (-63.44029235839844, -43.04572296142578)), (('test', 2608), (-65.75553894042969, -35.870460510253906)), (('test', 2617), (-70.29336547851562, …
387	1bxc	A	226	C5	interface	['LEU', 'ASN', 'PHE', 'VAL', 'HIS', 'ALA', 'VAL']	['-', 'H']	[[(('test', 1790), (-91.91622924804688, 153.12240600585938)), (('test', 1798), (-82.76387786865234, 110.78343200683594)), (('test', 1806), (-67.84951782226562, -31.073795318603516)), (('test', 1817), (-67.59046173095703, -40.16140365600586)), (('test', 1824), (-62.34028244018555, -43.11967468261719)), (('test', 1834), (-63.7351188659668, -43.102108001708984)), (('test', 1839), (-70.95404052734375…
388	1bxk	A	62	C5	interface	['CYS', 'ASP', 'ARG', 'ALA', 'GLU', 'LEU', 'ALA']	['T', '-', 'H']	[[(('test', 455), (-89.34551239013672, -3.409672737121582)), (('test', 461), (-97.59741973876953, 96.9044418334961)), (('test', 469), (-50.79366683959961, -44.94182205200195)), (('test', 480), (-65.33385467529297, -46.30722427368164)), (('test', 485), (-67.22145080566406, -38.53121566772461)), (('test', 494), (-64.0301513671875, -40.4517707824707)), (('test', 502), (-59.64248275756836, -41.168762…
389	1bxm	A	83	C5		['LEU', 'ASN', 'VAL', 'TYR', 'SER', 'TYR', 'ALA']	['E', '-', 'H']	[[(('test', 597), (-163.3863525390625, 160.6735076904297)), (('test', 605), (-93.43309783935547, 97.7243423461914)), (('test', 613), (-55.57098388671875, -42.77174758911133)), (('test', 620), (-56.46295928955078, -58.63789749145508)), (('test', 632), (-63.23807144165039, -39.55424880981445)), (('test', 638), (-69.06900024414062, -40.84551239013672)), (('test', 650), (-67.88402557373047, -42.67245…
390	1bxn	A	340	C5		['GLY', 'ASP', 'PRO', 'LEU', 'THR', 'VAL', 'GLN']	['-', 'H']	[[(('test', 2488), (-168.8256378173828, 177.21371459960938)), (('test', 2492), (-68.79034423828125, 130.62255859375)), (('test', 2500), (-43.14551544189453, -58.425453186035156)), (('test', 2507), (-58.43873596191406, -48.83017349243164)), (('test', 2515), (-58.016929626464844, -39.32870101928711)), (('test', 2522), (-65.35224914550781, -37.86061477661133)), (('test', 2529), (-65.93843841552734, …
391	1bxr	B	97	C5		['GLU', 'ASP', 'LEU', 'SER', 'SER', 'TYR', 'LEU']	['S', '-', 'H']	[[(('test', 9765), (-157.50848388671875, 129.309814453125)), (('test', 9774), (-59.917144775390625, 153.25119018554688)), (('test', 9782), (-50.85029983520508, -52.24492263793945)), (('test', 9790), (-49.641395568847656, -53.64103317260742)), (('test', 9796), (-54.563446044921875, -47.63711166381836)), (('test', 9802), (-60.94588851928711, -41.64274978637695)), (('test', 9814), (-67.2402496337890…
392	1bxr	B	114	C5	interface	['ILE', 'ASP', 'THR', 'ARG', 'LYS', 'LEU', 'THR']	['S', '-', 'H']	[[(('test', 9901), (-117.90995025634766, 163.6865997314453)), (('test', 9909), (-73.24895477294922, 85.896484375)), (('test', 9917), (-65.45500183105469, -29.93297576904297)), (('test', 9924), (-62.87487030029297, -46.13008499145508)), (('test', 9935), (-61.34650421142578, -36.445167541503906)), (('test', 9944), (-69.17202758789062, -47.586692810058594)), (('test', 9952), (-54.76398849487305, -55…
393	1bxs	A	282	C5	interface	['ALA', 'ASP', 'LEU', 'ASP', 'ASN', 'ALA', 'VAL']	['S', '-', 'H']	[[(('test', 2083), (-87.97512817382812, 163.823486328125)), (('test', 2088), (-73.31608581542969, 109.45879364013672)), (('test', 2096), (-58.20797348022461, -47.26219940185547)), (('test', 2104), (-58.456787109375, -49.554298400878906)), (('test', 2112), (-56.62238311767578, -48.523616790771484)), (('test', 2120), (-60.16499710083008, -45.67405700683594)), (('test', 2125), (-62.11016082763672, -…
394	1bxs	A	346	C5		['ILE', 'ASP', 'LYS', 'GLU', 'GLN', 'TYR', 'GLU']	['S', '-', 'H']	[[(('test', 2586), (-56.665802001953125, -47.141963958740234)), (('test', 2594), (-154.46746826171875, -168.4031982421875)), (('test', 2602), (-72.26019287109375, -39.798885345458984)), (('test', 2611), (-57.50153350830078, -50.02603530883789)), (('test', 2620), (-63.88539505004883, -42.28696060180664)), (('test', 2629), (-56.91434860229492, -48.88212966918945)), (('test', 2641), (-72.27926635742…
395	1bxt	A	206	C5		['PHE', 'ASP', 'GLN', 'SER', 'LYS', 'TYR', 'LEU']	['-', 'H']	[[(('test', 1547), (-115.97465515136719, 114.03618621826172)), (('test', 1558), (-93.44116973876953, 104.31565856933594)), (('test', 1566), (-61.912837982177734, -48.96552658081055)), (('test', 1575), (-59.21958923339844, -28.827390670776367)), (('test', 1581), (-81.7506332397461, -39.61564636230469)), (('test', 1590), (-65.85758209228516, -47.6778450012207)), (('test', 1602), (-66.43534088134766…
396	1by2	A	36	C5		['TRP', 'ASP', 'LEU', 'THR', 'ASP', 'ALA', 'SER']	['-', 'H']	[[(('test', 267), (-65.74285125732422, 121.43196868896484)), (('test', 281), (-130.58047485351562, -176.94091796875)), (('test', 289), (-65.28443145751953, -30.40128517150879)), (('test', 297), (-69.38495635986328, -37.96862030029297)), (('test', 304), (-65.79854583740234, -46.200233459472656)), (('test', 312), (-59.91456985473633, -38.547489166259766)), (('test', 317), (-68.19503021240234, -27.9…
397	1byf	A	13	C5		['MET', 'ASN', 'TYR', 'ALA', 'ASP', 'ALA', 'GLY']	['E', '-', 'H']	[[(('test', 88), (-160.4684295654297, 170.8795928955078)), (('test', 96), (-80.5164794921875, 173.64466857910156)), (('test', 104), (-60.859798431396484, -46.38328552246094)), (('test', 116), (-59.230812072753906, -48.41162109375)), (('test', 121), (-62.37450408935547, -33.029239654541016)), (('test', 129), (-64.51483917236328, -41.22993469238281)), (('test', 134), (-60.12223434448242, -48.885570…
398	1byf	A	35	C5	interface	['ARG', 'ASP', 'SER', 'THR', 'MET', 'VAL', 'LYS']	['G', 'S', 'H']	[[(('test', 246), (-96.6019058227539, 2.4419219493865967)), (('test', 257), (-98.69676971435547, 117.66761779785156)), (('test', 265), (-49.87528610229492, -43.832706451416016)), (('test', 271), (-74.15701293945312, -53.432029724121094)), (('test', 278), (-60.3778076171875, -40.111907958984375)), (('test', 286), (-63.625083923339844, -36.58386993408203)), (('test', 293), (-70.42271423339844, -37.…
399	1byl	A	15	C5		['ARG', 'ASP', 'VAL', 'ALA', 'GLY', 'ALA', 'VAL']	['S', '-', 'H']	[[(('test', 102), (-74.67523956298828, -34.67327117919922)), (('test', 113), (-117.85965728759766, 88.3849868774414)), (('test', 121), (-54.68374252319336, -54.15998458862305)), (('test', 128), (-49.719791412353516, -44.77280044555664)), (('test', 133), (-69.92178344726562, -33.37852478027344)), (('test', 137), (-64.18313598632812, -41.45223617553711)), (('test', 142), (-65.77491760253906, -43.99…
400	1bza	A	131	C5		['SER', 'ASP', 'ASN', 'THR', 'ALA', 'MET', 'ASN']	['-', 'H']	[[(('test', 947), (54.85431671142578, 34.270545959472656)), (('test', 955), (-63.751224517822266, 125.01309204101562)), (('test', 964), (-77.0041732788086, -33.35377883911133)), (('test', 975), (-64.33086395263672, -40.459259033203125)), (('test', 984), (-58.17356872558594, -44.397823333740234)), (('test', 990), (-58.84117126464844, -49.31442642211914)), (('test', 999), (-62.1855583190918, -35.48…
401	1bzs	A	190	C5		['TYR', 'ASN', 'LEU', 'PHE', 'LEU', 'VAL', 'ALA']	['-', 'B', 'H']	[[(('test', 874), (-123.51973724365234, 131.6424102783203)), (('test', 886), (-69.32383728027344, 113.23261260986328)), (('test', 894), (-60.0030632019043, -45.515811920166016)), (('test', 902), (-52.397525787353516, -51.145103454589844)), (('test', 913), (-63.268070220947266, -45.703495025634766)), (('test', 921), (-65.08206176757812, -42.35492706298828)), (('test', 928), (-60.83445358276367, -4…
402	1c04	B	136	C5		['ALA', 'ASP', 'LYS', 'GLN', 'ARG', 'VAL', 'GLY']	['S', '-', 'H']	[[(('test', 1992), (-84.41084289550781, -25.319684982299805)), (('test', 1997), (-96.27764892578125, 109.75564575195312)), (('test', 2005), (-55.459529876708984, -35.6989860534668)), (('test', 2014), (-69.85518646240234, -49.11349868774414)), (('test', 2023), (-64.01110076904297, -30.007822036743164)), (('test', 2034), (-69.94956970214844, -45.382564544677734)), (('test', 2041), (-60.945865631103…
403	1c0g	A	78	C5		['THR', 'ASN', 'TRP', 'ASP', 'ASP', 'MET', 'GLU']	['-', 'H']	[[(('test', 514), (-120.52618408203125, -5.54605770111084)), (('test', 521), (-137.37713623046875, 109.0595703125)), (('test', 529), (-76.8470458984375, -31.100217819213867)), (('test', 543), (-63.17500305175781, -45.18645477294922)), (('test', 551), (-70.80172729492188, -27.1324405670166)), (('test', 559), (-66.8150405883789, -39.026397705078125)), (('test', 567), (-60.44904708862305, -40.838272…
404	1c1k	A	15	C5		['ILE', 'ASP', 'GLY', 'LYS', 'SER', 'VAL', 'TYR']	['-', 'H']	[[(('test', 106), (-130.343994140625, 172.34864807128906)), (('test', 114), (-87.83132934570312, 174.50035095214844)), (('test', 122), (-56.557151794433594, -46.76921081542969)), (('test', 126), (-64.17800903320312, -35.458282470703125)), (('test', 135), (-66.53341674804688, -35.46842956542969)), (('test', 141), (-65.68555450439453, -40.736961364746094)), (('test', 148), (-62.174842834472656, -42…
405	1c1k	A	200	C5		['ILE', 'ASP', 'SER', 'GLN', 'LYS', 'ALA', 'LYS']	['E', '-', 'H']	[[(('test', 1686), (-116.23991394042969, 134.31201171875)), (('test', 1694), (-92.30158233642578, 98.8090591430664)), (('test', 1702), (-50.74930191040039, -45.9559326171875)), (('test', 1708), (-60.06898498535156, -44.55672836303711)), (('test', 1717), (-64.9383773803711, -41.40594482421875)), (('test', 1726), (-63.827354431152344, -41.04029083251953)), (('test', 1731), (-61.85269546508789, -45.…
406	1c2y	A	134	C5	interface	['GLY', 'ASN', 'LYS', 'GLY', 'ALA', 'GLU', 'SER']	['E', 'H']	[[(('test', 986), (87.34930419921875, -155.90545654296875)), (('test', 990), (-139.35598754882812, 105.24475860595703)), (('test', 998), (-55.90275573730469, -43.861759185791016)), (('test', 1007), (-46.15603256225586, -61.62606430053711)), (('test', 1011), (-53.414493560791016, -51.87253189086914)), (('test', 1016), (-51.14618682861328, -47.541969299316406)), (('test', 1025), (-56.06279754638672…
407	1c3a	A	24	C5	interface	['LYS', 'ASN', 'TRP', 'GLU', 'ASP', 'ALA', 'GLU']	['E', '-', 'H']	[[(('test', 187), (-142.08506774902344, 167.52764892578125)), (('test', 196), (-83.39413452148438, 168.08360290527344)), (('test', 204), (-51.401458740234375, -52.1468391418457)), (('test', 218), (-55.1137580871582, -65.44734191894531)), (('test', 227), (-51.210784912109375, -41.309654235839844)), (('test', 235), (-54.44111251831055, -55.868282318115234)), (('test', 240), (-50.47771453857422, -57…
408	1c3a	B	224	C5	interface	['MET', 'ASN', 'TRP', 'GLU', 'ASP', 'ALA', 'GLU']	['E', '-', 'H']	[[(('test', 1379), (-155.4403533935547, 165.14906311035156)), (('test', 1387), (-72.6089096069336, 171.2517547607422)), (('test', 1395), (-58.80580520629883, -48.61730194091797)), (('test', 1409), (-51.04206466674805, -60.421207427978516)), (('test', 1418), (-60.42665481567383, -44.333984375)), (('test', 1426), (-51.659278869628906, -44.62879180908203)), (('test', 1431), (-65.7162857055664, -47.8…
409	1c3p	A	323	C5		['LEU', 'ASN', 'ASN', 'LYS', 'ALA', 'LYS', 'GLU']	['-', 'H']	[[(('test', 2561), (-90.5828628540039, 144.95533752441406)), (('test', 2569), (-85.39198303222656, 179.24179077148438)), (('test', 2577), (-64.20989990234375, -44.064842224121094)), (('test', 2585), (-56.03237533569336, -43.96059036254883)), (('test', 2594), (-65.38117980957031, -45.406227111816406)), (('test', 2599), (-64.01956939697266, -42.752601623535156)), (('test', 2608), (-63.7846794128418…
410	1c3q	A	2	C5		['MET', 'ASP', 'ALA', 'GLN', 'SER', 'ALA', 'ALA']	['-', 'H']	[[(('test', 101), (-58.023502349853516, 136.80023193359375)), (('test', 109), (-139.403564453125, 172.1261749267578)), (('test', 117), (-53.763145446777344, -40.832801818847656)), (('test', 122), (-54.52427291870117, -49.6672248840332)), (('test', 131), (-69.73308563232422, -33.129859924316406)), (('test', 137), (-61.31582260131836, -45.75580978393555)), (('test', 142), (-57.73121643066406, -43.0…
411	1c3q	A	123	C5		['GLY', 'ASN', 'ALA', 'ALA', 'GLU', 'ILE', 'ALA']	['E', '-', 'H']	[[(('test', 982), (-164.19332885742188, -175.0160369873047)), (('test', 986), (-89.99869537353516, 169.2871856689453)), (('test', 994), (-50.85980224609375, -49.15064239501953)), (('test', 999), (-60.53563690185547, -44.09663391113281)), (('test', 1004), (-62.807621002197266, -41.95869827270508)), (('test', 1013), (-66.9452896118164, -41.30496597290039)), (('test', 1021), (-63.73853302001953, -42…
412	1c3q	A	213	C5		['GLU', 'ASN', 'PRO', 'LEU', 'PHE', 'ALA', 'ALA']	['S', '-', 'H']	[[(('test', 1625), (-62.28657150268555, -23.968027114868164)), (('test', 1634), (-95.15569305419922, 106.51043701171875)), (('test', 1642), (-54.354278564453125, -33.72806930541992)), (('test', 1649), (-64.2325210571289, -50.20555114746094)), (('test', 1657), (-62.3939094543457, -42.547672271728516)), (('test', 1668), (-59.869659423828125, -47.36600112915039)), (('test', 1673), (-60.7387886047363…
413	1c3u	A	55	C5		['ILE', 'ASP', 'VAL', 'GLU', 'LEU', 'PHE', 'LYS']	['-', 'H']	[[(('test', 425), (-78.00260925292969, 108.04335021972656)), (('test', 433), (-127.41678619384766, 90.7987060546875)), (('test', 441), (-54.55690002441406, -52.58059310913086)), (('test', 448), (-58.7325439453125, -42.468135833740234)), (('test', 453), (-54.46488571166992, -52.39780044555664)), (('test', 461), (-60.478729248046875, -40.62300491333008)), (('test', 472), (-66.93949127197266, -40.41…
414	1c44	A	89	C5		['MET', 'ASN', 'PRO', 'GLN', 'SER', 'ALA', 'PHE']	['S', '-', 'H']	[[(('test', 678), (-133.75881958007812, 127.93009948730469)), (('test', 686), (-71.79901123046875, 134.41168212890625)), (('test', 694), (-62.597625732421875, -37.040279388427734)), (('test', 701), (-67.23287963867188, -45.450286865234375)), (('test', 715), (-56.09193420410156, -42.74259567260742)), (('test', 721), (-54.643375396728516, -46.070316314697266)), (('test', 726), (-61.699188232421875,…
415	1c44	A	104	C5		['GLY', 'ASN', 'MET', 'GLY', 'LEU', 'ALA', 'MET']	['E', '-', 'H']	[[(('test', 807), (94.0046615600586, -137.71873474121094)), (('test', 811), (-83.77298736572266, 103.2680435180664)), (('test', 819), (-69.0996322631836, -32.59043884277344)), (('test', 827), (-56.650020599365234, -45.38999557495117)), (('test', 831), (-59.02656936645508, -43.07844543457031)), (('test', 839), (-57.887451171875, -45.773834228515625)), (('test', 844), (-64.3035888671875, -38.539382…
416	1c4k	A	381	C5		['CYS', 'ASP', 'HIS', 'LYS', 'HIS', 'PHE', 'ASN']	['-', 'H']	[[(('test', 2973), (-118.89302062988281, 101.05937194824219)), (('test', 2979), (-73.64210510253906, 170.7596435546875)), (('test', 2987), (-53.777774810791016, -34.111900329589844)), (('test', 2997), (-65.3370590209961, -47.004791259765625)), (('test', 3006), (-64.2491683959961, -46.62999725341797)), (('test', 3016), (-66.5400161743164, -44.92818069458008)), (('test', 3027), (-65.3975830078125, …
417	1c4t	A	379	C5	interface	['ILE', 'ASP', 'GLY', 'ARG', 'GLU', 'SER', 'VAL']	['-', 'H']	[[(('test', 1515), (-100.18245697021484, 131.27066040039062)), (('test', 1523), (-101.6532211303711, -178.21743774414062)), (('test', 1531), (-53.871253967285156, -65.14275360107422)), (('test', 1535), (-50.99390411376953, -35.057865142822266)), (('test', 1546), (-75.17202758789062, -47.84565734863281)), (('test', 1555), (-61.71549987792969, -47.38996124267578)), (('test', 1561), (-60.42068481445…
418	1c5k	A	54	C5		['GLU', 'ASP', 'ILE', 'GLY', 'GLY', 'ILE', 'VAL']	['S', '-', 'H']	[[(('test', 128), (-154.5831756591797, 137.85008239746094)), (('test', 137), (-80.93977355957031, 92.09540557861328)), (('test', 145), (-64.8740463256836, -42.60883331298828)), (('test', 153), (-60.667755126953125, -41.257530212402344)), (('test', 157), (-58.63881301879883, -36.814117431640625)), (('test', 161), (-71.50440979003906, -41.250221252441406)), (('test', 169), (-65.90445709228516, -41.…
419	1c6o	A	3	C5	interface	['ALA', 'ASP', 'LEU', 'ALA', 'LEU', 'GLY', 'LYS']	['-', 'H']	[[(('test', 8), (-84.17311096191406, 130.37490844726562)), (('test', 13), (-67.8911361694336, 115.01675415039062)), (('test', 21), (-70.57978820800781, -17.980369567871094)), (('test', 29), (-72.6123275756836, -47.76502990722656)), (('test', 34), (-61.31855010986328, -36.32511520385742)), (('test', 42), (-62.652191162109375, -44.19926834106445)), (('test', 46), (-65.52729034423828, -44.7634925842…
420	1c6o	A	46	C5		['PHE', 'ASN', 'LEU', 'GLU', 'ALA', 'ILE', 'THR']	['S', 'H']	[[(('test', 318), (-76.21642303466797, 98.12017059326172)), (('test', 329), (-161.27122497558594, 158.82769775390625)), (('test', 337), (-54.96509552001953, -42.06219482421875)), (('test', 345), (-65.77450561523438, -39.37038803100586)), (('test', 354), (-63.62610626220703, -42.346580505371094)), (('test', 359), (-63.071571350097656, -46.16279983520508)), (('test', 367), (-59.735843658447266, -42…
421	1c6o	A	69	C5	interface	['LEU', 'ASP', 'ASP', 'ASP', 'GLU', 'ILE', 'ALA']	['S', '-', 'H']	[[(('test', 492), (-117.71512603759766, 151.6836395263672)), (('test', 500), (-90.71650695800781, 169.42898559570312)), (('test', 508), (-53.640926361083984, -37.391563415527344)), (('test', 516), (-70.19481658935547, -38.77434539794922)), (('test', 524), (-69.70691680908203, -38.43772506713867)), (('test', 533), (-66.15412139892578, -46.086753845214844)), (('test', 541), (-60.15824508666992, -46…
422	1c7n	A	152	C5		['ILE', 'ASP', 'PHE', 'GLN', 'LYS', 'LEU', 'GLU']	['-', 'H']	[[(('test', 1233), (-80.20767974853516, 138.47280883789062)), (('test', 1241), (-90.7063980102539, 85.82691192626953)), (('test', 1249), (-62.17158508300781, -39.26924514770508)), (('test', 1260), (-58.99896240234375, -49.15117645263672)), (('test', 1269), (-65.46881103515625, -40.62936019897461)), (('test', 1278), (-62.49404525756836, -42.2745246887207)), (('test', 1286), (-65.45704650878906, -3…
423	1c7n	A	223	C5		['ILE', 'ASP', 'GLU', 'GLN', 'LEU', 'ALA', 'ASP']	['S', '-', 'H']	[[(('test', 1824), (-91.32321166992188, -6.631434440612793)), (('test', 1832), (-165.2910919189453, 127.22502899169922)), (('test', 1840), (-69.46215057373047, -33.3296012878418)), (('test', 1849), (-70.76316833496094, -33.017276763916016)), (('test', 1858), (-68.45405578613281, -45.38882827758789)), (('test', 1866), (-57.95244598388672, -28.179332733154297)), (('test', 1871), (-62.63157272338867…
424	1c7n	A	254	C5		['LYS', 'ASN', 'PRO', 'ASP', 'ILE', 'ARG', 'GLU']	['-', 'H']	[[(('test', 2056), (-67.46979522705078, -47.20371627807617)), (('test', 2065), (-68.05206298828125, 120.17838287353516)), (('test', 2073), (-56.72993469238281, -38.721900939941406)), (('test', 2080), (-66.75215911865234, -48.55371856689453)), (('test', 2088), (-66.71484375, -42.64945983886719)), (('test', 2096), (-59.07136917114258, -47.547306060791016)), (('test', 2107), (-67.43860626220703, -26…
425	1c7n	A	338	C5		['MET', 'ASP', 'HIS', 'LYS', 'ALA', 'MET', 'GLU']	['-', 'H']	[[(('test', 2746), (-121.97245025634766, 128.33343505859375)), (('test', 2754), (-64.9537353515625, 160.2804718017578)), (('test', 2762), (-56.44953918457031, -31.937427520751953)), (('test', 2772), (-68.81204986572266, -41.82461166381836)), (('test', 2781), (-65.37860107421875, -39.59796905517578)), (('test', 2786), (-60.4141845703125, -51.55646896362305)), (('test', 2794), (-54.11231231689453, …
426	1c7s	A	28	C5		['ASP', 'GLN', 'GLN', 'LEU', 'VAL', 'ASP']	['Missing', '-', 'H']	[[(('test', 10), (-65.0196762084961, -37.1453857421875)), (('test', 19), (-58.80146789550781, -36.398136138916016)), (('test', 28), (-66.83918762207031, -47.58989334106445)), (('test', 36), (-56.74307632446289, -40.2540283203125)), (('test', 43), (-58.283287048339844, -50.89501190185547))]]
427	1c7s	A	304	C5		['PHE', 'ASP', 'GLN', 'ALA', 'GLY', 'VAL', 'PHE']	['S', 'H']	[[(('test', 2146), (-64.39622497558594, -33.498565673828125)), (('test', 2157), (-159.2559051513672, -174.0152587890625)), (('test', 2165), (-60.97987365722656, -40.455997467041016)), (('test', 2174), (-59.56190490722656, -38.54608154296875)), (('test', 2179), (-64.4806900024414, -42.46831130981445)), (('test', 2183), (-60.60332489013672, -50.920814514160156)), (('test', 2190), (-52.6509933471679…
428	1c7s	A	691	C5		['SER', 'ASP', 'GLU', 'ARG', 'LYS', 'VAL', 'PHE']	['-', 'H']	[[(('test', 5235), (-144.4998016357422, 101.98553466796875)), (('test', 5241), (-94.16870880126953, -179.73980712890625)), (('test', 5249), (-53.12954330444336, -44.82278823852539)), (('test', 5258), (-59.044464111328125, -46.77983093261719)), (('test', 5269), (-63.42977523803711, -44.48286437988281)), (('test', 5278), (-58.960235595703125, -46.41203308105469)), (('test', 5285), (-63.161182403564…
429	1c7s	A	787	C5		['VAL', 'ASP', 'THR', 'GLN', 'ALA', 'LEU', 'GLU']	['S', '-', 'H']	[[(('test', 6021), (-76.87548065185547, 136.5574493408203)), (('test', 6028), (-74.7725830078125, 75.56761932373047)), (('test', 6036), (-63.19506072998047, -31.840490341186523)), (('test', 6043), (-55.30827331542969, -48.467708587646484)), (('test', 6052), (-67.38420867919922, -39.5461540222168)), (('test', 6057), (-60.8668327331543, -51.786766052246094)), (('test', 6065), (-61.18853759765625, -…
430	1c82	A	172	C5		['LYS', 'ASP', 'THR', 'TYR', 'THR', 'ASP', 'ARG']	['-', 'H']	[[(('test', 11), (-154.56480407714844, -168.95672607421875)), (('test', 19), (-66.70703887939453, -26.874927520751953)), (('test', 26), (-67.82546997070312, -42.781490325927734)), (('test', 38), (-67.02967834472656, -31.839500427246094)), (('test', 45), (-66.00422668457031, -45.31814956665039)), (('test', 53), (-65.99288940429688, -38.69346618652344))]]
431	1c82	A	195	C5		['LYS', 'ASN', 'ASP', 'GLN', 'MET', 'ALA', 'LYS']	['T', '-', 'H']	[[(('test', 194), (-77.94482421875, -9.90079402923584)), (('test', 203), (-86.23131561279297, 108.77153778076172)), (('test', 211), (-53.07227325439453, -53.41458511352539)), (('test', 219), (-60.08100891113281, -41.875343322753906)), (('test', 228), (-65.12865447998047, -48.11580276489258)), (('test', 236), (-57.89829635620117, -29.658870697021484)), (('test', 241), (-69.84001922607422, -39.9601…
432	1c82	A	366	C5		['LYS', 'ASP', 'ASP', 'GLN', 'GLU', 'ILE', 'SER']	['T', '-', 'H']	[[(('test', 1594), (56.634735107421875, 33.91078186035156)), (('test', 1603), (-94.83300018310547, 101.4979476928711)), (('test', 1611), (-64.03901672363281, -41.46410369873047)), (('test', 1619), (-61.887237548828125, -38.00717544555664)), (('test', 1628), (-63.783016204833984, -45.34749984741211)), (('test', 1637), (-60.23105239868164, -56.30321502685547)), (('test', 1645), (-62.6295166015625, …
433	1c82	A	802	C5		['VAL', 'ASP', 'ARG', 'ALA', 'THR', 'PHE', 'ASN']	['-', 'H']	[[(('test', 5050), (-125.17179870605469, 154.16075134277344)), (('test', 5057), (-79.65147399902344, 177.31655883789062)), (('test', 5065), (-53.7490119934082, -55.55870819091797)), (('test', 5076), (-59.822818756103516, -40.26720428466797)), (('test', 5081), (-65.0591812133789, -43.24309158325195)), (('test', 5088), (-60.701229095458984, -45.3758544921875)), (('test', 5099), (-61.628414154052734…
434	1c8d	A	369	C5		['GLU', 'ASN', 'GLN', 'ALA', 'ALA', 'ASP', 'GLY']	['-', 'H']	[[(('test', 2613), (179.2542724609375, -76.84075164794922)), (('test', 2622), (87.8081283569336, 74.25213623046875)), (('test', 2630), (-66.21957397460938, -13.80915355682373)), (('test', 2639), (-79.60922241210938, -46.253990173339844)), (('test', 2644), (-58.34787368774414, -38.85538101196289)), (('test', 2649), (-94.08121490478516, -13.842266082763672)), (('test', 2657), (67.94489288330078, 52…
435	1c8s	A	36	C5		['SER', 'ASP', 'PRO', 'ASP', 'ALA', 'LYS', 'LYS']	['-', 'S', 'H']	[[(('test', 230), (-112.11139678955078, -28.699983596801758)), (('test', 236), (-59.661094665527344, 119.88668823242188)), (('test', 244), (-54.64873123168945, -54.195220947265625)), (('test', 251), (-52.257286071777344, -54.418636322021484)), (('test', 259), (-53.320396423339844, -39.38382339477539)), (('test', 264), (-60.7047004699707, -38.9321174621582)), (('test', 273), (-63.11528015136719, -…
436	1c9w	A	162	C5		['PHE', 'ASN', 'HIS', 'PHE', 'GLN', 'ILE', 'GLU']	['-', 'H']	[[(('test', 1287), (-102.37652587890625, 136.75692749023438)), (('test', 1298), (-86.84963989257812, 170.41822814941406)), (('test', 1306), (-61.07659149169922, -28.302648544311523)), (('test', 1316), (-64.13543701171875, -49.40175247192383)), (('test', 1327), (-60.71611785888672, -32.82008361816406)), (('test', 1336), (-73.76423645019531, -38.26984786987305)), (('test', 1344), (-60.1006240844726…
437	1c9w	A	230	C5		['GLU', 'ASP', 'PRO', 'LYS', 'ILE', 'LYS', 'GLU']	['T', '-', 'H']	[[(('test', 1838), (-104.20195770263672, -13.782832145690918)), (('test', 1847), (-57.83000183105469, 123.59323120117188)), (('test', 1855), (-60.450931549072266, -34.175323486328125)), (('test', 1862), (-66.81051635742188, -42.86035919189453)), (('test', 1871), (-71.05683135986328, -38.86313247680664)), (('test', 1879), (-63.56072998046875, -37.70179748535156)), (('test', 1888), (-64.41108703613…
438	1c9y	A	198	C5		['GLY', 'ASN', 'ASN', 'ILE', 'LEU', 'HIS', 'SER']	['S', 'H']	[[(('test', 1284), (-86.96807098388672, 76.46478271484375)), (('test', 1288), (-114.61349487304688, -168.3758087158203)), (('test', 1296), (-54.503082275390625, -38.64780044555664)), (('test', 1304), (-68.33270263671875, -48.88870620727539)), (('test', 1312), (-61.070579528808594, -38.46834182739258)), (('test', 1320), (-60.02192687988281, -39.783966064453125)), (('test', 1330), (-69.644607543945…
439	1c9y	A	249	C5		['ASN', 'ASP', 'PRO', 'LEU', 'GLU', 'ALA', 'ALA']	['S', '-', 'H']	[[(('test', 1667), (-110.24810791015625, 1.8768014907836914)), (('test', 1675), (-102.26188659667969, 115.94038391113281)), (('test', 1683), (-52.97774124145508, -45.378875732421875)), (('test', 1690), (-70.01007080078125, -28.861780166625977)), (('test', 1698), (-67.95330810546875, -43.374141693115234)), (('test', 1707), (-62.532073974609375, -42.69550704956055)), (('test', 1712), (-72.507934570…
440	1c9y	A	312	C5		['VAL', 'ASP', 'ASP', 'GLU', 'VAL', 'PHE', 'TYR']	['B', '-', 'H']	[[(('test', 2170), (-152.7239227294922, 144.2472686767578)), (('test', 2177), (-87.20809173583984, 172.55616760253906)), (('test', 2185), (-68.03314971923828, -30.168094635009766)), (('test', 2193), (-63.4024543762207, -39.7503547668457)), (('test', 2202), (-78.4741439819336, -47.68507385253906)), (('test', 2209), (-56.24677276611328, -39.919883728027344)), (('test', 2220), (-102.05279541015625, …
441	1ca1	A	113	C5		['GLY', 'ASN', 'TYR', 'LYS', 'GLN', 'ALA', 'THR']	['T', '-', 'H']	[[(('test', 919), (65.99174499511719, 9.753022193908691)), (('test', 923), (-90.45841217041016, 68.46672821044922)), (('test', 931), (-56.037315368652344, -37.388031005859375)), (('test', 943), (-59.5440673828125, -50.819278717041016)), (('test', 952), (-71.75121307373047, -37.05162048339844)), (('test', 961), (-58.297584533691406, -50.256858825683594)), (('test', 966), (-65.07931518554688, -34.5…
442	1ca1	A	184	C5		['LYS', 'ASP', 'PHE', 'ASN', 'ALA', 'TRP', 'SER']	['S', '-', 'H']	[[(('test', 1492), (-72.2249526977539, -18.242380142211914)), (('test', 1501), (-80.20591735839844, 87.6217269897461)), (('test', 1509), (-48.4273681640625, -45.19649887084961)), (('test', 1520), (-61.696346282958984, -51.01603698730469)), (('test', 1528), (-58.992759704589844, -41.92411422729492)), (('test', 1533), (-62.611427307128906, -54.77001953125)), (('test', 1547), (-53.2265739440918, -38…
443	1cb2	A	101	C5		['ALA', 'ASN', 'ALA', 'TYR', 'TYR', 'ALA', 'SER']	['-', 'H']	[[(('test', 115), (-94.34434509277344, 103.87857818603516)), (('test', 120), (-62.955833435058594, 154.5601806640625)), (('test', 128), (-73.77423858642578, -25.109371185302734)), (('test', 133), (-62.151885986328125, -53.75995635986328)), (('test', 145), (-67.18379974365234, -39.710140228271484)), (('test', 157), (-60.92194747924805, -35.064109802246094)), (('test', 162), (-67.4981689453125, -43…
444	1cb2	A	325	C5		['TYR', 'ASN', 'GLU', 'LYS', 'LEU', 'TYR', 'ILE']	['-', 'S', 'H']	[[(('test', 1797), (-103.49601745605469, -1.1276116371154785)), (('test', 1809), (-137.06919860839844, 168.55242919921875)), (('test', 1817), (-67.79533386230469, -32.94626998901367)), (('test', 1826), (-62.24821472167969, -47.51198959350586)), (('test', 1835), (-63.08463668823242, -34.75100326538086)), (('test', 1843), (-65.42835235595703, -53.64450454711914)), (('test', 1855), (-64.921318054199…
445	1cb5	A	7	C5		['LEU', 'ASN', 'SER', 'GLU', 'LYS', 'VAL', 'ALA']	['S', '-', 'H']	[[(('test', 24), (-57.79380798339844, 137.2598114013672)), (('test', 32), (-70.0852279663086, 106.42073822021484)), (('test', 40), (-49.10447692871094, -37.63554763793945)), (('test', 46), (-67.30492401123047, -42.79381561279297)), (('test', 55), (-64.14130401611328, -47.41275405883789)), (('test', 64), (-55.51997375488281, -50.2339973449707)), (('test', 71), (-55.22258758544922, -49.938919067382…
446	1cb5	A	21	C5		['SER', 'ASP', 'PRO', 'GLN', 'PHE', 'VAL', 'LEU']	['T', '-', 'H']	[[(('test', 131), (-102.51742553710938, -11.675936698913574)), (('test', 137), (-87.48527526855469, 111.28105926513672)), (('test', 145), (-52.7326774597168, -38.72373962402344)), (('test', 152), (-61.65636444091797, -43.528282165527344)), (('test', 161), (-59.36834716796875, -45.532752990722656)), (('test', 172), (-61.310211181640625, -43.010894775390625)), (('test', 179), (-61.19839859008789, -…
447	1cb5	A	35	C5		['HIS', 'ASP', 'LEU', 'LEU', 'ASP', 'ILE', 'CYS']	['S', '-', 'H']	[[(('test', 234), (-142.9117889404297, 164.75697326660156)), (('test', 244), (-63.865020751953125, 128.80795288085938)), (('test', 252), (-53.560874938964844, -37.83943176269531)), (('test', 260), (-64.72404479980469, -40.8162956237793)), (('test', 268), (-63.43775177001953, -30.913650512695312)), (('test', 276), (-84.16877746582031, -18.362960815429688)), (('test', 284), (-95.76324462890625, -6.…
448	1cb5	A	358	C5		['MET', 'ASN', 'LYS', 'ALA', 'GLU', 'ARG', 'LEU']	['S', '-', 'H']	[[(('test', 2884), (-70.25244140625, 137.3388214111328)), (('test', 2892), (-93.04946899414062, 177.20187377929688)), (('test', 2900), (-50.276641845703125, -44.22205352783203)), (('test', 2909), (-66.9832763671875, -45.20482635498047)), (('test', 2914), (-61.31460952758789, -46.15047073364258)), (('test', 2923), (-59.4427604675293, -37.56191635131836)), (('test', 2934), (-71.3304443359375, -44.3…
449	1cb7	B	31	C5		['VAL', 'ASP', 'LEU', 'GLN', 'GLU', 'ALA', 'VAL']	['-', 'H']	[[(('test', 1484), (-88.05674743652344, 119.01588439941406)), (('test', 1491), (-127.16641235351562, 103.387939453125)), (('test', 1499), (-58.42881774902344, -42.25223159790039)), (('test', 1507), (-60.681888580322266, -46.74678421020508)), (('test', 1516), (-69.35647583007812, -37.627952575683594)), (('test', 1525), (-64.72010040283203, -40.72732925415039)), (('test', 1530), (-58.83801651000976…
450	1cb7	B	47	C5		['LYS', 'ASN', 'PHE', 'ALA', 'GLU', 'LYS', 'LEU']	['G', '-', 'H']	[[(('test', 1612), (-112.0433349609375, 13.483183860778809)), (('test', 1621), (-104.46871948242188, 119.63188171386719)), (('test', 1629), (-61.21145248413086, -43.21751022338867)), (('test', 1640), (-64.22743225097656, -42.697635650634766)), (('test', 1645), (-71.20208740234375, -39.8217887878418)), (('test', 1654), (-63.49787902832031, -31.08142852783203)), (('test', 1663), (-67.43988800048828…
451	1cb7	B	96	C5	interface	['ILE', 'ASP', 'ALA', 'TYR', 'THR', 'ARG', 'GLN']	['-', 'H']	[[(('test', 1991), (-85.78948974609375, 140.3565216064453)), (('test', 1999), (-66.7118911743164, 165.265380859375)), (('test', 2007), (-78.22066497802734, -20.676931381225586)), (('test', 2012), (-67.86965942382812, -42.106510162353516)), (('test', 2024), (-53.836212158203125, -42.21041488647461)), (('test', 2031), (-64.81031036376953, -17.81863021850586)), (('test', 2042), (-109.11976623535156,…
452	1cb7	B	257	C5	interface	['GLY', 'ASN', 'MET', 'ILE', 'GLN', 'ASP', 'ILE']	['S', '-', 'H']	[[(('test', 3222), (123.57425689697266, -31.864154815673828)), (('test', 3226), (-76.00187683105469, 111.99678039550781)), (('test', 3234), (-51.39717102050781, -47.728233337402344)), (('test', 3242), (-64.97168731689453, -46.62565994262695)), (('test', 3250), (-56.35820007324219, -44.17546463012695)), (('test', 3259), (-69.31807708740234, -38.943477630615234)), (('test', 3267), (-66.514694213867…
453	1cb7	B	300	C5	interface	['GLN', 'ASP', 'GLU', 'SER', 'LYS', 'ALA', 'PHE']	['S', 'H']	[[(('test', 3571), (-74.05582427978516, -30.581523895263672)), (('test', 3580), (-61.629486083984375, 127.08627319335938)), (('test', 3588), (-66.20333099365234, -32.90913772583008)), (('test', 3597), (-67.0054702758789, -43.755836486816406)), (('test', 3603), (-58.73822784423828, -40.890968322753906)), (('test', 3612), (-58.48609161376953, -40.62836837768555)), (('test', 3617), (-63.183429718017…
454	1cb7	B	390	C5		['GLY', 'ASP', 'LEU', 'ALA', 'ILE', 'GLY', 'THR']	['T', '-', 'H']	[[(('test', 4235), (91.918212890625, -11.108174324035645)), (('test', 4239), (-94.33560180664062, 112.23485565185547)), (('test', 4247), (-67.54930114746094, -26.783430099487305)), (('test', 4255), (-65.29630279541016, -54.85376739501953)), (('test', 4260), (-63.24721145629883, -38.205501556396484)), (('test', 4268), (-59.94267654418945, -36.73204040527344)), (('test', 4272), (-64.64073181152344,…
455	1cbi	A	25	C5	interface	['VAL', 'ASN', 'ALA', 'MET', 'LEU', 'ARG', 'LYS']	['-', 'H']	[[(('test', 228), (-72.04784393310547, 128.23179626464844)), (('test', 236), (-70.68367004394531, 154.11830139160156)), (('test', 247), (-33.4535026550293, -52.191009521484375)), (('test', 253), (-66.13639831542969, -56.280555725097656)), (('test', 262), (-58.7037467956543, -33.7760124206543)), (('test', 271), (-60.91395568847656, -50.14422607421875)), (('test', 288), (-56.74271011352539, -43.841…
456	1cby	A	76	C5		['PHE', 'ASN', 'PHE', 'GLU', 'LYS', 'ALA', 'LEU']	['B', '-', 'H']	[[(('test', 445), (-78.30037689208984, 125.14315032958984)), (('test', 456), (-99.52503967285156, 106.04670715332031)), (('test', 464), (-56.957183837890625, -45.594337463378906)), (('test', 475), (-55.89283752441406, -49.04808807373047)), (('test', 484), (-68.90383911132812, -29.060993194580078)), (('test', 493), (-61.94375228881836, -42.25105667114258)), (('test', 498), (-67.21797943115234, -43…
457	1ccr	A	10	C5		['GLY', 'ASN', 'PRO', 'LYS', 'ALA', 'GLY', 'GLU']	['-', 'H']	[[(('test', 61), (-100.89619445800781, 144.48565673828125)), (('test', 65), (-122.31407165527344, 110.06411743164062)), (('test', 73), (-61.220420837402344, -27.126903533935547)), (('test', 80), (-66.65318298339844, -48.87777328491211)), (('test', 89), (-57.96377182006836, -41.11886215209961)), (('test', 94), (-64.18037414550781, -35.785152435302734)), (('test', 98), (-60.07119369506836, -44.6376…
458	1cd1	A	153	C5		['ALA', 'ASP', 'GLN', 'GLY', 'THR', 'SER', 'ALA']	['T', '-', 'H']	[[(('test', 1196), (-93.33531951904297, -7.155740261077881)), (('test', 1201), (-82.7354736328125, 85.5656967163086)), (('test', 1209), (-58.16635513305664, -36.80647277832031)), (('test', 1218), (-63.06058120727539, -52.395729064941406)), (('test', 1222), (-58.00128936767578, -53.71529006958008)), (('test', 1229), (-66.36425018310547, -23.494604110717773)), (('test', 1235), (-79.3030014038086, -…
459	1cdg	A	53	C5		['GLY', 'ASP', 'TRP', 'GLN', 'GLY', 'ILE', 'ILE']	['-', 'H']	[[(('test', 388), (-62.53900146484375, 148.0982208251953)), (('test', 392), (-150.97030639648438, -172.34849548339844)), (('test', 400), (-66.26933288574219, -38.559505462646484)), (('test', 414), (-59.5631103515625, -38.80961608886719)), (('test', 423), (-59.00658416748047, -47.829410552978516)), (('test', 427), (-59.34930419921875, -46.92634201049805)), (('test', 435), (-55.866336822509766, -45…
460	1cdg	A	204	C5		['ASN', 'ASN', 'SER', 'THR', 'VAL', 'ASP', 'VAL']	['T', 'S', 'H']	[[(('test', 1568), (-81.39146423339844, -5.1501617431640625)), (('test', 1576), (-88.4674301147461, 121.93943786621094)), (('test', 1584), (-51.54720687866211, -36.870460510253906)), (('test', 1590), (-65.03485870361328, -44.20488739013672)), (('test', 1597), (-68.49564361572266, -41.17683410644531)), (('test', 1604), (-56.47117233276367, -55.27015686035156)), (('test', 1612), (-69.21243286132812…
461	1cdg	A	282	C5		['LEU', 'ASP', 'PHE', 'ARG', 'PHE', 'ALA', 'GLN']	['B', '-', 'H']	[[(('test', 2193), (-65.86465454101562, 128.4336700439453)), (('test', 2201), (-81.03600311279297, 74.41767120361328)), (('test', 2209), (-63.1870002746582, -32.94272232055664)), (('test', 2220), (-60.80854415893555, -44.29069519042969)), (('test', 2231), (-65.43130493164062, -53.329345703125)), (('test', 2242), (-57.38955307006836, -49.093841552734375)), (('test', 2247), (-59.986873626708984, -3…
462	1cdg	A	299	C5		['ASP', 'ASN', 'MET', 'TYR', 'GLY', 'LEU', 'LYS']	['S', '-', 'H']	[[(('test', 2344), (-157.35073852539062, 168.83071899414062)), (('test', 2352), (-125.29969787597656, -165.0061798095703)), (('test', 2360), (-58.30756378173828, -33.42152786254883)), (('test', 2368), (-63.12660217285156, -33.95197677612305)), (('test', 2380), (-73.59170532226562, -31.383251190185547)), (('test', 2384), (-69.20150756835938, -45.032127380371094)), (('test', 2392), (-62.07125091552…
463	1cdo	A	272	C5	interface	['GLY', 'ASN', 'VAL', 'GLY', 'VAL', 'MET', 'ARG']	['-', 'H']	[[(('test', 2001), (99.7043228149414, 28.159852981567383)), (('test', 2005), (-123.12444305419922, 121.46646881103516)), (('test', 2013), (-58.01929473876953, -30.36839485168457)), (('test', 2020), (-69.10340118408203, -40.75220489501953)), (('test', 2024), (-67.02256774902344, -34.79339599609375)), (('test', 2031), (-61.36323165893555, -41.199737548828125)), (('test', 2039), (-66.73005676269531,…
464	1cdp	A	25	C5		['PHE', 'ASN', 'HIS', 'LYS', 'ALA', 'PHE', 'PHE']	['-', 'H']	[[(('test', 158), (-63.83552169799805, 136.6138153076172)), (('test', 169), (-138.72496032714844, 116.68855285644531)), (('test', 177), (-66.5716781616211, -33.329898834228516)), (('test', 187), (-67.22974395751953, -44.06507873535156)), (('test', 196), (-57.336910247802734, -47.30412673950195)), (('test', 201), (-63.743560791015625, -53.6627082824707)), (('test', 212), (-55.51294708251953, -46.1…
465	1ce7	A	184	C5	interface	['PRO', 'ASP', 'VAL', 'TYR', 'MET', 'LEU', 'GLU']	['-', 'H']	[[(('test', 1369), (-64.49463653564453, 142.41664123535156)), (('test', 1376), (-91.9057846069336, 176.44775390625)), (('test', 1384), (-54.824317932128906, -45.26095962524414)), (('test', 1391), (-59.55573272705078, -59.79464340209961)), (('test', 1403), (-50.89750671386719, -49.13269805908203)), (('test', 1411), (-57.281734466552734, -47.5649299621582)), (('test', 1419), (-69.29191589355469, -2…
466	1cec	A	288	C5		['ALA', 'ASP', 'LEU', 'GLU', 'SER', 'ARG', 'ILE']	['S', '-', 'H']	[[(('test', 2320), (-67.21361541748047, 154.15615844726562)), (('test', 2325), (-61.754798889160156, 140.71670532226562)), (('test', 2333), (-54.566162109375, -45.74624252319336)), (('test', 2341), (-59.12247848510742, -42.823177337646484)), (('test', 2350), (-69.29606628417969, -44.43191909790039)), (('test', 2356), (-56.35622024536133, -43.309268951416016)), (('test', 2367), (-65.64232635498047…
467	1cef	A	7	C5		['PRO', 'ASP', 'ASP', 'THR', 'GLY', 'LEU', 'GLN']	['-', 'H']	[[(('test', 35), (-65.23296356201172, 146.21853637695312)), (('test', 42), (-99.87159729003906, 99.27906799316406)), (('test', 50), (-67.30616760253906, -35.49669647216797)), (('test', 58), (-67.96916961669922, -43.33253860473633)), (('test', 65), (-57.886474609375, -43.983795166015625)), (('test', 69), (-61.35191345214844, -41.35547637939453)), (('test', 77), (-60.59858703613281, -44.74835586547…
468	1cef	A	328	C5		['ASN', 'ASN', 'VAL', 'ASN', 'VAL', 'LEU', 'ASN']	['S', '-', 'H']	[[(('test', 2460), (60.213130950927734, 42.76903533935547)), (('test', 2468), (-145.00302124023438, 97.70478057861328)), (('test', 2476), (-65.32295227050781, -28.71458625793457)), (('test', 2483), (-63.75413131713867, -46.005775451660156)), (('test', 2491), (-64.47685241699219, -41.195247650146484)), (('test', 2498), (-56.33383560180664, -51.89555358886719)), (('test', 2506), (-62.45907974243164…
469	1cel	A	63	C5		['PRO', 'ASP', 'ASN', 'GLU', 'THR', 'CYS', 'ALA']	['S', 'H']	[[(('test', 463), (-74.3767318725586, -25.819196701049805)), (('test', 470), (-151.0847930908203, 168.606201171875)), (('test', 478), (-56.014732360839844, -44.166297912597656)), (('test', 486), (-67.4380111694336, -54.55720520019531)), (('test', 495), (-56.4054069519043, -42.1911506652832)), (('test', 502), (-59.10881805419922, -49.2483024597168)), (('test', 508), (-61.52149963378906, -35.955871…
470	1cel	A	327	C5		['LEU', 'ASN', 'ASP', 'ASP', 'TYR', 'CYS', 'THR']	['B', '-', 'H']	[[(('test', 2423), (-79.64631652832031, 98.57575225830078)), (('test', 2431), (-131.29408264160156, -178.571533203125)), (('test', 2439), (-53.30119323730469, -41.7787971496582)), (('test', 2447), (-65.89363861083984, -39.102134704589844)), (('test', 2455), (-63.23197937011719, -49.91351318359375)), (('test', 2467), (-62.20938491821289, -30.977937698364258)), (('test', 2473), (-75.63705444335938,…
471	1cem	A	349	C5		['TYR', 'ASP', 'LEU', 'ASN', 'PHE', 'ALA', 'LYS']	['S', '-', 'H']	[[(('test', 2453), (-60.26544952392578, -45.344051361083984)), (('test', 2465), (-159.4848175048828, 105.83292388916016)), (('test', 2473), (-68.37593078613281, -20.288127899169922)), (('test', 2481), (-73.88420867919922, -42.70411682128906)), (('test', 2489), (-64.91779327392578, -33.72359848022461)), (('test', 2500), (-60.50220489501953, -42.1707649230957)), (('test', 2505), (-63.81533813476562…
472	1cer	O	36	C5	interface	['ASP', 'ASN', 'LYS', 'THR', 'LEU', 'ALA']	['Missing', '-', 'H']	[[(('test', 10365), (-67.44468688964844, 157.8983612060547)), (('test', 10373), (-63.47747039794922, -25.407381057739258)), (('test', 10381), (-65.74015045166016, -40.3418083190918)), (('test', 10390), (-71.52339172363281, -45.13471221923828)), (('test', 10397), (-55.68543243408203, -42.52586364746094)), (('test', 10405), (-76.4844970703125, -26.416275024414062))]]
473	1cf2	P	37	C5	interface	['PRO', 'ASP', 'PHE', 'GLU', 'ALA', 'ARG', 'MET']	['-', 'S', 'H']	[[(('test', 3140), (-78.69647979736328, 74.40681457519531)), (('test', 3147), (-108.83235931396484, -167.0672607421875)), (('test', 3155), (-59.95881652832031, -33.22557067871094)), (('test', 3166), (-73.47119140625, -25.891056060791016)), (('test', 3175), (-63.85038375854492, -46.3238525390625)), (('test', 3180), (-63.82894515991211, -40.11906433105469)), (('test', 3191), (-70.17574310302734, -2…
474	1cf2	P	121	C5		['PHE', 'ASN', 'SER', 'LEU', 'SER', 'ASN', 'TYR']	['E', '-', 'H']	[[(('test', 3787), (-131.32272338867188, 140.11329650878906)), (('test', 3798), (-141.1949920654297, 119.8742904663086)), (('test', 3806), (-46.2755012512207, -52.80500030517578)), (('test', 3812), (-75.91781616210938, -39.11004638671875)), (('test', 3820), (-85.59085845947266, -27.037609100341797)), (('test', 3826), (-152.44471740722656, 36.27100372314453)), (('test', 3834), (-47.25815200805664,…
475	1cf3	A	132	C5		['TRP', 'ASN', 'TRP', 'ASP', 'ASN', 'VAL', 'ALA']	['-', 'S', 'H']	[[(('test', 945), (-97.40252685546875, 81.70069122314453)), (('test', 959), (-131.19313049316406, 168.37619018554688)), (('test', 967), (-53.14480972290039, -52.85390090942383)), (('test', 981), (-49.23881530761719, -52.145362854003906)), (('test', 989), (-66.23899841308594, -50.19728469848633)), (('test', 997), (-63.5147705078125, -42.270484924316406)), (('test', 1004), (-60.78311538696289, -38.…
476	1cf3	A	150	C5		['PRO', 'ASN', 'ALA', 'LYS', 'GLN', 'ILE', 'ALA']	['-', 'H']	[[(('test', 1095), (-74.30164337158203, 155.6712188720703)), (('test', 1102), (-94.13629150390625, 178.3799591064453)), (('test', 1110), (-53.624324798583984, -42.63468933105469)), (('test', 1115), (-64.39041900634766, -44.177703857421875)), (('test', 1124), (-65.4444351196289, -41.61261749267578)), (('test', 1133), (-63.321372985839844, -44.32976531982422)), (('test', 1141), (-58.84807586669922,…
477	1cf3	A	388	C5		['HIS', 'ASN', 'THR', 'THR', 'ALA', 'LEU', 'LEU']	['S', '-', 'H']	[[(('test', 2892), (-113.42699432373047, -14.293392181396484)), (('test', 2902), (-124.0082015991211, 111.0943832397461)), (('test', 2910), (-58.89873504638672, -41.08845901489258)), (('test', 2917), (-62.475276947021484, -47.57400894165039)), (('test', 2924), (-63.295841217041016, -35.86820983886719)), (('test', 2929), (-67.48516082763672, -39.622501373291016)), (('test', 2937), (-56.45752334594…
478	1cf3	A	457	C5		['LEU', 'ASN', 'GLU', 'LEU', 'ASP', 'LEU', 'LEU']	['-', 'S', 'H']	[[(('test', 3481), (-93.99918365478516, -0.9429458379745483)), (('test', 3489), (-108.05736541748047, 123.01456451416016)), (('test', 3497), (-57.23501968383789, -32.24005126953125)), (('test', 3506), (-74.01777648925781, -31.35450553894043)), (('test', 3514), (-61.939971923828125, -42.44542694091797)), (('test', 3522), (-65.9913330078125, -47.674678802490234)), (('test', 3530), (-61.415393829345…
479	1cf3	A	499	C5		['ALA', 'ASP', 'LEU', 'SER', 'ALA', 'TRP', 'THR']	['-', 'H']	[[(('test', 3791), (-49.991580963134766, 139.9239959716797)), (('test', 3796), (-89.17560577392578, -175.51467895507812)), (('test', 3804), (-64.8853759765625, -39.46553039550781)), (('test', 3812), (-68.00164794921875, -34.75893020629883)), (('test', 3818), (-60.41869354248047, -44.8765869140625)), (('test', 3823), (-59.585731506347656, -40.95294189453125)), (('test', 3837), (-64.74983978271484,…
480	1cf9	A	62	C5		['ARG', 'ASN', 'GLU', 'LYS', 'LEU', 'ASN', 'SER']	['-', 'H']	[[(('test', 236), (-137.52490234375, 166.3953399658203)), (('test', 247), (-163.1689910888672, 168.4193572998047)), (('test', 255), (-61.02898406982422, -35.49367141723633)), (('test', 264), (-70.6560287475586, -46.46138000488281)), (('test', 273), (-57.57506561279297, -43.27186965942383)), (('test', 281), (-63.23871994018555, -42.61045455932617)), (('test', 289), (-64.7876968383789, -20.22742843…
481	1cf9	A	107	C5	interface	['GLU', 'ASP', 'PHE', 'ILE', 'LEU', 'ARG', 'GLU']	['T', '-', 'H']	[[(('test', 583), (-76.07501220703125, 2.4860098361968994)), (('test', 592), (-74.48371887207031, 88.91625213623047)), (('test', 600), (-75.06755828857422, -21.096233367919922)), (('test', 611), (-71.62396240234375, -52.61449432373047)), (('test', 619), (-58.893184661865234, -46.47932434082031)), (('test', 627), (-66.51934814453125, -37.58559799194336)), (('test', 638), (-66.57573699951172, -46.7…
482	1cf9	A	551	C5		['ILE', 'ASP', 'LEU', 'THR', 'LEU', 'ALA', 'GLN']	['T', '-', 'H']	[[(('test', 4231), (-99.78314971923828, -57.78990936279297)), (('test', 4239), (-159.3114776611328, 127.7603530883789)), (('test', 4247), (-66.74520874023438, -34.63977813720703)), (('test', 4255), (-63.63238525390625, -46.95585632324219)), (('test', 4262), (-56.01372528076172, -52.97121047973633)), (('test', 4270), (-58.5869255065918, -46.17696762084961)), (('test', 4275), (-64.21228790283203, -…
483	1cf9	A	678	C5	interface	['ASP', 'ASN', 'GLY', 'ASP', 'ALA', 'ASN', 'TYR']	['T', '-', 'H']	[[(('test', 5153), (-99.05281066894531, 4.768263339996338)), (('test', 5161), (-78.19306945800781, 114.61375427246094)), (('test', 5169), (-59.88935089111328, -39.062198638916016)), (('test', 5173), (-65.408447265625, -39.55046844482422)), (('test', 5181), (-63.22025680541992, -43.79335021972656)), (('test', 5186), (-67.66044616699219, -44.41348648071289)), (('test', 5194), (-58.62431335449219, -…
484	1cf9	A	725	C5		['ALA', 'ASP', 'GLY', 'SER', 'PHE', 'MET', 'ASP']	['S', '-', 'H']	[[(('test', 5514), (-86.63239288330078, 86.88448333740234)), (('test', 5519), (-121.05119323730469, -153.7320556640625)), (('test', 5527), (-27.444229125976562, -87.55745697021484)), (('test', 5531), (-73.57003021240234, -17.254789352416992)), (('test', 5537), (-59.71290969848633, -49.07596969604492)), (('test', 5548), (-70.34442901611328, -34.19953536987305)), (('test', 5556), (-64.1185836791992…
485	1cg2	A	29	C5		['ARG', 'ASP', 'ASN', 'VAL', 'LEU', 'PHE', 'GLN']	['-', 'H']	[[(('test', 16), (-55.70028305053711, 113.91914367675781)), (('test', 27), (-71.18965148925781, 103.6075439453125)), (('test', 35), (-72.25414276123047, -24.99458885192871)), (('test', 43), (-68.58387756347656, -48.972755432128906)), (('test', 50), (-62.75856399536133, -48.77809143066406)), (('test', 58), (-59.445526123046875, -37.222354888916016)), (('test', 69), (-67.95494842529297, -40.9548645…
486	1cg2	A	59	C5		['GLY', 'ASP', 'ALA', 'GLU', 'GLY', 'ILE', 'ALA']	['T', '-', 'H']	[[(('test', 241), (103.86477661132812, -20.72892189025879)), (('test', 245), (-71.42137908935547, 89.9154052734375)), (('test', 253), (-53.21339797973633, -41.264774322509766)), (('test', 258), (-66.26644134521484, -46.007144927978516)), (('test', 263), (-65.40555572509766, -47.197288513183594)), (('test', 267), (-59.63024139404297, -34.59486770629883)), (('test', 275), (-71.38370513916016, -47.8…
487	1cg2	A	239	C5	interface	['VAL', 'ASN', 'ALA', 'LEU', 'VAL', 'GLU', 'ALA']	['B', '-', 'H']	[[(('test', 1523), (-113.42457580566406, 99.45622253417969)), (('test', 1530), (-67.08797454833984, 103.82879638671875)), (('test', 1538), (-62.413360595703125, -33.0706672668457)), (('test', 1543), (-63.968971252441406, -38.94013214111328)), (('test', 1551), (-66.64688110351562, -39.8745231628418)), (('test', 1558), (-67.2582015991211, -40.4694938659668)), (('test', 1567), (-61.47513198852539, -…
488	1cg5	A	53	C5		['CYS', 'ASN', 'GLU', 'GLN', 'VAL', 'LYS', 'LYS']	['T', 'S', 'H']	[[(('test', 401), (-67.14810943603516, -27.177284240722656)), (('test', 407), (-64.39739227294922, 131.03436279296875)), (('test', 415), (-58.273529052734375, -38.98626708984375)), (('test', 424), (-69.18579864501953, -36.335758209228516)), (('test', 433), (-65.24811553955078, -41.806583404541016)), (('test', 440), (-62.50347137451172, -43.65824890136719)), (('test', 449), (-66.3885269165039, -43…
489	1cg5	B	19	C5		['VAL', 'ASP', 'HIS', 'LYS', 'GLN', 'ILE', 'THR']	['S', '-', 'H']	[[(('test', 1397), (-87.34806060791016, 156.54299926757812)), (('test', 1404), (-79.53543090820312, 110.27265167236328)), (('test', 1412), (-49.94904327392578, -60.62449264526367)), (('test', 1422), (-65.54518127441406, -42.566123962402344)), (('test', 1431), (-67.89083862304688, -43.24386215209961)), (('test', 1440), (-70.1599349975586, -29.718774795532227)), (('test', 1448), (-71.6915512084961,…
490	1cgn	A	37	C5		['TYR', 'ASP', 'ALA', 'ALA', 'GLN', 'ILE', 'LYS']	['-', 'H']	[[(('test', 261), (-103.0941390991211, 116.70462799072266)), (('test', 273), (-121.0330810546875, 109.79463195800781)), (('test', 281), (-51.587005615234375, -45.82052230834961)), (('test', 286), (-63.727481842041016, -44.171424865722656)), (('test', 291), (-63.30863571166992, -45.17042922973633)), (('test', 300), (-63.620296478271484, -45.529571533203125)), (('test', 308), (-57.08740997314453, -…
491	1cgn	A	101	C5		['GLY', 'ASP', 'LEU', 'ASP', 'LYS', 'LEU', 'ARG']	['T', '-', 'H']	[[(('test', 722), (66.78553009033203, 31.93272590637207)), (('test', 726), (-109.70249938964844, 108.300048828125)), (('test', 734), (-58.4074821472168, -34.093406677246094)), (('test', 742), (-69.72142791748047, -41.8619499206543)), (('test', 750), (-66.39668273925781, -47.47763442993164)), (('test', 757), (-56.951087951660156, -41.325927734375)), (('test', 765), (-60.956787109375, -50.617355346…
492	1cgt	A	53	C5		['GLY', 'ASP', 'TRP', 'GLN', 'GLY', 'LEU', 'ILE']	['-', 'H']	[[(('test', 390), (-63.786659240722656, 147.42555236816406)), (('test', 394), (-153.937255859375, -177.15386962890625)), (('test', 402), (-73.11138153076172, -29.518766403198242)), (('test', 416), (-62.254310607910156, -35.56050491333008)), (('test', 425), (-63.44997024536133, -39.45439529418945)), (('test', 429), (-70.0918197631836, -38.87123489379883)), (('test', 437), (-58.304203033447266, -43…
493	1cgt	A	266	C5		['SER', 'ASP', 'ALA', 'ASP', 'ASN', 'THR', 'ASP']	['-', 'H']	[[(('test', 2086), (-57.71794509887695, 141.2758331298828)), (('test', 2092), (-126.47577667236328, 121.66462707519531)), (('test', 2100), (-60.96995544433594, -39.65000915527344)), (('test', 2105), (-67.48202514648438, -35.2525749206543)), (('test', 2113), (-70.82614135742188, -42.027469635009766)), (('test', 2121), (-63.64514923095703, -45.81847381591797)), (('test', 2128), (-59.33255386352539,…
494	1cgt	A	282	C5		['LEU', 'ASP', 'PHE', 'ARG', 'PHE', 'ASN', 'SER']	['B', '-', 'H']	[[(('test', 2201), (-66.66212463378906, 132.17916870117188)), (('test', 2209), (-89.5147705078125, 84.54985046386719)), (('test', 2217), (-72.2049331665039, -23.627277374267578)), (('test', 2228), (-69.7699966430664, -42.21089172363281)), (('test', 2239), (-61.051944732666016, -47.64793014526367)), (('test', 2250), (-55.109130859375, -46.21162033081055)), (('test', 2258), (-62.407779693603516, -4…
495	1chk	A	178	C5		['GLY', 'ASP', 'GLU', 'THR', 'THR', 'TYR', 'LEU']	['-', 'H']	[[(('test', 1332), (-87.12398529052734, 171.53045654296875)), (('test', 1336), (-86.76644897460938, 126.7959976196289)), (('test', 1344), (-59.12628936767578, -44.39210510253906)), (('test', 1353), (-77.72880554199219, -25.939714431762695)), (('test', 1360), (-65.65755462646484, -50.933101654052734)), (('test', 1367), (-59.67734909057617, -38.51183319091797)), (('test', 1379), (-74.99928283691406…
496	1chm	A	129	C5	interface	['LEU', 'ASN', 'LEU', 'GLN', 'ASN', 'ARG', 'ASP']	['-', 'B', 'H']	[[(('test', 1028), (-57.86509704589844, 137.60008239746094)), (('test', 1036), (-95.41674041748047, 169.4693145751953)), (('test', 1044), (-60.53645706176758, -62.276039123535156)), (('test', 1052), (-53.050411224365234, -46.21126174926758)), (('test', 1061), (-62.06145477294922, -37.5862922668457)), (('test', 1069), (-66.84318542480469, -31.609588623046875)), (('test', 1080), (-68.98764038085938…
497	1chu	A	429	C5		['GLU', 'ASN', 'PRO', 'ASP', 'GLU', 'ARG', 'VAL']	['-', 'H']	[[(('test', 2869), (-118.3953857421875, 112.30926513671875)), (('test', 2878), (-138.47471618652344, 89.98187255859375)), (('test', 2886), (-51.077850341796875, -35.58668518066406)), (('test', 2893), (-73.27580261230469, -39.922889709472656)), (('test', 2901), (-65.09537506103516, -30.98717498779297)), (('test', 2910), (-65.25965118408203, -37.31251907348633)), (('test', 2921), (-68.1930694580078…
498	1ci0	A	159	C5	interface	['LYS', 'ASN', 'ARG', 'GLU', 'GLU', 'LEU', 'ASP']	['S', '-', 'H']	[[(('test', 1102), (-73.55364990234375, -46.45710754394531)), (('test', 1111), (-175.6391143798828, -171.2613983154297)), (('test', 1119), (-56.049739837646484, -50.51136016845703)), (('test', 1130), (-44.690032958984375, -56.739585876464844)), (('test', 1139), (-49.7152099609375, -45.1311149597168)), (('test', 1148), (-57.55889129638672, -56.55708312988281)), (('test', 1156), (-58.98589706420898…
499	1ci4	A	55	C5		['LYS', 'ASP', 'GLU', 'ASP', 'LEU', 'PHE', 'ARG']	['T', '-', 'H']	[[(('test', 400), (54.910186767578125, 19.096336364746094)), (('test', 409), (-71.13324737548828, 121.94258117675781)), (('test', 417), (-58.009944915771484, -53.602291107177734)), (('test', 426), (-58.127445220947266, -44.892112731933594)), (('test', 434), (-69.38105773925781, -39.817359924316406)), (('test', 442), (-67.79652404785156, -46.705665588378906)), (('test', 453), (-64.54005432128906, …
500	1ci4	A	70	C5		['ALA', 'ASN', 'ALA', 'LYS', 'GLN', 'SER', 'ARG']	['-', 'H']	[[(('test', 529), (-66.29224395751953, 149.42733764648438)), (('test', 534), (-92.19522857666016, -179.19351196289062)), (('test', 542), (-54.221981048583984, -48.09006118774414)), (('test', 547), (-65.81413269042969, -43.29545593261719)), (('test', 556), (-64.89491271972656, -44.1512336730957)), (('test', 565), (-70.36751556396484, -33.69684600830078)), (('test', 571), (-66.65898895263672, -41.9…
501	1ci7	A	137	C5	interface	['VAL', 'ASP', 'GLN', 'LEU', 'ALA', 'ASN', 'ILE']	['-', 'H']	[[(('test', 1092), (-92.07232666015625, 133.25070190429688)), (('test', 1099), (-96.4129409790039, 69.68922424316406)), (('test', 1107), (-41.94594192504883, -55.77458190917969)), (('test', 1116), (-49.93075180053711, -41.19631576538086)), (('test', 1124), (-70.65576171875, -40.43623352050781)), (('test', 1129), (-68.58428955078125, -32.335609436035156)), (('test', 1137), (-67.28298950195312, -55…
502	1ci8	A	158	C5		['PHE', 'ASP', 'LEU', 'ASP', 'GLU', 'ASN', 'LEU']	['S', '-', 'H']	[[(('test', 1104), (-158.8863525390625, 160.3952178955078)), (('test', 1115), (-89.94351196289062, -179.46881103515625)), (('test', 1123), (-58.764556884765625, -47.01350784301758)), (('test', 1131), (-57.30335235595703, -34.579959869384766)), (('test', 1139), (-73.08651733398438, -40.689395904541016)), (('test', 1148), (-63.967987060546875, -37.291717529296875)), (('test', 1156), (-72.3634872436…
503	1ci8	A	333	C5		['ASP', 'ASP', 'PRO', 'ALA', 'ALA', 'ALA', 'GLY']	['S', '-', 'H']	[[(('test', 2398), (-99.13040924072266, -36.78984832763672)), (('test', 2406), (-130.158203125, 98.4669189453125)), (('test', 2414), (-59.464786529541016, -44.659793853759766)), (('test', 2421), (-55.886680603027344, -49.03754425048828)), (('test', 2426), (-67.45354461669922, -34.78984832763672)), (('test', 2431), (-77.47268676757812, -9.834174156188965)), (('test', 2436), (61.67182159423828, 38.…
504	1cii	A	358	C5		['GLU', 'ASP', 'VAL', 'GLU', 'GLY', 'ASP', 'LYS']	['S', '-', 'H']	[[(('test', 2625), (-70.68718719482422, -17.88747215270996)), (('test', 2634), (-88.17418670654297, 85.14847564697266)), (('test', 2642), (-56.471839904785156, -58.62910842895508)), (('test', 2649), (-50.396427154541016, -59.62542724609375)), (('test', 2658), (-54.55691146850586, -50.66333770751953)), (('test', 2662), (-59.22072982788086, -34.670188903808594)), (('test', 2670), (-74.3069305419921…
505	1civ	A	341	C5		['PHE', 'ASP', 'ASP', 'TYR', 'LEU', 'SER', 'LYS']	['-', 'H']	[[(('test', 2452), (-141.7911376953125, 151.86781311035156)), (('test', 2463), (-136.6171875, 173.9139862060547)), (('test', 2471), (-40.572452545166016, -53.43705749511719)), (('test', 2479), (-55.10856628417969, -63.578609466552734)), (('test', 2491), (-53.7572021484375, -53.366920471191406)), (('test', 2499), (-52.67496871948242, -46.88323974609375)), (('test', 2505), (-71.51005554199219, -34.…
506	1ciy	A	123	C5		['THR', 'ASN', 'PRO', 'ALA', 'LEU', 'ARG', 'GLU']	['T', '-', 'H']	[[(('test', 726), (-103.3509292602539, -25.95142936706543)), (('test', 733), (-57.15210723876953, 105.75148010253906)), (('test', 741), (-51.70372009277344, -26.917896270751953)), (('test', 748), (-69.3555679321289, -56.600406646728516)), (('test', 753), (-56.923194885253906, -39.001792907714844)), (('test', 761), (-68.07899475097656, -25.86395835876465)), (('test', 772), (-85.10791778564453, -32…
507	1ciy	A	270	C5		['THR', 'ASN', 'PRO', 'VAL', 'LEU', 'GLU', 'ASN']	['E', '-', 'H']	[[(('test', 1946), (-133.28225708007812, 147.4304656982422)), (('test', 1953), (-141.19822692871094, 86.222900390625)), (('test', 1961), (-45.41083908081055, -47.73015594482422)), (('test', 1968), (-64.86431884765625, -38.07891845703125)), (('test', 1975), (-90.53054809570312, -25.281230926513672)), (('test', 1983), (-82.51640319824219, -18.773754119873047)), (('test', 1992), (-108.07300567626953…
508	1cja	A	102	C5		['THR', 'ASN', 'ILE', 'GLU', 'SER', 'GLU', 'THR']	['T', 'H']	[[(('test', 810), (-50.94606399536133, -54.21446990966797)), (('test', 819), (-130.44390869140625, 75.8838882446289)), (('test', 830), (-50.815391540527344, -45.92355728149414)), (('test', 839), (-56.25065231323242, -51.006744384765625)), (('test', 849), (-58.24568176269531, -52.59300994873047)), (('test', 857), (-53.210262298583984, -52.935890197753906)), (('test', 867), (-69.14311218261719, -47…
509	1cjm	A	131	C5		['ARG', 'ASN', 'PRO', 'LYS', 'ASP', 'VAL', 'ALA']	['-', 'H']	[[(('test', 774), (-113.37657928466797, 162.1674041748047)), (('test', 785), (-58.74610900878906, 130.0575714111328)), (('test', 793), (-51.230560302734375, -48.95931625366211)), (('test', 800), (-61.8842887878418, -39.41644287109375)), (('test', 809), (-70.74411010742188, -35.76728439331055)), (('test', 817), (-67.01807403564453, -42.304752349853516)), (('test', 824), (-60.20139694213867, -47.24…
510	1cjx	A	86	C5	interface	['LYS', 'ASP', 'SER', 'GLN', 'LYS', 'ALA', 'TYR']	['S', '-', 'H']	[[(('test', 641), (-74.41641235351562, -40.128257751464844)), (('test', 650), (-141.0605010986328, 108.39358520507812)), (('test', 658), (-58.202125549316406, -42.06110382080078)), (('test', 664), (-59.7197265625, -47.88577651977539)), (('test', 673), (-65.19949340820312, -46.51944351196289)), (('test', 682), (-64.15607452392578, -36.8521728515625)), (('test', 687), (-70.55130004882812, -43.05178…
511	1ck1	A	70	C5		['LEU', 'ASN', 'GLU', 'ASP', 'LEU', 'ALA', 'ASN']	['S', 'H']	[[(('test', 556), (-55.964778900146484, -36.707279205322266)), (('test', 564), (-163.9893341064453, -176.76263427734375)), (('test', 572), (-61.03116989135742, -42.05299377441406)), (('test', 581), (-59.894508361816406, -48.95682144165039)), (('test', 589), (-66.66288757324219, -28.139331817626953)), (('test', 597), (-77.42761993408203, -45.660945892333984)), (('test', 602), (-67.899658203125, -1…
512	1ck7	A	136	C5		['LEU', 'ASP', 'PRO', 'GLU', 'THR', 'VAL', 'ASP']	['S', '-', 'H']	[[(('test', 847), (-127.3671646118164, 152.9931182861328)), (('test', 855), (-70.24359130859375, 149.56121826171875)), (('test', 863), (-57.19681167602539, -50.724205017089844)), (('test', 870), (-44.71011734008789, -45.45374298095703)), (('test', 879), (-67.39556121826172, -38.70790100097656)), (('test', 886), (-68.74579620361328, -45.0148811340332)), (('test', 893), (-56.51543045043945, -48.701…
513	1ck7	A	322	C5		['GLU', 'ASP', 'TYR', 'ASP', 'ARG', 'ASP', 'LYS']	['S', 'B', 'H']	[[(('test', 2313), (-68.49456787109375, -13.538015365600586)), (('test', 2322), (-126.21417999267578, 89.99003601074219)), (('test', 2330), (-63.78089904785156, -31.81730842590332)), (('test', 2342), (-68.95320129394531, -51.05588150024414)), (('test', 2350), (-57.54933166503906, -45.25935745239258)), (('test', 2361), (-103.99234008789062, -18.25901985168457)), (('test', 2369), (52.10984802246094…
514	1ck7	A	380	C5		['ALA', 'ASN', 'TYR', 'ASP', 'ASP', 'ASP', 'ARG']	['S', 'B', 'H']	[[(('test', 2752), (-68.79247283935547, -14.342580795288086)), (('test', 2757), (-146.12863159179688, 123.35903930664062)), (('test', 2765), (-84.41141510009766, -33.8477897644043)), (('test', 2777), (-52.99673843383789, -50.166847229003906)), (('test', 2785), (-74.64361572265625, -38.986141204833984)), (('test', 2793), (-107.1272201538086, -24.442197799682617)), (('test', 2801), (54.553592681884…
515	1cke	A	35	C5		['LEU', 'ASP', 'SER', 'GLY', 'ALA', 'ILE', 'TYR']	['E', 'H']	[[(('test', 219), (-130.490478515625, 127.0678939819336)), (('test', 227), (-110.97296905517578, 100.71198272705078)), (('test', 235), (-65.95668029785156, -26.526058197021484)), (('test', 241), (-65.43962097167969, -37.80685806274414)), (('test', 245), (-73.99833679199219, -28.053190231323242)), (('test', 250), (-46.769195556640625, -47.182193756103516)), (('test', 258), (-70.24356079101562, -32…
516	1ckm	A	160	C5		['MET', 'ASP', 'LEU', 'ALA', 'SER', 'ARG', 'PHE']	['S', '-', 'H']	[[(('test', 1187), (-79.28206634521484, 179.5541229248047)), (('test', 1195), (-91.79266357421875, 166.8526153564453)), (('test', 1203), (-54.95655059814453, -45.767494201660156)), (('test', 1211), (-60.45791244506836, -34.94306182861328)), (('test', 1216), (-67.90015411376953, -45.79127883911133)), (('test', 1222), (-54.036468505859375, -44.58332824707031)), (('test', 1233), (-68.19195556640625,…
517	1ckm	A	303	C5		['ASN', 'ASP', 'ARG', 'LEU', 'THR', 'TYR', 'GLU']	['-', 'B', 'H']	[[(('test', 2343), (-64.27890014648438, 151.6988067626953)), (('test', 2351), (-82.17388153076172, 169.40188598632812)), (('test', 2359), (-56.78055191040039, -47.80842971801758)), (('test', 2370), (-46.23269271850586, -51.25789260864258)), (('test', 2378), (-62.125022888183594, -40.21708297729492)), (('test', 2385), (-65.27014923095703, -54.308231353759766)), (('test', 2397), (-53.11280059814453…
518	1cl5	A	39	C5		['LYS', 'ASP', 'ALA', 'THR', 'ASP', 'ARG', 'CYS']	['-', 'S', 'H']	[[(('test', 270), (-63.179141998291016, -41.397605895996094)), (('test', 279), (-150.26097106933594, -168.39427185058594)), (('test', 287), (-59.40962219238281, -48.821109771728516)), (('test', 292), (-56.13593673706055, -48.25834274291992)), (('test', 299), (-59.54594421386719, -38.590972900390625)), (('test', 307), (-60.946475982666016, -35.74089813232422)), (('test', 318), (-61.622047424316406…
519	1clc	A	317	C5		['TYR', 'ASP', 'PRO', 'GLN', 'TYR', 'ALA', 'GLU']	['T', '-', 'H']	[[(('test', 2199), (-102.04048156738281, -35.589412689208984)), (('test', 2211), (-147.7713623046875, 83.54159545898438)), (('test', 2219), (-57.44336700439453, -37.6818733215332)), (('test', 2226), (-66.00466918945312, -37.90770721435547)), (('test', 2231), (-69.8429183959961, -37.513614654541016)), (('test', 2243), (-65.52557373046875, -34.853370666503906)), (('test', 2248), (-66.93651580810547…
520	1clc	A	517	C5		['HIS', 'ASP', 'ARG', 'ARG', 'SER', 'GLY', 'ALA']	['B', '-', 'H']	[[(('test', 3738), (-75.21918487548828, 85.50917053222656)), (('test', 3748), (-144.4972686767578, 124.64414978027344)), (('test', 3756), (-65.31966400146484, -39.3143310546875)), (('test', 3767), (-62.903194427490234, -40.47148513793945)), (('test', 3778), (-67.4769058227539, -44.90856170654297)), (('test', 3784), (-73.95919036865234, -18.098194122314453)), (('test', 3788), (-110.65550994873047,…
521	1cle	A	72	C5	interface	['GLU', 'ASN', 'LEU', 'GLY', 'LYS', 'THR', 'ALA']	['-', 'H']	[[(('test', 523), (-101.67082977294922, 128.0710906982422)), (('test', 532), (-152.69619750976562, 156.9031219482422)), (('test', 540), (-64.20620727539062, -30.627674102783203)), (('test', 548), (-65.09049224853516, -42.8427848815918)), (('test', 552), (-62.32525634765625, -52.81641387939453)), (('test', 561), (-56.643104553222656, -56.047340393066406)), (('test', 568), (-51.843116760253906, -47…
522	1cle	A	273	C5		['SER', 'ASP', 'LYS', 'LEU', 'ALA', 'CYS', 'LEU']	['S', 'H']	[[(('test', 2005), (-85.20541381835938, -28.991676330566406)), (('test', 2011), (-114.31607055664062, 86.84358978271484)), (('test', 2019), (-64.51032257080078, -33.06690216064453)), (('test', 2028), (-65.3337173461914, -39.26046371459961)), (('test', 2036), (-66.25968933105469, -39.19204330444336)), (('test', 2041), (-64.4190902709961, -36.08324432373047)), (('test', 2047), (-71.26151275634766, …
523	1cle	A	318	C5		['ASP', 'ASP', 'MET', 'TYR', 'LYS', 'LEU', 'VAL']	['S', '-', 'H']	[[(('test', 2344), (-175.57742309570312, 175.79364013671875)), (('test', 2352), (-37.048805236816406, 118.88728332519531)), (('test', 2360), (-59.319149017333984, -34.74900817871094)), (('test', 2368), (-65.04966735839844, -44.589603424072266)), (('test', 2380), (-63.67368698120117, -38.83879470825195)), (('test', 2389), (-63.4925422668457, -39.691402435302734)), (('test', 2397), (-70.53610229492…
524	1clk	A	149	C5		['LYS', 'ASP', 'VAL', 'ARG', 'VAL', 'ALA', 'LEU']	['-', 'H']	[[(('test', 1149), (-148.53285217285156, 125.55406951904297)), (('test', 1158), (-94.16902160644531, 101.71172332763672)), (('test', 1166), (-58.983055114746094, -31.3381404876709)), (('test', 1173), (-63.338897705078125, -47.437957763671875)), (('test', 1184), (-73.15814971923828, -32.40576171875)), (('test', 1191), (-62.33441162109375, -37.678340911865234)), (('test', 1196), (-66.67759704589844…
525	1clk	A	263	C5		['GLY', 'ASP', 'LEU', 'ARG', 'ALA', 'ALA', 'PHE']	['S', 'H']	[[(('test', 2038), (87.94296264648438, -125.87071228027344)), (('test', 2042), (-84.91168212890625, 91.88713073730469)), (('test', 2050), (-62.56024932861328, -45.46384048461914)), (('test', 2058), (-61.56317138671875, -37.986698150634766)), (('test', 2069), (-64.41905212402344, -36.51381301879883)), (('test', 2074), (-65.53912353515625, -35.88875961303711)), (('test', 2079), (-67.49636840820312,…
526	1clk	A	294	C5		['GLU', 'ASP', 'PHE', 'ASP', 'GLY', 'VAL', 'TRP']	['-', 'H']	[[(('test', 2291), (-94.36076354980469, 156.709228515625)), (('test', 2300), (-98.95011901855469, -164.30902099609375)), (('test', 2308), (-71.00309753417969, -24.206823348999023)), (('test', 2319), (-70.1274642944336, -33.202049255371094)), (('test', 2327), (-75.82772064208984, -35.0305290222168)), (('test', 2331), (-57.53915786743164, -45.10916519165039)), (('test', 2338), (-79.4008560180664, -…
527	1clk	A	360	C5		['PHE', 'ASP', 'PRO', 'ASP', 'ALA', 'ALA', 'ALA']	['-', 'H']	[[(('test', 2794), (-81.76714324951172, 138.29588317871094)), (('test', 2805), (-109.30594635009766, 92.47555541992188)), (('test', 2813), (-54.96152877807617, -42.647071838378906)), (('test', 2820), (-62.355892181396484, -41.63983917236328)), (('test', 2828), (-65.35755157470703, -41.906517028808594)), (('test', 2833), (-70.86873626708984, -36.926979064941406)), (('test', 2838), (-62.03062438964…
528	1clv	A	73	C5		['GLY', 'ASP', 'GLU', 'SER', 'ALA', 'PHE', 'THR']	['E', 'H']	[[(('test', 592), (137.98329162597656, 178.38699340820312)), (('test', 596), (-98.29437255859375, -174.001708984375)), (('test', 604), (-64.2151870727539, -32.61566925048828)), (('test', 613), (-64.42406463623047, -46.471778869628906)), (('test', 619), (-63.57529830932617, -38.87003707885742)), (('test', 624), (-59.55160140991211, -47.56195068359375)), (('test', 635), (-66.56468200683594, -34.936…
529	1clv	A	141	C5		['GLN', 'ASP', 'ALA', 'ASP', 'ASN', 'VAL', 'ARG']	['T', '-', 'H']	[[(('test', 1095), (-94.822998046875, -0.22814123332500458)), (('test', 1104), (-122.90191650390625, 99.97238159179688)), (('test', 1112), (-53.23945999145508, -36.002410888671875)), (('test', 1117), (-68.66741943359375, -38.391727447509766)), (('test', 1125), (-64.81707763671875, -46.595314025878906)), (('test', 1133), (-59.63691711425781, -39.471343994140625)), (('test', 1140), (-89.92488098144…
530	1cm5	A	24	C5		['VAL', 'ASN', 'VAL', 'ARG', 'ASP', 'PHE', 'ILE']	['-', 'H']	[[(('test', 182), (-73.804931640625, 114.23922729492188)), (('test', 189), (-160.6778564453125, 79.85940551757812)), (('test', 197), (-62.202388763427734, -35.07524108886719)), (('test', 204), (-61.57339859008789, -45.24399185180664)), (('test', 215), (-62.065940856933594, -39.93465042114258)), (('test', 223), (-60.76164245605469, -44.47509002685547)), (('test', 234), (-62.95515060424805, -49.805…
531	1cm5	A	130	C5	interface	['LEU', 'ASP', 'PRO', 'MET', 'ILE', 'LYS', 'LYS']	['-', 'H']	[[(('test', 1007), (-70.97604370117188, 134.9783935546875)), (('test', 1015), (-64.85203552246094, 129.73934936523438)), (('test', 1023), (-58.6009407043457, -35.63318634033203)), (('test', 1030), (-63.964637756347656, -40.898887634277344)), (('test', 1038), (-62.47273635864258, -44.574867248535156)), (('test', 1046), (-61.1705322265625, -43.24327850341797)), (('test', 1055), (-62.592071533203125…
532	1cm5	A	250	C5		['THR', 'ASN', 'ALA', 'GLN', 'GLU', 'ALA', 'ILE']	['-', 'S', 'H']	[[(('test', 1978), (-94.18370819091797, -12.966924667358398)), (('test', 1985), (-151.02760314941406, -178.1430206298828)), (('test', 1993), (-56.90961837768555, -50.789329528808594)), (('test', 1998), (-56.70901870727539, -45.87245178222656)), (('test', 2007), (-68.38117980957031, -35.164634704589844)), (('test', 2016), (-63.74591827392578, -44.20115661621094)), (('test', 2021), (-67.25640869140…
533	1cm5	A	437	C5		['ALA', 'ASN', 'LEU', 'ALA', 'LYS', 'THR', 'MET']	['E', 'H']	[[(('test', 3464), (-103.49423217773438, 151.69273376464844)), (('test', 3469), (-86.52192687988281, 95.01583862304688)), (('test', 3477), (-69.17413330078125, -35.5611457824707)), (('test', 3485), (-62.53507995605469, -46.41050720214844)), (('test', 3490), (-63.686363220214844, -30.81211280822754)), (('test', 3499), (-62.4007568359375, -37.398197174072266)), (('test', 3506), (-66.59452056884766,…
534	1cm5	A	471	C5		['LEU', 'ASN', 'TYR', 'ASP', 'GLU', 'VAL', 'MET']	['-', 'H']	[[(('test', 3715), (-71.33672332763672, 143.3993377685547)), (('test', 3723), (-117.71626281738281, 126.75177001953125)), (('test', 3731), (-50.55119323730469, -52.48938751220703)), (('test', 3743), (-60.931907653808594, -36.330047607421875)), (('test', 3751), (-71.0780029296875, -51.042545318603516)), (('test', 3760), (-57.948978424072266, -46.05853271484375)), (('test', 3767), (-63.582477569580…
535	1cm5	A	677	C5		['LYS', 'ASP', 'ASP', 'GLU', 'VAL', 'ARG', 'LYS']	['S', 'H']	[[(('test', 5319), (-87.94039154052734, -22.775604248046875)), (('test', 5328), (-140.87860107421875, 164.1854705810547)), (('test', 5336), (-55.08115768432617, -41.536903381347656)), (('test', 5344), (-59.137901306152344, -40.69652557373047)), (('test', 5353), (-71.01809692382812, -41.14006805419922)), (('test', 5360), (-60.22781753540039, -47.743980407714844)), (('test', 5371), (-58.63618469238…
536	1cm8	A	115	C5		['THR', 'ASP', 'LEU', 'GLY', 'LYS', 'LEU', 'MET']	['E', 'H']	[[(('test', 801), (-157.7796173095703, 171.88966369628906)), (('test', 808), (-95.9490737915039, 153.04000854492188)), (('test', 816), (-50.34200668334961, -34.41154098510742)), (('test', 824), (-57.58203887939453, -52.42924118041992)), (('test', 828), (-67.35202026367188, -42.53781509399414)), (('test', 837), (-55.35415267944336, -36.856056213378906)), (('test', 845), (-78.40052032470703, -23.93…
537	1cmv	A	176	C5		['ARG', 'ASP', 'PRO', 'GLU', 'TRP', 'VAL', 'THR']	['S', 'H']	[[(('test', 1163), (-87.86082458496094, -13.579442977905273)), (('test', 1180), (-129.43316650390625, 123.92597198486328)), (('test', 1189), (-59.27991485595703, -22.870208740234375)), (('test', 1196), (-73.78766632080078, -52.33835983276367)), (('test', 1206), (-50.75617980957031, -48.748592376708984)), (('test', 1222), (-54.021820068359375, -59.47077941894531)), (('test', 1230), (-55.8344459533…
538	1cmv	A	217	C5	interface	['SER', 'ASP', 'SER', 'TYR', 'GLY', 'LEU', 'LEU']	['-', 'H']	[[(('test', 1475), (-122.14620971679688, -160.3442840576172)), (('test', 1483), (-157.9911346435547, -178.2787628173828)), (('test', 1492), (-62.83980178833008, -28.469707489013672)), (('test', 1500), (-69.74349975585938, -42.617740631103516)), (('test', 1514), (-64.88654327392578, -31.06817054748535)), (('test', 1519), (-75.76412963867188, -38.11549758911133)), (('test', 1528), (-65.564826965332…
539	1cno	A	3	C5		['GLY', 'ASP', 'ILE', 'GLU', 'ALA', 'GLY', 'LYS']	['-', 'H']	[[(('test', 7), (-125.4556884765625, 145.96749877929688)), (('test', 11), (-92.19651794433594, 114.43496704101562)), (('test', 19), (-56.26169204711914, -46.66670227050781)), (('test', 27), (-60.753822326660156, -49.937957763671875)), (('test', 36), (-62.9062614440918, -38.72249984741211)), (('test', 41), (-63.552040100097656, -44.5699577331543)), (('test', 45), (-58.75660705566406, -41.366592407…
540	1cns	A	146	C5		['THR', 'ASP', 'ALA', 'THR', 'VAL', 'SER', 'PHE']	['T', '-', 'H']	[[(('test', 1084), (-122.35945129394531, -21.7717342376709)), (('test', 1091), (-114.04158020019531, 117.60921478271484)), (('test', 1099), (-60.939144134521484, -35.90915298461914)), (('test', 1104), (-74.09550476074219, -41.23625564575195)), (('test', 1111), (-60.53641128540039, -43.816436767578125)), (('test', 1118), (-48.88815689086914, -55.490631103515625)), (('test', 1124), (-64.57190704345…
541	1co6	A	86	C5		['LYS', 'ASP', 'GLU', 'GLN', 'LYS', 'VAL', 'SER']	['-', 'H']	[[(('test', 638), (-82.71839904785156, -41.742835998535156)), (('test', 647), (-58.64657974243164, 120.9527359008789)), (('test', 655), (-58.711273193359375, -44.76029586791992)), (('test', 664), (-65.53842163085938, -45.04118347167969)), (('test', 673), (-58.72112274169922, -43.003746032714844)), (('test', 682), (-61.141544342041016, -50.500362396240234)), (('test', 689), (-55.3359260559082, -42…
542	1coj	A	189	C5		['ILE', 'ASN', 'TRP', 'ASP', 'VAL', 'VAL', 'ASN']	['B', 'H']	[[(('test', 1502), (-72.69550323486328, 127.16151428222656)), (('test', 1510), (-90.05314636230469, 95.51922607421875)), (('test', 1518), (-65.24397277832031, -19.18161392211914)), (('test', 1532), (-65.12742614746094, -42.037235260009766)), (('test', 1540), (-65.6943130493164, -50.43449401855469)), (('test', 1547), (-60.915191650390625, -43.68954086303711)), (('test', 1554), (-61.32072830200195,…
543	1col	A	75	C5	interface	['ILE', 'ASN', 'LYS', 'ALA', 'ASP', 'ARG', 'ASP']	['-', 'H']	[[(('test', 531), (-86.51628875732422, 142.20347595214844)), (('test', 539), (-86.26356506347656, 159.43980407714844)), (('test', 547), (-53.91415786743164, -41.64276885986328)), (('test', 556), (-61.40636444091797, -47.95656967163086)), (('test', 561), (-58.4186897277832, -48.87015914916992)), (('test', 569), (-58.08869552612305, -43.2135009765625)), (('test', 580), (-70.25003051757812, -26.4644…
544	1col	A	90	C5		['VAL', 'ASP', 'ALA', 'GLN', 'ASP', 'MET', 'ALA']	['-', 'H']	[[(('test', 654), (-82.75084686279297, 132.5417022705078)), (('test', 661), (-101.56098175048828, 101.7263412475586)), (('test', 669), (-52.24605178833008, -44.336387634277344)), (('test', 674), (-56.6761360168457, -53.37260055541992)), (('test', 683), (-52.96118927001953, -51.963462829589844)), (('test', 691), (-60.60318374633789, -35.63343048095703)), (('test', 699), (-66.10111999511719, -43.71…
545	1cot	A	4	C5		['GLY', 'ASP', 'ALA', 'ALA', 'LYS', 'GLY', 'GLU']	['-', 'H']	[[(('test', 6), (-78.98585510253906, 155.5575408935547)), (('test', 10), (-108.16886138916016, 109.32005310058594)), (('test', 18), (-60.27096176147461, -28.020116806030273)), (('test', 23), (-67.2823715209961, -44.34865188598633)), (('test', 28), (-68.92698669433594, -35.66273498535156)), (('test', 37), (-59.987945556640625, -35.683990478515625)), (('test', 41), (-63.489784240722656, -36.1706695…
546	1coy	A	161	C5		['ILE', 'ASP', 'GLN', 'ALA', 'TRP', 'PHE', 'GLU']	['-', 'H']	[[(('test', 1144), (-70.31509399414062, 147.02772521972656)), (('test', 1152), (-69.60746765136719, 112.30210876464844)), (('test', 1160), (-65.74614715576172, -30.265289306640625)), (('test', 1169), (-69.3667221069336, -42.94252395629883)), (('test', 1174), (-64.06460571289062, -42.4818229675293)), (('test', 1188), (-53.4912223815918, -43.433162689208984)), (('test', 1199), (-66.34294891357422, …
547	1coy	A	196	C5		['TYR', 'ASP', 'PHE', 'GLU', 'TYR', 'MET', 'LYS']	['B', '-', 'H']	[[(('test', 1435), (-74.48397064208984, 132.0672607421875)), (('test', 1447), (-68.8144760131836, 104.14884185791016)), (('test', 1455), (-69.83832550048828, -23.391111373901367)), (('test', 1466), (-68.3157730102539, -37.88916015625)), (('test', 1475), (-64.9409408569336, -38.51028060913086)), (('test', 1487), (-62.49150466918945, -37.527000427246094)), (('test', 1495), (-58.669803619384766, -41…
548	1cp7	A	175	C5		['ASP', 'ASP', 'PRO', 'VAL', 'ILE', 'GLU', 'LYS']	['S', 'H']	[[(('test', 1281), (-107.03833770751953, -111.0820541381836)), (('test', 1289), (-56.24781036376953, 128.9790802001953)), (('test', 1297), (-62.770591735839844, -35.08065414428711)), (('test', 1304), (-70.36725616455078, -44.991615295410156)), (('test', 1311), (-65.60345458984375, -43.26887130737305)), (('test', 1319), (-58.791072845458984, -46.35730743408203)), (('test', 1328), (-60.235023498535…
549	1cp7	A	257	C5		['ILE', 'ASN', 'ASP', 'THR', 'ALA', 'LEU', 'ASP']	['-', 'H']	[[(('test', 1870), (-132.6002960205078, 135.73326110839844)), (('test', 1878), (-98.72076416015625, 117.35734558105469)), (('test', 1886), (-61.84775161743164, -38.65042495727539)), (('test', 1894), (-64.6712646484375, -45.78252029418945)), (('test', 1901), (-65.06521606445312, -42.833160400390625)), (('test', 1906), (-61.763790130615234, -42.907352447509766)), (('test', 1914), (-64.8508911132812…
550	1cp9	A	21	C5	interface	['ASN', 'ASP', 'THR', 'TYR', 'SER', 'LEU', 'PHE']	['S', 'H']	[[(('test', 158), (-105.53086853027344, -3.1075942516326904)), (('test', 166), (-144.08103942871094, 155.919921875)), (('test', 174), (-54.63410949707031, -52.5699462890625)), (('test', 181), (-56.44794464111328, -41.14881896972656)), (('test', 193), (-69.21558380126953, -41.78348922729492)), (('test', 199), (-55.56691360473633, -50.32915496826172)), (('test', 207), (-77.09696197509766, -25.64064…
551	1cpc	B	3	C5	interface	['LEU', 'ASP', 'ALA', 'PHE', 'ALA', 'LYS', 'VAL']	['-', 'H']	[[(('test', 1342), (-122.5150146484375, 155.74911499023438)), (('test', 1350), (-103.81682586669922, -176.3864288330078)), (('test', 1358), (-64.29643249511719, -32.70664596557617)), (('test', 1363), (-70.91194915771484, -52.088504791259766)), (('test', 1374), (-59.233055114746094, -35.52692413330078)), (('test', 1379), (-61.58795928955078, -37.076927185058594)), (('test', 1388), (-74.29521942138…
552	1cpo	A	131	C5		['PHE', 'ASP', 'ALA', 'GLU', 'THR', 'PHE', 'GLN']	['-', 'H']	[[(('test', 1000), (-54.14632797241211, 136.70118713378906)), (('test', 1011), (-126.0578384399414, 107.66035461425781)), (('test', 1019), (-51.33015060424805, -46.95568084716797)), (('test', 1024), (-59.387874603271484, -44.03208541870117)), (('test', 1033), (-63.45436477661133, -46.11947250366211)), (('test', 1040), (-60.600318908691406, -34.04212188720703)), (('test', 1051), (-61.8337287902832…
553	1cpo	A	149	C5		['PHE', 'ASP', 'TYR', 'ALA', 'ASP', 'MET', 'ASN']	['E', '-', 'H']	[[(('test', 1138), (-144.8902587890625, 152.2326202392578)), (('test', 1149), (-107.62327575683594, -168.33999633789062)), (('test', 1157), (-56.00703430175781, -44.2521858215332)), (('test', 1169), (-61.521766662597656, -41.65068817138672)), (('test', 1174), (-65.54512023925781, -41.15048599243164)), (('test', 1182), (-61.276206970214844, -43.32670211791992)), (('test', 1190), (-58.8308906555175…
554	1cpq	A	103	C5		['GLY', 'ASP', 'GLY', 'ALA', 'ALA', 'PHE', 'GLY']	['T', '-', 'H']	[[(('test', 882), (72.51648712158203, 22.680139541625977)), (('test', 887), (-95.0796890258789, 106.07964324951172)), (('test', 896), (-62.89671325683594, -46.421661376953125)), (('test', 901), (-63.42681121826172, -39.439476013183594)), (('test', 907), (-70.05367279052734, -37.141239166259766)), (('test', 913), (-61.68404769897461, -50.00069046020508)), (('test', 925), (-58.882137298583984, -49.…
555	1cpt	A	237	C5		['ASP', 'ASP', 'VAL', 'MET', 'SER', 'LEU', 'LEU']	['S', 'H']	[[(('test', 1751), (-95.56901550292969, 100.52811431884766)), (('test', 1763), (-163.29605102539062, 168.8967742919922)), (('test', 1771), (-68.39411163330078, -32.07209396362305)), (('test', 1778), (-63.155609130859375, -44.012996673583984)), (('test', 1786), (-64.18458557128906, -44.162174224853516)), (('test', 1792), (-58.51969528198242, -54.95553970336914)), (('test', 1800), (-72.639961242675…
556	1cqd	A	119	C5		['HIS', 'ASN', 'GLU', 'GLN', 'SER', 'LEU', 'GLN']	['S', '-', 'H']	[[(('test', 858), (50.33938980102539, 39.084861755371094)), (('test', 868), (-155.37493896484375, 100.45282745361328)), (('test', 876), (-63.62302780151367, -25.35983657836914)), (('test', 885), (-69.74130249023438, -39.99192810058594)), (('test', 894), (-65.72249603271484, -44.45953369140625)), (('test', 900), (-62.502445220947266, -39.60989761352539)), (('test', 908), (-63.11091995239258, -40.5…
557	1cqm	A	15	C5		['LEU', 'ASP', 'GLN', 'SER', 'GLN', 'LEU', 'ALA']	['-', 'H']	[[(('test', 114), (-78.31612396240234, 146.3017120361328)), (('test', 122), (-88.51827239990234, 159.3914337158203)), (('test', 130), (-49.00065231323242, -26.860055923461914)), (('test', 139), (-73.51600646972656, -48.350440979003906)), (('test', 145), (-68.54336547851562, -33.18091583251953)), (('test', 154), (-62.239715576171875, -45.5980224609375)), (('test', 162), (-61.566463470458984, -38.6…
558	1cr5	A	82	C5		['PHE', 'ASN', 'GLY', 'ASN', 'GLN', 'ARG', 'THR']	['E', '-', 'H']	[[(('test', 427), (-137.0617218017578, 153.98049926757812)), (('test', 438), (-82.69537353515625, 175.29759216308594)), (('test', 446), (-55.87363052368164, -41.634944915771484)), (('test', 450), (-66.75018310546875, -41.943477630615234)), (('test', 458), (-64.0517349243164, -37.3931770324707)), (('test', 467), (-68.59732818603516, -39.036407470703125)), (('test', 478), (-62.576717376708984, -41.…
559	1cr5	A	103	C5		['PHE', 'ASP', 'LEU', 'PHE', 'LYS', 'TYR', 'SER']	['-', 'H']	[[(('test', 595), (-116.202392578125, 135.6939239501953)), (('test', 606), (-118.95796203613281, 101.55897521972656)), (('test', 614), (-57.348636627197266, -43.61339569091797)), (('test', 622), (-57.9217529296875, -51.31192398071289)), (('test', 633), (-53.42323303222656, -45.512088775634766)), (('test', 642), (-64.92333221435547, -55.24768829345703)), (('test', 654), (-125.59638977050781, 11.73…
560	1cr5	A	135	C5		['PHE', 'ASP', 'GLN', 'ASP', 'GLU', 'LEU', 'ALA']	['-', 'H']	[[(('test', 798), (-83.60697174072266, 105.6634521484375)), (('test', 809), (-110.9859848022461, 102.64060974121094)), (('test', 817), (-59.50597381591797, -49.66890335083008)), (('test', 826), (-61.45832061767578, -38.45035934448242)), (('test', 834), (-74.55583953857422, -38.480098724365234)), (('test', 843), (-63.84990692138672, -39.681148529052734)), (('test', 851), (-63.53091049194336, -43.2…
561	1crk	A	23	C5		['ASN', 'ASN', 'CYS', 'MET', 'ALA', 'GLU', 'CYS']	['-', 'S', 'H']	[[(('test', 181), (-132.49693298339844, 83.91136932373047)), (('test', 189), (-140.13931274414062, 158.608154296875)), (('test', 197), (-56.534912109375, -29.447599411010742)), (('test', 203), (-64.9971694946289, -59.16046142578125)), (('test', 211), (-55.51380157470703, -36.587398529052734)), (('test', 216), (-69.86454010009766, -26.03885269165039)), (('test', 225), (-111.39698028564453, -15.028…
562	1crk	A	240	C5		['GLY', 'ASN', 'MET', 'LYS', 'ARG', 'VAL', 'PHE']	['S', '-', 'H']	[[(('test', 1899), (-150.6703338623047, 23.82344627380371)), (('test', 1903), (-80.21611785888672, 68.38316345214844)), (('test', 1911), (-56.925533294677734, -39.370750427246094)), (('test', 1919), (-61.010597229003906, -36.681766510009766)), (('test', 1928), (-73.03823852539062, -44.55067443847656)), (('test', 1939), (-51.29899978637695, -46.143455505371094)), (('test', 1946), (-68.133995056152…
563	1cs1	A	51	C5	interface	['GLY', 'ASN', 'PRO', 'THR', 'ARG', 'ASP', 'VAL']	['-', 'H']	[[(('test', 376), (-155.94424438476562, 134.1827850341797)), (('test', 380), (-135.9979705810547, 137.66934204101562)), (('test', 388), (-61.95446014404297, -36.89466094970703)), (('test', 395), (-71.25540924072266, -42.70528793334961)), (('test', 402), (-62.46629333496094, -34.158077239990234)), (('test', 413), (-63.50323486328125, -43.53836441040039)), (('test', 421), (-61.608299255371094, -47.…
564	1cs1	A	126	C5		['GLY', 'ASP', 'GLU', 'GLN', 'ALA', 'LEU', 'ARG']	['T', '-', 'H']	[[(('test', 939), (-89.17833709716797, -17.733726501464844)), (('test', 943), (-90.9115982055664, 98.1146469116211)), (('test', 951), (-46.68867492675781, -45.720829010009766)), (('test', 960), (-63.3069953918457, -52.13484573364258)), (('test', 969), (-57.98112106323242, -48.77762222290039)), (('test', 974), (-58.807655334472656, -46.5081672668457)), (('test', 982), (-55.80517578125, -43.3264923…
565	1cs1	A	155	C5		['VAL', 'ASP', 'ILE', 'ALA', 'LYS', 'ILE', 'CYS']	['-', 'H']	[[(('test', 1157), (-121.88079071044922, 155.09280395507812)), (('test', 1164), (-72.03083801269531, 98.30829620361328)), (('test', 1172), (-60.40176773071289, -49.06905746459961)), (('test', 1180), (-55.74119186401367, -45.219818115234375)), (('test', 1185), (-65.66441345214844, -42.59249496459961)), (('test', 1194), (-65.45407104492188, -42.37451934814453)), (('test', 1202), (-65.82942199707031…
566	1cs1	A	307	C5	interface	['GLY', 'ASP', 'GLU', 'GLN', 'THR', 'LEU', 'ARG']	['S', '-', 'H']	[[(('test', 2335), (149.5686492919922, -152.77554321289062)), (('test', 2339), (-120.03142547607422, -165.30276489257812)), (('test', 2347), (-62.30093002319336, -33.264976501464844)), (('test', 2356), (-77.24840545654297, -29.96923828125)), (('test', 2365), (-67.26954650878906, -39.31511306762695)), (('test', 2372), (-67.35041809082031, -45.48169708251953)), (('test', 2380), (-62.030643463134766…
567	1cs1	A	368	C5	interface	['GLU', 'ASP', 'GLY', 'GLU', 'ASP', 'LEU', 'ILE']	['S', '-', 'H']	[[(('test', 2772), (-68.0762710571289, 175.7132110595703)), (('test', 2781), (-66.12046813964844, 129.87841796875)), (('test', 2789), (-56.93535614013672, -40.644596099853516)), (('test', 2793), (-68.22537994384766, -36.48564147949219)), (('test', 2802), (-61.03772735595703, -47.845890045166016)), (('test', 2810), (-59.983665466308594, -42.88903045654297)), (('test', 2818), (-67.33633422851562, -…
568	1cs4	A	551	C5	interface	['ARG', 'ASN', 'ALA', 'TYR', 'LEU', 'LYS', 'GLU']	['T', '-', 'H']	[[(('test', 1352), (-129.58543395996094, -5.02359676361084)), (('test', 1363), (-153.67205810546875, 122.71746063232422)), (('test', 1371), (-63.09109115600586, -25.654672622680664)), (('test', 1376), (-70.11754608154297, -46.86994552612305)), (('test', 1388), (-64.26714324951172, -33.91020202636719)), (('test', 1396), (-72.07408142089844, -53.164085388183594)), (('test', 1405), (-55.778762817382…
569	1csc	A	208	C5		['LEU', 'ASP', 'TRP', 'SER', 'HIS', 'ASN', 'PHE']	['S', '-', 'H']	[[(('test', 1572), (-97.90739440917969, 160.10440063476562)), (('test', 1580), (-70.8805923461914, 155.37484741210938)), (('test', 1588), (-50.437171936035156, -43.441795349121094)), (('test', 1602), (-62.40646743774414, -49.477813720703125)), (('test', 1608), (-59.2646369934082, -46.281551361083984)), (('test', 1618), (-59.56493377685547, -38.296791076660156)), (('test', 1626), (-58.507816314697…
570	1csc	A	221	C5		['THR', 'ASP', 'ALA', 'GLN', 'PHE', 'THR', 'GLU']	['-', 'H']	[[(('test', 1684), (-97.42366027832031, -32.57611846923828)), (('test', 1691), (-49.99288558959961, 128.0742645263672)), (('test', 1699), (-61.038612365722656, -34.98318099975586)), (('test', 1704), (-74.6833267211914, -26.881507873535156)), (('test', 1713), (-56.99421310424805, -44.764408111572266)), (('test', 1724), (-57.07288360595703, -47.29463577270508)), (('test', 1731), (-59.24081802368164…
571	1csc	A	242	C5		['GLY', 'ASN', 'VAL', 'SER', 'ALA', 'HIS', 'THR']	['-', 'S', 'H']	[[(('test', 1857), (-82.8664321899414, -9.708307266235352)), (('test', 1861), (-68.98220825195312, 154.0402374267578)), (('test', 1869), (-52.996070861816406, -49.51557922363281)), (('test', 1876), (-62.45571517944336, -54.63821029663086)), (('test', 1882), (-60.21885299682617, -49.5173225402832)), (('test', 1887), (-57.41801834106445, -40.4409065246582)), (('test', 1897), (-56.779808044433594, -…
572	1csc	A	257	C5		['SER', 'ASP', 'PRO', 'TYR', 'LEU', 'SER', 'PHE']	['-', 'H']	[[(('test', 1958), (-65.99815368652344, 138.4246063232422)), (('test', 1964), (-61.15668869018555, 163.74903869628906)), (('test', 1972), (-54.744728088378906, -29.580408096313477)), (('test', 1979), (-69.18305206298828, -48.63862228393555)), (('test', 1991), (-68.5837631225586, -32.19614028930664)), (('test', 1999), (-73.81758117675781, -35.976375579833984)), (('test', 2005), (-65.96480560302734…
573	1csc	A	344	C5		['GLY', 'ASP', 'PRO', 'MET', 'PHE', 'LYS', 'LEU']	['T', '-', 'H']	[[(('test', 2604), (-100.980224609375, 3.1669373512268066)), (('test', 2608), (-66.48368072509766, 119.70162963867188)), (('test', 2616), (-56.821571350097656, -33.704036712646484)), (('test', 2623), (-61.97190475463867, -45.126426696777344)), (('test', 2631), (-61.93196105957031, -47.027305603027344)), (('test', 2642), (-61.21236801147461, -38.373443603515625)), (('test', 2651), (-63.14674377441…
574	1csm	A	11	C5		['LEU', 'ASN', 'LEU', 'GLN', 'ASN', 'ILE', 'ARG']	['T', '-', 'H']	[[(('test', 90), (-77.33363342285156, 29.994693756103516)), (('test', 99), (-105.65751647949219, 117.2825698852539)), (('test', 110), (-63.30093765258789, -31.244123458862305)), (('test', 119), (-63.52435302734375, -42.518917083740234)), (('test', 131), (-66.15043640136719, -45.246299743652344)), (('test', 142), (-58.41941452026367, -43.397918701171875)), (('test', 151), (-57.51025390625, -48.531…
575	1csm	A	194	C5		['THR', 'ASN', 'SER', 'ALA', 'VAL', 'GLU', 'GLU']	['-', 'H']	[[(('test', 1920), (-101.0536880493164, 134.29443359375)), (('test', 1929), (-128.12924194335938, 96.64997863769531)), (('test', 1940), (-58.62250900268555, -22.038475036621094)), (('test', 1948), (-84.92984008789062, -32.920738220214844)), (('test', 1954), (-73.71511840820312, -34.52935791015625)), (('test', 1962), (-69.31747436523438, -43.301517486572266)), (('test', 1972), (-51.91522216796875,…
576	1csn	A	270	C5		['PRO', 'ASP', 'TYR', 'ASP', 'TYR', 'LEU', 'GLN']	['-', 'H']	[[(('test', 2129), (-62.88480758666992, 151.51715087890625)), (('test', 2136), (-98.60770416259766, 81.94705200195312)), (('test', 2144), (-56.623897552490234, -37.228668212890625)), (('test', 2156), (-62.102195739746094, -41.4985237121582)), (('test', 2164), (-59.98017501831055, -47.84281539916992)), (('test', 2176), (-61.19565963745117, -45.55908966064453)), (('test', 2184), (-59.7122917175293,…
577	1ct9	A	207	C5		['THR', 'ASP', 'LYS', 'ASN', 'GLU', 'LEU', 'ARG']	['-', 'H']	[[(('test', 1658), (-127.70085144042969, 117.13946533203125)), (('test', 1665), (-106.32683563232422, 103.4407730102539)), (('test', 1673), (-54.94306182861328, -51.40201187133789)), (('test', 1682), (-63.645408630371094, -45.4647102355957)), (('test', 1690), (-50.52842712402344, -49.631202697753906)), (('test', 1699), (-64.0125732421875, -39.920589447021484)), (('test', 1707), (-69.1846389770507…
578	1ct9	A	319	C5		['TYR', 'ASP', 'VAL', 'THR', 'THR', 'ILE', 'ARG']	['-', 'H']	[[(('test', 2392), (-119.253173828125, 7.502867221832275)), (('test', 2404), (-64.2496566772461, 124.37743377685547)), (('test', 2412), (-58.14139175415039, -53.456050872802734)), (('test', 2419), (-52.4255256652832, -50.023460388183594)), (('test', 2426), (-61.10420608520508, -35.96119689941406)), (('test', 2433), (-71.51417541503906, -38.04205322265625)), (('test', 2441), (-59.9830436706543, -6…
579	1ct9	A	405	C5		['LEU', 'ASP', 'LYS', 'LYS', 'PHE', 'LEU', 'ASP']	['G', '-', 'H']	[[(('test', 3070), (-105.13427734375, 13.840524673461914)), (('test', 3078), (-66.73131561279297, 140.29693603515625)), (('test', 3086), (-47.4074592590332, -51.37275695800781)), (('test', 3095), (-67.7042465209961, -42.044071197509766)), (('test', 3104), (-64.074951171875, -40.52214050292969)), (('test', 3115), (-58.678741455078125, -35.17213439941406)), (('test', 3123), (-68.8519515991211, -35.…
580	1cvl	A	302	C5		['GLU', 'ASP', 'PRO', 'VAL', 'ALA', 'VAL', 'ILE']	['-', 'H']	[[(('test', 2166), (-70.94935607910156, 164.33847045898438)), (('test', 2175), (-75.28858184814453, 108.9013671875)), (('test', 2183), (-69.60002899169922, -29.974363327026367)), (('test', 2190), (-64.40428924560547, -44.051536560058594)), (('test', 2197), (-65.69556427001953, -40.8032112121582)), (('test', 2202), (-60.65288543701172, -48.056846618652344)), (('test', 2209), (-65.28825378417969, -…
581	1cw0	A	6	C5	interface	['HIS', 'ASP', 'LYS', 'ALA', 'THR', 'ARG', 'SER']	['S', '-', 'H']	[[(('test', 22), (-120.13995361328125, 158.3908233642578)), (('test', 32), (-85.77233123779297, 165.58953857421875)), (('test', 40), (-45.343082427978516, -57.17411422729492)), (('test', 49), (-52.575321197509766, -44.84843826293945)), (('test', 54), (-70.18881225585938, -42.549232482910156)), (('test', 61), (-61.22773361206055, -37.54501724243164)), (('test', 72), (-64.05046081542969, -41.131950…
582	1cxa	A	72	C5		['TRP', 'ASP', 'GLU', 'GLU', 'HIS', 'PHE', 'VAL']	['-', 'H']	[[(('test', 471), (-72.50375366210938, 123.35406494140625)), (('test', 485), (-125.93143463134766, -171.78054809570312)), (('test', 493), (-68.27112579345703, -56.52080154418945)), (('test', 502), (-42.43344497680664, -50.54440689086914)), (('test', 511), (-68.89015197753906, -52.22618865966797)), (('test', 521), (-49.81207275390625, -34.320858001708984)), (('test', 532), (-77.04190826416016, -48…
583	1cxv	A	194	C5		['TYR', 'ASN', 'LEU', 'PHE', 'ILE', 'VAL', 'ALA']	['E', 'H']	[[(('test', 919), (-93.74483489990234, 118.91797637939453)), (('test', 931), (-69.65485382080078, 121.27705383300781)), (('test', 939), (-66.26023864746094, -40.81224060058594)), (('test', 947), (-57.681922912597656, -50.44318389892578)), (('test', 958), (-65.9232406616211, -36.73158645629883)), (('test', 966), (-71.04063415527344, -41.163421630859375)), (('test', 973), (-61.738155364990234, -42.…
584	1cyd	A	63	C5	interface	['GLY', 'ASP', 'TRP', 'ASP', 'ALA', 'THR', 'GLU']	['T', '-', 'H']	[[(('test', 419), (-77.260498046875, -15.876131057739258)), (('test', 423), (-97.71504974365234, 104.87305450439453)), (('test', 431), (-57.52592086791992, -46.298912048339844)), (('test', 445), (-69.51167297363281, -41.60858154296875)), (('test', 453), (-64.41056823730469, -41.4818000793457)), (('test', 458), (-61.51707458496094, -44.863033294677734)), (('test', 465), (-63.563201904296875, -34.2…
585	1cyd	A	193	C5		['ALA', 'ASP', 'PRO', 'GLU', 'PHE', 'ALA', 'ARG']	['-', 'H']	[[(('test', 1396), (-62.30474090576172, -28.415254592895508)), (('test', 1401), (-74.78944396972656, 118.61868286132812)), (('test', 1409), (-59.09265899658203, -51.19220733642578)), (('test', 1416), (-63.32686233520508, -41.70115661621094)), (('test', 1425), (-61.618080139160156, -47.63401412963867)), (('test', 1436), (-58.805816650390625, -43.108280181884766)), (('test', 1441), (-61.88669204711…
586	1cyg	A	262	C5		['VAL', 'ASP', 'ALA', 'ASN', 'ASN', 'HIS', 'TYR']	['-', 'H']	[[(('test', 2060), (-128.56446838378906, 127.90979766845703)), (('test', 2067), (-138.3328399658203, 118.444580078125)), (('test', 2075), (-61.23532485961914, -27.52243423461914)), (('test', 2080), (-65.80049896240234, -42.27421188354492)), (('test', 2088), (-65.40623474121094, -36.75181579589844)), (('test', 2096), (-60.01968765258789, -45.92654800415039)), (('test', 2106), (-62.006736755371094,…
587	1czc	A	276	C5		['ALA', 'ASP', 'SER', 'GLU', 'THR', 'VAL', 'ASP']	['S', 'H']	[[(('test', 2030), (-55.306461334228516, -39.50912857055664)), (('test', 2035), (-148.806884765625, 175.969970703125)), (('test', 2043), (-61.41169357299805, -40.60062789916992)), (('test', 2049), (-67.68892669677734, -37.1893196105957)), (('test', 2058), (-68.9852523803711, -45.006568908691406)), (('test', 2065), (-63.784690856933594, -33.370059967041016)), (('test', 2072), (-71.46526336669922, …
588	1czp	A	67	C5		['LEU', 'ASP', 'ASP', 'ASP', 'GLN', 'ILE', 'GLU']	['S', '-', 'H']	[[(('test', 522), (-76.89762878417969, 142.39073181152344)), (('test', 530), (-89.73210906982422, 173.1966094970703)), (('test', 538), (-63.54718017578125, -36.49477005004883)), (('test', 546), (-65.305419921875, -39.8213005065918)), (('test', 554), (-64.21526336669922, -37.598209381103516)), (('test', 563), (-66.163330078125, -42.08868408203125)), (('test', 571), (-64.55561065673828, -28.9854545…
589	1d02	A	11	C5		['LEU', 'ASN', 'TRP', 'GLN', 'ALA', 'LEU', 'ALA']	['-', 'H']	[[(('test', 31), (-96.3231201171875, 160.3017578125)), (('test', 39), (-89.0500717163086, 74.11802673339844)), (('test', 47), (-63.84657287597656, -28.551156997680664)), (('test', 61), (-63.69609069824219, -45.97618865966797)), (('test', 70), (-61.62544250488281, -40.9853630065918)), (('test', 75), (-63.48475646972656, -41.93449020385742)), (('test', 83), (-61.73190689086914, -32.6724853515625))]]
590	1d02	A	26	C5		['GLN', 'ASN', 'LEU', 'TYR', 'ASN', 'VAL', 'PHE']	['-', 'H']	[[(('test', 138), (-85.55401611328125, 130.64981079101562)), (('test', 147), (-128.71109008789062, 169.40748596191406)), (('test', 155), (-55.0847282409668, -38.92573928833008)), (('test', 163), (-68.86473846435547, -51.02199172973633)), (('test', 175), (-66.66569519042969, -27.76752281188965)), (('test', 183), (-66.69021606445312, -53.95594787597656)), (('test', 190), (-69.63189697265625, -33.25…
591	1d02	A	159	C5	interface	['ARG', 'ASP', 'PRO', 'LYS', 'ARG', 'VAL', 'ARG']	['G', '-', 'H']	[[(('test', 1207), (-122.3604736328125, 6.630369663238525)), (('test', 1218), (-78.2430648803711, 123.29924774169922)), (('test', 1226), (-60.58362579345703, -29.67431640625)), (('test', 1233), (-84.34191131591797, -49.641849517822266)), (('test', 1242), (-63.42241668701172, -39.70513916015625)), (('test', 1253), (-63.9869384765625, -43.26198196411133)), (('test', 1260), (-69.92735290527344, -36.…
592	1d06	A	163	C5		['PHE', 'ASN', 'ALA', 'ALA', 'ALA', 'VAL', 'ARG']	['E', '-', 'H']	[[(('test', 370), (-145.250244140625, 109.46926879882812)), (('test', 381), (-77.81338500976562, 176.2122344970703)), (('test', 389), (-53.74430847167969, -47.313846588134766)), (('test', 394), (-60.26443862915039, -38.62269973754883)), (('test', 399), (-67.13475036621094, -36.495174407958984)), (('test', 404), (-63.141868591308594, -47.90129852294922)), (('test', 411), (-62.89204788208008, -44.1…
593	1d0c	A	421	C5	interface	['VAL', 'ASP', 'HIS', 'HIS', 'ALA', 'ALA', 'THR']	['E', '-', 'H']	[[(('test', 2797), (-131.67282104492188, 132.46469116210938)), (('test', 2804), (-76.29554748535156, 162.20542907714844)), (('test', 2812), (-68.9320297241211, -23.094541549682617)), (('test', 2822), (-71.74443817138672, -44.432865142822266)), (('test', 2832), (-67.88314819335938, -39.357635498046875)), (('test', 2837), (-64.25757598876953, -41.165740966796875)), (('test', 2842), (-78.32451629638…
594	1d0k	A	57	C5		['ASN', 'ASN', 'PRO', 'ASN', 'ALA', 'GLN', 'GLN']	['T', '-', 'H']	[[(('test', 121), (-108.8882827758789, 36.5958366394043)), (('test', 129), (-99.61241149902344, 115.4148178100586)), (('test', 137), (-59.033958435058594, -35.548439025878906)), (('test', 144), (-65.81008911132812, -39.60221862792969)), (('test', 152), (-66.35298919677734, -39.67290496826172)), (('test', 157), (-64.62285614013672, -43.218017578125)), (('test', 166), (-66.18032836914062, -38.85541…
595	1d0k	A	74	C5		['PHE', 'ASP', 'ARG', 'GLN', 'GLN', 'LEU', 'GLN']	['-', 'H']	[[(('test', 257), (-69.55502319335938, 153.7384796142578)), (('test', 268), (-88.84793090820312, 121.42848205566406)), (('test', 276), (-52.38658142089844, -47.337799072265625)), (('test', 287), (-64.31901550292969, -39.06336212158203)), (('test', 296), (-64.95203399658203, -42.253997802734375)), (('test', 305), (-67.94361114501953, -35.53631591796875)), (('test', 313), (-65.24931335449219, -36.9…
596	1d0q	A	69	C5	interface	['GLY', 'ASN', 'ALA', 'PHE', 'THR', 'PHE', 'LEU']	['E', '-', 'H']	[[(('test', 521), (119.47688293457031, -152.7846221923828)), (('test', 525), (-93.34611511230469, -170.44827270507812)), (('test', 533), (-64.74789428710938, -26.76962661743164)), (('test', 538), (-70.88288879394531, -47.02785873413086)), (('test', 549), (-60.81229019165039, -49.86110305786133)), (('test', 556), (-55.90864562988281, -53.90520477294922)), (('test', 567), (-63.5238037109375, -41.58…
597	1d0s	A	15	C5		['PRO', 'ASP', 'ALA', 'GLU', 'ALA', 'MET', 'ALA']	['-', 'H']	[[(('test', 75), (-68.64112091064453, 148.67018127441406)), (('test', 82), (-80.49746704101562, 96.40548706054688)), (('test', 90), (-60.84217834472656, -28.709932327270508)), (('test', 95), (-72.14246368408203, -43.70315170288086)), (('test', 104), (-63.963623046875, -34.8305549621582)), (('test', 109), (-67.64869689941406, -33.095069885253906)), (('test', 117), (-71.33912658691406, -43.16368103…
598	1d0s	A	230	C5		['ARG', 'ASP', 'GLY', 'ILE', 'ASP', 'VAL', 'LEU']	['T', '-', 'H']	[[(('test', 1566), (-87.24278259277344, 0.778586208820343)), (('test', 1571), (-129.37477111816406, 99.25455474853516)), (('test', 1579), (-57.09798812866211, -35.88088607788086)), (('test', 1583), (-70.00426483154297, -33.541236877441406)), (('test', 1591), (-65.91033935546875, -44.765281677246094)), (('test', 1599), (-66.04498291015625, -47.4134407043457)), (('test', 1606), (-58.31812286376953,…
599	1d1q	A	94	C5		['MET', 'ASP', 'GLU', 'SER', 'ASN', 'ILE', 'ASN']	['S', 'H']	[[(('test', 735), (-89.47219848632812, -42.081275939941406)), (('test', 743), (-136.7993927001953, 176.10569763183594)), (('test', 751), (-66.33021545410156, -28.807756423950195)), (('test', 760), (-65.14935302734375, -35.62680435180664)), (('test', 766), (-64.11221313476562, -45.75542449951172)), (('test', 774), (-58.3114013671875, -47.14896011352539)), (('test', 782), (-53.278690338134766, -50.…
600	1d2f	A	66	C5		['LYS', 'ASN', 'ASP', 'GLU', 'PHE', 'LEU', 'ALA']	['-', 'H']	[[(('test', 283), (-72.34162139892578, 49.155784606933594)), (('test', 292), (-89.19303131103516, 127.742431640625)), (('test', 300), (-56.66032028198242, -46.047508239746094)), (('test', 308), (-56.26991271972656, -47.639591217041016)), (('test', 317), (-56.064842224121094, -54.82529830932617)), (('test', 328), (-60.624908447265625, -41.90167236328125)), (('test', 336), (-64.62381744384766, -37.…
601	1d2f	A	334	C5		['ILE', 'ASP', 'ASP', 'ASN', 'ALA', 'LEU', 'GLN']	['-', 'H']	[[(('test', 2389), (-88.30281829833984, 164.82200622558594)), (('test', 2397), (-101.75200653076172, 121.1103744506836)), (('test', 2405), (-48.27696990966797, -45.92161178588867)), (('test', 2413), (-73.82243347167969, -37.9855842590332)), (('test', 2421), (-63.07769775390625, -49.2263298034668)), (('test', 2426), (-56.08066940307617, -45.596073150634766)), (('test', 2434), (-60.8236198425293, -…
602	1d2i	A	16	C5		['LEU', 'ASN', 'PRO', 'GLN', 'LEU', 'TRP', 'LYS']	['S', '-', 'H']	[[(('test', 118), (-65.92206573486328, 123.58642578125)), (('test', 126), (-57.14456558227539, 127.95722961425781)), (('test', 134), (-60.324928283691406, -32.66881561279297)), (('test', 141), (-73.32829284667969, -39.57296371459961)), (('test', 150), (-67.95911407470703, -41.98295593261719)), (('test', 158), (-62.87628173828125, -38.507965087890625)), (('test', 172), (-62.1123046875, -36.0223274…
603	1d2i	A	49	C5	interface	['PHE', 'ASP', 'PRO', 'VAL', 'GLY', 'THR', 'ASN']	['E', '-', 'H']	[[(('test', 378), (-54.515525817871094, 131.07630920410156)), (('test', 389), (-100.68994903564453, 105.95389556884766)), (('test', 397), (-73.05462646484375, -25.58342170715332)), (('test', 404), (-69.57345581054688, -49.930057525634766)), (('test', 411), (-63.10797119140625, -39.9613037109375)), (('test', 415), (-65.73515319824219, -47.33383560180664)), (('test', 422), (-60.34961700439453, -40.…
604	1d2k	A	175	C5		['GLU', 'ASP', 'GLU', 'LYS', 'GLN', 'ALA', 'ASN']	['-', 'S', 'H']	[[(('test', 1125), (-75.65958404541016, -27.409738540649414)), (('test', 1134), (-152.07827758789062, -170.48016357421875)), (('test', 1142), (-56.03591537475586, -53.5195426940918)), (('test', 1151), (-51.11619186401367, -60.32156753540039)), (('test', 1160), (-54.45919418334961, -42.136207580566406)), (('test', 1169), (-56.52915954589844, -45.64225769042969)), (('test', 1174), (-72.951423645019…
605	1d2m	A	63	C5		['PRO', 'ASN', 'LYS', 'ILE', 'LEU', 'ALA', 'ALA']	['S', 'H']	[[(('test', 442), (-69.86004638671875, -18.61599349975586)), (('test', 449), (-154.5362548828125, 165.63307189941406)), (('test', 457), (-64.95160675048828, -26.667882919311523)), (('test', 466), (-69.97557830810547, -50.68537139892578)), (('test', 474), (-66.07649230957031, -38.204654693603516)), (('test', 482), (-57.13024139404297, -49.96883010864258)), (('test', 487), (-62.369415283203125, -41…
606	1d2t	A	26	C5		['ILE', 'ASN', 'SER', 'LEU', 'ALA', 'LEU', 'LEU']	['-', 'H']	[[(('test', 144), (-57.08640670776367, 121.19982147216797)), (('test', 152), (-74.1041488647461, 84.4903793334961)), (('test', 160), (-58.912384033203125, -32.163509368896484)), (('test', 166), (-66.5744400024414, -41.72418975830078)), (('test', 174), (-64.2527084350586, -42.991920471191406)), (('test', 179), (-76.80195617675781, -47.23627853393555)), (('test', 187), (-70.93992614746094, 147.3338…
607	1d2t	A	211	C5		['THR', 'ASN', 'PRO', 'ALA', 'PHE', 'GLN', 'GLN']	['T', '-', 'H']	[[(('test', 1526), (-81.64500427246094, -8.557585716247559)), (('test', 1533), (-95.3317642211914, 118.93460083007812)), (('test', 1541), (-54.65427017211914, -45.5158805847168)), (('test', 1548), (-62.63859939575195, -45.4104118347168)), (('test', 1553), (-55.36137390136719, -47.57948684692383)), (('test', 1564), (-54.21752166748047, -49.485572814941406)), (('test', 1573), (-62.4448127746582, -4…
608	1d2u	A	13	C5		['PHE', 'ASN', 'LYS', 'ASP', 'LYS', 'TYR', 'PHE']	['-', 'H']	[[(('test', 75), (-49.711814880371094, 131.0294952392578)), (('test', 86), (-102.676513671875, 95.60140991210938)), (('test', 94), (-64.33641815185547, -42.07563018798828)), (('test', 103), (-63.887874603271484, -34.36927795410156)), (('test', 111), (-71.82203674316406, -39.886871337890625)), (('test', 120), (-70.3720703125, -50.26318359375)), (('test', 132), (-90.8084487915039, 58.95551681518555…
609	1d2u	A	174	C5		['TYR', 'ASP', 'ASN', 'ASP', 'SER', 'LEU', 'LYS']	['-', 'H']	[[(('test', 1346), (-116.44145965576172, 146.6729278564453)), (('test', 1358), (-99.08568572998047, 84.58124542236328)), (('test', 1366), (-59.75379943847656, -34.65626525878906)), (('test', 1374), (-64.59464263916016, -42.66099166870117)), (('test', 1382), (-64.05546569824219, -43.257694244384766)), (('test', 1388), (-57.41372299194336, -44.18233871459961)), (('test', 1396), (-67.14191436767578,…
610	1d3u	B	1182	C5	interface	['VAL', 'ASP', 'LYS', 'LYS', 'GLU', 'ILE', 'GLY']	['S', '-', 'H']	[[(('test', 2196), (-124.05720520019531, 168.78919982910156)), (('test', 2203), (-82.4012222290039, 165.28965759277344)), (('test', 2211), (-57.076934814453125, -45.29447555541992)), (('test', 2220), (-52.9393196105957, -53.97262191772461)), (('test', 2229), (-65.18238067626953, -43.386661529541016)), (('test', 2238), (-64.99346160888672, -35.049922943115234)), (('test', 2246), (-64.6705322265625…
611	1d3y	A	115	C5	interface	['ASP', 'ASP', 'GLN', 'GLN', 'ALA', 'SER', 'ASN']	['S', 'H']	[[(('test', 353), (-73.15904235839844, -34.78679656982422)), (('test', 361), (-156.280029296875, 169.26919555664062)), (('test', 369), (-56.943721771240234, -42.93418502807617)), (('test', 378), (-58.98640060424805, -39.67839431762695)), (('test', 387), (-62.45014190673828, -41.89990997314453)), (('test', 392), (-64.70610809326172, -47.710960388183594)), (('test', 398), (-57.36432647705078, -42.8…
612	1d4c	A	204	C5		['ASN', 'ASP', 'PRO', 'GLU', 'LEU', 'VAL', 'LYS']	['S', '-', 'H']	[[(('test', 1419), (-63.14839172363281, 150.240966796875)), (('test', 1427), (-76.76720428466797, 115.46424865722656)), (('test', 1435), (-59.863895416259766, -26.17095947265625)), (('test', 1442), (-71.87545776367188, -41.74233627319336)), (('test', 1451), (-71.40363311767578, -31.036476135253906)), (('test', 1459), (-73.52507019042969, -30.02277946472168)), (('test', 1466), (-63.62446975708008,…
613	1d4c	A	318	C5		['LYS', 'ASN', 'ASN', 'GLU', 'ARG', 'VAL', 'SER']	['T', '-', 'H']	[[(('test', 2248), (-77.59356689453125, -25.9517879486084)), (('test', 2257), (-88.24870300292969, 87.58696746826172)), (('test', 2265), (-55.51179122924805, -31.185527801513672)), (('test', 2273), (-54.8489990234375, -68.08639526367188)), (('test', 2282), (-51.22800827026367, -46.023983001708984)), (('test', 2293), (-57.948055267333984, -38.82987594604492)), (('test', 2300), (-74.2691650390625, …
614	1d5a	A	373	C5		['PRO', 'ASP', 'GLU', 'ARG', 'GLU', 'LEU', 'ALA']	['-', 'H']	[[(('test', 3025), (-73.96045684814453, 152.87249755859375)), (('test', 3032), (-99.6249771118164, 161.7266082763672)), (('test', 3040), (-41.61319351196289, -35.12981414794922)), (('test', 3049), (-64.0018310546875, -74.53289794921875)), (('test', 3060), (-52.19727325439453, -42.32487106323242)), (('test', 3069), (-55.362144470214844, -39.51137924194336)), (('test', 3077), (-56.3170166015625, -5…
615	1d5a	A	472	C5		['VAL', 'ASP', 'PRO', 'ILE', 'GLU', 'ARG', 'LYS']	['-', 'H']	[[(('test', 3831), (-109.34774017333984, -19.395355224609375)), (('test', 3838), (-71.24884033203125, 113.57855987548828)), (('test', 3846), (-57.19377517700195, -31.32880401611328)), (('test', 3853), (-78.77769470214844, -39.5635871887207)), (('test', 3861), (-66.31082916259766, -48.38973617553711)), (('test', 3870), (-55.65237045288086, -37.89194107055664)), (('test', 3881), (-71.01721954345703…
616	1d5a	A	552	C5		['ALA', 'ASP', 'ALA', 'GLU', 'THR', 'VAL', 'LYS']	['-', 'H']	[[(('test', 4500), (-145.97169494628906, 144.72840881347656)), (('test', 4505), (-62.13775634765625, 154.90245056152344)), (('test', 4513), (-54.11429977416992, -38.30934143066406)), (('test', 4518), (-68.60462951660156, -35.723724365234375)), (('test', 4527), (-66.25865936279297, -36.95463943481445)), (('test', 4534), (-70.6722412109375, -46.246559143066406)), (('test', 4541), (-60.1580123901367…
617	1d5a	A	635	C5		['GLY', 'ASP', 'VAL', 'GLU', 'GLU', 'ALA', 'VAL']	['-', 'H']	[[(('test', 5191), (62.49698257446289, 29.047895431518555)), (('test', 5195), (-117.49304962158203, 89.67391204833984)), (('test', 5203), (-63.609039306640625, -41.57841873168945)), (('test', 5210), (-56.378944396972656, -46.18732452392578)), (('test', 5219), (-56.422813415527344, -35.692195892333984)), (('test', 5228), (-68.18350219726562, -19.553129196166992)), (('test', 5233), (-86.10788726806…
618	1d5n	A	19	C5	interface	['PHE', 'ASP', 'LYS', 'GLN', 'THR', 'MET', 'GLU']	['S', '-', 'H']	[[(('test', 141), (-104.00178527832031, 125.27413940429688)), (('test', 152), (-63.49566650390625, 145.52783203125)), (('test', 160), (-68.52384185791016, -32.697509765625)), (('test', 169), (-62.13390350341797, -43.760711669921875)), (('test', 178), (-66.1128158569336, -44.86708068847656)), (('test', 185), (-52.29681396484375, -44.106937408447266)), (('test', 193), (-63.08994674682617, -53.38278…
619	1d5q	A	2	C5		['CYS', 'ASN', 'LEU', 'ALA', 'ARG', 'CYS', 'GLN']	['-', 'H']	[[(('test', 14), (-93.1224136352539, 132.2238006591797)), (('test', 28), (-69.87760162353516, -49.811126708984375)), (('test', 47), (-58.91769790649414, -47.43879699707031)), (('test', 57), (-67.41671752929688, -43.560665130615234)), (('test', 81), (-63.87419509887695, -40.246368408203125)), (('test', 91), (-65.87909698486328, -38.91253662109375))]]
620	1d6a	A	198	C5		['PRO', 'ASN', 'PRO', 'LYS', 'VAL', 'LEU', 'ASN']	['-', 'H']	[[(('test', 1942), (-59.21733093261719, 134.40191650390625)), (('test', 1949), (-83.3466567993164, 168.41018676757812)), (('test', 1960), (-51.07950973510742, -27.284666061401367)), (('test', 1967), (-75.9970703125, -40.57529067993164)), (('test', 1980), (-66.11929321289062, -38.87100601196289)), (('test', 1988), (-69.2673110961914, -37.5125617980957)), (('test', 1997), (-67.6240005493164, -43.84…
621	1d6j	A	61	C5	interface	['LEU', 'ASP', 'GLY', 'ASP', 'ASN', 'ILE', 'ARG']	['-', 'H']	[[(('test', 413), (-84.34320831298828, 101.66524505615234)), (('test', 421), (-78.75908660888672, 135.18429565429688)), (('test', 429), (-48.76609420776367, -50.5876350402832)), (('test', 433), (-72.31118774414062, -38.97560119628906)), (('test', 441), (-59.25325012207031, -37.265411376953125)), (('test', 449), (-69.16622161865234, -49.85325622558594)), (('test', 457), (-61.41508865356445, -39.50…
622	1d6u	A	132	C5		['PRO', 'ASP', 'LYS', 'GLU', 'ALA', 'VAL', 'TRP']	['-', 'H']	[[(('test', 975), (-65.24061584472656, 176.14166259765625)), (('test', 982), (-65.84052276611328, 145.54629516601562)), (('test', 990), (-49.919097900390625, -41.710506439208984)), (('test', 999), (-61.444942474365234, -48.27931594848633)), (('test', 1008), (-61.753353118896484, -38.93235397338867)), (('test', 1013), (-63.74413299560547, -49.37167739868164)), (('test', 1020), (-57.555484771728516…
623	1d7f	A	204	C5		['ASN', 'ASN', 'SER', 'SER', 'VAL', 'ASP', 'VAL']	['T', 'S', 'H']	[[(('test', 1582), (-80.4737777709961, -6.445824146270752)), (('test', 1590), (-83.85015106201172, 125.0908432006836)), (('test', 1598), (-56.21287536621094, -31.273284912109375)), (('test', 1604), (-70.22819519042969, -39.89750289916992)), (('test', 1610), (-69.72273254394531, -46.141780853271484)), (('test', 1617), (-54.54792404174805, -56.60307693481445)), (('test', 1625), (-73.59248352050781,…
624	1d7f	A	282	C5		['LEU', 'ASP', 'PHE', 'ARG', 'PHE', 'ALA', 'GLN']	['B', '-', 'H']	[[(('test', 2210), (-65.97496795654297, 120.54898834228516)), (('test', 2218), (-70.82305145263672, 79.22090148925781)), (('test', 2226), (-64.7181167602539, -25.584354400634766)), (('test', 2237), (-67.37850952148438, -37.18706130981445)), (('test', 2248), (-67.33425903320312, -54.101768493652344)), (('test', 2259), (-58.65122985839844, -44.166805267333984)), (('test', 2264), (-68.58250427246094…
625	1d7r	A	6	C5		['ASP', 'ASP', 'ALA', 'THR', 'PHE', 'TRP', 'ARG']	['T', '-', 'H']	[[(('test', 18), (-77.33753204345703, 7.703165054321289)), (('test', 26), (-44.615074157714844, 106.74414825439453)), (('test', 34), (-67.8494873046875, -29.00918197631836)), (('test', 39), (-68.68965148925781, -46.36122512817383)), (('test', 46), (-58.55527877807617, -54.31622314453125)), (('test', 57), (-64.6744613647461, -25.973060607910156)), (('test', 71), (-68.48625183105469, -45.2227935791…
626	1d7r	A	184	C5		['TYR', 'ASP', 'TYR', 'LEU', 'ALA', 'GLU', 'LEU']	['E', '-', 'H']	[[(('test', 1359), (-73.29542541503906, 101.49577331542969)), (('test', 1371), (-97.03439331054688, 94.18621063232422)), (('test', 1379), (-72.53074645996094, -15.161138534545898)), (('test', 1391), (-82.31187438964844, -40.01174545288086)), (('test', 1399), (-63.663536071777344, -35.929649353027344)), (('test', 1404), (-62.81515121459961, -42.55121612548828)), (('test', 1413), (-60.9807090759277…
627	1d7y	A	388	C5		['PRO', 'ASP', 'ARG', 'ALA', 'ALA', 'LEU', 'ALA']	['-', 'H']	[[(('test', 2856), (-78.94955444335938, 173.33091735839844)), (('test', 2863), (-65.2894058227539, 120.85828399658203)), (('test', 2871), (-54.18418502807617, -34.058433532714844)), (('test', 2882), (-76.60391998291016, -49.50374984741211)), (('test', 2887), (-57.726566314697266, -35.72262954711914)), (('test', 2892), (-66.72879028320312, -36.910545349121094)), (('test', 2900), (-77.5977630615234…
628	1d8h	A	344	C5	interface	['ILE', 'ASP', 'ALA', 'SER', 'LEU', 'PHE', 'LYS']	['-', 'H']	[[(('test', 836), (-86.07363891601562, 156.2301025390625)), (('test', 844), (-52.45423889160156, 130.2562713623047)), (('test', 852), (-47.920711517333984, -43.490142822265625)), (('test', 857), (-73.76219177246094, -38.5174560546875)), (('test', 863), (-65.76516723632812, -36.578731536865234)), (('test', 871), (-55.79826736450195, -54.7379264831543)), (('test', 882), (-60.2552604675293, -32.3915…
629	1d8w	A	30	C5		['ILE', 'ASP', 'VAL', 'GLU', 'GLU', 'ALA', 'LEU']	['-', 'H']	[[(('test', 146), (-117.02376556396484, 130.2566375732422)), (('test', 154), (-96.70491790771484, 105.51457214355469)), (('test', 162), (-54.51765441894531, -33.67280960083008)), (('test', 169), (-68.03303527832031, -42.81704330444336)), (('test', 178), (-62.807010650634766, -39.26462936401367)), (('test', 187), (-56.85204315185547, -43.47618103027344)), (('test', 192), (-63.850582122802734, -44.…
630	1d8w	A	159	C5		['ALA', 'ASP', 'ASP', 'SER', 'ILE', 'ARG', 'GLN']	['S', 'H']	[[(('test', 1068), (-71.16229248046875, -28.92101287841797)), (('test', 1073), (-70.98883819580078, 119.67881774902344)), (('test', 1081), (-53.74074935913086, -37.32062911987305)), (('test', 1089), (-74.32855224609375, -34.586341857910156)), (('test', 1095), (-70.83744049072266, -47.57720947265625)), (('test', 1103), (-54.58110427856445, -48.7709846496582)), (('test', 1114), (-56.447967529296875…
631	1d8w	A	310	C5	interface	['LEU', 'ASP', 'ASP', 'GLU', 'THR', 'GLN', 'ALA']	['S', 'H']	[[(('test', 2258), (-83.4084243774414, 89.4087142944336)), (('test', 2266), (-134.07630920410156, -173.19891357421875)), (('test', 2274), (-52.81983947753906, -56.56098937988281)), (('test', 2282), (-69.10762786865234, -34.660465240478516)), (('test', 2291), (-61.71302795410156, -43.78463363647461)), (('test', 2298), (-64.10466766357422, -40.806758880615234)), (('test', 2307), (-61.14280700683594…
632	1d8w	A	376	C5	interface	['GLY', 'ASP', 'TYR', 'THR', 'ALA', 'ARG', 'LEU']	['T', '-', 'H']	[[(('test', 2785), (78.5118637084961, 14.733809471130371)), (('test', 2789), (-89.84679412841797, 73.57232666015625)), (('test', 2797), (-66.69338989257812, -26.552701950073242)), (('test', 2809), (-62.62407684326172, -55.07048416137695)), (('test', 2816), (-65.2627182006836, -35.639949798583984)), (('test', 2821), (-58.84038543701172, -55.20661544799805)), (('test', 2832), (-59.84225082397461, -…
633	1d8y	A	335	C5		['LEU', 'ASP', 'GLU', 'GLU', 'THR', 'LEU', 'LYS']	['-', 'S', 'H']	[[(('test', 102), (-117.84367370605469, -3.3080763816833496)), (('test', 110), (-132.91006469726562, 145.88291931152344)), (('test', 118), (-51.95466232299805, -48.25192642211914)), (('test', 127), (-51.43098449707031, -49.54435729980469)), (('test', 136), (-64.04246520996094, -40.217811584472656)), (('test', 143), (-60.82504653930664, -49.978389739990234)), (('test', 151), (-58.74980926513672, -…
634	1d8y	A	457	C5	interface	['HIS', 'ASP', 'MET', 'ASP', 'SER', 'LEU', 'ALA']	['-', 'S', 'H']	[[(('test', 1046), (-113.04691314697266, 23.947093963623047)), (('test', 1056), (-78.22164154052734, 159.78541564941406)), (('test', 1064), (-64.99724578857422, -32.84820556640625)), (('test', 1072), (-63.28715133666992, -41.65666580200195)), (('test', 1080), (-66.21942901611328, -44.083824157714844)), (('test', 1086), (-62.83722686767578, -41.98889923095703)), (('test', 1094), (-61.2807235717773…
635	1d8y	A	548	C5		['ILE', 'ASP', 'PRO', 'LYS', 'VAL', 'LEU', 'HIS']	['B', '-', 'H']	[[(('test', 1782), (-122.23926544189453, 140.19488525390625)), (('test', 1790), (-94.61534118652344, 103.37352752685547)), (('test', 1798), (-56.39778137207031, -32.99685287475586)), (('test', 1805), (-65.75634765625, -49.80424880981445)), (('test', 1814), (-52.61781692504883, -54.021671295166016)), (('test', 1821), (-57.61457824707031, -40.212711334228516)), (('test', 1829), (-66.03282928466797,…
636	1d8y	A	720	C5		['ARG', 'ASP', 'LYS', 'GLY', 'LEU', 'LEU', 'THR']	['T', '-', 'H']	[[(('test', 3101), (58.556640625, 30.049755096435547)), (('test', 3112), (-84.68917846679688, 110.45410919189453)), (('test', 3120), (-55.96984100341797, -29.637758255004883)), (('test', 3129), (-67.25631713867188, -57.65851593017578)), (('test', 3133), (-61.48023223876953, -46.149349212646484)), (('test', 3141), (-55.992431640625, -46.488792419433594)), (('test', 3149), (-62.77949142456055, -41.…
637	1d8y	A	923	C5		['GLU', 'ASN', 'TRP', 'ASP', 'GLN', 'ALA', 'HIS']	['S', 'B', 'H']	[[(('test', 4700), (-72.55369567871094, -21.309154510498047)), (('test', 4709), (-144.72315979003906, 175.43893432617188)), (('test', 4717), (-61.10770797729492, -33.91493225097656)), (('test', 4731), (-69.5418701171875, -44.453392028808594)), (('test', 4739), (-58.361263275146484, -33.88288497924805)), (('test', 4748), (-91.12153625488281, -29.52924346923828))]]
638	1d9c	A	102	C5	interface	['ASP', 'ASP', 'LEU', 'GLN', 'ILE', 'GLN', 'ARG']	['S', '-', 'H']	[[(('test', 835), (-108.14505004882812, 20.920307159423828)), (('test', 843), (-107.73481750488281, 114.0135498046875)), (('test', 851), (-52.971431732177734, -43.68442153930664)), (('test', 859), (-60.68752670288086, -41.79831314086914)), (('test', 868), (-68.2494888305664, -35.005165100097656)), (('test', 876), (-66.52134704589844, -35.14830780029297)), (('test', 885), (-69.38492584228516, -44.…
639	1d9e	A	1199	C5	interface	['PHE', 'ASP', 'VAL', 'THR', 'HIS', 'ALA', 'LEU']	['E', 'H']	[[(('test', 1660), (-131.39137268066406, 121.09283447265625)), (('test', 1671), (-90.09137725830078, 93.43540954589844)), (('test', 1679), (-70.9202880859375, -32.05488204956055)), (('test', 1686), (-66.90258026123047, -40.682350158691406)), (('test', 1693), (-81.54151153564453, -20.441946029663086)), (('test', 1703), (-68.69084930419922, -18.586862564086914)), (('test', 1708), (-87.7990264892578…
640	1d9q	A	35	C5	interface	['ILE', 'ASP', 'ALA', 'GLU', 'LEU', 'THR', 'ILE']	['S', '-', 'H']	[[(('test', 130), (-134.8202362060547, 155.13575744628906)), (('test', 138), (-94.41676330566406, 160.2436981201172)), (('test', 146), (-48.251380920410156, -39.4144287109375)), (('test', 151), (-61.97343444824219, -40.765472412109375)), (('test', 160), (-74.4683609008789, -30.303869247436523)), (('test', 168), (-62.579833984375, -38.852542877197266)), (('test', 175), (-69.5232925415039, -38.3758…
641	1dan	L	33	C5	interface	['LYS', 'ASP', 'ALA', 'CGU', 'ARG', 'THR', 'LYS']	['-', 'S', 'H']	[[(('test', 2405), (69.42017364501953, -62.37004852294922)), (('test', 2414), (-73.3686294555664, 150.96530151367188)), (('test', 2422), (-69.54638671875, -54.874794006347656)), (('test', 2427), (-59.65502166748047, -37.211936950683594)), (('test', 2439), (-68.02336883544922, -43.42243957519531)), (('test', 2450), (-65.42245483398438, -42.89157485961914)), (('test', 2457), (-58.34599685668945, -4…
642	1dao	A	252	C5	interface	['ASN', 'ASN', 'ILE', 'GLN', 'ASP', 'HIS', 'ASN']	['-', 'H']	[[(('test', 2005), (-71.4798812866211, 135.4373016357422)), (('test', 2013), (-108.33800506591797, 139.40951538085938)), (('test', 2021), (-56.56705093383789, -39.297359466552734)), (('test', 2029), (-54.49345397949219, -53.95907974243164)), (('test', 2038), (-58.90167999267578, -49.88747787475586)), (('test', 2046), (-47.140628814697266, -45.793182373046875)), (('test', 2056), (-73.0263366699218…
643	1db3	A	66	C5		['SER', 'ASP', 'THR', 'SER', 'ASN', 'LEU', 'THR']	['S', '-', 'H']	[[(('test', 337), (-93.5735092163086, -12.684250831604004)), (('test', 343), (-114.11158752441406, 103.32427215576172)), (('test', 351), (-56.133811950683594, -42.556880950927734)), (('test', 358), (-64.08763122558594, -44.52922821044922)), (('test', 364), (-67.12218475341797, -42.88798141479492)), (('test', 372), (-74.47825622558594, -31.238733291625977)), (('test', 380), (-67.80343627929688, -4…
644	1dbg	A	451	C5		['LEU', 'ASP', 'LEU', 'ASN', 'ALA', 'LEU', 'ILE']	['-', 'H']	[[(('test', 3332), (-127.53681945800781, 136.60800170898438)), (('test', 3340), (-90.7007064819336, 92.5750961303711)), (('test', 3348), (-59.65168762207031, -41.06686019897461)), (('test', 3356), (-63.62939453125, -43.50892639160156)), (('test', 3364), (-67.58206176757812, -40.9323616027832)), (('test', 3369), (-65.725830078125, -44.19742202758789)), (('test', 3377), (-63.7751350402832, -45.4970…
645	1dbi	A	245	C5		['ARG', 'ASN', 'ASN', 'ILE', 'GLU', 'ILE', 'ARG']	['-', 'H']	[[(('test', 1732), (-70.0396728515625, 138.23040771484375)), (('test', 1743), (-76.02546691894531, -179.66079711914062)), (('test', 1751), (-61.99283218383789, -36.22816467285156)), (('test', 1759), (-67.64945220947266, -41.795616149902344)), (('test', 1767), (-71.00669860839844, -35.637996673583984)), (('test', 1776), (-70.93926239013672, -40.91534423828125)), (('test', 1784), (-63.8603439331054…
646	1dbi	A	273	C5		['ILE', 'ASN', 'SER', 'TYR', 'ASN', 'ALA', 'VAL']	['-', 'H']	[[(('test', 1959), (-60.699222564697266, 137.1407928466797)), (('test', 1967), (-125.34278106689453, 106.97650909423828)), (('test', 1975), (-68.31468963623047, -33.54966354370117)), (('test', 1981), (-66.46690368652344, -48.307151794433594)), (('test', 1993), (-70.10413360595703, -26.58719825744629)), (('test', 2001), (-71.24911499023438, -43.5167350769043)), (('test', 2006), (-75.39398193359375…
647	1dbt	A	222	C5		['GLU', 'ASP', 'PRO', 'VAL', 'LYS', 'ALA', 'TYR']	['S', '-', 'H']	[[(('test', 1668), (-60.23130416870117, -36.61924743652344)), (('test', 1677), (-135.4958953857422, 88.49698638916016)), (('test', 1685), (-53.59488296508789, -26.60487174987793)), (('test', 1692), (-72.89319610595703, -47.40216827392578)), (('test', 1699), (-66.6146011352539, -36.82465744018555)), (('test', 1708), (-65.6619873046875, -46.73785400390625)), (('test', 1713), (-65.90068817138672, -3…
648	1dbu	A	31	C5		['ASP', 'GLU', 'ALA', 'ALA', 'GLU', 'LYS']	['Missing', '-', 'H']	[[(('test', 209), (-55.30500793457031, -37.200408935546875)), (('test', 218), (-67.89722442626953, -44.77719497680664)), (('test', 223), (-60.5130729675293, -50.02518844604492)), (('test', 228), (-53.539642333984375, -56.75033950805664)), (('test', 237), (-78.69676971435547, -18.61471939086914))]]
649	1dbu	A	71	C5		['LEU', 'ASN', 'LEU', 'LYS', 'LYS', 'ALA', 'ALA']	['B', '-', 'H']	[[(('test', 501), (-72.79802703857422, 128.8918914794922)), (('test', 509), (-94.13915252685547, 105.62268829345703)), (('test', 517), (-64.62903594970703, -27.172496795654297)), (('test', 525), (-64.76509857177734, -49.692230224609375)), (('test', 534), (-58.38127517700195, -43.10911178588867)), (('test', 543), (-63.685707092285156, -46.2464599609375)), (('test', 548), (-52.57378005981445, -53.4…
650	1dbv	O	36	C5	interface	['ASP', 'ALA', 'ASN', 'THR', 'LEU', 'ALA']	['Missing', '-', 'H']	[[(('test', 260), (-73.22747039794922, 158.2797393798828)), (('test', 268), (-58.220703125, -34.65530776977539)), (('test', 273), (-65.34000396728516, -49.541839599609375)), (('test', 281), (-59.193965911865234, -40.91033935546875)), (('test', 288), (-65.21603393554688, -42.886417388916016)), (('test', 296), (-63.12251663208008, -36.0915641784668))]]
651	1dce	A	381	C5	interface	['GLU', 'ASN', 'LYS', 'TRP', 'CYS', 'LEU', 'LEU']	['T', '-', 'H']	[[(('test', 3011), (-101.23617553710938, 10.459819793701172)), (('test', 3020), (-73.33618927001953, 103.07926177978516)), (('test', 3028), (-68.72430419921875, -31.39681625366211)), (('test', 3037), (-65.2496337890625, -44.895084381103516)), (('test', 3051), (-56.971858978271484, -44.76158142089844)), (('test', 3057), (-66.37899780273438, -48.45618438720703)), (('test', 3065), (-56.6676483154296…
652	1dci	A	118	C5	interface	['ILE', 'ASP', 'LEU', 'MET', 'ASP', 'MET', 'ALA']	['B', '-', 'H']	[[(('test', 550), (-62.245849609375, 142.6125030517578)), (('test', 558), (-72.26851654052734, 111.21440124511719)), (('test', 566), (-65.46409606933594, -32.042728424072266)), (('test', 574), (-70.76131439208984, -43.953636169433594)), (('test', 582), (-66.237548828125, -37.80577850341797)), (('test', 590), (-61.957984924316406, -45.59101867675781)), (('test', 598), (-60.572898864746094, -44.932…
653	1dci	A	133	C5	interface	['ASP', 'ASP', 'VAL', 'ALA', 'ARG', 'ILE', 'ALA']	['S', 'H']	[[(('test', 661), (-91.72606658935547, 5.5332512855529785)), (('test', 669), (-158.5578155517578, 160.55621337890625)), (('test', 677), (-55.933837890625, -40.482078552246094)), (('test', 684), (-62.260746002197266, -41.3320198059082)), (('test', 689), (-73.2859878540039, -31.72168731689453)), (('test', 700), (-63.478973388671875, -47.199703216552734)), (('test', 708), (-62.363040924072266, -40.9…
654	1dci	A	217	C5	interface	['GLY', 'ASN', 'ARG', 'SER', 'LEU', 'VAL', 'ASN']	['S', '-', 'H']	[[(('test', 1309), (-85.71033477783203, -30.310556411743164)), (('test', 1313), (-81.2177963256836, 100.5136489868164)), (('test', 1321), (-78.83995056152344, -25.989355087280273)), (('test', 1332), (-61.69593811035156, -45.1120719909668)), (('test', 1338), (-62.65961456298828, -46.499420166015625)), (('test', 1346), (-52.23548126220703, -47.78791809082031)), (('test', 1353), (-66.66374206542969,…
655	1dci	A	248	C5		['PRO', 'ASP', 'LYS', 'ASP', 'VAL', 'MET', 'LEU']	['S', 'H']	[[(('test', 1547), (-62.75655746459961, -34.631553649902344)), (('test', 1554), (-149.60313415527344, 170.6427764892578)), (('test', 1562), (-60.657955169677734, -43.521728515625)), (('test', 1571), (-58.328025817871094, -48.33308410644531)), (('test', 1582), (-64.08287048339844, -39.10892868041992)), (('test', 1589), (-63.21426773071289, -50.90223693847656)), (('test', 1597), (-59.9050407409668,…
656	1dcq	A	346	C5		['SER', 'ASP', 'MET', 'ILE', 'ALA', 'ARG', 'LYS']	['-', 'H']	[[(('test', 808), (-67.17977142333984, 145.31185913085938)), (('test', 814), (-78.25041961669922, 168.26629638671875)), (('test', 822), (-58.13498306274414, -36.163204193115234)), (('test', 830), (-64.011962890625, -40.842098236083984)), (('test', 838), (-69.02958679199219, -41.49644088745117)), (('test', 843), (-66.37494659423828, -40.13422393798828)), (('test', 854), (-60.335350036621094, -42.6…
657	1dcq	A	461	C5		['ASP', 'ASN', 'ALA', 'GLU', 'CYS', 'LEU', 'LYS']	['T', '-', 'H']	[[(('test', 1689), (52.30803298950195, 52.31727600097656)), (('test', 1697), (-99.50275421142578, 78.36454010009766)), (('test', 1705), (-66.03956604003906, -29.69713020324707)), (('test', 1710), (-72.41692352294922, -42.20765686035156)), (('test', 1719), (-67.23848724365234, -37.46033477783203)), (('test', 1725), (-58.02840042114258, -42.21596145629883)), (('test', 1733), (-61.699378967285156, -…
658	1dd1	A	439	C5		['PHE', 'ASP', 'LEU', 'ARG', 'GLN', 'CYS', 'HIS']	['E', '-', 'H']	[[(('test', 1089), (-156.32168579101562, 128.28114318847656)), (('test', 1100), (-113.12358856201172, 117.96000671386719)), (('test', 1108), (-62.94599151611328, -52.42743682861328)), (('test', 1116), (-49.14426803588867, -47.128963470458984)), (('test', 1127), (-67.60643768310547, -42.05118179321289)), (('test', 1136), (-60.005985260009766, -39.247352600097656)), (('test', 1142), (-63.6086349487…
659	1dd9	A	311	C5		['GLY', 'ASP', 'ARG', 'ALA', 'GLY', 'ARG', 'ASP']	['S', 'H']	[[(('test', 1526), (-83.16426849365234, 3.2231862545013428)), (('test', 1530), (-86.76435089111328, -174.57565307617188)), (('test', 1538), (-61.311492919921875, -41.41970443725586)), (('test', 1549), (-60.9336051940918, -42.656341552734375)), (('test', 1554), (-66.78946685791016, -39.93132400512695)), (('test', 1558), (-67.82028198242188, -40.03617477416992)), (('test', 1569), (-58.9622993469238…
660	1dd9	A	345	C5		['GLU', 'ASP', 'PRO', 'ASP', 'THR', 'LEU', 'VAL']	['-', 'H']	[[(('test', 1796), (-131.91534423828125, 151.05123901367188)), (('test', 1805), (-131.1873016357422, 177.86990356445312)), (('test', 1813), (-54.74323654174805, -43.19301986694336)), (('test', 1820), (-57.65657043457031, -58.94839096069336)), (('test', 1828), (-57.222999572753906, -44.90256118774414)), (('test', 1835), (-62.01667022705078, -49.68415069580078)), (('test', 1843), (-67.3938903808593…
661	1ddl	A	56	C5		['SER', 'ASN', 'SER', 'VAL', 'LEU', 'ALA', 'THR']	['G', '-', 'H']	[[(('test', 404), (-117.33297729492188, 16.182371139526367)), (('test', 410), (-70.12834930419922, 123.27969360351562)), (('test', 418), (-51.923030853271484, -48.128482818603516)), (('test', 426), (-68.86066436767578, -46.62430953979492)), (('test', 433), (-62.374839782714844, -28.873430252075195)), (('test', 441), (-65.37127685546875, -24.194961547851562)), (('test', 446), (-65.85161590576172, …
662	1ddz	A	246	C5	interface	['LYS', 'ASP', 'GLY', 'ASP', 'GLU', 'GLU', 'LEU']	['S', 'H']	[[(('test', 1278), (-69.7911605834961, -29.88282585144043)), (('test', 1287), (-155.60406494140625, 173.02151489257812)), (('test', 1295), (-51.55387878417969, -44.69046401977539)), (('test', 1299), (-68.46676635742188, -43.95281219482422)), (('test', 1307), (-63.966888427734375, -35.10676574707031)), (('test', 1316), (-72.84430694580078, -33.15288162231445)), (('test', 1325), (-70.88150787353516…
663	1ddz	A	435	C5	interface	['SER', 'ASP', 'MET', 'SER', 'PHE', 'LEU', 'SER']	['T', '-', 'H']	[[(('test', 2737), (-102.08867645263672, 19.284303665161133)), (('test', 2743), (-80.0603256225586, 109.62162780761719)), (('test', 2751), (-62.53689193725586, -37.278778076171875)), (('test', 2759), (-60.517578125, -45.29753112792969)), (('test', 2765), (-66.2413558959961, -50.976776123046875)), (('test', 2776), (-58.83868408203125, -39.09886932373047)), (('test', 2784), (-65.27474975585938, -43…
664	1ddz	A	500	C5		['THR', 'ASP', 'PRO', 'LYS', 'ASP', 'SER', 'LEU']	['-', 'S', 'H']	[[(('test', 3250), (-114.67127990722656, -29.40556526184082)), (('test', 3257), (-63.10122299194336, 122.56853485107422)), (('test', 3265), (-48.6613883972168, -51.430747985839844)), (('test', 3272), (-56.909908294677734, -54.988731384277344)), (('test', 3281), (-66.71587371826172, -33.139320373535156)), (('test', 3289), (-66.33009338378906, -41.85426712036133)), (('test', 3295), (-65.51166534423…
665	1deo	A	168	C5		['VAL', 'ASP', 'HIS', 'TRP', 'SER', 'TYR', 'VAL']	['E', '-', 'H']	[[(('test', 1506), (-126.07234191894531, 124.49940490722656)), (('test', 1514), (-85.67438507080078, 74.8543472290039)), (('test', 1523), (-59.17366409301758, -39.82509994506836)), (('test', 1536), (-51.887550354003906, -55.950740814208984)), (('test', 1552), (-62.4101448059082, -36.76373291015625)), (('test', 1560), (-70.48944091796875, -36.93946838378906)), (('test', 1574), (-71.01780700683594,…
666	1dfo	A	182	C5		['VAL', 'ASP', 'TRP', 'ALA', 'LYS', 'MET', 'ARG']	['-', 'H']	[[(('test', 1387), (-89.86190032958984, 137.1442108154297)), (('test', 1394), (-85.67628479003906, 88.93869018554688)), (('test', 1402), (-57.070613861083984, -43.52886199951172)), (('test', 1416), (-62.045013427734375, -39.529598236083984)), (('test', 1421), (-65.27910614013672, -40.60372543334961)), (('test', 1430), (-65.91387939453125, -35.02936935424805)), (('test', 1438), (-65.36614990234375…
667	1dfo	A	395	C5		['ASN', 'ASP', 'GLU', 'ALA', 'VAL', 'ILE', 'GLU']	['T', '-', 'H']	[[(('test', 2968), (-108.81183624267578, 2.658001661300659)), (('test', 2976), (-92.56515502929688, 99.3166275024414)), (('test', 2984), (-57.369144439697266, -32.04446029663086)), (('test', 2989), (-65.81598663330078, -36.49207305908203)), (('test', 2994), (-68.07479858398438, -47.489776611328125)), (('test', 3001), (-59.93466567993164, -39.964256286621094)), (('test', 3009), (-63.47187042236328…
668	1dgj	A	560	C5		['MET', 'ASP', 'PRO', 'PHE', 'GLU', 'LEU', 'ARG']	['-', 'H']	[[(('test', 4267), (-105.14868927001953, 159.2309112548828)), (('test', 4275), (-69.36097717285156, 132.2293701171875)), (('test', 4283), (-55.92700958251953, -41.439964294433594)), (('test', 4290), (-68.44181823730469, -48.23208999633789)), (('test', 4301), (-63.81694412231445, -36.18222427368164)), (('test', 4310), (-59.90825271606445, -47.85015869140625)), (('test', 4318), (-59.209190368652344…
669	1dgj	A	800	C5		['CYS', 'ASN', 'LYS', 'LEU', 'VAL', 'VAL', 'ASP']	['S', '-', 'H']	[[(('test', 6061), (-83.24661254882812, -44.40541076660156)), (('test', 6067), (-143.52639770507812, 118.40650939941406)), (('test', 6075), (-62.93826675415039, -45.11156463623047)), (('test', 6084), (-61.15956115722656, -36.976009368896484)), (('test', 6092), (-66.84207916259766, -56.4560661315918)), (('test', 6099), (-61.2769889831543, -40.04805374145508)), (('test', 6106), (-60.43523406982422,…
670	1dgp	A	164	C5		['HIS', 'ASP', 'ALA', 'GLU', 'LEU', 'ALA', 'ASN']	['H']	[[(('test', 1026), (-85.42996215820312, -34.465171813964844)), (('test', 1036), (-170.45431518554688, 82.719970703125)), (('test', 1044), (-56.60804748535156, -42.56682205200195)), (('test', 1049), (-52.55698013305664, -58.37443542480469)), (('test', 1058), (-74.89804077148438, -27.0579833984375)), (('test', 1066), (-60.383033752441406, -45.708038330078125)), (('test', 1071), (-65.30084991455078,…
671	1dgp	A	203	C5		['LYS', 'ASP', 'VAL', 'GLY', 'LYS', 'ALA', 'LEU']	['T', '-', 'H']	[[(('test', 1354), (-88.23497009277344, 2.3939192295074463)), (('test', 1363), (-46.76099395751953, 117.97698211669922)), (('test', 1371), (-61.52104568481445, -26.22335433959961)), (('test', 1378), (-74.39083099365234, -41.972198486328125)), (('test', 1382), (-66.6513671875, -24.328388214111328)), (('test', 1391), (-72.76520538330078, -41.43968963623047)), (('test', 1396), (-61.660831451416016, …
672	1dgs	A	194	C5		['LYS', 'ASN', 'PRO', 'ARG', 'ASN', 'ALA', 'ALA']	['S', 'H']	[[(('test', 1601), (-91.46115112304688, -0.8064858913421631)), (('test', 1610), (-174.9323272705078, 160.66419982910156)), (('test', 1618), (-61.8258056640625, -23.7362117767334)), (('test', 1625), (-65.06004333496094, -61.60926818847656)), (('test', 1636), (-58.04420471191406, -42.42221450805664)), (('test', 1644), (-64.28115844726562, -31.32497215270996)), (('test', 1649), (-75.90872955322266, …
673	1dgs	A	358	C5		['HIS', 'ASN', 'GLU', 'SER', 'TYR', 'ILE', 'GLU']	['-', 'S', 'H']	[[(('test', 2888), (61.57483673095703, -80.62179565429688)), (('test', 2898), (-153.62310791015625, -176.3517608642578)), (('test', 2906), (-64.41510009765625, -32.94379425048828)), (('test', 2915), (-64.17454528808594, -50.74188995361328)), (('test', 2921), (-56.192562103271484, -44.42523193359375)), (('test', 2933), (-61.38642120361328, -37.45606231689453)), (('test', 2941), (-73.36713409423828…
674	1dhy	A	68	C5		['ASP', 'ASP', 'ALA', 'ALA', 'ALA', 'LEU', 'GLU']	['S', 'H']	[[(('test', 496), (-75.79896545410156, -19.62758445739746)), (('test', 504), (-162.79776000976562, 174.81158447265625)), (('test', 512), (-62.192237854003906, -36.360565185546875)), (('test', 517), (-67.03694915771484, -43.351348876953125)), (('test', 522), (-64.25135803222656, -31.03974723815918)), (('test', 527), (-67.47746276855469, -42.485313415527344)), (('test', 535), (-65.22810363769531, -…
675	1dia	A	8	C5		['LEU', 'ASN', 'GLY', 'LYS', 'GLU', 'ILE', 'SER']	['-', 'H']	[[(('test', 36), (-91.18197631835938, 92.54142761230469)), (('test', 44), (-72.35843658447266, 88.2786636352539)), (('test', 52), (-59.944007873535156, -25.45218276977539)), (('test', 56), (-77.02345275878906, -32.64054489135742)), (('test', 65), (-77.12889862060547, -41.024112701416016)), (('test', 74), (-67.57672882080078, -40.963462829589844)), (('test', 82), (-69.55628204345703, -31.933780670…
676	1dia	A	110	C5	interface	['ILE', 'ASN', 'THR', 'GLU', 'GLU', 'VAL', 'ILE']	['-', 'H']	[[(('test', 836), (-131.54275512695312, 119.58766174316406)), (('test', 844), (-70.77240753173828, 108.42728424072266)), (('test', 852), (-61.260902404785156, -39.10899353027344)), (('test', 859), (-66.63907623291016, -38.849735260009766)), (('test', 868), (-65.44194793701172, -39.81987762451172)), (('test', 877), (-65.16492462158203, -48.514869689941406)), (('test', 884), (-65.62709045410156, -3…
677	1did	A	107	C5		['ASN', 'ASP', 'ARG', 'SER', 'ILE', 'ARG', 'ARG']	['S', 'H']	[[(('test', 791), (-74.87107849121094, -36.674625396728516)), (('test', 799), (-75.8888931274414, 121.06644439697266)), (('test', 807), (-67.2444839477539, -32.06016540527344)), (('test', 818), (-68.80321502685547, -41.13005447387695)), (('test', 824), (-66.24403381347656, -34.78767776489258)), (('test', 832), (-64.80935668945312, -37.618247985839844)), (('test', 843), (-67.21367645263672, -46.97…
678	1did	A	149	C5		['LYS', 'ASP', 'LEU', 'ALA', 'ALA', 'ALA', 'LEU']	['-', 'H']	[[(('test', 1118), (-132.45545959472656, 156.27716064453125)), (('test', 1127), (-103.45122528076172, 105.57328033447266)), (('test', 1135), (-66.13911437988281, -33.52452087402344)), (('test', 1143), (-75.18812561035156, -38.26769256591797)), (('test', 1148), (-68.85350036621094, -35.685821533203125)), (('test', 1153), (-64.0936279296875, -38.64628982543945)), (('test', 1158), (-74.0721740722656…
679	1did	A	226	C5	interface	['LEU', 'ASN', 'PHE', 'THR', 'HIS', 'GLY', 'ILE']	['-', 'H']	[[(('test', 1704), (-86.58081817626953, 165.75100708007812)), (('test', 1712), (-89.73990631103516, 105.01490783691406)), (('test', 1720), (-52.53458023071289, -49.75200271606445)), (('test', 1731), (-53.57943344116211, -46.329559326171875)), (('test', 1738), (-62.70720291137695, -43.13725662231445)), (('test', 1748), (-59.09315872192383, -54.619972229003906)), (('test', 1752), (-65.7138290405273…
680	1did	A	263	C5	interface	['GLY', 'ASP', 'LEU', 'THR', 'SER', 'ALA', 'PHE']	['S', '-', 'H']	[[(('test', 2007), (-109.73880767822266, -122.97008514404297)), (('test', 2011), (-81.13137817382812, 102.6129379272461)), (('test', 2019), (-63.39628601074219, -49.564247131347656)), (('test', 2027), (-61.27872848510742, -47.25859069824219)), (('test', 2034), (-57.34131622314453, -41.59294128417969)), (('test', 2040), (-58.714149475097656, -47.94667434692383)), (('test', 2045), (-54.581127166748…
681	1did	A	368	C5		['PHE', 'ASP', 'ALA', 'GLU', 'ALA', 'ALA', 'ALA']	['-', 'H']	[[(('test', 2805), (-79.34988403320312, 129.894775390625)), (('test', 2816), (-89.7983169555664, 91.60853576660156)), (('test', 2824), (-59.19760513305664, -46.7032470703125)), (('test', 2829), (-70.29833984375, -32.24333190917969)), (('test', 2838), (-75.50532531738281, -39.979366302490234)), (('test', 2843), (-60.025001525878906, -33.37128448486328)), (('test', 2848), (-67.40070343017578, -17.6…
682	1dii	A	447	C5		['THR', 'ASN', 'PRO', 'GLU', 'GLU', 'THR', 'LYS']	['T', 'S', 'H']	[[(('test', 3412), (-81.1738052368164, -20.8450984954834)), (('test', 3419), (-92.8654556274414, 108.54025268554688)), (('test', 3427), (-60.80002212524414, -25.672208786010742)), (('test', 3434), (-77.47628021240234, -43.71700668334961)), (('test', 3443), (-67.50749969482422, -31.72132110595703)), (('test', 3452), (-66.44976043701172, -43.03127670288086)), (('test', 3459), (-68.80558776855469, -…
683	1dik	A	112	C5		['LEU', 'ASN', 'ASP', 'VAL', 'ALA', 'VAL', 'GLU']	['-', 'T', 'H']	[[(('test', 841), (-109.41124725341797, 130.43031311035156)), (('test', 849), (-122.39219665527344, -178.68150329589844)), (('test', 857), (-52.757896423339844, -25.166683197021484)), (('test', 865), (-95.00372314453125, -49.47259521484375)), (('test', 872), (-67.1690673828125, -21.54785919189453)), (('test', 877), (-65.4697036743164, -28.593534469604492)), (('test', 884), (-84.18267059326172, -4…
684	1dik	A	125	C5		['GLY', 'ASN', 'PRO', 'ARG', 'PHE', 'ALA', 'TYR']	['S', '-', 'H']	[[(('test', 938), (75.8921890258789, 12.616683006286621)), (('test', 942), (-130.75027465820312, 82.54737091064453)), (('test', 950), (-54.12161636352539, -44.80059814453125)), (('test', 957), (-58.467491149902344, -38.47248077392578)), (('test', 968), (-62.42844772338867, -60.637168884277344)), (('test', 979), (-51.752532958984375, -46.10441207885742)), (('test', 984), (-71.01203918457031, -30.6…
685	1dik	A	837	C5		['GLY', 'ASP', 'PRO', 'SER', 'SER', 'VAL', 'GLU']	['T', '-', 'H']	[[(('test', 6442), (-100.24861907958984, 27.597139358520508)), (('test', 6446), (-115.22977447509766, 120.39199829101562)), (('test', 6454), (-47.54335403442383, -46.03004837036133)), (('test', 6461), (-75.72584533691406, -31.00536346435547)), (('test', 6467), (-66.72795867919922, -41.321441650390625)), (('test', 6473), (-64.41732025146484, -30.847551345825195)), (('test', 6480), (-76.43811035156…
686	1din	A	41	C5		['VAL', 'ASN', 'ALA', 'PHE', 'MET', 'ARG', 'GLU']	['S', '-', 'H']	[[(('test', 282), (-84.75633239746094, 83.23902130126953)), (('test', 289), (-114.25146484375, -156.41636657714844)), (('test', 297), (-55.525421142578125, -45.52779769897461)), (('test', 302), (-62.70624542236328, -33.743553161621094)), (('test', 313), (-67.45452117919922, -39.11391067504883)), (('test', 321), (-65.99080657958984, -38.2951774597168)), (('test', 332), (-65.13304138183594, -36.379…
687	1din	A	77	C5		['GLN', 'ASP', 'GLU', 'ARG', 'GLN', 'ARG', 'GLU']	['T', 'S', 'H']	[[(('test', 558), (-89.42621612548828, -14.791050910949707)), (('test', 567), (-91.3490982055664, 119.75687408447266)), (('test', 575), (-50.987674713134766, -44.09903335571289)), (('test', 584), (-68.26741027832031, -42.00520706176758)), (('test', 595), (-64.2876205444336, -38.449520111083984)), (('test', 604), (-61.997249603271484, -40.7817497253418)), (('test', 615), (-58.345462799072266, -43.…
688	1din	A	92	C5		['PHE', 'ASP', 'MET', 'GLU', 'ALA', 'GLY', 'VAL']	['-', 'H']	[[(('test', 695), (-70.204833984375, 138.52694702148438)), (('test', 706), (-96.87222290039062, 108.16851043701172)), (('test', 714), (-61.084075927734375, -40.641883850097656)), (('test', 722), (-63.26297378540039, -45.59170913696289)), (('test', 731), (-65.74295043945312, -31.57858657836914)), (('test', 736), (-65.13102722167969, -37.40327835083008)), (('test', 740), (-65.3350830078125, -42.358…
689	1dio	A	60	C5	interface	['PHE', 'ASP', 'LEU', 'ILE', 'ASP', 'HIS', 'PHE']	['-', 'H']	[[(('test', 456), (-54.36090850830078, 143.30897521972656)), (('test', 467), (-96.31439971923828, -179.55325317382812)), (('test', 475), (-62.79338455200195, -28.601699829101562)), (('test', 483), (-72.924560546875, -44.70336151123047)), (('test', 491), (-56.87944030761719, -45.83083724975586)), (('test', 499), (-60.85051727294922, -47.849143981933594)), (('test', 509), (-59.5621452331543, -40.71…
690	1dio	A	121	C5	interface	['MET', 'ASN', 'VAL', 'VAL', 'GLU', 'MET', 'MET']	['-', 'H']	[[(('test', 931), (-94.06804656982422, 161.09584045410156)), (('test', 939), (-105.3475570678711, 175.48095703125)), (('test', 947), (-62.26014709472656, -31.922801971435547)), (('test', 954), (-71.98238372802734, -40.2425422668457)), (('test', 961), (-60.849308013916016, -38.60272216796875)), (('test', 970), (-64.95458984375, -40.59566116333008)), (('test', 978), (-69.29931640625, -36.5963668823…
691	1dio	B	112	C5	interface	['SER', 'ASP', 'VAL', 'ALA', 'PHE', 'VAL', 'ALA']	['-', 'S', 'H']	[[(('test', 4842), (-105.7313232421875, -4.8888020515441895)), (('test', 4848), (-64.9285888671875, 132.99044799804688)), (('test', 4856), (-65.25324249267578, -34.169677734375)), (('test', 4863), (-63.15796661376953, -41.03300094604492)), (('test', 4868), (-75.76660919189453, -35.3273811340332)), (('test', 4879), (-57.4222412109375, -50.48704528808594)), (('test', 4886), (-57.259315490722656, -4…
692	1dix	A	123	C5		['ILE', 'ASP', 'LEU', 'LEU', 'SER', 'ILE', 'LEU']	['-', 'H']	[[(('test', 978), (-113.5964126586914, 84.00426483154297)), (('test', 986), (-82.91842651367188, 93.36463928222656)), (('test', 994), (-70.9891586303711, -44.36933517456055)), (('test', 1002), (-55.04037857055664, -53.705955505371094)), (('test', 1010), (-53.97452163696289, -50.464927673339844)), (('test', 1016), (-52.91518020629883, -54.66678237915039)), (('test', 1024), (-59.003143310546875, -4…
693	1dj2	A	221	C5	interface	['THR', 'ASP', 'THR', 'VAL', 'HIS', 'PHE', 'ILE']	['E', '-', 'H']	[[(('test', 1581), (-148.69448852539062, 157.018310546875)), (('test', 1588), (-73.62248992919922, 96.41345977783203)), (('test', 1596), (-57.549720764160156, -50.08095932006836)), (('test', 1603), (-53.82693099975586, -53.0313606262207)), (('test', 1610), (-62.07029342651367, -51.77928161621094)), (('test', 1620), (-51.473976135253906, -56.51508331298828)), (('test', 1631), (-55.692405700683594,…
694	1dj2	A	379	C5	interface	['GLY', 'ASP', 'LEU', 'ARG', 'LEU', 'LEU', 'GLU']	['S', '-', 'H']	[[(('test', 2748), (-91.35338592529297, -31.580585479736328)), (('test', 2752), (-64.35113525390625, 109.4617919921875)), (('test', 2760), (-55.20535659790039, -39.0163459777832)), (('test', 2768), (-59.65494155883789, -55.05787658691406)), (('test', 2779), (-56.21936798095703, -32.698036193847656)), (('test', 2787), (-73.755126953125, -13.662971496582031)), (('test', 2795), (-111.7310562133789, …
695	1dj3	A	220	C5	interface	['ALA', 'ASP', 'THR', 'VAL', 'HIS', 'VAL', 'LEU']	['E', '-', 'H']	[[(('test', 1588), (-171.15557861328125, 151.4103240966797)), (('test', 1593), (-65.80817413330078, 90.37569427490234)), (('test', 1601), (-52.370758056640625, -46.13771438598633)), (('test', 1608), (-61.07686233520508, -51.45587158203125)), (('test', 1615), (-61.33433532714844, -52.15073776245117)), (('test', 1625), (-50.901573181152344, -55.69960403442383)), (('test', 1632), (-55.60236358642578…
696	1dj3	A	328	C5		['LEU', 'ASP', 'ILE', 'VAL', 'ALA', 'LEU', 'LYS']	['E', 'H']	[[(('test', 2386), (-63.50981140136719, 126.07159423828125)), (('test', 2394), (-94.1236801147461, 104.87232971191406)), (('test', 2402), (-76.75116729736328, -28.99500274658203)), (('test', 2410), (-58.8402214050293, -56.1697998046875)), (('test', 2417), (-62.471397399902344, -39.97508239746094)), (('test', 2422), (-62.61138153076172, -48.05725860595703)), (('test', 2430), (-59.74941635131836, -…
697	1dj7	A	62	C5	interface	['GLU', 'ASP', 'LYS', 'GLU', 'ALA', 'GLU', 'VAL']	['S', '-', 'H']	[[(('test', 413), (-85.84503936767578, -30.826692581176758)), (('test', 418), (-148.6077880859375, 89.6763916015625)), (('test', 426), (-59.86104202270508, -36.78297424316406)), (('test', 435), (-63.87777328491211, -40.97171401977539)), (('test', 440), (-67.38755798339844, -37.131710052490234)), (('test', 445), (-60.927276611328125, -44.43843460083008)), (('test', 454), (-66.13357543945312, -34.2…
698	1djn	A	79	C5	interface	['TRP', 'ASP', 'GLU', 'GLY', 'ASP', 'VAL', 'ARG']	['S', 'H']	[[(('test', 607), (-76.87796020507812, -41.98908233642578)), (('test', 621), (-144.0848846435547, -164.07286071777344)), (('test', 629), (-69.02339172363281, -31.424461364746094)), (('test', 638), (-63.69764709472656, -35.80826187133789)), (('test', 642), (-71.72604370117188, -40.25986862182617)), (('test', 650), (-58.1403923034668, -44.909786224365234)), (('test', 657), (-60.66802215576172, -55.…
699	1djn	A	140	C5	interface	['MET', 'ASP', 'LEU', 'SER', 'ASP', 'ILE', 'ALA']	['-', 'H']	[[(('test', 1086), (-79.58396911621094, 133.4387664794922)), (('test', 1094), (-96.96379089355469, 179.65113830566406)), (('test', 1102), (-58.26701736450195, -34.811973571777344)), (('test', 1110), (-73.93151092529297, -32.9791145324707)), (('test', 1116), (-60.45087432861328, -42.936405181884766)), (('test', 1124), (-62.40047073364258, -46.45264434814453)), (('test', 1132), (-61.7990608215332, …
700	1dk5	A	172	C5		['VAL', 'ASP', 'LEU', 'ARG', 'LEU', 'ALA', 'LYS']	['-', 'H']	[[(('test', 1348), (-107.5730209350586, 170.8109893798828)), (('test', 1355), (-133.66026306152344, 83.14965057373047)), (('test', 1363), (-49.997955322265625, -35.5584602355957)), (('test', 1371), (-61.4364128112793, -57.5609130859375)), (('test', 1382), (-57.72905349731445, -38.475040435791016)), (('test', 1390), (-60.053428649902344, -30.814746856689453)), (('test', 1395), (-68.13844299316406,…
701	1dk5	A	232	C5		['GLY', 'ASP', 'GLU', 'PHE', 'VAL', 'ALA', 'LEU']	['-', 'S', 'H']	[[(('test', 1832), (55.82524490356445, -164.42218017578125)), (('test', 1836), (-98.56769561767578, -161.4152069091797)), (('test', 1844), (-63.69659423828125, -48.77028274536133)), (('test', 1853), (-53.1275749206543, -38.15756607055664)), (('test', 1864), (-71.03720092773438, -35.807559967041016)), (('test', 1871), (-69.0848617553711, -37.8075065612793)), (('test', 1876), (-64.75912475585938, -…
702	1dk8	A	132	C5		['ASP', 'ASP', 'GLN', 'ASP', 'GLY', 'ILE', 'SER']	['T', '-', 'H']	[[(('test', 162), (-104.4647445678711, -1.8745061159133911)), (('test', 173), (-117.48181915283203, 123.35650634765625)), (('test', 181), (-55.94224548339844, -43.944217681884766)), (('test', 190), (-61.324710845947266, -42.9860725402832)), (('test', 198), (-65.39376068115234, -43.723392486572266)), (('test', 202), (-60.131980895996094, -45.76382064819336)), (('test', 210), (-60.12701416015625, -…
703	1dkl	A	136	C5		['LEU', 'ASP', 'ASN', 'ALA', 'ASN', 'VAL', 'THR']	['-', 'H']	[[(('test', 1009), (-88.43370819091797, 154.3753204345703)), (('test', 1017), (-91.29679870605469, 105.75916290283203)), (('test', 1025), (-49.75786590576172, -48.96427536010742)), (('test', 1033), (-66.47055053710938, -46.26207733154297)), (('test', 1038), (-65.90534973144531, -39.20454406738281)), (('test', 1046), (-66.1249771118164, -40.575862884521484)), (('test', 1053), (-62.71265411376953, …
704	1dkl	A	239	C5		['THR', 'ASP', 'SER', 'HIS', 'GLN', 'TRP', 'ASN']	['-', 'S', 'H']	[[(('test', 1747), (-111.71127319335938, -27.24486541748047)), (('test', 1754), (-125.35689544677734, 167.2204132080078)), (('test', 1762), (-60.6055793762207, -32.91996765136719)), (('test', 1768), (-62.93894958496094, -35.155738830566406)), (('test', 1778), (-73.9549560546875, -43.4258918762207)), (('test', 1787), (-54.66604232788086, -45.103084564208984)), (('test', 1801), (-68.1389389038086, …
705	1dkr	A	17	C5		['SER', 'ASN', 'PRO', 'GLU', 'LEU', 'ALA', 'LYS']	['S', '-', 'H']	[[(('test', 68), (-59.347774505615234, -53.17964553833008)), (('test', 74), (-145.6006317138672, 69.73171997070312)), (('test', 82), (-53.85197830200195, -37.4527473449707)), (('test', 89), (-66.86676025390625, -40.887054443359375)), (('test', 98), (-62.41986083984375, -47.41318130493164)), (('test', 106), (-54.114418029785156, -43.144588470458984)), (('test', 111), (-65.71048736572266, -46.76814…
706	1dlg	A	231	C5		['PRO', 'ASP', 'ARG', 'ILE', 'GLU', 'THR', 'GLY']	['B', '-', 'H']	[[(('test', 1746), (-67.23275756835938, 153.25347900390625)), (('test', 1753), (-74.71577453613281, 105.98736572265625)), (('test', 1761), (-68.8044662475586, -27.444087982177734)), (('test', 1772), (-80.2796401977539, -36.323204040527344)), (('test', 1780), (-64.26150512695312, -42.29690933227539)), (('test', 1789), (-57.287269592285156, -51.63532638549805)), (('test', 1796), (-58.68754577636719…
707	1dlg	A	369	C5		['THR', 'ASP', 'LEU', 'ARG', 'ALA', 'SER', 'ALA']	['S', 'H']	[[(('test', 2790), (-88.01280212402344, -26.37078857421875)), (('test', 2797), (-72.10215759277344, 131.91781616210938)), (('test', 2805), (-49.7039680480957, -48.088417053222656)), (('test', 2813), (-74.09395599365234, -35.21444320678711)), (('test', 2824), (-67.72643280029297, -42.53788757324219)), (('test', 2829), (-62.01250457763672, -50.531551361083984)), (('test', 2835), (-58.23874282836914…
708	1dli	A	47	C5		['GLN', 'ASP', 'GLU', 'TYR', 'ILE', 'GLU', 'TYR']	['-', 'H']	[[(('test', 326), (-69.83332824707031, 117.37760925292969)), (('test', 335), (-161.4702606201172, 107.5760269165039)), (('test', 343), (-46.09843063354492, -53.81580352783203)), (('test', 352), (-68.96284484863281, -41.0098762512207)), (('test', 364), (-62.58207321166992, -44.186767578125)), (('test', 372), (-59.33731460571289, -46.80223083496094)), (('test', 381), (-65.15257263183594, -39.004890…
709	1dli	A	66	C5		['LEU', 'ASP', 'SER', 'LYS', 'ALA', 'ALA', 'TYR']	['S', '-', 'H']	[[(('test', 489), (-106.83380126953125, -8.447222709655762)), (('test', 497), (-81.32080078125, 74.40914154052734)), (('test', 505), (-43.6530876159668, -54.896728515625)), (('test', 511), (-60.62845993041992, -45.25054931640625)), (('test', 520), (-59.57079315185547, -31.69414710998535)), (('test', 525), (-80.78271484375, -46.39144515991211)), (('test', 530), (-68.41728973388672, -30.50242614746…
710	1dli	A	231	C5		['LEU', 'ASN', 'SER', 'HIS', 'MET', 'ILE', 'ILE']	['-', 'H']	[[(('test', 1809), (-106.88829040527344, 161.67845153808594)), (('test', 1817), (-78.96061706542969, 104.74847412109375)), (('test', 1825), (-65.22232818603516, -42.38252258300781)), (('test', 1831), (-57.68235397338867, -42.6141242980957)), (('test', 1841), (-63.243125915527344, -38.829647064208984)), (('test', 1849), (-73.66064453125, -47.44684982299805)), (('test', 1857), (-61.98429489135742, …
711	1dli	A	366	C5		['ASN', 'ASP', 'LEU', 'GLU', 'ASN', 'PHE', 'LYS']	['-', 'H']	[[(('test', 2895), (-88.00775909423828, 3.958244562149048)), (('test', 2903), (-89.70353698730469, 114.30583190917969)), (('test', 2911), (-64.47630310058594, -38.76456069946289)), (('test', 2919), (-57.1095085144043, -52.173370361328125)), (('test', 2928), (-61.202430725097656, -42.18768310546875)), (('test', 2936), (-50.05298614501953, -53.98036575317383)), (('test', 2947), (-62.780181884765625…
712	1dlm	A	270	C5		['THR', 'ASP', 'PRO', 'GLU', 'ALA', 'ILE', 'LYS']	['-', 'S', 'H']	[[(('test', 2075), (-135.65809631347656, -19.843286514282227)), (('test', 2082), (-67.59998321533203, 132.4945068359375)), (('test', 2090), (-48.07044219970703, -22.345462799072266)), (('test', 2097), (-80.15361785888672, -39.02034378051758)), (('test', 2106), (-67.57450103759766, -42.96826171875)), (('test', 2111), (-56.02797317504883, -41.84837341308594)), (('test', 2119), (-76.72499084472656, …
713	1dlw	A	63	C5		['ARG', 'ASN', 'LEU', 'LYS', 'GLU', 'VAL', 'HIS']	['-', 'H']	[[(('test', 445), (-69.31412506103516, 157.2646026611328)), (('test', 456), (-71.42049407958984, 118.81922912597656)), (('test', 464), (-62.50782012939453, -33.07148742675781)), (('test', 472), (-63.616943359375, -42.98609161376953)), (('test', 481), (-63.1627197265625, -41.491573333740234)), (('test', 490), (-57.520111083984375, -46.16045379638672)), (('test', 497), (-92.17145538330078, 2.313930…
714	1dly	A	63	C5		['LYS', 'ASP', 'MET', 'ARG', 'THR', 'ALA', 'HIS']	['-', 'H']	[[(('test', 474), (-72.93412017822266, 143.69403076171875)), (('test', 483), (-67.85957336425781, 153.84030151367188)), (('test', 491), (-55.36735916137695, -34.19440460205078)), (('test', 499), (-69.3722915649414, -46.93472671508789)), (('test', 510), (-62.240623474121094, -36.80609893798828)), (('test', 517), (-62.91500473022461, -34.7450065612793)), (('test', 522), (-113.64620971679688, -22.55…
715	1dmg	A	29	C5		['PRO', 'ASN', 'TYR', 'ASP', 'VAL', 'MET', 'TRP']	['-', 'H']	[[(('test', 203), (-54.78302001953125, 129.60983276367188)), (('test', 210), (-89.15169525146484, 92.26200103759766)), (('test', 218), (-55.322330474853516, -38.48298645019531)), (('test', 230), (-62.80027770996094, -45.113826751708984)), (('test', 238), (-69.47483825683594, -37.01216506958008)), (('test', 245), (-62.77758026123047, -50.87156677246094)), (('test', 253), (-66.34458923339844, -32.8…
716	1dmg	A	201	C5		['LEU', 'ASN', 'VAL', 'PHE', 'ASP', 'MET', 'LEU']	['-', 'H']	[[(('test', 1175), (-72.3259506225586, 122.93373107910156)), (('test', 1183), (-140.85357666015625, 155.35008239746094)), (('test', 1191), (-63.636051177978516, -43.92661666870117)), (('test', 1198), (-51.06202697753906, -51.67127990722656)), (('test', 1209), (-67.11589813232422, -35.12915802001953)), (('test', 1217), (-66.09043884277344, -28.924915313720703)), (('test', 1225), (-88.4691009521484…
717	1dmr	A	124	C5		['HIS', 'ASN', 'CYS', 'THR', 'THR', 'LEU', 'LEU']	['-', 'H']	[[(('test', 933), (-86.57035827636719, 59.43596649169922)), (('test', 943), (-97.59318542480469, 88.8259048461914)), (('test', 951), (-57.53775405883789, -37.00244903564453)), (('test', 957), (-73.78858184814453, -34.63787078857422)), (('test', 964), (-70.39607238769531, -37.58052062988281)), (('test', 971), (-65.62409973144531, -35.553306579589844)), (('test', 979), (-60.6176643371582, -50.15887…
718	1dmr	A	187	C5		['ALA', 'ASP', 'PRO', 'ILE', 'LYS', 'THR', 'SER']	['-', 'H']	[[(('test', 1415), (-139.47406005859375, 137.42640686035156)), (('test', 1420), (-129.55726623535156, 78.6581802368164)), (('test', 1428), (-60.69285583496094, -32.30158615112305)), (('test', 1435), (-62.79891586303711, -40.93403625488281)), (('test', 1443), (-70.96723937988281, -52.92607116699219)), (('test', 1452), (-80.55610656738281, -10.814995765686035)), (('test', 1459), (-84.5445327758789,…
719	1dmr	A	261	C5		['TYR', 'ASP', 'LYS', 'ASP', 'PHE', 'ILE', 'ALA']	['S', '-', 'H']	[[(('test', 1975), (-64.00066375732422, 160.37762451171875)), (('test', 1987), (-80.8162841796875, 94.08406829833984)), (('test', 1995), (-66.06294250488281, -31.602455139160156)), (('test', 2004), (-69.83260345458984, -42.40681457519531)), (('test', 2012), (-62.003173828125, -47.364566802978516)), (('test', 2023), (-57.71830749511719, -45.4214973449707)), (('test', 2031), (-65.11075592041016, -3…
720	1dmr	A	441	C5		['GLN', 'ASP', 'ARG', 'ASN', 'ARG', 'MET', 'VAL']	['S', '-', 'H']	[[(('test', 3329), (-84.73826599121094, 154.4332733154297)), (('test', 3338), (58.3900032043457, 69.58756256103516)), (('test', 3346), (-50.987060546875, -43.01340103149414)), (('test', 3357), (-66.055908203125, -38.474365234375)), (('test', 3365), (-62.635990142822266, -44.54106903076172)), (('test', 3376), (-63.216461181640625, -41.91102600097656)), (('test', 3384), (-57.482032775878906, -43.06…
721	1dmr	A	533	C5		['LYS', 'ASP', 'GLU', 'MET', 'GLY', 'TRP', 'ILE']	['-', 'H']	[[(('test', 4070), (-106.0409927368164, 151.87249755859375)), (('test', 4079), (-108.32257080078125, -178.49208068847656)), (('test', 4087), (-46.932594299316406, -57.7503776550293)), (('test', 4096), (-68.55220794677734, -28.00717544555664)), (('test', 4104), (-65.72305297851562, -43.81612777709961)), (('test', 4108), (-62.22576904296875, -51.48469161987305)), (('test', 4122), (-57.3744964599609…
722	1dmu	A	242	C5		['PRO', 'ASN', 'GLY', 'LEU', 'GLY', 'LEU', 'PHE']	['-', 'H']	[[(('test', 1890), (-49.766578674316406, 144.88812255859375)), (('test', 1897), (-69.18250274658203, 171.268310546875)), (('test', 1905), (-52.889808654785156, -37.14607238769531)), (('test', 1909), (-64.34976196289062, -41.48652648925781)), (('test', 1917), (-71.82843780517578, -37.829627990722656)), (('test', 1921), (-68.36549377441406, -49.282012939453125)), (('test', 1929), (-109.870216369628…
723	1dmx	A	130	C5		['GLU', 'ASN', 'TYR', 'LYS', 'LYS', 'ALA', 'SER']	['S', 'H']	[[(('test', 855), (-63.23939514160156, -32.88288116455078)), (('test', 864), (-150.9883270263672, 165.12734985351562)), (('test', 872), (-61.854454040527344, -34.70899963378906)), (('test', 884), (-64.60498046875, -35.34962844848633)), (('test', 893), (-80.01136779785156, -39.97085189819336)), (('test', 902), (-60.995269775390625, -42.59223937988281)), (('test', 907), (-59.12209701538086, -22.372…
724	1dnp	A	16	C5		['ASP', 'ASN', 'LEU', 'ALA', 'LEU', 'ALA', 'ALA']	['T', '-', 'H']	[[(('test', 131), (47.25786590576172, 57.616600036621094)), (('test', 139), (-119.916015625, 108.5097427368164)), (('test', 147), (-56.18048858642578, -52.63038635253906)), (('test', 155), (-63.52772521972656, -36.040313720703125)), (('test', 160), (-68.81491088867188, -52.20619201660156)), (('test', 168), (-57.9384651184082, -40.18777084350586)), (('test', 173), (-65.96711730957031, -31.77255058…
725	1dnp	A	79	C5		['ASP', 'ASP', 'PHE', 'VAL', 'ALA', 'SER', 'VAL']	['S', 'H']	[[(('test', 614), (-82.386962890625, -56.79328155517578)), (('test', 622), (-136.43479919433594, -169.57766723632812)), (('test', 630), (-73.68621826171875, -27.153615951538086)), (('test', 641), (-67.72309112548828, -36.123226165771484)), (('test', 648), (-71.46981811523438, -38.895565032958984)), (('test', 653), (-54.38840866088867, -35.94609451293945)), (('test', 659), (-56.182926177978516, -4…
726	1dnp	A	309	C5	interface	['SER', 'ASN', 'PRO', 'ALA', 'HIS', 'LEU', 'GLN']	['-', 'H']	[[(('test', 2457), (-90.46730041503906, 99.9595718383789)), (('test', 2463), (-145.81898498535156, 98.11344146728516)), (('test', 2471), (-61.280948638916016, -33.35273742675781)), (('test', 2478), (-69.24854278564453, -41.98088073730469)), (('test', 2483), (-68.71723175048828, -43.2191276550293)), (('test', 2493), (-62.43088150024414, -43.64192581176758)), (('test', 2501), (-61.68714141845703, -…
727	1dnp	A	374	C5		['GLY', 'ASP', 'LEU', 'ALA', 'ALA', 'ASN', 'ASN']	['-', 'H']	[[(('test', 2991), (-50.401607513427734, 129.61593627929688)), (('test', 2995), (-152.61105346679688, 126.1540756225586)), (('test', 3003), (-53.4472770690918, -53.08884811401367)), (('test', 3011), (-58.349998474121094, -44.97317886352539)), (('test', 3016), (-75.57357025146484, -39.139949798583984)), (('test', 3021), (-73.26687622070312, -52.686546325683594)), (('test', 3029), (-55.766445159912…
728	1dnp	A	400	C5		['PHE', 'ASN', 'PRO', 'THR', 'THR', 'GLN', 'GLY']	['-', 'H']	[[(('test', 3183), (-47.90236282348633, 139.0781707763672)), (('test', 3194), (-103.16799926757812, 112.62349700927734)), (('test', 3202), (-55.13592529296875, -33.47542953491211)), (('test', 3209), (-71.66521453857422, -49.141902923583984)), (('test', 3216), (-59.681312561035156, -51.674190521240234)), (('test', 3223), (-52.90400314331055, -51.686519622802734)), (('test', 3232), (-61.93428421020…
729	1dof	A	337	C5		['ILE', 'ASP', 'GLU', 'GLU', 'ARG', 'ILE', 'THR']	['E', '-', 'H']	[[(('test', 2448), (-89.94515228271484, 110.5855941772461)), (('test', 2456), (-93.28040313720703, 87.77977752685547)), (('test', 2464), (-59.58213806152344, -37.341556549072266)), (('test', 2473), (-63.1760139465332, -44.18764877319336)), (('test', 2478), (-68.40459442138672, -37.97382354736328)), (('test', 2489), (-56.42997360229492, -48.20920181274414)), (('test', 2497), (-66.17401123046875, -…
730	1dor	A	142	C5		['TYR', 'ASP', 'PHE', 'GLU', 'ALA', 'THR', 'GLU']	['G', '-', 'H']	[[(('test', 1073), (-94.34925842285156, -0.05595291033387184)), (('test', 1085), (-115.12095642089844, 91.99964141845703)), (('test', 1093), (-55.16654968261719, -41.923770904541016)), (('test', 1104), (-65.99447631835938, -48.21915054321289)), (('test', 1113), (-61.81312942504883, -37.67579650878906)), (('test', 1118), (-67.17254638671875, -42.72793197631836)), (('test', 1125), (-63.956359863281…
731	1dp7	P	39	C5	interface	['VAL', 'ASN', 'ALA', 'ALA', 'SER', 'PHE', 'GLY']	['-', 'H']	[[(('test', 685), (-86.89845275878906, 167.2160186767578)), (('test', 692), (-80.28163146972656, 175.61732482910156)), (('test', 700), (-61.82479476928711, -35.45018005371094)), (('test', 705), (-67.8416519165039, -47.242618560791016)), (('test', 710), (-62.26268005371094, -36.28093719482422)), (('test', 716), (-66.47476196289062, -35.66337585449219)), (('test', 727), (-61.76033401489258, -37.842…
732	1dpe	A	221	C5		['PRO', 'ASP', 'ALA', 'SER', 'VAL', 'ARG', 'TYR']	['-', 'H']	[[(('test', 1756), (-65.34439086914062, -30.762348175048828)), (('test', 1763), (-82.7393569946289, 120.7356948852539)), (('test', 1771), (-69.27001953125, -24.366666793823242)), (('test', 1776), (-73.61289978027344, -37.8569450378418)), (('test', 1782), (-72.85505676269531, -33.509300231933594)), (('test', 1789), (-59.299476623535156, -51.22087097167969)), (('test', 1800), (-63.88872146606445, -…
733	1dpe	A	327	C5		['TYR', 'ASP', 'PRO', 'GLU', 'LYS', 'ALA', 'LYS']	['-', 'H']	[[(('test', 2589), (-90.9854736328125, 106.05957794189453)), (('test', 2601), (-151.34881591796875, 85.34723663330078)), (('test', 2609), (-56.835113525390625, -33.449302673339844)), (('test', 2616), (-69.8565444946289, -39.70444107055664)), (('test', 2621), (-68.65560150146484, -35.581703186035156)), (('test', 2630), (-60.74320983886719, -46.57579040527344)), (('test', 2635), (-59.71393966674805…
734	1dpe	A	451	C5		['ASP', 'ASP', 'HIS', 'ASN', 'LYS', 'ARG', 'VAL']	['-', 'H']	[[(('test', 3577), (-98.47982788085938, -9.760941505432129)), (('test', 3585), (-79.10816192626953, 104.4144287109375)), (('test', 3593), (-64.46532440185547, -33.12841033935547)), (('test', 3603), (-65.27068328857422, -42.51322937011719)), (('test', 3611), (-64.08241271972656, -35.41995620727539)), (('test', 3620), (-63.00276565551758, -46.859764099121094)), (('test', 3631), (-55.056636810302734…
735	1dpg	A	50	C5		['LEU', 'ASN', 'ASP', 'ASP', 'GLU', 'PHE', 'LYS']	['-', 'H']	[[(('test', 382), (-94.05142974853516, -178.3650665283203)), (('test', 390), (-145.58509826660156, 174.07615661621094)), (('test', 398), (-49.15560531616211, -50.63611602783203)), (('test', 406), (-61.91502380371094, -42.8295783996582)), (('test', 414), (-70.65753173828125, -31.196090698242188)), (('test', 423), (-73.16090393066406, -44.758365631103516)), (('test', 434), (-59.39031219482422, -38.…
736	1dpg	A	68	C5		['ASP', 'ASP', 'GLN', 'ALA', 'GLN', 'ALA', 'GLU']	['S', '-', 'H']	[[(('test', 535), (-86.30829620361328, -44.91017150878906)), (('test', 543), (-151.29095458984375, 154.3433380126953)), (('test', 551), (-50.267845153808594, -54.062686920166016)), (('test', 560), (-51.936622619628906, -39.22653579711914)), (('test', 565), (-62.967132568359375, -46.03813171386719)), (('test', 574), (-65.60533142089844, -41.96158218383789)), (('test', 579), (-61.47031784057617, -4…
737	1dpg	A	276	C5		['TYR', 'ASP', 'GLU', 'ALA', 'GLU', 'VAL', 'ASN']	['-', 'H']	[[(('test', 2190), (-84.83123779296875, 158.71470642089844)), (('test', 2202), (-104.23973846435547, -178.56617736816406)), (('test', 2210), (-53.41012191772461, -51.30950164794922)), (('test', 2219), (-59.54987335205078, -41.240135192871094)), (('test', 2224), (-66.47525787353516, -40.10112762451172)), (('test', 2233), (-59.819828033447266, -39.071163177490234)), (('test', 2240), (-67.6337661743…
738	1dpg	A	432	C5		['ALA', 'ASP', 'TRP', 'ASN', 'GLY', 'VAL', 'SER']	['B', '-', 'H']	[[(('test', 3430), (-88.15095520019531, 150.24462890625)), (('test', 3435), (-104.2976303100586, 179.51382446289062)), (('test', 3443), (-57.44890594482422, -47.3422737121582)), (('test', 3457), (-52.873146057128906, -42.461448669433594)), (('test', 3465), (-67.17745208740234, -45.137474060058594)), (('test', 3469), (-65.76754760742188, -43.502601623535156)), (('test', 3476), (-59.689090728759766…
739	1dpy	A	1	C5		['ASN', 'LEU', 'ILE', 'GLN', 'PHE', 'LYS']	['Missing', '-', 'H']	[[(('test', 10), (-61.953338623046875, -37.718894958496094)), (('test', 18), (-62.52663803100586, -47.37459182739258)), (('test', 26), (-58.81977844238281, -38.5283317565918)), (('test', 35), (-59.54280090332031, -45.68232345581055)), (('test', 46), (-68.480224609375, -30.737031936645508))]]
740	1dpy	A	84	C5		['ALA', 'ASP', 'THR', 'CYS', 'ALA', 'GLN', 'PHE']	['S', '-', 'H']	[[(('test', 620), (-75.31503295898438, -48.827117919921875)), (('test', 625), (-74.77135467529297, 110.01182556152344)), (('test', 633), (-67.38463592529297, -45.21546173095703)), (('test', 640), (-56.15930938720703, -53.386749267578125)), (('test', 646), (-59.77608108520508, -41.21156311035156)), (('test', 651), (-60.93439865112305, -61.417354583740234)), (('test', 660), (-56.31193161010742, -44…
741	1dq3	A	265	C5		['VAL', 'ASN', 'LYS', 'ARG', 'LEU', 'ILE', 'GLU']	['S', '-', 'H']	[[(('test', 2177), (-84.62297058105469, -9.410600662231445)), (('test', 2184), (-81.12922668457031, 82.18473815917969)), (('test', 2192), (-47.78150939941406, -50.13509750366211)), (('test', 2201), (-59.161170959472656, -40.01893997192383)), (('test', 2212), (-67.49806213378906, -44.62657928466797)), (('test', 2220), (-63.237728118896484, -41.46567916870117)), (('test', 2228), (-60.20193099975586…
742	1dqn	A	108	C5	interface	['PHE', 'ASP', 'GLU', 'GLU', 'ASP', 'LEU', 'LYS']	['-', 'H']	[[(('test', 841), (-93.81433868408203, 164.7063446044922)), (('test', 852), (-74.50407409667969, 136.1901397705078)), (('test', 860), (-50.25415802001953, -46.44794845581055)), (('test', 869), (-64.31497192382812, -44.12674331665039)), (('test', 878), (-57.34080505371094, -48.42018127441406)), (('test', 886), (-61.37802505493164, -43.18391418457031)), (('test', 894), (-55.85513687133789, -51.1820…
743	1dqn	A	153	C5		['LYS', 'ASP', 'VAL', 'ASP', 'ALA', 'ILE', 'LYS']	['S', '-', 'H']	[[(('test', 1213), (-61.10857009887695, -46.19752883911133)), (('test', 1222), (-154.91830444335938, 97.33804321289062)), (('test', 1230), (-59.099815368652344, -47.22929000854492)), (('test', 1237), (-52.43974304199219, -46.35772705078125)), (('test', 1245), (-56.345638275146484, -42.66535186767578)), (('test', 1250), (-64.66492462158203, -46.319862365722656)), (('test', 1258), (-67.493797302246…
744	1dqs	A	44	C5		['THR', 'ASP', 'THR', 'ASN', 'ILE', 'GLY', 'SER']	['E', 'T', 'H']	[[(('test', 294), (-149.83299255371094, -175.8690948486328)), (('test', 301), (-112.83777618408203, 163.6712188720703)), (('test', 309), (-70.81681823730469, -13.367453575134277)), (('test', 316), (-71.50556945800781, -43.22029113769531)), (('test', 324), (-102.57709503173828, -16.617250442504883)), (('test', 332), (-57.63484191894531, -51.56422805786133)), (('test', 336), (-64.66087341308594, -1…
745	1dqs	A	331	C5		['LYS', 'ASP', 'ALA', 'ARG', 'ILE', 'ARG', 'LYS']	['T', '-', 'H']	[[(('test', 2374), (-97.2378921508789, 13.325422286987305)), (('test', 2383), (-44.29367446899414, 132.7803192138672)), (('test', 2391), (-63.03236770629883, -32.72051239013672)), (('test', 2396), (-68.21380615234375, -33.631351470947266)), (('test', 2407), (-68.2074203491211, -49.33384323120117)), (('test', 2415), (-59.71539306640625, -32.06254196166992)), (('test', 2426), (-64.89689636230469, -…
746	1dqu	A	400	C5		['PRO', 'ASP', 'TYR', 'LYS', 'GLN', 'ALA', 'LYS']	['-', 'H']	[[(('test', 3104), (-71.65082550048828, 100.8353271484375)), (('test', 3111), (-131.418212890625, 108.36080169677734)), (('test', 3119), (-58.75309753417969, -31.664548873901367)), (('test', 3131), (-74.39561462402344, -48.88294982910156)), (('test', 3140), (-54.730953216552734, -43.399837493896484)), (('test', 3149), (-64.37931060791016, -29.858827590942383)), (('test', 3154), (-80.0803298950195…
747	1drt	A	27	C5		['ALA', 'ASP', 'LEU', 'TYR', 'ALA', 'PHE', 'LEU']	['G', 'H']	[[(('test', 184), (-70.49710083007812, -24.723974227905273)), (('test', 189), (-163.26425170898438, 78.11402130126953)), (('test', 197), (-64.27597045898438, -37.88863754272461)), (('test', 205), (-60.94700622558594, -44.27106475830078)), (('test', 217), (-67.07052612304688, -37.26045227050781)), (('test', 222), (-66.14173126220703, -48.857025146484375)), (('test', 233), (-64.8378677368164, -36.9…
748	1ds6	A	122	C5		['ASP', 'ASP', 'LYS', 'ASP', 'THR', 'ILE', 'GLU']	['T', '-', 'H']	[[(('test', 941), (-94.21998596191406, -3.2319815158843994)), (('test', 949), (-68.22113037109375, 118.30696105957031)), (('test', 957), (-55.74497604370117, -49.99916458129883)), (('test', 966), (-62.76200866699219, -41.93012619018555)), (('test', 974), (-62.6664924621582, -44.86127853393555)), (('test', 981), (-61.53615951538086, -44.72779083251953)), (('test', 989), (-64.4132308959961, -38.978…
749	1ds6	B	42	C5	interface	['ASP', 'ASP', 'GLU', 'SER', 'LEU', 'ILE', 'LYS']	['T', '-', 'H']	[[(('test', 1664), (-100.21273040771484, -4.187269687652588)), (('test', 1672), (-82.73866271972656, 104.09919738769531)), (('test', 1680), (-54.31088638305664, -41.13937759399414)), (('test', 1689), (-72.62227630615234, -35.40614318847656)), (('test', 1695), (-71.65479278564453, -26.52772331237793)), (('test', 1703), (-68.9881820678711, -44.3466911315918)), (('test', 1711), (-65.9960708618164, -…
750	1dt6	A	191	C5		['LYS', 'ASP', 'GLU', 'GLU', 'PHE', 'LEU', 'LYS']	['T', '-', 'H']	[[(('test', 1249), (-108.58516693115234, -13.253621101379395)), (('test', 1258), (-60.98170471191406, 113.02169799804688)), (('test', 1266), (-44.678123474121094, -60.76856994628906)), (('test', 1275), (-51.22427749633789, -37.253665924072266)), (('test', 1284), (-67.07626342773438, -57.526798248291016)), (('test', 1295), (-51.0207633972168, -31.35255241394043)), (('test', 1303), (-70.59127807617…
751	1dt6	A	262	C5		['ARG', 'ASP', 'PHE', 'ILE', 'ASP', 'CYS', 'PHE']	['-', 'S', 'H']	[[(('test', 1747), (-113.14892578125, 14.995675086975098)), (('test', 1758), (176.15452575683594, 164.37240600585938)), (('test', 1766), (-30.637401580810547, -67.21583557128906)), (('test', 1777), (-45.63947677612305, -60.38754653930664)), (('test', 1785), (-47.454734802246094, -39.24197769165039)), (('test', 1793), (-68.85387420654297, -45.73823165893555)), (('test', 1799), (-59.22597885131836,…
752	1dth	A	15	C5		['ALA', 'ASP', 'HIS', 'ARG', 'VAL', 'PHE', 'MET']	['E', '-', 'H']	[[(('test', 109), (-96.58815002441406, 126.34822845458984)), (('test', 114), (-80.07460021972656, 168.6553497314453)), (('test', 122), (-53.343353271484375, -33.94217300415039)), (('test', 132), (-65.47869110107422, -33.90872573852539)), (('test', 141), (-73.3447265625, -39.31591033935547)), (('test', 148), (-60.581661224365234, -43.0853271484375)), (('test', 159), (-74.09331512451172, -17.743837…
753	1dtw	A	257	C5		['ASN', 'ASP', 'VAL', 'PHE', 'ALA', 'VAL', 'TYR']	['T', '-', 'H']	[[(('test', 1933), (-98.2530288696289, 9.534133911132812)), (('test', 1941), (-115.69026184082031, 102.55059051513672)), (('test', 1949), (-61.300537109375, -29.584400177001953)), (('test', 1956), (-73.56295776367188, -40.8835334777832)), (('test', 1967), (-66.13607788085938, -33.273948669433594)), (('test', 1972), (-73.72132873535156, -47.401119232177734)), (('test', 1979), (-55.67041778564453, …
754	1dtw	A	330	C5		['TRP', 'ASP', 'GLU', 'GLU', 'GLN', 'GLU', 'LYS']	['-', 'H']	[[(('test', 2435), (-165.3661651611328, 147.30111694335938)), (('test', 2449), (-137.1609344482422, 169.0396728515625)), (('test', 2457), (-60.15067672729492, -35.07860565185547)), (('test', 2466), (-67.46397399902344, -48.654075622558594)), (('test', 2475), (-57.45497131347656, -45.47482681274414)), (('test', 2484), (-60.147151947021484, -52.743709564208984)), (('test', 2493), (-48.0193977355957…
755	1dty	A	313	C5	interface	['GLY', 'ASN', 'PRO', 'LEU', 'ALA', 'CYS', 'ALA']	['T', '-', 'H']	[[(('test', 2406), (79.2547378540039, 23.335695266723633)), (('test', 2410), (-43.10004806518555, 104.58305358886719)), (('test', 2418), (-46.44083786010742, -44.5196418762207)), (('test', 2425), (-57.17531204223633, -54.838680267333984)), (('test', 2433), (-62.27302551269531, -47.79940414428711)), (('test', 2438), (-52.32930374145508, -36.5605354309082)), (('test', 2444), (-66.4983901977539, -43…
756	1dty	A	375	C5		['VAL', 'ASN', 'MET', 'ALA', 'ALA', 'LEU', 'GLN']	['B', '-', 'H']	[[(('test', 2859), (-71.03642272949219, 154.8527374267578)), (('test', 2866), (-88.37968444824219, 80.25919342041016)), (('test', 2874), (-37.086421966552734, -63.48308563232422)), (('test', 2882), (-53.35337448120117, -50.62257766723633)), (('test', 2887), (-64.4334487915039, -57.291419982910156)), (('test', 2892), (-51.98420715332031, -55.57306671142578)), (('test', 2900), (-48.61683654785156, …
757	1dtz	A	315	C5		['ILE', 'ASP', 'SER', 'GLY', 'LEU', 'TYR', 'LEU']	['-', 'H']	[[(('test', 2408), (-70.19918060302734, 125.03797912597656)), (('test', 2416), (-110.37061309814453, -167.5841827392578)), (('test', 2424), (-64.81564331054688, -34.72182846069336)), (('test', 2430), (-70.53775787353516, -39.81776428222656)), (('test', 2434), (-69.4214096069336, -37.31692123413086)), (('test', 2442), (-64.8765869140625, -39.422908782958984)), (('test', 2454), (-77.8148193359375, …
758	1dtz	A	395	C5		['LEU', 'ASP', 'GLY', 'GLY', 'TYR', 'ILE', 'TYR']	['E', '-', 'H']	[[(('test', 3011), (-128.6357879638672, 167.83880615234375)), (('test', 3019), (-87.53990173339844, 177.63247680664062)), (('test', 3027), (-63.121917724609375, -39.98859405517578)), (('test', 3031), (-56.5727653503418, -38.070579528808594)), (('test', 3035), (-90.33393096923828, -25.670862197875977)), (('test', 3047), (-59.17477035522461, -35.38951873779297)), (('test', 3055), (-66.0643920898437…
759	1dus	A	41	C5		['VAL', 'ASP', 'LYS', 'GLY', 'THR', 'LYS', 'ILE']	['-', 'H']	[[(('test', 289), (-82.27300262451172, 125.63269805908203)), (('test', 296), (-54.77848434448242, 134.74505615234375)), (('test', 304), (-58.313846588134766, -42.961082458496094)), (('test', 313), (-61.96780014038086, -45.47126007080078)), (('test', 317), (-60.481719970703125, -43.42259216308594)), (('test', 324), (-60.02662658691406, -42.065032958984375)), (('test', 333), (-64.7601547241211, -45…
760	1dus	A	86	C5		['ILE', 'ASN', 'ARG', 'ARG', 'ALA', 'ILE', 'LYS']	['S', '-', 'H']	[[(('test', 616), (-87.66690826416016, -18.820728302001953)), (('test', 624), (-81.40373992919922, 114.4946517944336)), (('test', 632), (-62.831485748291016, -31.763809204101562)), (('test', 643), (-68.06916809082031, -38.33140563964844)), (('test', 654), (-61.311485290527344, -47.130924224853516)), (('test', 659), (-54.68391799926758, -46.61676025390625)), (('test', 667), (-60.69624328613281, -4…
761	1duw	A	36	C5		['PHE', 'ASN', 'HIS', 'LEU', 'ALA', 'HIS', 'GLU']	['E', '-', 'H']	[[(('test', 215), (-97.62509155273438, 119.98165893554688)), (('test', 226), (-84.59358978271484, 89.00701904296875)), (('test', 234), (-60.08565139770508, -45.24477767944336)), (('test', 244), (-55.47652816772461, -55.57525634765625)), (('test', 252), (-58.96018600463867, -39.24699020385742)), (('test', 257), (-65.79788970947266, -51.4467658996582)), (('test', 267), (-62.17418670654297, -27.4360…
762	1duw	A	123	C5		['ARG', 'ASP', 'GLN', 'ALA', 'TRP', 'CYS', 'ALA']	['-', 'H']	[[(('test', 871), (48.695255279541016, 50.89281463623047)), (('test', 882), (-95.24418640136719, -167.84835815429688)), (('test', 890), (-55.0356330871582, -40.286399841308594)), (('test', 899), (-63.09737014770508, -34.50815963745117)), (('test', 904), (-69.28006744384766, -47.0380859375)), (('test', 918), (-59.06843948364258, -46.390869140625)), (('test', 924), (-62.43294143676758, -15.65979671…
763	1duw	A	211	C5		['GLY', 'ASP', 'LYS', 'LEU', 'ALA', 'GLU', 'ALA']	['T', '-', 'H']	[[(('test', 1560), (81.62242126464844, -3.6250405311584473)), (('test', 1564), (-69.71171569824219, 125.08319091796875)), (('test', 1572), (-75.4498519897461, -26.82904052734375)), (('test', 1581), (-68.37857055664062, -49.22563171386719)), (('test', 1589), (-57.97800064086914, -49.040618896484375)), (('test', 1594), (-62.21141052246094, -34.258949279785156)), (('test', 1603), (-68.07988739013672…
764	1duw	A	258	C5		['PRO', 'ASN', 'LEU', 'LYS', 'ALA', 'ALA', 'TYR']	['-', 'H']	[[(('test', 1913), (-57.76704788208008, 145.12051391601562)), (('test', 1920), (-74.58367156982422, 176.07394409179688)), (('test', 1928), (-57.481361389160156, -49.39326477050781)), (('test', 1936), (-54.41889190673828, -50.08644485473633)), (('test', 1945), (-66.54153442382812, -31.245769500732422)), (('test', 1950), (-62.05162048339844, -45.73268508911133)), (('test', 1955), (-66.2586212158203…
765	1dux	C	38	C5		['VAL', 'ASP', 'ALA', 'GLU', 'GLU', 'VAL', 'ALA']	['T', 'H']	[[(('test', 836), (-56.262977600097656, -42.7000617980957)), (('test', 843), (-126.42125701904297, 82.15174102783203)), (('test', 851), (-53.0744514465332, -43.44771957397461)), (('test', 856), (-69.36656188964844, -31.353792190551758)), (('test', 865), (-73.62803649902344, -41.103111267089844)), (('test', 874), (-61.15803909301758, -38.56349182128906)), (('test', 881), (-68.72075653076172, -43.2…
766	1dux	C	56	C5	interface	['MET', 'ASN', 'TYR', 'ASP', 'LYS', 'LEU', 'SER']	['-', 'H']	[[(('test', 994), (-82.05975341796875, 135.36573791503906)), (('test', 1002), (-128.927490234375, 177.47679138183594)), (('test', 1010), (-68.17539978027344, -31.392908096313477)), (('test', 1022), (-59.304073333740234, -39.54594802856445)), (('test', 1030), (-81.37198638916016, -39.184696197509766)), (('test', 1039), (-67.32282257080078, -41.03131103515625)), (('test', 1047), (-61.58021926879883…
767	1dve	A	174	C5		['ASP', 'ASN', 'PRO', 'THR', 'LYS', 'PHE', 'LYS']	['S', '-', 'H']	[[(('test', 1320), (-78.81978607177734, -23.336135864257812)), (('test', 1328), (-131.68692016601562, 90.2520523071289)), (('test', 1336), (-60.843719482421875, -33.96076965332031)), (('test', 1343), (-62.81600570678711, -49.66181182861328)), (('test', 1350), (-60.07621383666992, -48.168941497802734)), (('test', 1359), (-57.997596740722656, -41.97245407104492)), (('test', 1370), (-61.880928039550…
768	1dvp	A	55	C5		['PRO', 'ASN', 'PRO', 'HIS', 'SER', 'SER', 'CYS']	['S', 'H']	[[(('test', 427), (-68.21458435058594, -13.972672462463379)), (('test', 434), (-86.66544342041016, 133.95030212402344)), (('test', 442), (-65.73125457763672, -35.654701232910156)), (('test', 449), (-72.35803985595703, -48.78244400024414)), (('test', 459), (-58.66508102416992, -43.221946716308594)), (('test', 465), (-63.80192947387695, -42.73773193359375)), (('test', 471), (-73.27632141113281, -34…
769	1dw0	A	77	C5		['THR', 'ASP', 'SER', 'ALA', 'ARG', 'VAL', 'GLU']	['-', 'H']	[[(('test', 517), (-113.76146697998047, 9.004291534423828)), (('test', 524), (-130.53089904785156, 116.10643768310547)), (('test', 532), (-66.14251708984375, -41.61686325073242)), (('test', 538), (-65.56137084960938, -39.85468292236328)), (('test', 543), (-62.025917053222656, -40.445587158203125)), (('test', 558), (-62.549930572509766, -43.852088928222656)), (('test', 565), (-64.91082763671875, -…
770	1dw9	A	68	C5	interface	['LEU', 'ASP', 'GLU', 'ASP', 'SER', 'ILE', 'LEU']	['-', 'H']	[[(('test', 504), (-82.57440185546875, 149.91122436523438)), (('test', 512), (-81.55226135253906, 167.536865234375)), (('test', 520), (-61.0724983215332, -35.802268981933594)), (('test', 529), (-65.33338928222656, -38.56052780151367)), (('test', 537), (-66.01062774658203, -38.03805160522461)), (('test', 543), (-64.911376953125, -33.91299819946289)), (('test', 551), (-71.96424102783203, -41.664813…
771	1dw9	A	91	C5	interface	['THR', 'ASP', 'PRO', 'THR', 'MSE', 'TYR', 'ARG']	['-', 'S', 'H']	[[(('test', 689), (-101.3830795288086, -22.36651611328125)), (('test', 696), (-71.2376480102539, 134.4416961669922)), (('test', 704), (-57.490814208984375, -42.84697723388672)), (('test', 711), (-63.7481575012207, -44.73213577270508)), (('test', 718), (-69.9614486694336, -38.674468994140625)), (('test', 726), (-60.14113998413086, -39.75617980957031)), (('test', 738), (-55.313751220703125, -33.449…
772	1dxe	A	8	C5		['PRO', 'ASN', 'LYS', 'PHE', 'LYS', 'ALA', 'ALA']	['S', '-', 'H']	[[(('test', 28), (-73.3136215209961, 157.1991729736328)), (('test', 35), (-74.50609588623047, 104.24576568603516)), (('test', 43), (-64.3316650390625, -37.0436897277832)), (('test', 52), (-63.1238899230957, -47.77814865112305)), (('test', 63), (-56.45611572265625, -41.2542724609375)), (('test', 72), (-70.1095962524414, -43.32139205932617)), (('test', 77), (-57.863834381103516, -42.83445358276367)…
773	1dxh	A	256	C5		['VAL', 'ASN', 'MET', 'GLU', 'ILE', 'MET', 'LYS']	['B', '-', 'H']	[[(('test', 2035), (-91.69742584228516, 110.05351257324219)), (('test', 2042), (-126.7894058227539, -172.6058349609375)), (('test', 2050), (-63.03104782104492, -34.2594108581543)), (('test', 2058), (-62.372467041015625, -47.92692184448242)), (('test', 2067), (-64.41627502441406, -39.24390411376953)), (('test', 2075), (-61.6027946472168, -37.97264862060547)), (('test', 2083), (-72.03068542480469, …
774	1dxi	A	361	C5	interface	['PHE', 'ASP', 'VAL', 'ASP', 'ALA', 'ALA', 'ALA']	['-', 'H']	[[(('test', 2808), (-89.82434844970703, 138.68402099609375)), (('test', 2819), (-99.52837371826172, 88.25276184082031)), (('test', 2827), (-61.36921691894531, -27.18463897705078)), (('test', 2834), (-72.2828598022461, -38.83232116699219)), (('test', 2842), (-65.09676361083984, -57.55836486816406)), (('test', 2847), (-58.39061737060547, -33.665687561035156)), (('test', 2852), (-66.2784652709961, -…
775	1dxj	A	8	C5		['ILE', 'ASP', 'ALA', 'SER', 'LEU', 'PHE', 'ASP']	['S', '-', 'H']	[[(('test', 34), (-137.17034912109375, 115.69596099853516)), (('test', 42), (-93.59520721435547, 174.46286010742188)), (('test', 50), (-54.35039520263672, -37.31684494018555)), (('test', 55), (-66.55976104736328, -44.90534973144531)), (('test', 61), (-64.4957046508789, -42.14163589477539)), (('test', 69), (-56.7672119140625, -48.28722381591797)), (('test', 80), (-66.45140075683594, -34.2121734619…
776	1dxl	A	83	C5	interface	['ILE', 'ASP', 'LEU', 'ALA', 'ALA', 'MET', 'MET']	['E', '-', 'H']	[[(('test', 566), (-142.3924560546875, 109.22248077392578)), (('test', 574), (-85.60797882080078, 74.89017486572266)), (('test', 582), (-41.13504409790039, -43.29726791381836)), (('test', 590), (-50.61519241333008, -40.22214889526367)), (('test', 595), (-64.75482177734375, -61.7679557800293)), (('test', 600), (-37.36507797241211, -62.201759338378906)), (('test', 608), (-52.312442779541016, -24.58…
777	1dxl	A	217	C5		['MET', 'ASP', 'ALA', 'GLU', 'ILE', 'ARG', 'LYS']	['S', '-', 'H']	[[(('test', 1568), (-72.0674057006836, 142.82737731933594)), (('test', 1576), (-59.41825485229492, 120.13895416259766)), (('test', 1584), (-34.020206451416016, -69.05612182617188)), (('test', 1589), (-45.28657531738281, -48.51688766479492)), (('test', 1598), (-67.03360748291016, -49.29815673828125)), (('test', 1606), (-44.864768981933594, -61.56446838378906)), (('test', 1617), (-35.18395233154297…
778	1dxl	A	388	C5	interface	['ALA', 'ASN', 'SER', 'ARG', 'ALA', 'LYS', 'ALA']	['G', '-', 'H']	[[(('test', 2860), (-106.27134704589844, -7.406607627868652)), (('test', 2865), (-69.79805755615234, 119.30608367919922)), (('test', 2873), (-51.88212203979492, -53.97842025756836)), (('test', 2879), (-49.66908264160156, -60.49066925048828)), (('test', 2890), (-41.64510726928711, -73.71528625488281)), (('test', 2895), (-42.58013153076172, -46.73454284667969)), (('test', 2904), (-57.31280136108398…
779	1dxq	A	40	C5	interface	['SER', 'ASP', 'LEU', 'TYR', 'ALA', 'MET', 'ASN']	['E', 'H']	[[(('test', 303), (-130.1557159423828, 72.08860778808594)), (('test', 309), (-73.31059265136719, 94.01300811767578)), (('test', 317), (-51.171241760253906, -50.219871520996094)), (('test', 325), (-61.43016815185547, -42.38290786743164)), (('test', 337), (-60.849056243896484, -61.127994537353516)), (('test', 342), (-54.3648567199707, -11.15676212310791)), (('test', 350), (58.794281005859375, 36.06…
780	1dxr	H	11	C5	interface	['LEU', 'ASP', 'ILE', 'ALA', 'GLN', 'LEU', 'VAL']	['-', 'B', 'H']	[[(('test', 3105), (-103.26786041259766, 137.48623657226562)), (('test', 3113), (-138.15135192871094, 158.1348419189453)), (('test', 3121), (-48.84921646118164, -53.20958709716797)), (('test', 3129), (-58.168548583984375, -36.79718017578125)), (('test', 3134), (-63.59738540649414, -41.00039291381836)), (('test', 3143), (-69.54888153076172, -39.93336868286133)), (('test', 3151), (-64.1325531005859…
781	1dxr	H	106	C5		['GLY', 'ASN', 'PRO', 'LEU', 'VAL', 'ASP', 'ALA']	['S', '-', 'H']	[[(('test', 3881), (-122.78131103515625, -137.3101348876953)), (('test', 3885), (-95.1097183227539, 108.1724624633789)), (('test', 3893), (-62.24619674682617, -28.193815231323242)), (('test', 3900), (-70.62456512451172, -44.754905700683594)), (('test', 3908), (-78.55517578125, -39.07929992675781)), (('test', 3915), (-72.98223114013672, -11.709622383117676)), (('test', 3923), (55.01787567138672, 6…
782	1dxt	B	20	C5		['VAL', 'ASN', 'VAL', 'ASP', 'GLU', 'VAL', 'GLY']	['-', 'H']	[[(('test', 1317), (-82.19490051269531, 138.04737854003906)), (('test', 1324), (-92.95352172851562, 101.88069915771484)), (('test', 1332), (-57.040870666503906, -43.01458740234375)), (('test', 1339), (-65.25869750976562, -45.49070739746094)), (('test', 1347), (-65.21900177001953, -50.01859664916992)), (('test', 1356), (-64.16984558105469, -33.37190628051758)), (('test', 1363), (-61.72980880737305…
783	1dxx	A	103	C5		['GLY', 'ASN', 'HIS', 'LYS', 'LEU', 'THR', 'LEU']	['T', '-', 'H']	[[(('test', 736), (58.420658111572266, 70.41876983642578)), (('test', 740), (-101.91127014160156, 106.44937133789062)), (('test', 748), (-64.68143463134766, -34.840362548828125)), (('test', 758), (-63.79496383666992, -51.33580780029297)), (('test', 763), (-70.85566711425781, -26.330787658691406)), (('test', 771), (-71.21893310546875, -44.617671966552734)), (('test', 778), (-60.294273376464844, -3…
784	1dxx	A	135	C5	interface	['THR', 'ASN', 'SER', 'GLU', 'LYS', 'ILE', 'LEU']	['-', 'H']	[[(('test', 988), (-121.61344146728516, 142.34706115722656)), (('test', 995), (-100.61624908447266, 175.7383575439453)), (('test', 1003), (-67.70161437988281, -39.416683197021484)), (('test', 1009), (-52.31482696533203, -55.59059143066406)), (('test', 1018), (-63.104835510253906, -38.431941986083984)), (('test', 1024), (-66.713134765625, -42.77961349487305)), (('test', 1032), (-57.19453811645508,…
785	1dxx	A	224	C5	interface	['PRO', 'ASP', 'LYS', 'LYS', 'SER', 'ILE', 'LEU']	['-', 'H']	[[(('test', 1699), (-71.5482406616211, 152.93869018554688)), (('test', 1706), (-86.00025177001953, 118.9222412109375)), (('test', 1714), (-59.4721794128418, -55.478145599365234)), (('test', 1723), (-55.0037727355957, -45.83330535888672)), (('test', 1732), (-64.19281768798828, -40.08611297607422)), (('test', 1738), (-65.84090423583984, -48.288352966308594)), (('test', 1746), (-48.343406677246094, …
786	1dxy	A	83	C5		['ILE', 'ASP', 'MET', 'THR', 'ALA', 'MET', 'LYS']	['B', '-', 'H']	[[(('test', 660), (-111.96874237060547, 128.8936767578125)), (('test', 668), (-77.01116943359375, 87.725341796875)), (('test', 676), (-60.92703628540039, -42.41026306152344)), (('test', 684), (-61.41400146484375, -45.85509490966797)), (('test', 691), (-63.03168869018555, -38.89055252075195)), (('test', 696), (-63.569480895996094, -48.16958236694336)), (('test', 704), (-64.29759979248047, -38.8233…
787	1dxy	A	131	C5		['GLY', 'ASP', 'TYR', 'GLU', 'LYS', 'ALA', 'GLY']	['T', '-', 'H']	[[(('test', 1029), (78.59103393554688, 17.746416091918945)), (('test', 1033), (-109.45353698730469, 82.00008392333984)), (('test', 1041), (-60.41222381591797, -36.621826171875)), (('test', 1053), (-68.57381439208984, -45.599891662597656)), (('test', 1062), (-66.94415283203125, -29.94131851196289)), (('test', 1071), (-60.42653274536133, -20.699357986450195)), (('test', 1076), (-105.44720458984375,…
788	1dxy	A	216	C5		['ILE', 'ASN', 'GLU', 'ALA', 'ALA', 'PHE', 'ASN']	['B', '-', 'H']	[[(('test', 1691), (-99.40438079833984, 98.42259216308594)), (('test', 1699), (-124.75609588623047, -169.5560302734375)), (('test', 1707), (-51.22472381591797, -47.92085647583008)), (('test', 1716), (-59.34200668334961, -44.054534912109375)), (('test', 1721), (-60.4787483215332, -50.42448043823242)), (('test', 1726), (-57.152679443359375, -36.361961364746094)), (('test', 1737), (-66.8392715454101…
789	1dxy	A	239	C5		['ILE', 'ASP', 'THR', 'GLN', 'ALA', 'MET', 'LEU']	['B', '-', 'H']	[[(('test', 1863), (-117.9186019897461, 137.04421997070312)), (('test', 1871), (-76.33867645263672, 97.72296905517578)), (('test', 1879), (-57.13325500488281, -34.063045501708984)), (('test', 1886), (-64.617431640625, -51.170772552490234)), (('test', 1895), (-62.01476287841797, -36.2190055847168)), (('test', 1900), (-60.59077835083008, -49.17999267578125)), (('test', 1908), (-57.42844772338867, -…
790	1dxy	A	278	C5		['LYS', 'ASP', 'PRO', 'LEU', 'TRP', 'ASP', 'GLU']	['-', 'H']	[[(('test', 2160), (54.54823303222656, 37.34587860107422)), (('test', 2169), (-124.15035247802734, 103.43548583984375)), (('test', 2177), (-65.30162048339844, -28.658864974975586)), (('test', 2184), (-71.09297943115234, -46.73954772949219)), (('test', 2192), (-56.0921745300293, -51.719268798828125)), (('test', 2206), (-56.71237564086914, -40.344398498535156)), (('test', 2214), (-67.0197525024414,…
791	1dy6	A	131	C5		['SER', 'ASP', 'ASN', 'GLY', 'ALA', 'THR', 'ASN']	['-', 'H']	[[(('test', 815), (55.737972259521484, 28.30597686767578)), (('test', 821), (-55.032814025878906, 119.58653259277344)), (('test', 829), (-76.14926147460938, -33.02130889892578)), (('test', 837), (-66.23818969726562, -44.860816955566406)), (('test', 841), (-56.982666015625, -49.06656265258789)), (('test', 846), (-57.697059631347656, -57.6998405456543)), (('test', 853), (-65.21932220458984, -34.959…
792	1dy6	A	200	C5		['LEU', 'ASN', 'ALA', 'LYS', 'VAL', 'LYS', 'ALA']	['S', '-', 'H']	[[(('test', 1353), (-110.1517333984375, 142.79698181152344)), (('test', 1361), (-71.8416748046875, 161.55433654785156)), (('test', 1369), (-42.53297805786133, -40.910396575927734)), (('test', 1374), (-72.73686981201172, -45.393123626708984)), (('test', 1383), (-73.10184478759766, -32.79362869262695)), (('test', 1390), (-67.7363052368164, -33.08644485473633)), (('test', 1399), (-66.7311782836914, …
793	1dyl	A	152	C5		['ASP', 'ASN', 'ALA', 'ASP', 'LEU', 'ALA', 'LYS']	['S', 'H']	[[(('test', 242), (-75.93943786621094, 41.617191314697266)), (('test', 250), (-137.3661346435547, 117.92878723144531)), (('test', 258), (-44.960166931152344, -61.875831604003906)), (('test', 263), (-51.667930603027344, -46.74855041503906)), (('test', 271), (-64.94596099853516, -34.79334259033203)), (('test', 279), (-66.19961547851562, -39.9483642578125)), (('test', 284), (-70.94224548339844, -5.2…
794	1dys	A	14	C5	interface	['VAL', 'ASN', 'SER', 'ASP', 'TYR', 'SER', 'SER']	['-', 'H']	[[(('test', 76), (-63.47317886352539, 144.36746215820312)), (('test', 83), (-91.16248321533203, 111.8935775756836)), (('test', 91), (-67.1169204711914, -32.18100357055664)), (('test', 97), (-67.74079132080078, -47.1226921081543)), (('test', 105), (-59.015830993652344, -47.622833251953125)), (('test', 117), (-55.37993621826172, -37.31939697265625)), (('test', 124), (-64.89019775390625, -43.1446609…
795	1dys	A	33	C5		['GLY', 'ASP', 'GLN', 'THR', 'ASN', 'ALA', 'ALA']	['T', '-', 'H']	[[(('test', 234), (73.27362060546875, 11.888692855834961)), (('test', 238), (-88.3469467163086, 88.82537078857422)), (('test', 246), (-74.15032196044922, -34.996742248535156)), (('test', 255), (-59.44091796875, -49.75102615356445)), (('test', 262), (-77.14940643310547, -26.65927505493164)), (('test', 270), (-62.816253662109375, -38.72959899902344)), (('test', 275), (-68.06096649169922, -37.523956…
796	1dys	A	242	C5		['PRO', 'ASP', 'GLU', 'SER', 'ARG', 'TYR', 'ALA']	['S', 'H']	[[(('test', 1835), (-76.99726867675781, -4.162971496582031)), (('test', 1842), (-146.41542053222656, 165.22410583496094)), (('test', 1850), (-69.2716293334961, -30.394697189331055)), (('test', 1859), (-62.75566101074219, -44.05135726928711)), (('test', 1865), (-74.12350463867188, -29.02596092224121)), (('test', 1876), (-62.924434661865234, -45.428367614746094)), (('test', 1888), (-57.661876678466…
797	1dz3	A	11	C5		['ASP', 'ASN', 'ARG', 'GLU', 'LEU', 'VAL', 'SER']	['S', '-', 'H']	[[(('test', 59), (-94.8151626586914, 5.23719596862793)), (('test', 67), (-93.89422607421875, 108.0145492553711)), (('test', 75), (-62.591915130615234, -38.61128616333008)), (('test', 86), (-60.15540313720703, -44.16804122924805)), (('test', 95), (-65.50749969482422, -41.44628143310547)), (('test', 103), (-60.74363327026367, -39.97586441040039)), (('test', 110), (-63.75468063354492, -43.9705772399…
798	1dz3	A	36	C5		['TYR', 'ASN', 'GLY', 'GLN', 'ASP', 'CYS', 'LEU']	['S', 'H']	[[(('test', 254), (-111.37541198730469, 6.56252908706665)), (('test', 266), (-160.96156311035156, 165.50514221191406)), (('test', 274), (-61.31350326538086, -42.156639099121094)), (('test', 278), (-62.42680358886719, -42.239356994628906)), (('test', 287), (-69.05278015136719, -35.69233703613281)), (('test', 295), (-56.5844612121582, -44.857425689697266)), (('test', 301), (-65.68549346923828, -36.…
799	1dz3	A	62	C5		['LEU', 'ASP', 'GLY', 'LEU', 'ALA', 'VAL', 'LEU']	['S', '-', 'H']	[[(('test', 476), (-131.35043334960938, 100.40181732177734)), (('test', 484), (-88.35595703125, -178.7334442138672)), (('test', 492), (-65.84956359863281, -34.69965744018555)), (('test', 496), (-69.298828125, -35.165382385253906)), (('test', 504), (-68.4605484008789, -39.142250061035156)), (('test', 509), (-60.958194732666016, -45.504478454589844)), (('test', 516), (-61.177005767822266, -41.23078…
800	1dzr	A	32	C5	interface	['TYR', 'ASN', 'GLN', 'GLN', 'THR', 'PHE', 'GLU']	['E', 'H']	[[(('test', 243), (-160.01199340820312, 141.3994903564453)), (('test', 255), (-145.30328369140625, 116.37715148925781)), (('test', 263), (-54.160274505615234, -57.06903076171875)), (('test', 272), (-59.630584716796875, -45.11595916748047)), (('test', 281), (-59.809425354003906, -48.98008728027344)), (('test', 288), (-62.14869689941406, -40.100914001464844)), (('test', 299), (-65.77373504638672, -…
801	1dzu	P	163	C5		['VAL', 'ASN', 'LEU', 'GLU', 'LYS', 'ALA', 'LEU']	['S', 'H']	[[(('test', 1238), (-69.9150161743164, -21.384078979492188)), (('test', 1245), (-154.75279235839844, 171.2842559814453)), (('test', 1253), (-63.483821868896484, -38.81772232055664)), (('test', 1261), (-58.22064971923828, -49.762977600097656)), (('test', 1270), (-69.71443176269531, -32.46658706665039)), (('test', 1279), (-69.53900909423828, -40.646484375)), (('test', 1284), (-62.75320816040039, -4…
802	1e0t	A	39	C5		['GLY', 'ASP', 'TYR', 'ALA', 'GLU', 'HIS', 'GLY']	['S', '-', 'H']	[[(('test', 284), (67.4943618774414, -156.37071228027344)), (('test', 288), (-157.7364501953125, 165.54063415527344)), (('test', 296), (-52.209205627441406, -36.856136322021484)), (('test', 308), (-68.25247192382812, -42.40118408203125)), (('test', 313), (-66.21880340576172, -57.803001403808594)), (('test', 322), (-52.210472106933594, -46.01627731323242)), (('test', 332), (-63.85327911376953, -29…
803	1e0t	A	402	C5		['THR', 'ASN', 'GLU', 'LYS', 'THR', 'ALA', 'HIS']	['S', '-', 'H']	[[(('test', 2798), (-96.44226837158203, -22.978567123413086)), (('test', 2805), (-81.63130187988281, 115.20433807373047)), (('test', 2813), (-69.21754455566406, -37.29080581665039)), (('test', 2822), (-63.4293098449707, -41.74683380126953)), (('test', 2831), (-63.6912956237793, -41.80719757080078)), (('test', 2838), (-63.352298736572266, -45.16604995727539)), (('test', 2843), (-63.83833694458008,…
804	1e0v	A	27	C5		['SER', 'ASP', 'SER', 'THR', 'TYR', 'THR', 'SER']	['T', '-', 'H']	[[(('test', 173), (-99.73939514160156, 2.5030364990234375)), (('test', 179), (-93.85698699951172, 107.84575653076172)), (('test', 187), (-61.543766021728516, -32.57196807861328)), (('test', 193), (-66.66309356689453, -44.62977981567383)), (('test', 200), (-63.624183654785156, -50.999874114990234)), (('test', 212), (-65.38333892822266, -37.41401290893555)), (('test', 219), (-73.50066375732422, -41…
805	1.00E+19	A	138	C5		['TYR', 'ASP', 'GLU', 'GLU', 'THR', 'ALA', 'LYS']	['E', '-', 'H']	[[(('test', 1058), (-112.20376586914062, 169.5176239013672)), (('test', 1070), (-84.16596221923828, 171.54307556152344)), (('test', 1078), (-63.5883903503418, -43.76127624511719)), (('test', 1087), (-58.62721633911133, -44.811336517333984)), (('test', 1096), (-70.7985610961914, -41.55834197998047)), (('test', 1103), (-66.81465911865234, -36.188724517822266)), (('test', 1108), (-79.47454833984375,…
806	1.00E+19	A	214	C5		['ILE', 'ASP', 'LYS', 'ASP', 'LEU', 'ALA', 'GLY']	['-', 'H']	[[(('test', 1647), (-114.5030517578125, 126.37348175048828)), (('test', 1655), (-57.7894401550293, 124.16256713867188)), (('test', 1663), (-70.28252410888672, -19.63328742980957)), (('test', 1677), (-85.162841796875, -39.4811897277832)), (('test', 1685), (-65.02044677734375, -37.65678787231445)), (('test', 1693), (-70.50788879394531, -29.911115646362305)), (('test', 1698), (-64.32324981689453, -4…
807	1e1c	A	530	C5		['ARG', 'ASN', 'LEU', 'LEU', 'LYS', 'LEU', 'CYS']	['G', '-', 'H']	[[(('test', 4057), (-104.39012908935547, 9.000123023986816)), (('test', 4068), (-60.04187774658203, 133.58782958984375)), (('test', 4076), (-58.92118835449219, -40.96376037597656)), (('test', 4084), (-66.4853744506836, -41.59178161621094)), (('test', 4092), (-59.418643951416016, -56.86186218261719)), (('test', 4101), (-57.29606628417969, -44.62197494506836)), (('test', 4109), (-55.21411895751953,…
808	1e1c	B	171	C5		['TYR', 'ASP', 'GLN', 'GLY', 'ALA', 'ALA', 'ALA']	['S', '-', 'H']	[[(('test', 7317), (-111.31770324707031, -23.11058235168457)), (('test', 7329), (-155.6262969970703, 77.24655151367188)), (('test', 7337), (-55.26156234741211, -52.137386322021484)), (('test', 7346), (-55.12797164916992, -45.600643157958984)), (('test', 7350), (-61.74154281616211, -46.90015411376953)), (('test', 7355), (-64.98912811279297, -44.95724105834961)), (('test', 7360), (-55.4340553283691…
809	1e1c	B	200	C5		['LEU', 'ASP', 'PRO', 'ILE', 'GLY', 'PHE', 'ALA']	['E', '-', 'H']	[[(('test', 7532), (-59.84515380859375, 130.938232421875)), (('test', 7540), (-164.1387176513672, 79.173828125)), (('test', 7548), (-63.8193359375, -44.901702880859375)), (('test', 7555), (-60.78671646118164, -48.67771911621094)), (('test', 7563), (-52.395042419433594, -53.069786071777344)), (('test', 7567), (-50.098148345947266, -56.34086990356445)), (('test', 7578), (-48.64582443237305, -57.639…
810	1e1c	B	289	C5	interface	['HIS', 'ASP', 'GLN', 'PHE', 'LEU', 'THR', 'ILE']	['S', '-', 'H']	[[(('test', 8194), (-77.63668060302734, -22.622413635253906)), (('test', 8204), (-83.63821411132812, 113.18323516845703)), (('test', 8212), (-62.55586624145508, -49.85790252685547)), (('test', 8221), (-81.62098693847656, -26.335166931152344)), (('test', 8232), (-71.37091064453125, -43.24875259399414)), (('test', 8240), (-57.72793197631836, -54.06804275512695)), (('test', 8247), (-58.6119766235351…
811	1e1d	A	141	C5		['GLU', 'ASN', 'GLU', 'ASP', 'VAL', 'ARG', 'SER']	['-', 'S', 'H']	[[(('test', 1073), (-79.7021484375, -37.25453186035156)), (('test', 1082), (-75.98521423339844, 118.69367218017578)), (('test', 1090), (-61.716880798339844, -31.54657745361328)), (('test', 1099), (-79.60945129394531, -36.00910186767578)), (('test', 1107), (-66.47931671142578, -43.357627868652344)), (('test', 1114), (-54.39513397216797, -48.92061233520508)), (('test', 1125), (-62.182247161865234, …
812	1e1h	B	274	C5		['ILE', 'ASP', 'SER', 'LEU', 'GLN', 'GLU', 'ASN']	['S', '-', 'H']	[[(('test', 2256), (-89.61151885986328, 118.18272399902344)), (('test', 2264), (-73.03341674804688, 155.86390686035156)), (('test', 2272), (-48.57078170776367, -43.55390167236328)), (('test', 2278), (-56.053504943847656, -54.37803649902344)), (('test', 2286), (-62.31376266479492, -39.380760192871094)), (('test', 2295), (-57.33539581298828, -45.98866271972656)), (('test', 2304), (-67.031982421875,…
813	1e1h	B	333	C5		['VAL', 'ASP', 'LYS', 'LEU', 'LYS', 'PHE', 'ASP']	['-', 'H']	[[(('test', 2740), (-100.0076904296875, 116.06352996826172)), (('test', 2747), (-79.89913940429688, 126.20085906982422)), (('test', 2755), (-55.22943115234375, -42.34511184692383)), (('test', 2764), (-73.9928207397461, -34.331844329833984)), (('test', 2772), (-68.93583679199219, -37.52162551879883)), (('test', 2781), (-62.385765075683594, -52.047611236572266)), (('test', 2792), (-53.8170700073242…
814	1.00E+20	A	120	C5		['ASP', 'ASN', 'LEU', 'LEU', 'THR', 'CYS', 'ILE']	['S', 'H']	[[(('test', 787), (-123.96517181396484, 10.061984062194824)), (('test', 795), (-161.28543090820312, 178.3089141845703)), (('test', 803), (-57.64960479736328, -47.46686935424805)), (('test', 811), (-62.152774810791016, -52.01995849609375)), (('test', 819), (-69.85797119140625, -28.481332778930664)), (('test', 826), (-71.63227081298828, -32.94220733642578)), (('test', 832), (-62.95051956176758, -43…
815	1.00E+25	A	131	C5		['SER', 'ASP', 'ASN', 'VAL', 'ALA', 'CYS', 'ASP']	['-', 'H']	[[(('test', 893), (54.31459045410156, 35.67375183105469)), (('test', 899), (-64.93560791015625, 123.97142028808594)), (('test', 907), (-76.53077697753906, -32.8848991394043)), (('test', 915), (-72.81822967529297, -43.446834564208984)), (('test', 922), (-58.69355773925781, -41.784603118896484)), (('test', 927), (-56.58912658691406, -51.323036193847656)), (('test', 933), (-69.0425033569336, -31.451…
816	1.00E+25	A	165	C5		['ALA', 'ASN', 'GLU', 'ALA', 'GLN', 'MET', 'HIS']	['-', 'H']	[[(('test', 1142), (-133.80682373046875, 154.21798706054688)), (('test', 1147), (-95.89351654052734, -176.45889282226562)), (('test', 1155), (-63.69268798828125, -41.91481018066406)), (('test', 1164), (-57.71284484863281, -49.43255615234375)), (('test', 1169), (-63.7725830078125, -35.88755416870117)), (('test', 1178), (-71.15641784667969, -25.490543365478516)), (('test', 1186), (-78.6447143554687…
817	1e2a	A	2	C5	interface	['MET', 'ASN', 'ARG', 'GLU', 'GLU', 'MET', 'THR']	['-', 'H']	[[(('test', 10), (-88.97686767578125, 169.03851318359375)), (('test', 18), (-55.40178680419922, -45.664554595947266)), (('test', 29), (-55.40351867675781, -43.28425598144531)), (('test', 38), (-65.51322174072266, -42.390506744384766)), (('test', 47), (-61.7900390625, -36.97511291503906)), (('test', 55), (-68.1034164428711, -39.38693618774414))]]
[truncated: 68,368 more rows]
