# Supplementary material for: Bioinformatics leading to conveniently accessible, helix enforcing, bicyclic ASX motif mimics (BAMMs)
Source: Nat Commun. 2024 May 17;15:4217. doi: 10.1038/s41467-024-48323-z (PMC11101637; doi:10.1038/s41467-024-48323-z)
Supplement: Supplementary file 4 — Supplementary Data 1 - 3 [file 41467_2024_48323_MOESM4_ESM.zip › Supplementary Data 3.csv]

PDB ID	Chain ID	Starting Residue ID	surface?	residues from N' to N5 in ASX motifs	[N', N3, N4]	hydrophobic patterns	Secondary strcutures in ASX motifs	deihdral angles
169l	A	2	surface	['MET', 'ASN', 'ILE', 'PHE', 'GLU', 'MET', 'LEU']	['MET', 'GLU', 'MET']	0, 1	['-', 'T', 'H']	[[(('test', 10), (171.91604614257812, 153.7487030029297)), (('test', 18), (-42.272552490234375, -27.658573150634766)), (('test', 26), (-73.65032958984375, -49.365501403808594)), (('test', 37), (-60.52777862548828, -43.93696594238281)), (('test', 46), (-62.30891799926758, -16.733551025390625)), (('test', 54), (-100.48695373535156, -29.83257293701172))]]
189l	A	2		['MET', 'ASN', 'LEU', 'PHE', 'GLU', 'MET', 'LEU']	['MET', 'GLU', 'MET']	0, 1	['-', 'H']	[[(('test', 10), (-148.75889587402344, 165.3850555419922)), (('test', 18), (-59.741477966308594, -35.449546813964844)), (('test', 26), (-67.86922454833984, -47.71992492675781)), (('test', 37), (-61.61342239379883, -50.60801696777344)), (('test', 46), (-47.594181060791016, -61.56852722167969)), (('test', 54), (-60.289695739746094, -36.0135612487793))]]
192l	A	2		['MET', 'ASN', 'ILE', 'PHE', 'GLU', 'MET', 'LEU']	['MET', 'GLU', 'MET']	0, 0	['-', 'H']	[[(('test', 10), (-146.43731689453125, 175.22259521484375)), (('test', 18), (-57.6518440246582, -35.68988037109375)), (('test', 26), (-69.8497543334961, -42.4443473815918)), (('test', 37), (-72.6641845703125, -32.6663932800293)), (('test', 46), (-65.0922622680664, -44.456336975097656)), (('test', 54), (-73.65949249267578, -33.05638122558594))]]
19hc	A	258		['PRO', 'ASN', 'LEU', 'MET', 'ALA', 'ALA', 'TYR']	['PRO', 'ALA', 'ALA']	1, 1	['-', 'H']	[[(('test', 1943), (-64.94220733642578, 148.68045043945312)), (('test', 1950), (-66.91663360595703, 168.0467529296875)), (('test', 1958), (-60.888484954833984, -40.30653762817383)), (('test', 1966), (-60.46977615356445, -46.02569580078125)), (('test', 1974), (-66.18473815917969, -33.26729202270508)), (('test', 1979), (-59.982784271240234, -49.25349807739258)), (('test', 1984), (-64.5166244506836,…
1a05	A	163	surface	['TYR', 'ASP', 'GLU', 'ASP', 'GLU', 'ILE', 'ARG']	['TYR', 'GLU', 'ILE']	1, 1	['E', 'H']	[[(('test', 1207), (-157.3834686279297, 136.83236694335938)), (('test', 1219), (-106.42598724365234, 166.62887573242188)), (('test', 1227), (-58.427303314208984, -25.063766479492188)), (('test', 1236), (-75.98588562011719, -37.7401237487793)), (('test', 1244), (-66.56849670410156, -40.84248352050781)), (('test', 1253), (-68.97224426269531, -40.723846435546875)), (('test', 1261), (-63.992710113525…
1a0c	A	245	surface	['PHE', 'ASP', 'VAL', 'ALA', 'ASN', 'VAL', 'LEU']	['PHE', 'ASN', 'VAL']	0, 1	['-', 'S', 'H']	[[(('test', 1963), (-52.794273376464844, -46.48760986328125)), (('test', 1974), (-160.0531005859375, -178.65142822265625)), (('test', 1982), (-57.7283821105957, -46.45346450805664)), (('test', 1989), (-59.70101547241211, -44.3466796875)), (('test', 1994), (-56.222293853759766, -46.614601135253906)), (('test', 2002), (-61.69012451171875, -45.679473876953125)), (('test', 2009), (-61.45309829711914,…
1a0c	A	403	surface	['ALA', 'ASP', 'PHE', 'ARG', 'SER', 'LEU', 'GLU']	['ALA', 'SER', 'LEU']	1, 0	['-', 'H']	[[(('test', 3213), (-83.9100112915039, 154.4757080078125)), (('test', 3218), (-147.56582641601562, 179.1003875732422)), (('test', 3226), (-55.572296142578125, -40.316715240478516)), (('test', 3237), (-65.5220718383789, -48.935672760009766)), (('test', 3248), (-66.0384750366211, -40.05493927001953)), (('test', 3254), (-64.8331069946289, -36.76457595825195)), (('test', 3262), (-63.99888610839844, -…
1a0d	A	401	surface	['ALA', 'ASP', 'PHE', 'HIS', 'LYS', 'LEU', 'GLU']	['ALA', 'LYS', 'LEU']	1, 0	['-', 'H']	[[(('test', 3190), (-114.56328582763672, 151.4047393798828)), (('test', 3195), (-140.24208068847656, 177.08555603027344)), (('test', 3203), (-56.9208984375, -29.943973541259766)), (('test', 3214), (-64.9897232055664, -54.854522705078125)), (('test', 3224), (-64.71343231201172, -43.257755279541016)), (('test', 3233), (-61.6463508605957, -43.191802978515625)), (('test', 3241), (-65.15293884277344, …
1a0e	A	245		['PHE', 'ASP', 'VAL', 'ALA', 'THR', 'ALA', 'TYR']	['PHE', 'THR', 'ALA']	0, 1	['-', 'S', 'H']	[[(('test', 1955), (-53.584835052490234, -44.29261779785156)), (('test', 1966), (-164.9964141845703, -179.0603790283203)), (('test', 1974), (-47.59359359741211, -58.16904830932617)), (('test', 1981), (-58.620140075683594, -43.97639465332031)), (('test', 1986), (-64.62226104736328, -49.432159423828125)), (('test', 1993), (-61.78568649291992, -43.119651794433594)), (('test', 1998), (-56.55289459228…
1a0e	A	403		['VAL', 'ASP', 'PHE', 'GLU', 'LYS', 'LEU', 'GLU']	['VAL', 'LYS', 'LEU']	1, 1	['-', 'H']	[[(('test', 3184), (-94.33191680908203, 157.69061279296875)), (('test', 3191), (-139.83480834960938, 179.48565673828125)), (('test', 3199), (-59.01006317138672, -43.054298400878906)), (('test', 3210), (-61.735107421875, -49.77471160888672)), (('test', 3219), (-63.93135452270508, -32.84972381591797)), (('test', 3224), (-72.2216796875, -35.048885345458984)), (('test', 3232), (-64.50556182861328, -4…
1a0i	A	200		['TYR', 'ASP', 'MET', 'VAL', 'GLU', 'LEU', 'GLN']	['TYR', 'GLU', 'LEU']	0, 0	['S', 'H']	[[(('test', 1568), (-101.74250030517578, -17.63300323486328)), (('test', 1580), (-143.58470153808594, 171.3678436279297)), (('test', 1588), (-68.22659301757812, -25.738056182861328)), (('test', 1596), (-71.28654479980469, -45.63314437866211)), (('test', 1603), (-55.86103439331055, -39.29837417602539)), (('test', 1612), (-62.230445861816406, -49.97046661376953)), (('test', 1620), (-61.559574127197…
1a1v	A	543		['ILE', 'ASP', 'ALA', 'HIS', 'PHE', 'LEU', 'SER']	['ILE', 'PHE', 'LEU']	1, 0	['-', 'H']	[[(('test', 3118), (-83.0923080444336, 160.06822204589844)), (('test', 3127), (-83.72464752197266, 118.95708465576172)), (('test', 3136), (-60.347991943359375, -34.28647232055664)), (('test', 3142), (-68.52246856689453, -40.21869659423828)), (('test', 3155), (-65.79609680175781, -42.563045501708984)), (('test', 3167), (-56.12977981567383, -48.034950256347656)), (('test', 3176), (-62.3512115478515…
1a1w	A	2		['MET', 'ASP', 'PRO', 'PHE', 'LEU', 'VAL', 'LEU']	['MET', 'LEU', 'VAL']	0, 0	['-', 'H']	[[(('test', 21), (-175.60658264160156, 82.44805145263672)), (('test', 33), (-46.67852020263672, -41.50021743774414)), (('test', 47), (-64.71060180664062, -42.88573455810547)), (('test', 67), (-54.6677131652832, -45.742183685302734)), (('test', 86), (-63.72077560424805, -33.072235107421875)), (('test', 102), (-66.45697784423828, -27.750253677368164))]]
1a2o	A	37		['PRO', 'ASP', 'PRO', 'LEU', 'VAL', 'ALA', 'ARG']	['PRO', 'VAL', 'ALA']	0, 1	['S', 'H']	[[(('test', 270), (-81.46436309814453, -18.91514778137207)), (('test', 277), (-155.63160705566406, 167.02066040039062)), (('test', 285), (-60.1385383605957, -9.80204963684082)), (('test', 292), (-89.7275390625, -43.19489669799805)), (('test', 300), (-75.37550354003906, -29.366363525390625)), (('test', 307), (-64.92249298095703, -41.27616882324219)), (('test', 312), (-58.43257522583008, -45.142810…
1a2x	A	71		['ILE', 'ASP', 'PHE', 'GLU', 'GLU', 'PHE', 'LEU']	['ILE', 'GLU', 'PHE']	1, 1	['E', 'H']	[[(('test', 516), (-148.7010040283203, 145.01573181152344)), (('test', 524), (-86.54383087158203, 179.44927978515625)), (('test', 532), (-74.46792602539062, -33.87025451660156)), (('test', 543), (-71.25296020507812, -30.308687210083008)), (('test', 552), (-73.99011993408203, -41.8704833984375)), (('test', 561), (-56.89601516723633, -49.11423110961914)), (('test', 572), (-55.00116729736328, -73.56…
1a2x	A	111	surface	['ILE', 'ASP', 'ALA', 'GLU', 'GLU', 'LEU', 'ALA']	['ILE', 'GLU', 'LEU']	1, 1	['E', 'H']	[[(('test', 849), (-127.96257019042969, 122.08378601074219)), (('test', 857), (-111.74276733398438, 155.32069396972656)), (('test', 865), (-24.372560501098633, -55.46712112426758)), (('test', 870), (-63.32857131958008, -45.002811431884766)), (('test', 879), (-59.927555084228516, -36.6458625793457)), (('test', 888), (-57.37085723876953, -53.91986846923828)), (('test', 896), (-67.1405258178711, -22…
1a40	A	96		['LEU', 'ASP', 'GLY', 'LYS', 'THR', 'LEU', 'GLY']	['LEU', 'THR', 'LEU']	1, 1	['E', '-', 'H']	[[(('test', 683), (-128.88198852539062, 151.87425231933594)), (('test', 691), (-111.49691772460938, 173.40992736816406)), (('test', 699), (-59.82844161987305, -45.88505554199219)), (('test', 703), (-62.36623001098633, -45.07833480834961)), (('test', 712), (-68.86363220214844, -38.495758056640625)), (('test', 719), (-60.4830322265625, -46.09330368041992)), (('test', 727), (-60.93318176269531, -40.…
1a4z	A	282	surface	['ALA', 'ASP', 'MET', 'ASP', 'TRP', 'ALA', 'VAL']	['ALA', 'TRP', 'ALA']	1, 0	['S', '-', 'H']	[[(('test', 2105), (-67.5030746459961, 143.07936096191406)), (('test', 2110), (-71.29122161865234, 117.7590560913086)), (('test', 2118), (-52.40662384033203, -60.20851516723633)), (('test', 2126), (-45.44011306762695, -50.62113571166992)), (('test', 2134), (-68.29772186279297, -52.089847564697266)), (('test', 2148), (-55.489620208740234, -36.74467086791992)), (('test', 2153), (-73.07343292236328,…
1a4z	A	346		['VAL', 'ASP', 'GLU', 'THR', 'GLN', 'PHE', 'LYS']	['VAL', 'GLN', 'PHE']	0, 1	['S', '-', 'H']	[[(('test', 2610), (-27.845476150512695, -45.151519775390625)), (('test', 2617), (-161.11802673339844, 161.7273406982422)), (('test', 2625), (-50.42583465576172, -40.760902404785156)), (('test', 2634), (-60.329803466796875, -39.787567138671875)), (('test', 2641), (-72.57184600830078, -36.48535919189453)), (('test', 2650), (-55.53925323486328, -58.49191665649414)), (('test', 2661), (-60.9962387084…
1a59	A	59		['PRO', 'ASN', 'ASP', 'SER', 'GLU', 'LEU', 'LYS']	['PRO', 'GLU', 'LEU']	1, 1	['-', 'H']	[[(('test', 432), (-75.53711700439453, 143.26600646972656)), (('test', 439), (-81.61937713623047, 176.44476318359375)), (('test', 447), (-51.393768310546875, -48.93325424194336)), (('test', 455), (-66.67267608642578, -40.897735595703125)), (('test', 461), (-64.42247772216797, -40.2180290222168)), (('test', 470), (-66.51016235351562, -37.80381393432617)), (('test', 478), (-62.890907287597656, -47.…
1a59	A	204		['ALA', 'ASP', 'LEU', 'HIS', 'SER', 'ALA', 'VAL']	['ALA', 'SER', 'ALA']	0, 1	['-', 'H']	[[(('test', 1566), (-76.26742553710938, 160.4937286376953)), (('test', 1571), (-69.78397369384766, 166.2523193359375)), (('test', 1579), (-54.8046989440918, -48.23493194580078)), (('test', 1587), (-63.48347854614258, -34.333290100097656)), (('test', 1597), (-63.94681167602539, -43.709632873535156)), (('test', 1603), (-63.170738220214844, -47.71390151977539)), (('test', 1608), (-63.38132858276367,…
1a5z	A	55		['VAL', 'ASP', 'LYS', 'LYS', 'ARG', 'ALA', 'GLU']	['VAL', 'ARG', 'ALA']	0, 0	['S', 'H']	[[(('test', 239), (-65.72267150878906, -27.296159744262695)), (('test', 246), (-95.1468734741211, 83.21044921875)), (('test', 254), (-56.94564437866211, -37.523441314697266)), (('test', 263), (-58.92705535888672, -43.8641471862793)), (('test', 272), (-66.76143646240234, -48.27052688598633)), (('test', 283), (-57.83805465698242, -39.30184555053711)), (('test', 288), (-66.2413330078125, -44.8492889…
1a5z	A	308		['LEU', 'ASN', 'GLU', 'GLU', 'GLU', 'LEU', 'GLU']	['LEU', 'GLU', 'LEU']	1, 1	['-', 'H']	[[(('test', 2198), (-81.92493438720703, 133.18063354492188)), (('test', 2206), (-67.83263397216797, -176.6912078857422)), (('test', 2214), (-59.85274887084961, -58.289737701416016)), (('test', 2223), (-62.11236572265625, -34.27133560180664)), (('test', 2232), (-68.57635498046875, -40.14067459106445)), (('test', 2241), (-63.451194763183594, -36.809627532958984)), (('test', 2249), (-71.955726623535…
1a6r	A	6		['ILE', 'ASP', 'ILE', 'SER', 'LYS', 'ILE', 'ASN']	['ILE', 'LYS', 'ILE']	1, 0	['-', 'H']	[[(('test', 61), (-86.09709167480469, 120.64873504638672)), (('test', 69), (-100.97777557373047, 130.81114196777344)), (('test', 77), (-65.44688415527344, -40.418148040771484)), (('test', 85), (-64.9149398803711, -43.4501953125)), (('test', 91), (-57.70148468017578, -51.33427429199219)), (('test', 100), (-66.35214233398438, -32.943016052246094)), (('test', 108), (-72.8554916381836, -31.2563381195…
1a6r	A	303		['VAL', 'ASP', 'ASN', 'GLU', 'THR', 'LEU', 'SER']	['VAL', 'THR', 'LEU']	1, 1	['-', 'H']	[[(('test', 2468), (-136.86093139648438, 152.45155334472656)), (('test', 2475), (-78.21382141113281, 157.40377807617188)), (('test', 2483), (-55.08373260498047, -36.94611358642578)), (('test', 2491), (-62.564456939697266, -37.868202209472656)), (('test', 2500), (-74.48045349121094, -43.02932357788086)), (('test', 2507), (-57.69342041015625, -45.26509475708008)), (('test', 2515), (-62.387844085693…
1a70	A	65		['LEU', 'ASP', 'ASP', 'ASP', 'GLN', 'ILE', 'ASP']	['LEU', 'GLN', 'ILE']	1, 1	['S', '-', 'H']	[[(('test', 468), (-76.37908935546875, 146.85220336914062)), (('test', 476), (-83.77406311035156, 164.1935272216797)), (('test', 484), (-53.441898345947266, -35.46508026123047)), (('test', 492), (-65.09678649902344, -44.99833679199219)), (('test', 500), (-62.83994674682617, -42.08899688720703)), (('test', 509), (-59.84248352050781, -46.40134048461914)), (('test', 517), (-57.332035064697266, -38.4…
1a75	B	8	surface	['ALA', 'ASP', 'ALA', 'ASP', 'CYS', 'ALA', 'ALA']	['ALA', 'CYS', 'ALA']	0, 0	['-', 'H']	[[(('test', 958), (-67.22207641601562, 149.51788330078125)), (('test', 963), (-161.6416015625, -179.63792419433594)), (('test', 971), (-56.673213958740234, -54.04875946044922)), (('test', 976), (-64.2158432006836, -52.46271896362305)), (('test', 984), (-67.28050231933594, -33.243865966796875)), (('test', 990), (-64.19043731689453, -38.61619186401367)), (('test', 995), (-68.45796203613281, -30.809…
1a76	A	27		['ILE', 'ASP', 'GLY', 'MET', 'ASN', 'ALA', 'LEU']	['ILE', 'ASN', 'ALA']	1, 0	['E', 'H']	[[(('test', 189), (-90.1760482788086, 128.0672149658203)), (('test', 197), (-72.2427978515625, 97.47354888916016)), (('test', 205), (-51.19304275512695, -55.10615921020508)), (('test', 209), (-65.16876220703125, -36.870277404785156)), (('test', 217), (-62.59757614135742, -41.65437316894531)), (('test', 225), (-63.772586822509766, -46.55929183959961)), (('test', 230), (-59.552364349365234, -45.482…
1a76	A	282		['PRO', 'ASP', 'LYS', 'GLU', 'GLY', 'ILE', 'ILE']	['PRO', 'GLY', 'ILE']	1, 0	['-', 'H']	[[(('test', 2245), (-73.99413299560547, 143.27207946777344)), (('test', 2252), (-86.1604232788086, 89.52142333984375)), (('test', 2260), (-51.24161911010742, -44.96479034423828)), (('test', 2269), (-65.2865982055664, -45.536312103271484)), (('test', 2278), (-64.54534912109375, -36.55946731567383)), (('test', 2282), (-66.26449584960938, -43.633079528808594)), (('test', 2290), (-60.137901306152344,…
1a76	A	297		['PHE', 'ASN', 'TYR', 'ASP', 'ARG', 'VAL', 'LYS']	['PHE', 'ARG', 'VAL']	1, 0	['-', 'H']	[[(('test', 2366), (-73.45774841308594, 159.6337127685547)), (('test', 2377), (-70.642822265625, 124.01547241210938)), (('test', 2385), (-55.44707107543945, -55.184566497802734)), (('test', 2397), (-49.69800567626953, -53.01642608642578)), (('test', 2405), (-60.0130729675293, -45.69236373901367)), (('test', 2416), (-64.37715911865234, -47.65891647338867)), (('test', 2423), (-52.82648468017578, -5…
1a79	A	23		['PHE', 'ASP', 'LYS', 'ASN', 'GLY', 'ILE', 'SER']	['PHE', 'GLY', 'ILE']	0, 0	['-', 'H']	[[(('test', 105), (-100.65049743652344, -30.722829818725586)), (('test', 116), (-48.952247619628906, 110.50406646728516)), (('test', 124), (-49.56169128417969, -34.278316497802734)), (('test', 133), (-74.54434204101562, -49.153053283691406)), (('test', 141), (-54.8221549987793, -34.4967041015625)), (('test', 145), (-64.23930358886719, -29.159881591796875)), (('test', 153), (-81.11591339111328, -4…
1a7d	A	92		['VAL', 'ASP', 'ALA', 'LYS', 'ASN', 'VAL', 'ASP']	['VAL', 'ASN', 'VAL']	1, 1	['-', 'H']	[[(('test', 892), (-71.29464721679688, 129.99716186523438)), (('test', 900), (-68.78076934814453, 162.4378662109375)), (('test', 909), (-60.46195983886719, -33.96206283569336)), (('test', 915), (-61.54849624633789, -45.89988708496094)), (('test', 928), (-74.96549224853516, -33.68000411987305)), (('test', 939), (-62.788719177246094, -43.9345817565918)), (('test', 947), (-62.52021026611328, -39.815…
1a87	A	169		['TYR', 'ASN', 'ASN', 'LYS', 'LEU', 'VAL', 'LYS']	['TYR', 'LEU', 'VAL']	1, 1	['-', 'H']	[[(('test', 611), (-52.92981719970703, 150.86553955078125)), (('test', 623), (-79.28961944580078, 136.97682189941406)), (('test', 631), (-45.32774353027344, -54.07431411743164)), (('test', 639), (-45.43965148925781, -43.0430908203125)), (('test', 648), (-54.73067855834961, -55.133724212646484)), (('test', 656), (-56.3246955871582, -56.13608169555664)), (('test', 663), (-47.5057373046875, -50.2189…
1a87	A	274		['VAL', 'ASN', 'ALA', 'LYS', 'ASP', 'MET', 'ALA']	['VAL', 'ASP', 'MET']	1, 0	['-', 'H']	[[(('test', 1459), (-74.0284652709961, 138.37124633789062)), (('test', 1466), (-113.38863372802734, 105.79353332519531)), (('test', 1474), (-45.951358795166016, -49.632545471191406)), (('test', 1479), (-51.61681365966797, -59.2212028503418)), (('test', 1488), (-54.96694564819336, -44.40133285522461)), (('test', 1496), (-54.02362823486328, -58.60639572143555)), (('test', 1504), (-46.18976593017578…
1a8q	A	68		['TYR', 'ASP', 'PHE', 'ASP', 'THR', 'PHE', 'ALA']	['TYR', 'THR', 'PHE']	1, 0	['-', 'S', 'H']	[[(('test', 528), (-88.35041809082031, 69.18611145019531)), (('test', 540), (-146.27972412109375, 157.9385223388672)), (('test', 548), (-66.24872589111328, -32.90253448486328)), (('test', 559), (-61.35585021972656, -42.38734436035156)), (('test', 567), (-67.93576049804688, -44.54277038574219)), (('test', 574), (-57.459266662597656, -42.88471221923828)), (('test', 585), (-65.66301727294922, -35.64…
1a8s	A	150		['ALA', 'ASP', 'ARG', 'SER', 'GLN', 'LEU', 'TYR']	['ALA', 'GLN', 'LEU']	0, 0	['H']	[[(('test', 1146), (-71.59620666503906, -48.1145133972168)), (('test', 1151), (-166.69004821777344, 84.08670806884766)), (('test', 1159), (-68.57144927978516, -33.16179275512695)), (('test', 1170), (-61.80979537963867, -41.07996368408203)), (('test', 1176), (-68.81739807128906, -41.64592361450195)), (('test', 1185), (-52.29579544067383, -50.00713348388672)), (('test', 1193), (-60.33767318725586, …
1a9w	E	19		['MET', 'ASN', 'VAL', 'GLU', 'GLU', 'ALA', 'GLY']	['MET', 'GLU', 'ALA']	1, 0	['S', '-', 'T', 'H']	[[(('test', 2301), (-106.37824249267578, 148.64285278320312)), (('test', 2309), (-69.90396881103516, 81.0246810913086)), (('test', 2317), (-57.059871673583984, -25.85479736328125)), (('test', 2324), (-68.52237701416016, -72.78580474853516)), (('test', 2333), (-72.03204345703125, -26.458608627319336)), (('test', 2338), (-70.12065887451172, -17.14702033996582)), (('test', 2343), (-72.47132873535156…
1a9x	A	184		['TYR', 'ASN', 'ARG', 'GLU', 'GLU', 'PHE', 'GLU']	['TYR', 'GLU', 'PHE']	0, 1	['S', 'H']	[[(('test', 1364), (-94.14714813232422, -18.120838165283203)), (('test', 1376), (-149.98516845703125, 173.68521118164062)), (('test', 1384), (-63.15787124633789, -42.4158935546875)), (('test', 1395), (-56.204368591308594, -51.0959587097168)), (('test', 1404), (-64.87706756591797, -36.877197265625)), (('test', 1413), (-56.58283233642578, -46.20835494995117)), (('test', 1424), (-66.1604232788086, -…
1a9x	A	485		['LEU', 'ASN', 'ALA', 'ASP', 'PHE', 'LEU', 'ARG']	['LEU', 'PHE', 'LEU']	1, 1	['-', 'H']	[[(('test', 3697), (-80.0949935913086, 62.43140411376953)), (('test', 3705), (-72.47997283935547, 164.82656860351562)), (('test', 3713), (-55.38837432861328, -39.23307800292969)), (('test', 3718), (-69.81449127197266, -38.48860168457031)), (('test', 3726), (-73.03081512451172, -43.18382263183594)), (('test', 3737), (-60.501617431640625, -41.51161575317383)), (('test', 3745), (-64.5163803100586, -…
1aa6	A	611		['ILE', 'ASN', 'THR', 'GLU', 'ASP', 'ALA', 'LYS']	['ILE', 'ASP', 'ALA']	1, 1	['E', 'H']	[[(('test', 4734), (-127.74097442626953, 129.88771057128906)), (('test', 4742), (-62.4849739074707, 125.73712921142578)), (('test', 4750), (-30.679100036621094, -58.045589447021484)), (('test', 4757), (-59.961856842041016, -51.71162414550781)), (('test', 4766), (-52.29825210571289, -51.20805740356445)), (('test', 4774), (-51.89995574951172, -57.472320556640625)), (('test', 4779), (-43.35014343261…
1aaz	A	44		['PHE', 'ASP', 'ASP', 'GLU', 'LYS', 'ILE', 'ALA']	['PHE', 'LYS', 'ILE']	1, 0	['-', 'H']	[[(('test', 429), (-91.98211669921875, 148.22267150878906)), (('test', 441), (-86.08280181884766, 94.51646423339844)), (('test', 450), (-51.99763488769531, -39.45978546142578)), (('test', 459), (-63.91097640991211, -44.991268157958984)), (('test', 469), (-78.53166198730469, -28.898582458496094)), (('test', 482), (-68.75125885009766, -36.379764556884766)), (('test', 491), (-64.85334014892578, -40.…
1abe	A	205		['MET', 'ASN', 'ASP', 'SER', 'THR', 'VAL', 'LEU']	['MET', 'THR', 'VAL']	0, 0	['S', 'H']	[[(('test', 1549), (-75.3164291381836, -19.197553634643555)), (('test', 1557), (-150.97073364257812, 175.73065185546875)), (('test', 1565), (-56.930885314941406, -46.636871337890625)), (('test', 1573), (-60.449851989746094, -35.87632751464844)), (('test', 1579), (-67.93049621582031, -45.348541259765625)), (('test', 1586), (-67.76707458496094, -40.538143157958984)), (('test', 1593), (-57.960426330…
1aco	A	732		['PHE', 'ASN', 'GLU', 'THR', 'GLN', 'ILE', 'GLU']	['PHE', 'GLN', 'ILE']	1, 1	['-', 'H']	[[(('test', 5608), (-68.5126953125, 136.31370544433594)), (('test', 5619), (-106.71907806396484, 179.0037841796875)), (('test', 5627), (-70.72489929199219, -19.85735511779785)), (('test', 5636), (-64.23764038085938, -47.569400787353516)), (('test', 5643), (-68.92835998535156, -34.09089660644531)), (('test', 5652), (-63.102027893066406, -36.37252426147461)), (('test', 5660), (-60.30412292480469, -…
1ad3	A	286		['ILE', 'ASN', 'ASP', 'ARG', 'HIS', 'PHE', 'GLN']	['ILE', 'HIS', 'PHE']	0, 1	['S', '-', 'H']	[[(('test', 2695), (-53.14958953857422, -58.222354888916016)), (('test', 2704), (-145.03067016601562, -178.12184143066406)), (('test', 2715), (-62.630855560302734, -45.55971145629883)), (('test', 2724), (-58.512393951416016, -44.292667388916016)), (('test', 2741), (-75.72416687011719, -33.445068359375)), (('test', 2754), (-59.21828842163086, -49.067874908447266)), (('test', 2766), (-62.3058738708…
1aei	A	166		['VAL', 'ASN', 'ALA', 'ALA', 'HIS', 'ALA', 'ALA']	['VAL', 'HIS', 'ALA']	0, 0	['-', 'H']	[[(('test', 1575), (-58.09989929199219, 110.80335998535156)), (('test', 1583), (-125.50736236572266, 111.6681900024414)), (('test', 1594), (-60.484127044677734, -52.628570556640625)), (('test', 1600), (-42.91499710083008, -47.07550048828125)), (('test', 1606), (-70.3335189819336, -45.463748931884766)), (('test', 1619), (-51.421470642089844, -36.307830810546875)), (('test', 1625), (-71.47054290771…
1af2	A	48		['LEU', 'ASP', 'GLU', 'ASP', 'ALA', 'LEU', 'ALA']	['LEU', 'ALA', 'LEU']	1, 1	['-', 'H']	[[(('test', 352), (-69.96150207519531, 145.31190490722656)), (('test', 360), (-86.75460052490234, 175.75494384765625)), (('test', 368), (-52.52192306518555, -49.25049591064453)), (('test', 377), (-63.604087829589844, -42.16583251953125)), (('test', 385), (-73.90592956542969, -27.759531021118164)), (('test', 390), (-68.93551635742188, -48.99571228027344)), (('test', 398), (-53.941444396972656, -47…
1af7	A	156		['ILE', 'ASP', 'THR', 'GLU', 'VAL', 'LEU', 'GLU']	['ILE', 'VAL', 'LEU']	0, 0	['S', '-', 'H']	[[(('test', 1164), (-83.7907485961914, -19.038766860961914)), (('test', 1172), (-93.54930114746094, 119.47547149658203)), (('test', 1180), (-79.43219757080078, -22.544679641723633)), (('test', 1187), (-68.61091613769531, -48.482479095458984)), (('test', 1196), (-67.89643859863281, -33.32460403442383)), (('test', 1203), (-65.03204345703125, -36.01346969604492)), (('test', 1211), (-69.9618759155273…
1afs	A	169		['PHE', 'ASN', 'CYS', 'ARG', 'GLN', 'LEU', 'GLU']	['PHE', 'GLN', 'LEU']	1, 1	['-', 'H']	[[(('test', 1336), (-96.56245422363281, 142.56805419921875)), (('test', 1347), (-93.04839324951172, 173.75718688964844)), (('test', 1355), (-58.36858367919922, -37.51771926879883)), (('test', 1361), (-63.29362106323242, -45.051998138427734)), (('test', 1372), (-66.73246002197266, -32.915706634521484)), (('test', 1381), (-70.81729125976562, -45.11765670776367)), (('test', 1389), (-61.8859672546386…
1afs	A	273		['PHE', 'ASN', 'ALA', 'LYS', 'ARG', 'ILE', 'LYS']	['PHE', 'ARG', 'ILE']	0, 0	['S', '-', 'H']	[[(('test', 2173), (-102.40027618408203, 8.877923011779785)), (('test', 2184), (-103.67361450195312, 119.109619140625)), (('test', 2192), (-53.870723724365234, -33.692073822021484)), (('test', 2197), (-73.06316375732422, -44.176570892333984)), (('test', 2206), (-68.8995361328125, -32.50031280517578)), (('test', 2217), (-62.87287521362305, -46.782432556152344)), (('test', 2225), (-65.2826156616211…
1ah7	A	12		['VAL', 'ASN', 'SER', 'HIS', 'LEU', 'TRP', 'ILE']	['VAL', 'LEU', 'TRP']	0, 0	['G', '-', 'H']	[[(('test', 85), (-122.67271423339844, 32.28588104248047)), (('test', 92), (-137.5823211669922, 89.26789855957031)), (('test', 100), (-62.932228088378906, -35.54670333862305)), (('test', 106), (-60.81046676635742, -45.264034271240234)), (('test', 116), (-68.879150390625, -37.121803283691406)), (('test', 124), (-62.1366081237793, -44.4357795715332)), (('test', 138), (-59.031044006347656, -45.75009…
1ahp	A	6		['PHE', 'ASN', 'ASP', 'LYS', 'GLN', 'PHE', 'GLN']	['PHE', 'GLN', 'PHE']	1, 0	['-', 'H']	[[(('test', 32), (-96.227783203125, 126.34954071044922)), (('test', 43), (-130.9740753173828, 107.7382583618164)), (('test', 51), (-41.1552734375, -42.94614791870117)), (('test', 59), (-58.15179443359375, -58.28306198120117)), (('test', 68), (-54.978084564208984, -32.1284294128418)), (('test', 77), (-73.02471160888672, -41.59823226928711)), (('test', 88), (-61.25675582885742, -45.42325973510742))…
1ahp	A	97		['ILE', 'ASN', 'LEU', 'THR', 'ASP', 'LEU', 'LEU']	['ILE', 'ASP', 'LEU']	1, 0	['-', 'H']	[[(('test', 784), (-110.94222259521484, 130.48521423339844)), (('test', 792), (-91.46978759765625, 98.86368560791016)), (('test', 800), (-41.8489990234375, -49.10710525512695)), (('test', 808), (-59.2884521484375, -50.76268768310547)), (('test', 815), (-56.3928337097168, -42.15751266479492)), (('test', 823), (-63.286407470703125, -42.01969909667969)), (('test', 831), (-58.784828186035156, -27.796…
1ahp	A	229	surface	['PHE', 'ASP', 'LEU', 'THR', 'LYS', 'PHE', 'ASN']	['PHE', 'LYS', 'PHE']	1, 0	['-', 'H']	[[(('test', 1815), (-125.4887466430664, 127.9404525756836)), (('test', 1826), (-100.68798065185547, 110.11702728271484)), (('test', 1834), (-56.91006851196289, -50.90214538574219)), (('test', 1842), (-50.00156784057617, -47.680912017822266)), (('test', 1849), (-64.80007934570312, -35.798988342285156)), (('test', 1858), (-67.43751525878906, -48.0063362121582)), (('test', 1869), (-67.1307144165039,…
1ahp	A	692		['TYR', 'ASP', 'PRO', 'VAL', 'LYS', 'TRP', 'ARG']	['TYR', 'LYS', 'TRP']	1, 0	['-', 'H']	[[(('test', 5509), (-79.7557601928711, 129.17678833007812)), (('test', 5521), (-120.44989776611328, 98.1379165649414)), (('test', 5529), (-53.69683837890625, -46.50434494018555)), (('test', 5536), (-57.359657287597656, -40.4521484375)), (('test', 5543), (-57.21953201293945, -44.677528381347656)), (('test', 5552), (-65.92567443847656, -36.81645965576172)), (('test', 5566), (-61.404117584228516, -5…
1aii	A	172		['VAL', 'ASP', 'GLU', 'HIS', 'LEU', 'ALA', 'LYS']	['VAL', 'LEU', 'ALA']	0, 0	['-', 'H']	[[(('test', 1315), (-121.9178695678711, 127.74561309814453)), (('test', 1322), (-113.0068130493164, 107.82181549072266)), (('test', 1330), (-54.70781707763672, -45.20579147338867)), (('test', 1339), (-59.7607536315918, -48.05121612548828)), (('test', 1349), (-65.89918518066406, -35.84325408935547)), (('test', 1357), (-61.63760757446289, -43.49549102783203)), (('test', 1362), (-67.64241790771484, …
1ail	A	53		['LEU', 'ASN', 'ILE', 'GLU', 'ALA', 'ALA', 'THR']	['LEU', 'ALA', 'ALA']	0, 0	['-', 'H']	[[(('test', 413), (-101.35872650146484, 132.30575561523438)), (('test', 421), (-70.5789794921875, 127.62312316894531)), (('test', 429), (-69.33422088623047, -36.25946807861328)), (('test', 437), (-66.39967346191406, -37.496978759765625)), (('test', 446), (-64.01287078857422, -46.41301345825195)), (('test', 451), (-62.77287292480469, -40.72780990600586)), (('test', 456), (-58.32920837402344, -43.8…
1aj4	A	73		['VAL', 'ASP', 'PHE', 'ASP', 'GLU', 'PHE', 'LEU']	['VAL', 'GLU', 'PHE']	1, 1	['-', 'H']	[[(('test', 1054), (-148.91705322265625, 123.88232421875)), (('test', 1070), (-107.55677032470703, -164.27200317382812)), (('test', 1082), (-50.66499710083008, -28.176651000976562)), (('test', 1102), (-84.94465637207031, -65.90294647216797)), (('test', 1114), (-46.97584915161133, -29.905054092407227)), (('test', 1129), (-64.93104553222656, -64.08622741699219)), (('test', 1149), (-54.6275863647460…
1aj4	A	149		['ILE', 'ASP', 'TYR', 'ASP', 'GLU', 'PHE', 'LEU']	['ILE', 'GLU', 'PHE']	1, 0	['B', '-', 'H']	[[(('test', 2249), (-125.09928894042969, 125.39823150634766)), (('test', 2268), (-101.62755584716797, -170.718017578125)), (('test', 2280), (-65.92280578613281, -24.100019454956055)), (('test', 2301), (-78.63790130615234, -62.19745635986328)), (('test', 2313), (-57.45220947265625, -39.042274475097656)), (('test', 2328), (-59.92525100708008, -35.761722564697266)), (('test', 2348), (-52.56089019775…
1aj8	A	191	surface	['ILE', 'ASN', 'ALA', 'SER', 'THR', 'LEU', 'ALA']	['ILE', 'THR', 'LEU']	1, 0	['S', '-', 'H']	[[(('test', 1484), (-98.55924224853516, 66.56688690185547)), (('test', 1492), (-72.82634735107422, 176.04269409179688)), (('test', 1500), (-53.971405029296875, -47.968013763427734)), (('test', 1505), (-64.23761749267578, -40.7803955078125)), (('test', 1511), (-67.820556640625, -35.37562561035156)), (('test', 1518), (-63.86188507080078, -44.047462463378906)), (('test', 1526), (-59.839962005615234,…
1ak5	A	294		['VAL', 'ASP', 'GLY', 'GLU', 'GLY', 'PHE', 'ARG']	['VAL', 'GLY', 'PHE']	0, 0	['-', 'S', 'H']	[[(('test', 1615), (-125.96798706054688, -5.954863548278809)), (('test', 1623), (-139.0128173828125, 167.95098876953125)), (('test', 1632), (-58.264137268066406, -31.75364875793457)), (('test', 1637), (-63.963130950927734, -41.469696044921875)), (('test', 1647), (-72.49729919433594, -34.53227615356445)), (('test', 1652), (-63.4527587890625, -52.41520690917969)), (('test', 1664), (-51.984554290771…
1aka	A	169		['LEU', 'ASP', 'PHE', 'THR', 'GLY', 'ALA', 'MET']	['LEU', 'GLY', 'ALA']	0, 0	['E', '-', 'H']	[[(('test', 1251), (-70.50031280517578, 132.67103576660156)), (('test', 1259), (-95.29479217529297, 78.95108795166016)), (('test', 1267), (-63.2183723449707, -40.604679107666016)), (('test', 1278), (-63.64485168457031, -54.1046142578125)), (('test', 1285), (-56.42757034301758, -46.77632141113281)), (('test', 1289), (-60.247379302978516, -46.813941955566406)), (('test', 1294), (-65.89430236816406,…
1akm	A	256		['VAL', 'ASN', 'SER', 'LYS', 'MET', 'MET', 'GLN']	['VAL', 'MET', 'MET']	1, 0	['B', '-', 'H']	[[(('test', 1888), (-80.9814682006836, 111.84466552734375)), (('test', 1895), (-129.8937530517578, 175.4807891845703)), (('test', 1903), (-61.02216720581055, -20.138938903808594)), (('test', 1909), (-66.54100036621094, -39.6123161315918)), (('test', 1918), (-67.69376373291016, -40.897335052490234)), (('test', 1926), (-62.53103256225586, -41.66810989379883)), (('test', 1934), (-64.13585662841797, …
1ann	A	166		['LEU', 'ASP', 'ASP', 'ALA', 'LEU', 'MET', 'ARG']	['LEU', 'LEU', 'MET']	1, 0	['-', 'H']	[[(('test', 1249), (-121.38114929199219, 121.36940002441406)), (('test', 1257), (-110.42536163330078, 109.27950286865234)), (('test', 1265), (-60.39820098876953, -40.60469055175781)), (('test', 1273), (-63.423606872558594, -43.4581184387207)), (('test', 1278), (-63.197566986083984, -45.0335578918457)), (('test', 1286), (-56.9963264465332, -44.72334289550781)), (('test', 1294), (-67.15380859375, -…
1aor	A	24		['TYR', 'ASP', 'GLU', 'GLU', 'LEU', 'ALA', 'LYS']	['TYR', 'LEU', 'ALA']	1, 1	['-', 'H']	[[(('test', 183), (-149.27041625976562, 155.9539337158203)), (('test', 195), (-91.98729705810547, 167.6468505859375)), (('test', 203), (-62.56975173950195, -22.523714065551758)), (('test', 212), (-64.23194122314453, -37.1205940246582)), (('test', 221), (-71.20804595947266, -41.06370544433594)), (('test', 229), (-64.35236358642578, -31.207008361816406)), (('test', 234), (-76.21539306640625, -9.676…
1aor	A	213		['ALA', 'ASP', 'LYS', 'GLN', 'LYS', 'PHE', 'MET']	['ALA', 'LYS', 'PHE']	0, 0	['S', 'H']	[[(('test', 1594), (-64.77108764648438, -61.8093376159668)), (('test', 1599), (-122.83529663085938, 97.38199615478516)), (('test', 1607), (-57.545040130615234, -46.94501495361328)), (('test', 1616), (-72.6159896850586, -34.61818313598633)), (('test', 1625), (-65.6539535522461, -51.65626907348633)), (('test', 1634), (-53.68275451660156, -46.575260162353516)), (('test', 1645), (-55.10117721557617, …
1aos	A	228		['LEU', 'ASN', 'SER', 'MET', 'ASP', 'ALA', 'THR']	['LEU', 'ASP', 'ALA']	0, 0	['S', '-', 'H']	[[(('test', 1563), (-87.01983642578125, 36.97740173339844)), (('test', 1571), (-177.94395446777344, 134.18775939941406)), (('test', 1579), (-83.37022399902344, -27.68242835998535)), (('test', 1585), (-81.67912292480469, -24.978395462036133)), (('test', 1593), (-80.99028015136719, -45.53192901611328)), (('test', 1601), (-53.22538757324219, -35.49545669555664)), (('test', 1606), (-77.04900360107422…
1apa	A	202		['PRO', 'ASN', 'ALA', 'LYS', 'VAL', 'LEU', 'ASN']	['PRO', 'VAL', 'LEU']	1, 1	['-', 'H']	[[(('test', 1555), (-63.468685150146484, 131.7679901123047)), (('test', 1562), (-80.773193359375, 170.0286102294922)), (('test', 1570), (-49.88078689575195, -29.9544677734375)), (('test', 1575), (-86.00762939453125, -33.387020111083984)), (('test', 1584), (-63.46712112426758, -36.60113525390625)), (('test', 1591), (-66.72604370117188, -44.63117218017578)), (('test', 1599), (-67.44709777832031, -3…
1aq0	A	36		['PRO', 'ASN', 'GLN', 'ALA', 'ALA', 'LEU', 'GLN']	['PRO', 'ALA', 'LEU']	1, 0	['-', 'H']	[[(('test', 249), (-75.55020141601562, 69.30545043945312)), (('test', 256), (-63.148460388183594, 121.79082489013672)), (('test', 264), (-61.05034637451172, -44.0516242980957)), (('test', 273), (-62.26646423339844, -43.876068115234375)), (('test', 278), (-66.5312271118164, -45.99595260620117)), (('test', 283), (-64.4004898071289, -33.242652893066406)), (('test', 291), (-70.3513412475586, -41.3105…
1aq6	A	57		['ALA', 'ASP', 'PHE', 'TRP', 'GLY', 'VAL', 'THR']	['ALA', 'GLY', 'VAL']	0, 0	['-', 'H']	[[(('test', 457), (-148.0526580810547, 145.69198608398438)), (('test', 462), (-65.5634765625, 168.75332641601562)), (('test', 470), (-61.163307189941406, -23.976442337036133)), (('test', 481), (-67.30980682373047, -43.185604095458984)), (('test', 495), (-68.3696060180664, -43.37033462524414)), (('test', 499), (-58.359527587890625, -45.840423583984375)), (('test', 506), (-60.532989501953125, -42.4…
1aq6	A	78		['PRO', 'ASP', 'GLU', 'SER', 'PHE', 'LEU', 'ALA']	['PRO', 'PHE', 'LEU']	1, 1	['-', 'H']	[[(('test', 618), (-71.70069122314453, 144.73312377929688)), (('test', 625), (-88.13336181640625, 171.1432647705078)), (('test', 633), (-56.93888473510742, -43.42091751098633)), (('test', 642), (-61.01959991455078, -39.99992752075195)), (('test', 648), (-63.078128814697266, -49.394466400146484)), (('test', 659), (-57.419254302978516, -45.8092041015625)), (('test', 667), (-65.65959930419922, -39.5…
1aqh	A	12		['TRP', 'ASN', 'TRP', 'GLN', 'ASP', 'VAL', 'ALA']	['TRP', 'ASP', 'VAL']	1, 1	['-', 'H']	[[(('test', 102), (-81.40030670166016, 133.02223205566406)), (('test', 118), (-73.06245422363281, 164.0916290283203)), (('test', 129), (-63.018775939941406, -27.873729705810547)), (('test', 145), (-73.27128601074219, -41.574851989746094)), (('test', 157), (-65.56784057617188, -36.867637634277344)), (('test', 166), (-69.05449676513672, -44.894466400146484)), (('test', 174), (-56.25229263305664, -5…
1at3	A	41		['LEU', 'ASP', 'PRO', 'ASP', 'THR', 'VAL', 'ARG']	['LEU', 'THR', 'VAL']	0, 0	['-', 'H']	[[(('test', 165), (-131.67530822753906, 145.23353576660156)), (('test', 173), (-128.138427734375, 163.35501098632812)), (('test', 181), (-51.939300537109375, -49.84970474243164)), (('test', 188), (-63.93697738647461, -38.163902282714844)), (('test', 196), (-69.92843627929688, -30.096391677856445)), (('test', 203), (-76.5098876953125, -39.40282440185547)), (('test', 210), (-54.700904846191406, -44…
1ati	A	459		['VAL', 'ASP', 'TYR', 'ASP', 'THR', 'ILE', 'GLY']	['VAL', 'THR', 'ILE']	0, 1	['E', '-', 'H']	[[(('test', 3165), (-111.49662017822266, 131.56689453125)), (('test', 3172), (-133.7052764892578, 179.64723205566406)), (('test', 3180), (-50.221065521240234, -34.03809356689453)), (('test', 3192), (-69.8796615600586, -37.26498794555664)), (('test', 3200), (-55.68336868286133, -49.975101470947266)), (('test', 3207), (-58.079017639160156, -67.59478759765625)), (('test', 3215), (151.2377166748047, …
1aui	A	348	surface	['MET', 'ASP', 'VAL', 'PHE', 'THR', 'TRP', 'SER']	['MET', 'THR', 'TRP']	0, 1	['-', 'H']	[[(('test', 2711), (-72.59215545654297, 130.9888916015625)), (('test', 2719), (-72.16900634765625, 153.2587127685547)), (('test', 2727), (-62.616249084472656, -23.3660831451416)), (('test', 2734), (-66.61726379394531, -61.95096969604492)), (('test', 2745), (-53.54894256591797, -32.87007141113281)), (('test', 2752), (-67.33858489990234, -56.259517669677734)), (('test', 2766), (-84.0718765258789, -…
1aup	A	99		['VAL', 'ASN', 'LEU', 'SER', 'ILE', 'MET', 'LYS']	['VAL', 'ILE', 'MET']	1, 0	['-', 'H']	[[(('test', 779), (-61.58781051635742, 133.26885986328125)), (('test', 786), (-152.6438751220703, -172.68133544921875)), (('test', 794), (-67.32371520996094, -41.96973419189453)), (('test', 802), (-55.59284591674805, -46.62379837036133)), (('test', 808), (-67.055908203125, -44.9135627746582)), (('test', 816), (-62.45298385620117, -40.0119514465332)), (('test', 824), (-62.22920608520508, -43.85450…
1aup	A	327		['VAL', 'ASP', 'LEU', 'GLU', 'GLN', 'ALA', 'LYS']	['VAL', 'GLN', 'ALA']	1, 1	['B', '-', 'H']	[[(('test', 2421), (-124.43173217773438, 105.26105499267578)), (('test', 2428), (-92.30033874511719, -150.8310089111328)), (('test', 2436), (-78.03301239013672, -52.20515823364258)), (('test', 2444), (-48.65776062011719, -52.70560836791992)), (('test', 2453), (-56.52057647705078, -38.104488372802734)), (('test', 2462), (-67.32889556884766, -24.616849899291992)), (('test', 2467), (-75.101402282714…
1aw1	A	240		['LEU', 'ASP', 'ALA', 'LYS', 'SER', 'PHE', 'ALA']	['LEU', 'SER', 'PHE']	0, 0	['G', 'S', 'H']	[[(('test', 1750), (-82.00016021728516, -0.6781084537506104)), (('test', 1758), (-123.41498565673828, 116.47503662109375)), (('test', 1766), (-55.55153274536133, -36.75619888305664)), (('test', 1771), (-73.28180694580078, -33.425418853759766)), (('test', 1780), (-73.19197845458984, -48.689598083496094)), (('test', 1786), (-65.4312744140625, -40.20220947265625)), (('test', 1797), (-64.802619934082…
1aw9	A	129		['PRO', 'ASP', 'ALA', 'ALA', 'VAL', 'VAL', 'ASP']	['PRO', 'VAL', 'VAL']	1, 0	['-', 'H']	[[(('test', 1159), (-55.78015899658203, 142.80894470214844)), (('test', 1166), (-85.2179946899414, 110.52452850341797)), (('test', 1175), (-55.34560775756836, -37.102230072021484)), (('test', 1181), (-66.83361053466797, -38.18175506591797)), (('test', 1187), (-71.9347915649414, -42.982574462890625)), (('test', 1195), (-62.18545913696289, -49.249759674072266)), (('test', 1203), (-59.92384338378906…
1awc	A	370	surface	['MET', 'ASN', 'TYR', 'GLU', 'LYS', 'LEU', 'SER']	['MET', 'LYS', 'LEU']	0, 1	['-', 'H']	[[(('test', 423), (-63.74099349975586, 149.92295837402344)), (('test', 431), (-156.7439727783203, 173.5567626953125)), (('test', 439), (-57.218196868896484, -38.27541732788086)), (('test', 451), (-53.54753494262695, -55.54045104980469)), (('test', 456), (-67.1785888671875, -38.199378967285156)), (('test', 465), (-67.04674530029297, -38.41427993774414)), (('test', 473), (-67.33512878417969, -36.45…
1awd	A	63		['LEU', 'ASP', 'ASP', 'ALA', 'GLN', 'MET', 'GLY']	['LEU', 'GLN', 'MET']	1, 1	['S', '-', 'H']	[[(('test', 460), (-73.23217010498047, 143.57994079589844)), (('test', 468), (-89.91934204101562, 175.7125244140625)), (('test', 476), (-65.63827514648438, -31.46623420715332)), (('test', 484), (-60.0291862487793, -46.38774108886719)), (('test', 489), (-65.36344909667969, -43.89494705200195)), (('test', 498), (-64.19384765625, -37.15671920776367)), (('test', 506), (-56.45539093017578, -33.9311256…
1ax4	A	168		['PHE', 'ASP', 'ILE', 'LYS', 'LYS', 'LEU', 'LYS']	['PHE', 'LYS', 'LEU']	0, 0	['B', '-', 'H']	[[(('test', 1324), (-71.50657653808594, 145.21188354492188)), (('test', 1335), (-80.46329498291016, 104.06201934814453)), (('test', 1343), (-57.87480163574219, -37.14518356323242)), (('test', 1351), (-62.32542037963867, -47.41079330444336)), (('test', 1360), (-63.43367385864258, -31.41897964477539)), (('test', 1369), (-61.4759635925293, -54.157527923583984)), (('test', 1377), (-58.65064239501953,…
1ay0	A	503		['ALA', 'ASP', 'GLY', 'ASN', 'GLU', 'VAL', 'SER']	['ALA', 'GLU', 'VAL']	0, 1	['-', 'S', 'H']	[[(('test', 3830), (-75.55854797363281, -28.41244125366211)), (('test', 3835), (-154.0030975341797, -171.98204040527344)), (('test', 3843), (-47.920406341552734, -58.585086822509766)), (('test', 3847), (-57.7791862487793, -41.07357406616211)), (('test', 3855), (-68.41827392578125, -27.529010772705078)), (('test', 3864), (-69.7964096069336, -37.44253921508789)), (('test', 3871), (-70.1079177856445…
1ay0	A	590	surface	['PRO', 'ASP', 'PHE', 'PHE', 'THR', 'PHE', 'ASP']	['PRO', 'THR', 'PHE']	0, 0	['S', '-', 'H']	[[(('test', 4461), (-59.68138885498047, -24.791513442993164)), (('test', 4468), (-159.4922637939453, 115.92979431152344)), (('test', 4476), (-55.659183502197266, -46.90778350830078)), (('test', 4487), (-51.77625274658203, -64.93254852294922)), (('test', 4498), (-53.471466064453125, -39.97907638549805)), (('test', 4505), (-59.14705276489258, -56.38325119018555)), (('test', 4516), (-56.752513885498…
1ay4	A	169		['VAL', 'ASP', 'PHE', 'GLU', 'GLY', 'MET', 'LYS']	['VAL', 'GLY', 'MET']	0, 0	['B', '-', 'H']	[[(('test', 1168), (-86.21925354003906, 129.88926696777344)), (('test', 1175), (-85.00850677490234, 75.62040710449219)), (('test', 1183), (-59.670684814453125, -40.29589080810547)), (('test', 1194), (-61.44671630859375, -39.096073150634766)), (('test', 1203), (-69.44829559326172, -41.52503967285156)), (('test', 1207), (-58.62242889404297, -48.93387222290039)), (('test', 1215), (-60.81810760498047…
1ayx	A	88		['PHE', 'ASN', 'THR', 'THR', 'LEU', 'ALA', 'LYS']	['PHE', 'LEU', 'ALA']	1, 0	['-', 'H']	[[(('test', 703), (50.11983871459961, 55.234622955322266)), (('test', 714), (-55.44863510131836, 120.7707748413086)), (('test', 722), (-65.8055648803711, -27.22576332092285)), (('test', 729), (-63.56480026245117, -43.78671646118164)), (('test', 736), (-70.987060546875, -34.36705017089844)), (('test', 744), (-69.1334457397461, -35.37323760986328)), (('test', 749), (-60.01028060913086, -43.07302474…
1azw	A	173	surface	['ALA', 'ASP', 'LEU', 'MET', 'SER', 'ALA', 'PHE']	['ALA', 'SER', 'ALA']	0, 0	['T', 'S', 'H']	[[(('test', 1396), (-73.06450653076172, -30.692663192749023)), (('test', 1401), (-139.5960693359375, 89.87598419189453)), (('test', 1409), (-61.218807220458984, -34.34742736816406)), (('test', 1417), (-61.73318099975586, -46.817012786865234)), (('test', 1425), (-69.90193939208984, -31.858034133911133)), (('test', 1431), (-66.99601745605469, -33.35414123535156)), (('test', 1436), (-73.903205871582…
1azy	A	138		['PRO', 'ASP', 'ASP', 'ASN', 'ARG', 'PHE', 'ARG']	['PRO', 'ARG', 'PHE']	1, 1	['-', 'H']	[[(('test', 1033), (-73.00802612304688, 145.05641174316406)), (('test', 1040), (-68.4526596069336, 163.35452270507812)), (('test', 1048), (-45.092960357666016, -52.530845642089844)), (('test', 1056), (-61.63182830810547, -39.658721923828125)), (('test', 1064), (-69.72755432128906, -41.37582778930664)), (('test', 1075), (-60.19108200073242, -50.21071243286133)), (('test', 1086), (-54.8933525085449…
1azy	A	355		['MET', 'ASP', 'THR', 'ARG', 'ALA', 'LEU', 'GLY']	['MET', 'ALA', 'LEU']	1, 0	['E', '-', 'H']	[[(('test', 2651), (-164.9661407470703, 125.71803283691406)), (('test', 2659), (-93.49588775634766, 97.23406982421875)), (('test', 2667), (-54.52619934082031, -51.57648468017578)), (('test', 2674), (-52.64217758178711, -37.985904693603516)), (('test', 2685), (-64.48568725585938, -49.70084762573242)), (('test', 2690), (-62.23169708251953, -36.48776626586914)), (('test', 2698), (-61.50474548339844,…
1b02	A	125		['VAL', 'ASP', 'GLN', 'VAL', 'ASP', 'TYR', 'LEU']	['VAL', 'ASP', 'TYR']	1, 1	['E', 'H']	[[(('test', 1007), (-132.7080841064453, 161.49220275878906)), (('test', 1014), (-89.69639587402344, 171.164794921875)), (('test', 1022), (-49.69810104370117, -39.3365478515625)), (('test', 1031), (-69.9224624633789, -49.026187896728516)), (('test', 1038), (-61.58026885986328, -42.9377326965332)), (('test', 1046), (-60.116127014160156, -47.293922424316406)), (('test', 1058), (-61.13430404663086, -…
1b06	A	196		['VAL', 'ASN', 'TRP', 'ASP', 'ASP', 'ALA', 'GLU']	['VAL', 'ASP', 'ALA']	0, 0	['B', '-', 'H']	[[(('test', 1555), (-65.4413070678711, 132.66595458984375)), (('test', 1562), (-95.13362884521484, 90.00094604492188)), (('test', 1570), (-65.08441925048828, -23.937122344970703)), (('test', 1584), (-68.5509033203125, -44.96359634399414)), (('test', 1592), (-60.65121841430664, -45.529048919677734)), (('test', 1600), (-60.05876922607422, -45.48764419555664)), (('test', 1605), (-63.872745513916016,…
1b0p	A	196		['VAL', 'ASN', 'GLN', 'LYS', 'ALA', 'LEU', 'ALA']	['VAL', 'ALA', 'LEU']	1, 0	['S', '-', 'H']	[[(('test', 1438), (-64.33362579345703, 131.3075408935547)), (('test', 1445), (-79.25236511230469, 90.40870666503906)), (('test', 1453), (-51.15421676635742, -29.205642700195312)), (('test', 1462), (-68.68385314941406, -46.861141204833984)), (('test', 1471), (-63.791412353515625, -38.13638687133789)), (('test', 1476), (-68.39673614501953, -42.62318801879883)), (('test', 1484), (-69.090576171875, …
1b0p	A	545		['ILE', 'ASP', 'ALA', 'VAL', 'LYS', 'ILE', 'ALA']	['ILE', 'LYS', 'ILE']	1, 0	['E', '-', 'H']	[[(('test', 4123), (-152.2607421875, 125.03971099853516)), (('test', 4131), (-83.66854095458984, 88.99695587158203)), (('test', 4139), (-66.24102783203125, -30.83608055114746)), (('test', 4144), (-72.24775695800781, -32.439693450927734)), (('test', 4151), (-72.01577758789062, -46.67275619506836)), (('test', 4160), (-62.706947326660156, -41.68724822998047)), (('test', 4168), (-58.29792404174805, -…
1b0z	A	220		['LEU', 'ASN', 'ILE', 'ASP', 'ARG', 'MET', 'MET']	['LEU', 'ARG', 'MET']	0, 0	['-', 'H']	[[(('test', 1720), (-90.86698913574219, 151.1914825439453)), (('test', 1728), (-91.60437774658203, 90.50276947021484)), (('test', 1736), (-71.97802734375, -18.422672271728516)), (('test', 1744), (-70.6554946899414, -43.65418243408203)), (('test', 1752), (-64.6311264038086, -36.66153335571289)), (('test', 1763), (-68.2724380493164, -42.79351806640625)), (('test', 1771), (-71.90177917480469, -29.87…
1b0z	A	384		['MET', 'ASN', 'GLU', 'TYR', 'THR', 'PHE', 'GLY']	['MET', 'THR', 'PHE']	0, 0	['-', 'S', 'H']	[[(('test', 3034), (-102.69647216796875, 103.50870513916016)), (('test', 3042), (-141.65660095214844, 175.22189331054688)), (('test', 3050), (-60.43574142456055, -33.88087844848633)), (('test', 3059), (-63.61143112182617, -52.21230697631836)), (('test', 3071), (-72.71878051757812, -26.58051872253418)), (('test', 3078), (-66.50843048095703, -41.77454376220703)), (('test', 3089), (-53.3056411743164…
1b25	A	211		['ALA', 'ASP', 'LYS', 'GLU', 'GLU', 'LEU', 'LYS']	['ALA', 'GLU', 'LEU']	0, 0	['S', '-', 'H']	[[(('test', 1579), (-58.62208557128906, -48.12431716918945)), (('test', 1584), (-136.87635803222656, 90.0551986694336)), (('test', 1592), (-57.50921630859375, -40.76302719116211)), (('test', 1601), (-64.80110168457031, -45.764122009277344)), (('test', 1610), (-64.9033432006836, -40.07602310180664)), (('test', 1619), (-57.8637580871582, -51.35862731933594)), (('test', 1627), (-60.45945358276367, -…
1b25	A	270	surface	['ILE', 'ASP', 'GLY', 'TYR', 'THR', 'MET', 'GLU']	['ILE', 'THR', 'MET']	0, 0	['G', 'S', 'H']	[[(('test', 2065), (-132.96742248535156, 22.734363555908203)), (('test', 2073), (-96.34452056884766, -176.0972137451172)), (('test', 2081), (-61.58528137207031, -31.469942092895508)), (('test', 2085), (-73.33329010009766, -42.306793212890625)), (('test', 2097), (-61.408592224121094, -42.4825325012207)), (('test', 2104), (-60.67377853393555, -44.98530578613281)), (('test', 2112), (-56.509780883789…
1b25	A	338		['MET', 'ASP', 'THR', 'ILE', 'SER', 'LEU', 'GLY']	['MET', 'SER', 'LEU']	1, 0	['B', '-', 'H']	[[(('test', 2573), (-134.89833068847656, 142.4382781982422)), (('test', 2581), (-53.75688552856445, 123.96066284179688)), (('test', 2589), (-63.16722869873047, -36.289302825927734)), (('test', 2596), (-67.74479675292969, -58.05318069458008)), (('test', 2604), (-65.21099853515625, -32.72903823852539)), (('test', 2610), (-62.530941009521484, -50.703155517578125)), (('test', 2618), (-63.091918945312…
1b25	A	572		['LEU', 'ASP', 'GLU', 'LYS', 'LYS', 'TYR', 'ASP']	['LEU', 'LYS', 'TYR']	0, 0	['-', 'H']	[[(('test', 4366), (-85.44100189208984, 157.9241943359375)), (('test', 4374), (-108.75220489501953, 123.1366195678711)), (('test', 4382), (-57.17265319824219, -40.74799728393555)), (('test', 4391), (-69.67977905273438, -47.869197845458984)), (('test', 4400), (-66.34732055664062, -35.49272155761719)), (('test', 4409), (-65.38866424560547, -44.855438232421875)), (('test', 4421), (-59.0203742980957,…
1b26	A	253		['PHE', 'ASP', 'VAL', 'GLU', 'GLU', 'LEU', 'ILE']	['PHE', 'GLU', 'LEU']	1, 0	['-', 'H']	[[(('test', 1899), (-99.53368377685547, 151.8746337890625)), (('test', 1910), (-93.5779800415039, 87.60386657714844)), (('test', 1918), (-38.91910934448242, -39.97115707397461)), (('test', 1925), (-57.38813018798828, -49.383087158203125)), (('test', 1934), (-59.641395568847656, -41.27205276489258)), (('test', 1943), (-60.8877067565918, -45.168739318847656)), (('test', 1951), (-60.990196228027344,…
1b33	B	20	surface	['LEU', 'ASP', 'THR', 'ALA', 'ALA', 'LEU', 'GLU']	['LEU', 'ALA', 'LEU']	1, 1	['-', 'H']	[[(('test', 1444), (-61.364784240722656, 125.2739486694336)), (('test', 1452), (-95.37024688720703, -169.991455078125)), (('test', 1460), (-58.9669075012207, -49.63143539428711)), (('test', 1467), (-62.705772399902344, -45.30414581298828)), (('test', 1472), (-57.88836669921875, -49.062705993652344)), (('test', 1477), (-60.003662109375, -30.730022430419922)), (('test', 1485), (-67.86066436767578, …
1b43	A	26		['ILE', 'ASP', 'ALA', 'LEU', 'ASN', 'ALA', 'ILE']	['ILE', 'ASN', 'ALA']	1, 0	['E', 'H']	[[(('test', 190), (-87.78498077392578, 125.52592468261719)), (('test', 198), (-68.249755859375, 119.75201416015625)), (('test', 206), (-63.11874771118164, -41.672489166259766)), (('test', 211), (-67.82528686523438, -39.62410354614258)), (('test', 219), (-66.91423797607422, -41.36337661743164)), (('test', 227), (-62.2667236328125, -46.653629302978516)), (('test', 232), (-55.39046096801758, -42.428…
1b43	A	270	surface	['VAL', 'ASP', 'LEU', 'TYR', 'ALA', 'ILE', 'LYS']	['VAL', 'ALA', 'ILE']	1, 0	['S', '-', 'H']	[[(('test', 2126), (-81.50359344482422, 144.11524963378906)), (('test', 2133), (-83.02924346923828, 94.54137420654297)), (('test', 2141), (-54.32423400878906, -35.8869514465332)), (('test', 2149), (-73.53717803955078, -28.678939819335938)), (('test', 2161), (-70.4270248413086, -41.70991134643555)), (('test', 2166), (-61.10966110229492, -42.8013916015625)), (('test', 2174), (-60.65320587158203, -4…
1b43	A	295	surface	['PRO', 'ASP', 'GLU', 'GLU', 'GLY', 'ILE', 'LEU']	['PRO', 'GLY', 'ILE']	1, 0	['-', 'H']	[[(('test', 2342), (-77.56608581542969, 145.7209930419922)), (('test', 2349), (-85.46149444580078, 92.9134521484375)), (('test', 2357), (-54.408531188964844, -43.854251861572266)), (('test', 2366), (-66.9600830078125, -38.98011016845703)), (('test', 2375), (-64.82229614257812, -41.06612014770508)), (('test', 2379), (-66.18585968017578, -40.93687057495117)), (('test', 2387), (-66.66287994384766, -…
1b5o	A	333		['PRO', 'ASP', 'GLU', 'VAL', 'ARG', 'ALA', 'ALA']	['PRO', 'ARG', 'ALA']	0, 1	['S', 'H']	[[(('test', 2548), (-55.68429946899414, -41.55213165283203)), (('test', 2555), (-134.9116668701172, 163.0548553466797)), (('test', 2563), (-59.973323822021484, -30.164283752441406)), (('test', 2572), (-72.79007720947266, -39.42875671386719)), (('test', 2579), (-72.80150604248047, -36.88571548461914)), (('test', 2590), (-63.73909378051758, -36.90244674682617)), (('test', 2595), (-67.72343444824219…
1b65	A	360		['ILE', 'ASP', 'HIS', 'GLU', 'ARG', 'LEU', 'ARG']	['ILE', 'ARG', 'LEU']	1, 0	['-', 'H']	[[(('test', 2604), (-59.91462326049805, 134.88426208496094)), (('test', 2612), (-76.195068359375, 124.4377670288086)), (('test', 2620), (-64.23403930664062, -41.2926025390625)), (('test', 2630), (-70.98749542236328, -38.23830032348633)), (('test', 2639), (-66.48722839355469, -39.623931884765625)), (('test', 2650), (-59.0346565246582, -51.77760314941406)), (('test', 2658), (-53.56073760986328, -43…
1b76	A	459		['VAL', 'ASP', 'TYR', 'ASP', 'THR', 'ILE', 'GLY']	['VAL', 'THR', 'ILE']	0, 1	['E', '-', 'H']	[[(('test', 3944), (-92.76606750488281, 143.48721313476562)), (('test', 3952), (-156.5200653076172, 171.47177124023438)), (('test', 3961), (-35.35388946533203, -46.20235824584961)), (('test', 3975), (-62.23201370239258, -47.017913818359375)), (('test', 3984), (-54.287960052490234, -44.265193939208984)), (('test', 3993), (-57.59786605834961, -60.730079650878906)), (('test', 4002), (147.65939331054…
1b77	A	56	surface	['TYR', 'ASP', 'LEU', 'ASN', 'SER', 'PHE', 'LEU']	['TYR', 'SER', 'PHE']	0, 0	['S', '-', 'H']	[[(('test', 411), (-76.88507843017578, -39.810882568359375)), (('test', 423), (-125.92330932617188, 77.04023742675781)), (('test', 431), (-55.20480728149414, -42.27397155761719)), (('test', 439), (-60.50947952270508, -45.387760162353516)), (('test', 447), (-67.75282287597656, -31.859052658081055)), (('test', 453), (-63.38592529296875, -53.2496452331543)), (('test', 464), (-55.84186553955078, -43.…
1b7g	O	37	surface	['PRO', 'ASN', 'TYR', 'GLU', 'ALA', 'PHE', 'ILE']	['PRO', 'ALA', 'PHE']	0, 0	['-', 'S', 'H']	[[(('test', 255), (-86.58979034423828, 59.544559478759766)), (('test', 262), (-83.71673583984375, -169.37051391601562)), (('test', 270), (-61.81525421142578, -29.785430908203125)), (('test', 282), (-67.39581298828125, -46.73359680175781)), (('test', 291), (-61.362911224365234, -41.79652786254883)), (('test', 296), (-53.82424545288086, -54.19157791137695)), (('test', 307), (-62.88899230957031, -35…
1b7t	Y	121	surface	['PHE', 'ASN', 'LYS', 'ASP', 'GLU', 'MET', 'ARG']	['PHE', 'GLU', 'MET']	1, 1	['-', 'H']	[[(('test', 6936), (-84.13117980957031, -168.88406372070312)), (('test', 6947), (-131.58065795898438, 167.84103393554688)), (('test', 6955), (-53.8726692199707, -44.00999450683594)), (('test', 6960), (-65.73878479003906, -48.97262954711914)), (('test', 6968), (-56.008811950683594, -39.78849411010742)), (('test', 6977), (-64.68688201904297, -43.806217193603516)), (('test', 6985), (-74.372657775878…
1b80	A	165		['PHE', 'ASP', 'GLU', 'LEU', 'GLU', 'LEU', 'VAL']	['PHE', 'GLU', 'LEU']	0, 1	['-', 'H']	[[(('test', 1249), (-82.34577941894531, 143.53695678710938)), (('test', 1260), (-94.49701690673828, -172.76039123535156)), (('test', 1268), (-70.83154296875, -25.882341384887695)), (('test', 1277), (-67.57482147216797, -46.89418411254883)), (('test', 1285), (-64.03276062011719, -27.945077896118164)), (('test', 1294), (-61.351627349853516, -43.687992095947266)), (('test', 1302), (-62.6084022521972…
1b8f	A	92		['LEU', 'ASP', 'ASP', 'ASP', 'LEU', 'VAL', 'ARG']	['LEU', 'LEU', 'VAL']	1, 1	['-', 'H']	[[(('test', 655), (-63.62944793701172, 146.82167053222656)), (('test', 663), (-77.12858581542969, 160.99057006835938)), (('test', 671), (-55.86766052246094, -35.194034576416016)), (('test', 679), (-60.8276481628418, -47.979637145996094)), (('test', 687), (-66.9144287109375, -34.77793502807617)), (('test', 695), (-63.3690071105957, -45.436363220214844)), (('test', 702), (-57.03614807128906, -47.37…
1b8z	A	2	surface	['MET', 'ASN', 'LYS', 'LYS', 'GLU', 'LEU', 'ILE']	['MET', 'GLU', 'LEU']	1, 1	['-', 'H']	[[(('test', 10), (-104.03304290771484, 179.19447326660156)), (('test', 18), (-59.42093276977539, -39.89237976074219)), (('test', 27), (-62.179473876953125, -43.199337005615234)), (('test', 36), (-68.70606994628906, -37.44144821166992)), (('test', 45), (-59.51761245727539, -45.95066833496094)), (('test', 53), (-60.29872512817383, -46.376644134521484))]]
1b93	A	142	surface	['PRO', 'ASP', 'TYR', 'GLN', 'ARG', 'TYR', 'LEU']	['PRO', 'ARG', 'TYR']	0, 0	['E', '-', 'H']	[[(('test', 1080), (-62.01022720336914, 139.88470458984375)), (('test', 1087), (-94.04811096191406, 85.78829193115234)), (('test', 1095), (-61.8203239440918, -44.43100357055664)), (('test', 1107), (-56.00294494628906, -55.642677307128906)), (('test', 1112), (-60.26615905761719, -43.03721237182617)), (('test', 1123), (-57.75574493408203, -49.309513092041016)), (('test', 1135), (-49.953269958496094…
1b9b	A	156		['LEU', 'ASP', 'LYS', 'GLU', 'GLU', 'ALA', 'LYS']	['LEU', 'GLU', 'ALA']	1, 1	['-', 'H']	[[(('test', 1223), (-101.58988189697266, 141.68153381347656)), (('test', 1231), (-94.17616271972656, 158.8749542236328)), (('test', 1239), (-37.40105438232422, -37.17168045043945)), (('test', 1248), (-75.2471923828125, -34.08576202392578)), (('test', 1257), (-80.46223449707031, -47.318382263183594)), (('test', 1266), (-50.76325988769531, -30.51712417602539)), (('test', 1271), (-64.76416778564453,…
1b9b	A	200		['TYR', 'ASP', 'GLU', 'GLU', 'THR', 'ALA', 'GLY']	['TYR', 'THR', 'ALA']	0, 1	['S', '-', 'H']	[[(('test', 1573), (-129.79745483398438, -94.0924301147461)), (('test', 1585), (-164.9161376953125, 163.1284637451172)), (('test', 1593), (-52.26446533203125, -28.57636260986328)), (('test', 1602), (-66.57298278808594, -58.602386474609375)), (('test', 1611), (-57.38443374633789, -47.5529670715332)), (('test', 1618), (-52.653621673583984, -34.822486877441406)), (('test', 1623), (-83.29883575439453…
1b9h	A	115		['LEU', 'ASP', 'PRO', 'GLU', 'ALA', 'VAL', 'ALA']	['LEU', 'ALA', 'VAL']	1, 0	['B', '-', 'H']	[[(('test', 828), (-53.164276123046875, 120.01146697998047)), (('test', 836), (-71.00486755371094, 118.16873168945312)), (('test', 844), (-57.285667419433594, -40.87937545776367)), (('test', 851), (-69.69013214111328, -41.48609161376953)), (('test', 860), (-56.87786865234375, -34.50407791137695)), (('test', 865), (-74.53067779541016, -38.69178009033203)), (('test', 872), (-52.73545837402344, -36.…
1b9h	A	141		['ALA', 'ASP', 'MET', 'ASP', 'ALA', 'LEU', 'ALA']	['ALA', 'ALA', 'LEU']	1, 0	['-', 'H']	[[(('test', 1015), (-77.47808837890625, 172.150390625)), (('test', 1020), (-81.16343688964844, 84.56436157226562)), (('test', 1028), (-70.86011505126953, -25.72340965270996)), (('test', 1036), (-65.01268005371094, -52.505706787109375)), (('test', 1044), (-68.8954086303711, -35.905792236328125)), (('test', 1049), (-66.03353881835938, -38.423423767089844)), (('test', 1057), (-67.06629943847656, -30…
1b9h	A	238		['LEU', 'ASN', 'GLU', 'PHE', 'SER', 'ALA', 'SER']	['LEU', 'SER', 'ALA']	1, 1	['-', 'B', 'H']	[[(('test', 1758), (-93.49411010742188, 141.80502319335938)), (('test', 1766), (-87.3755111694336, 155.57052612304688)), (('test', 1774), (-62.14912796020508, -34.99645233154297)), (('test', 1783), (-65.14400482177734, -44.72201919555664)), (('test', 1794), (-60.48236846923828, -46.73966979980469)), (('test', 1800), (-55.767906188964844, -46.608604431152344)), (('test', 1805), (-61.50415420532226…
1b9m	A	18		['ALA', 'ASP', 'PRO', 'ARG', 'ARG', 'ILE', 'SER']	['ALA', 'ARG', 'ILE']	1, 0	['E', '-', 'H']	[[(('test', 142), (-135.44683837890625, 123.82795715332031)), (('test', 147), (-121.81890869140625, -173.8064422607422)), (('test', 155), (-56.37881851196289, -43.32748031616211)), (('test', 162), (-66.6447525024414, -39.41749954223633)), (('test', 180), (-70.05223083496094, -40.01344299316406)), (('test', 191), (-66.43560791015625, -39.53126525878906)), (('test', 199), (-56.4656982421875, -46.99…
1bbh	A	35		['TYR', 'ASN', 'ALA', 'ALA', 'GLN', 'VAL', 'GLU']	['TYR', 'GLN', 'VAL']	1, 0	['-', 'H']	[[(('test', 259), (-76.96695709228516, 125.0566635131836)), (('test', 271), (-116.38858032226562, 104.23047637939453)), (('test', 279), (-60.96388626098633, -34.08644485473633)), (('test', 284), (-75.05034637451172, -33.53691864013672)), (('test', 289), (-70.47378540039062, -38.446678161621094)), (('test', 298), (-68.89517211914062, -40.821556091308594)), (('test', 305), (-58.698707580566406, -41…
1bcc	A	433	surface	['PRO', 'ASP', 'TYR', 'ASN', 'ARG', 'ILE', 'ARG']	['PRO', 'ARG', 'ILE']	1, 1	['-', 'H']	[[(('test', 3298), (-51.90641784667969, 165.7630615234375)), (('test', 3305), (-67.5257797241211, 172.19265747070312)), (('test', 3313), (-59.52013397216797, -54.60683822631836)), (('test', 3325), (-40.537288665771484, -45.77574157714844)), (('test', 3333), (-66.10870361328125, -56.985984802246094)), (('test', 3344), (-58.444454193115234, -22.263280868530273)), (('test', 3352), (-68.8660812377929…
1bf2	A	654		['ALA', 'ASP', 'SER', 'ASN', 'TYR', 'TRP', 'ASN']	['ALA', 'TYR', 'TRP']	1, 1	['-', 'H']	[[(('test', 5006), (-64.16722106933594, 115.92639923095703)), (('test', 5011), (-105.94702911376953, -176.5933074951172)), (('test', 5019), (-60.9694709777832, -37.39289474487305)), (('test', 5025), (-60.293174743652344, -37.05532455444336)), (('test', 5033), (-71.83708190917969, -52.45314025878906)), (('test', 5045), (-58.07186508178711, -40.65782165527344)), (('test', 5059), (-86.272705078125, …
1bfn	A	387		['TYR', 'ASP', 'ALA', 'THR', 'ALA', 'TYR', 'ASN']	['TYR', 'ALA', 'TYR']	0, 0	['-', 'S', 'H']	[[(('test', 3040), (-120.20316314697266, 0.4458724558353424)), (('test', 3052), (-95.587158203125, 155.0644989013672)), (('test', 3060), (-59.0914421081543, -29.368696212768555)), (('test', 3065), (-75.2558364868164, -33.43703842163086)), (('test', 3072), (-62.27469253540039, -45.09917449951172)), (('test', 3077), (-66.5838851928711, -40.238582611083984)), (('test', 3089), (-65.10562133789062, -2…
1bg6	A	36		['ILE', 'ASP', 'ALA', 'GLN', 'ARG', 'ILE', 'LYS']	['ILE', 'ARG', 'ILE']	0, 0	['S', '-', 'H']	[[(('test', 227), (-67.166015625, -26.176742553710938)), (('test', 235), (-86.38426971435547, 106.56136322021484)), (('test', 243), (-57.40946960449219, -39.761146545410156)), (('test', 248), (-60.37984085083008, -48.26470947265625)), (('test', 257), (-64.89472961425781, -39.086551666259766)), (('test', 268), (-65.4317398071289, -37.826717376708984)), (('test', 276), (-62.814674377441406, -41.923…
1bg8	A	51	surface	['LEU', 'ASP', 'VAL', 'GLN', 'GLY', 'ILE', 'ALA']	['LEU', 'GLY', 'ILE']	1, 0	['-', 'H']	[[(('test', 312), (-104.45133972167969, 107.68999481201172)), (('test', 320), (-98.0625991821289, 92.46875762939453)), (('test', 328), (-65.74430084228516, -28.116445541381836)), (('test', 335), (-74.58403778076172, -40.35860824584961)), (('test', 344), (-61.70035171508789, -42.37913513183594)), (('test', 348), (-69.18604278564453, -38.873924255371094)), (('test', 356), (-65.0787124633789, -39.17…
1bgp	A	168		['LEU', 'ASP', 'ALA', 'THR', 'ASP', 'LEU', 'VAL']	['LEU', 'ASP', 'LEU']	0, 1	['-', 'H']	[[(('test', 1248), (-121.2297134399414, 140.9146270751953)), (('test', 1256), (-102.04924774169922, -178.9315643310547)), (('test', 1264), (-52.81731414794922, -41.3068733215332)), (('test', 1269), (-63.095088958740234, -44.285831451416016)), (('test', 1276), (-59.950626373291016, -45.29865646362305)), (('test', 1284), (-56.42190170288086, -55.156280517578125)), (('test', 1292), (-60.318840026855…
1bh6	A	269		['ILE', 'ASN', 'VAL', 'GLU', 'ALA', 'ALA', 'ALA']	['ILE', 'ALA', 'ALA']	0, 0	['-', 'H']	[[(('test', 1890), (-62.84870910644531, 150.42811584472656)), (('test', 1898), (-136.54307556152344, 96.17922973632812)), (('test', 1906), (-67.4744873046875, -27.81502342224121)), (('test', 1916), (-63.27069091796875, -44.973060607910156)), (('test', 1925), (-66.63362121582031, -42.810760498046875)), (('test', 1930), (-64.04801177978516, -31.90066909790039)), (('test', 1935), (-89.65511322021484…
1bhg	A	419		['PHE', 'ASN', 'ASN', 'VAL', 'SER', 'LEU', 'HIS']	['PHE', 'SER', 'LEU']	0, 0	['G', 'S', 'H']	[[(('test', 3207), (-108.59928131103516, 38.67880630493164)), (('test', 3218), (-87.43769073486328, 163.789306640625)), (('test', 3226), (-58.57305908203125, -32.53951644897461)), (('test', 3234), (-69.16117858886719, -42.711124420166016)), (('test', 3241), (-55.96028518676758, -44.16246032714844)), (('test', 3247), (-65.89653778076172, -35.33321762084961)), (('test', 3255), (-68.74931335449219, …
1bhw	A	35		['LEU', 'ASP', 'PRO', 'VAL', 'GLU', 'ALA', 'VAL']	['LEU', 'GLU', 'ALA']	1, 1	['-', 'H']	[[(('test', 249), (-97.45033264160156, 135.2985382080078)), (('test', 257), (-80.90099334716797, 129.66758728027344)), (('test', 265), (-51.473297119140625, -43.82318878173828)), (('test', 272), (-62.203311920166016, -43.36091613769531)), (('test', 279), (-65.05577087402344, -43.41864013671875)), (('test', 288), (-54.36770248413086, -48.07907485961914)), (('test', 293), (-55.19247055053711, -45.2…
1biy	A	315		['VAL', 'ASP', 'SER', 'ALA', 'LEU', 'TYR', 'LEU']	['VAL', 'LEU', 'TYR']	1, 1	['-', 'H']	[[(('test', 2453), (-98.77690124511719, 118.1451416015625)), (('test', 2460), (-79.99089813232422, -177.1388397216797)), (('test', 2468), (-50.23432159423828, -59.53996276855469)), (('test', 2474), (-48.40105438232422, -49.51111602783203)), (('test', 2479), (-67.86334991455078, -43.78323745727539)), (('test', 2487), (-48.001468658447266, -67.90672302246094)), (('test', 2499), (-43.32269287109375,…
1bjf	A	81	surface	['ILE', 'ASP', 'PHE', 'ARG', 'GLU', 'PHE', 'ILE']	['ILE', 'GLU', 'PHE']	1, 1	['E', 'H']	[[(('test', 620), (-115.63884735107422, 105.89553833007812)), (('test', 628), (-78.58911895751953, 168.9784393310547)), (('test', 636), (-53.191280364990234, -37.53385925292969)), (('test', 647), (-58.40009689331055, -63.05493927001953)), (('test', 658), (-56.19815444946289, -31.87621307373047)), (('test', 667), (-60.78683853149414, -63.70867919921875)), (('test', 678), (-51.423377990722656, -43.…
1bjn	A	227	surface	['LEU', 'ASP', 'TYR', 'SER', 'ILE', 'LEU', 'ASN']	['LEU', 'ILE', 'LEU']	0, 0	['G', '-', 'H']	[[(('test', 1739), (-109.10481262207031, -5.769626140594482)), (('test', 1747), (-75.66560363769531, 114.26905059814453)), (('test', 1755), (-57.97846221923828, -36.61982727050781)), (('test', 1767), (-66.29217529296875, -43.431400299072266)), (('test', 1773), (-67.92312622070312, -41.74576950073242)), (('test', 1781), (-64.19237518310547, -43.810707092285156)), (('test', 1789), (-63.111057281494…
1bk0	A	50		['ILE', 'ASN', 'VAL', 'GLN', 'ARG', 'LEU', 'SER']	['ILE', 'ARG', 'LEU']	0, 0	['-', 'H']	[[(('test', 348), (-95.3861312866211, 139.77687072753906)), (('test', 356), (-80.95111846923828, 87.12132263183594)), (('test', 364), (-75.01707458496094, -26.482154846191406)), (('test', 371), (-64.5490951538086, -41.68611526489258)), (('test', 380), (-69.03317260742188, -39.035064697265625)), (('test', 391), (-55.43841552734375, -48.4592170715332)), (('test', 399), (-61.94422149658203, -41.8098…
1bk9	A	114		['TYR', 'ASN', 'ASP', 'LYS', 'LYS', 'TYR', 'TRP']	['TYR', 'LYS', 'TYR']	0, 0	['-', 'H']	[[(('test', 960), (-58.544677734375, 133.8184356689453)), (('test', 974), (-154.0341033935547, 82.2869873046875)), (('test', 985), (-64.89485168457031, -24.158262252807617)), (('test', 994), (-63.631710052490234, -44.3969841003418)), (('test', 1007), (-77.80592346191406, -48.20602035522461)), (('test', 1020), (-100.2695541381836, -7.147071361541748)), (('test', 1034), (-68.75312042236328, 138.855…
1bkr	A	91		['PRO', 'ASP', 'GLU', 'LYS', 'SER', 'ILE', 'ILE']	['PRO', 'SER', 'ILE']	1, 0	['-', 'H']	[[(('test', 714), (-71.0259017944336, 171.45352172851562)), (('test', 721), (-85.83377075195312, 122.94706726074219)), (('test', 729), (-56.89310073852539, -49.24970245361328)), (('test', 738), (-60.469261169433594, -43.917015075683594)), (('test', 747), (-60.30585861206055, -43.95682144165039)), (('test', 753), (-65.26810455322266, -43.933956146240234)), (('test', 761), (-60.956268310546875, -43…
1bn8	A	84		['TYR', 'ASP', 'LEU', 'ASP', 'LYS', 'TYR', 'LEU']	['TYR', 'LYS', 'TYR']	1, 0	['-', 'H']	[[(('test', 611), (-81.01871490478516, 137.0642547607422)), (('test', 623), (-149.03138732910156, 119.46211242675781)), (('test', 631), (-56.699588775634766, -40.817440032958984)), (('test', 639), (-58.2718391418457, -44.48766326904297)), (('test', 647), (-67.36213684082031, -38.57278823852539)), (('test', 656), (-63.038936614990234, -45.4151611328125)), (('test', 668), (-61.351593017578125, -43.…
1bn8	A	358		['ILE', 'ASN', 'ALA', 'SER', 'ALA', 'ALA', 'ASN']	['ILE', 'ALA', 'ALA']	0, 0	['-', 'H']	[[(('test', 2774), (-131.68502807617188, 167.84881591796875)), (('test', 2782), (-125.91425323486328, 97.4642105102539)), (('test', 2790), (-61.901649475097656, -40.509925842285156)), (('test', 2795), (-60.76826858520508, -49.578147888183594)), (('test', 2801), (-66.24163055419922, -32.87936019897461)), (('test', 2806), (-64.94792938232422, -23.022632598876953)), (('test', 2811), (-104.7344512939…
1bol	A	145		['TYR', 'ASN', 'VAL', 'TYR', 'LYS', 'ALA', 'PHE']	['TYR', 'LYS', 'ALA']	0, 0	['S', '-', 'H']	[[(('test', 1095), (-103.66000366210938, 70.5796127319336)), (('test', 1107), (-71.62123107910156, 97.27732849121094)), (('test', 1115), (-69.02924346923828, -33.82365798950195)), (('test', 1122), (-61.73135757446289, -39.95997619628906)), (('test', 1134), (-69.73855590820312, -45.57991027832031)), (('test', 1143), (-52.40517807006836, -41.83281326293945)), (('test', 1148), (-74.77079010009766, -…
1bqc	A	236		['PRO', 'ASP', 'GLU', 'ASP', 'THR', 'ILE', 'MET']	['PRO', 'THR', 'ILE']	1, 0	['-', 'H']	[[(('test', 1812), (-58.330101013183594, 143.0577850341797)), (('test', 1819), (-84.83634185791016, 85.59490966796875)), (('test', 1827), (-63.74417495727539, -31.250988006591797)), (('test', 1836), (-59.20819091796875, -45.2834358215332)), (('test', 1844), (-69.78158569335938, -40.044002532958984)), (('test', 1851), (-58.1285514831543, -49.24943923950195)), (('test', 1859), (-69.88435363769531, …
1brm	A	59		['PHE', 'ASP', 'LEU', 'GLU', 'ALA', 'LEU', 'LYS']	['PHE', 'ALA', 'LEU']	0, 0	['T', '-', 'H']	[[(('test', 435), (-107.82192993164062, 17.607698440551758)), (('test', 446), (-85.5210952758789, 88.301513671875)), (('test', 454), (-51.66434860229492, -28.621309280395508)), (('test', 462), (-70.38853454589844, -43.28394317626953)), (('test', 471), (-66.64417266845703, -33.06182098388672)), (('test', 476), (-75.03788757324219, -40.25511169433594)), (('test', 484), (-61.168312072753906, -27.474…
1bs2	A	115		['PHE', 'ASN', 'PRO', 'GLN', 'PHE', 'LEU', 'ALA']	['PHE', 'PHE', 'LEU']	1, 0	['E', '-', 'H']	[[(('test', 860), (-65.00688171386719, 160.4213104248047)), (('test', 871), (-84.72208404541016, 108.84223937988281)), (('test', 879), (-54.28073501586914, -40.24589157104492)), (('test', 886), (-71.40152740478516, -35.50052261352539)), (('test', 895), (-63.52475357055664, -47.969417572021484)), (('test', 906), (-55.19767379760742, -52.75312423706055)), (('test', 914), (-49.86012268066406, -52.89…
1bsw	A	15		['VAL', 'ASP', 'HIS', 'SER', 'MET', 'VAL', 'LYS']	['VAL', 'MET', 'VAL']	0, 1	['E', '-', 'H']	[[(('test', 92), (-105.61066436767578, 121.81617736816406)), (('test', 99), (-79.4212875366211, 176.86830139160156)), (('test', 107), (-67.11707305908203, -35.190673828125)), (('test', 117), (-61.89537811279297, -34.79595947265625)), (('test', 123), (-66.37786865234375, -41.77962875366211)), (('test', 131), (-61.29280090332031, -34.8968620300293)), (('test', 138), (-74.2305908203125, -44.68722915…
1bu3	A	25		['PHE', 'ASN', 'TYR', 'LYS', 'ALA', 'PHE', 'PHE']	['PHE', 'ALA', 'PHE']	1, 0	['-', 'H']	[[(('test', 156), (-72.69266510009766, 142.28173828125)), (('test', 167), (-148.32037353515625, 115.06886291503906)), (('test', 175), (-58.27327346801758, -38.3612060546875)), (('test', 187), (-62.972171783447266, -43.58301544189453)), (('test', 196), (-63.832340240478516, -41.1123161315918)), (('test', 201), (-65.17176055908203, -48.68567657470703)), (('test', 212), (-60.02056121826172, -40.5370…
1bu8	A	247		['VAL', 'ASP', 'ILE', 'ASN', 'GLY', 'ILE', 'TRP']	['VAL', 'GLY', 'ILE']	1, 0	['-', 'H']	[[(('test', 1954), (-77.02652740478516, -85.06071472167969)), (('test', 1961), (121.08515930175781, 52.766578674316406)), (('test', 1969), (-38.807708740234375, -31.179109573364258)), (('test', 1977), (-82.41569519042969, -36.63492202758789)), (('test', 1985), (-62.210723876953125, -33.10147476196289)), (('test', 1989), (-68.64570617675781, -56.76515197753906)), (('test', 1997), (-50.204998016357…
1bvu	A	393		['ILE', 'ASN', 'MET', 'ARG', 'ASP', 'ALA', 'ALA']	['ILE', 'ASP', 'ALA']	1, 1	['-', 'H']	[[(('test', 3041), (-140.00576782226562, 169.6253204345703)), (('test', 3049), (-73.66613006591797, 151.4553985595703)), (('test', 3057), (-49.561370849609375, -54.43238830566406)), (('test', 3065), (-51.490142822265625, -42.03023147583008)), (('test', 3076), (-67.44551086425781, -45.10099411010742)), (('test', 3084), (-60.563724517822266, -35.64391326904297)), (('test', 3089), (-62.2463493347168…
1bvz	A	331	surface	['VAL', 'ASP', 'HIS', 'ALA', 'PHE', 'TRP', 'ARG']	['VAL', 'PHE', 'TRP']	1, 1	['S', '-', 'H']	[[(('test', 2685), (-119.9201889038086, 147.2194366455078)), (('test', 2692), (-65.31781005859375, 157.87754821777344)), (('test', 2700), (-68.99361419677734, -38.08527374267578)), (('test', 2710), (-51.065494537353516, -56.93594741821289)), (('test', 2715), (-43.15446472167969, -54.89204025268555)), (('test', 2726), (-69.81241607666016, -32.333553314208984)), (('test', 2740), (-64.12097930908203…
1bwo	A	2		['ILE', 'ASP', 'CYS', 'GLY', 'HIS', 'VAL', 'ASP']	['ILE', 'HIS', 'VAL']	1, 1	['-', 'H']	[[(('test', 10), (-79.09539031982422, 125.65227508544922)), (('test', 18), (-60.73783874511719, -26.912187576293945)), (('test', 25), (-68.72274017333984, -42.70580291748047)), (('test', 29), (-65.58096313476562, -47.021522521972656)), (('test', 39), (-54.65770721435547, -50.02999496459961)), (('test', 46), (-53.10784149169922, -44.14537048339844))]]
1bwo	A	62		['LEU', 'ASN', 'GLU', 'ASP', 'ASN', 'ALA', 'ARG']	['LEU', 'ASN', 'ALA']	1, 0	['-', 'H']	[[(('test', 447), (-68.83708953857422, 138.0780487060547)), (('test', 455), (-106.2274169921875, 100.59188079833984)), (('test', 463), (-62.54792022705078, -31.369375228881836)), (('test', 472), (-64.50963592529297, -39.80064010620117)), (('test', 480), (-72.15972900390625, -41.63650131225586)), (('test', 488), (-63.01162338256836, -39.67034149169922)), (('test', 493), (-64.66424560546875, -34.57…
1bwz	A	171		['ALA', 'ASN', 'VAL', 'GLU', 'GLN', 'LEU', 'GLY']	['ALA', 'GLN', 'LEU']	0, 0	['-', 'H']	[[(('test', 1329), (-65.48341369628906, 122.71235656738281)), (('test', 1334), (-67.60277557373047, 63.67075729370117)), (('test', 1342), (-72.36727142333984, -39.43400955200195)), (('test', 1349), (-57.1170539855957, -40.525535583496094)), (('test', 1358), (-91.2034912109375, -48.806060791015625)), (('test', 1367), (-71.08091735839844, -44.48134994506836)), (('test', 1375), (-43.241214752197266,…
1bxb	A	226	surface	['LEU', 'ASN', 'PHE', 'VAL', 'HIS', 'ALA', 'VAL']	['LEU', 'HIS', 'ALA']	0, 0	['-', 'H']	[[(('test', 1787), (-84.196044921875, 166.2568359375)), (('test', 1795), (-95.56841278076172, 109.95588684082031)), (('test', 1803), (-66.36527252197266, -37.356075286865234)), (('test', 1814), (-58.3867301940918, -43.81909942626953)), (('test', 1821), (-62.87616729736328, -42.60036849975586)), (('test', 1831), (-65.85863494873047, -41.43058395385742)), (('test', 1836), (-68.65321350097656, -38.9…
1bxc	A	226	surface	['LEU', 'ASN', 'PHE', 'VAL', 'HIS', 'ALA', 'VAL']	['LEU', 'HIS', 'ALA']	0, 0	['-', 'H']	[[(('test', 1790), (-91.91622924804688, 153.12240600585938)), (('test', 1798), (-82.76387786865234, 110.78343200683594)), (('test', 1806), (-67.84951782226562, -31.073795318603516)), (('test', 1817), (-67.59046173095703, -40.16140365600586)), (('test', 1824), (-62.34028244018555, -43.11967468261719)), (('test', 1834), (-63.7351188659668, -43.102108001708984)), (('test', 1839), (-70.95404052734375…
1bxm	A	83		['LEU', 'ASN', 'VAL', 'TYR', 'SER', 'TYR', 'ALA']	['LEU', 'SER', 'TYR']	1, 0	['E', '-', 'H']	[[(('test', 597), (-163.3863525390625, 160.6735076904297)), (('test', 605), (-93.43309783935547, 97.7243423461914)), (('test', 613), (-55.57098388671875, -42.77174758911133)), (('test', 620), (-56.46295928955078, -58.63789749145508)), (('test', 632), (-63.23807144165039, -39.55424880981445)), (('test', 638), (-69.06900024414062, -40.84551239013672)), (('test', 650), (-67.88402557373047, -42.67245…
1bxr	B	114	surface	['ILE', 'ASP', 'THR', 'ARG', 'LYS', 'LEU', 'THR']	['ILE', 'LYS', 'LEU']	1, 0	['S', '-', 'H']	[[(('test', 9901), (-117.90995025634766, 163.6865997314453)), (('test', 9909), (-73.24895477294922, 85.896484375)), (('test', 9917), (-65.45500183105469, -29.93297576904297)), (('test', 9924), (-62.87487030029297, -46.13008499145508)), (('test', 9935), (-61.34650421142578, -36.445167541503906)), (('test', 9944), (-69.17202758789062, -47.586692810058594)), (('test', 9952), (-54.76398849487305, -55…
1bxs	A	282	surface	['ALA', 'ASP', 'LEU', 'ASP', 'ASN', 'ALA', 'VAL']	['ALA', 'ASN', 'ALA']	0, 0	['S', '-', 'H']	[[(('test', 2083), (-87.97512817382812, 163.823486328125)), (('test', 2088), (-73.31608581542969, 109.45879364013672)), (('test', 2096), (-58.20797348022461, -47.26219940185547)), (('test', 2104), (-58.456787109375, -49.554298400878906)), (('test', 2112), (-56.62238311767578, -48.523616790771484)), (('test', 2120), (-60.16499710083008, -45.67405700683594)), (('test', 2125), (-62.11016082763672, -…
1bxs	A	346		['ILE', 'ASP', 'LYS', 'GLU', 'GLN', 'TYR', 'GLU']	['ILE', 'GLN', 'TYR']	0, 1	['S', '-', 'H']	[[(('test', 2586), (-56.665802001953125, -47.141963958740234)), (('test', 2594), (-154.46746826171875, -168.4031982421875)), (('test', 2602), (-72.26019287109375, -39.798885345458984)), (('test', 2611), (-57.50153350830078, -50.02603530883789)), (('test', 2620), (-63.88539505004883, -42.28696060180664)), (('test', 2629), (-56.91434860229492, -48.88212966918945)), (('test', 2641), (-72.27926635742…
1bxt	A	206		['PHE', 'ASP', 'GLN', 'SER', 'LYS', 'TYR', 'LEU']	['PHE', 'LYS', 'TYR']	1, 0	['-', 'H']	[[(('test', 1547), (-115.97465515136719, 114.03618621826172)), (('test', 1558), (-93.44116973876953, 104.31565856933594)), (('test', 1566), (-61.912837982177734, -48.96552658081055)), (('test', 1575), (-59.21958923339844, -28.827390670776367)), (('test', 1581), (-81.7506332397461, -39.61564636230469)), (('test', 1590), (-65.85758209228516, -47.6778450012207)), (('test', 1602), (-66.43534088134766…
1by2	A	36		['TRP', 'ASP', 'LEU', 'THR', 'ASP', 'ALA', 'SER']	['TRP', 'ASP', 'ALA']	1, 1	['-', 'H']	[[(('test', 267), (-65.74285125732422, 121.43196868896484)), (('test', 281), (-130.58047485351562, -176.94091796875)), (('test', 289), (-65.28443145751953, -30.40128517150879)), (('test', 297), (-69.38495635986328, -37.96862030029297)), (('test', 304), (-65.79854583740234, -46.200233459472656)), (('test', 312), (-59.91456985473633, -38.547489166259766)), (('test', 317), (-68.19503021240234, -27.9…
1byf	A	13		['MET', 'ASN', 'TYR', 'ALA', 'ASP', 'ALA', 'GLY']	['MET', 'ASP', 'ALA']	0, 1	['E', '-', 'H']	[[(('test', 88), (-160.4684295654297, 170.8795928955078)), (('test', 96), (-80.5164794921875, 173.64466857910156)), (('test', 104), (-60.859798431396484, -46.38328552246094)), (('test', 116), (-59.230812072753906, -48.41162109375)), (('test', 121), (-62.37450408935547, -33.029239654541016)), (('test', 129), (-64.51483917236328, -41.22993469238281)), (('test', 134), (-60.12223434448242, -48.885570…
1bzs	A	190		['TYR', 'ASN', 'LEU', 'PHE', 'LEU', 'VAL', 'ALA']	['TYR', 'LEU', 'VAL']	1, 0	['-', 'B', 'H']	[[(('test', 874), (-123.51973724365234, 131.6424102783203)), (('test', 886), (-69.32383728027344, 113.23261260986328)), (('test', 894), (-60.0030632019043, -45.515811920166016)), (('test', 902), (-52.397525787353516, -51.145103454589844)), (('test', 913), (-63.268070220947266, -45.703495025634766)), (('test', 921), (-65.08206176757812, -42.35492706298828)), (('test', 928), (-60.83445358276367, -4…
1c04	B	136		['ALA', 'ASP', 'LYS', 'GLN', 'ARG', 'VAL', 'GLY']	['ALA', 'ARG', 'VAL']	0, 0	['S', '-', 'H']	[[(('test', 1992), (-84.41084289550781, -25.319684982299805)), (('test', 1997), (-96.27764892578125, 109.75564575195312)), (('test', 2005), (-55.459529876708984, -35.6989860534668)), (('test', 2014), (-69.85518646240234, -49.11349868774414)), (('test', 2023), (-64.01110076904297, -30.007822036743164)), (('test', 2034), (-69.94956970214844, -45.382564544677734)), (('test', 2041), (-60.945865631103…
1c1k	A	15		['ILE', 'ASP', 'GLY', 'LYS', 'SER', 'VAL', 'TYR']	['ILE', 'SER', 'VAL']	1, 1	['-', 'H']	[[(('test', 106), (-130.343994140625, 172.34864807128906)), (('test', 114), (-87.83132934570312, 174.50035095214844)), (('test', 122), (-56.557151794433594, -46.76921081542969)), (('test', 126), (-64.17800903320312, -35.458282470703125)), (('test', 135), (-66.53341674804688, -35.46842956542969)), (('test', 141), (-65.68555450439453, -40.736961364746094)), (('test', 148), (-62.174842834472656, -42…
1c1k	A	200		['ILE', 'ASP', 'SER', 'GLN', 'LYS', 'ALA', 'LYS']	['ILE', 'LYS', 'ALA']	0, 0	['E', '-', 'H']	[[(('test', 1686), (-116.23991394042969, 134.31201171875)), (('test', 1694), (-92.30158233642578, 98.8090591430664)), (('test', 1702), (-50.74930191040039, -45.9559326171875)), (('test', 1708), (-60.06898498535156, -44.55672836303711)), (('test', 1717), (-64.9383773803711, -41.40594482421875)), (('test', 1726), (-63.827354431152344, -41.04029083251953)), (('test', 1731), (-61.85269546508789, -45.…
1c3a	B	224	surface	['MET', 'ASN', 'TRP', 'GLU', 'ASP', 'ALA', 'GLU']	['MET', 'ASP', 'ALA']	1, 1	['E', '-', 'H']	[[(('test', 1379), (-155.4403533935547, 165.14906311035156)), (('test', 1387), (-72.6089096069336, 171.2517547607422)), (('test', 1395), (-58.80580520629883, -48.61730194091797)), (('test', 1409), (-51.04206466674805, -60.421207427978516)), (('test', 1418), (-60.42665481567383, -44.333984375)), (('test', 1426), (-51.659278869628906, -44.62879180908203)), (('test', 1431), (-65.7162857055664, -47.8…
1c3q	A	2		['MET', 'ASP', 'ALA', 'GLN', 'SER', 'ALA', 'ALA']	['MET', 'SER', 'ALA']	1, 1	['-', 'H']	[[(('test', 101), (-58.023502349853516, 136.80023193359375)), (('test', 109), (-139.403564453125, 172.1261749267578)), (('test', 117), (-53.763145446777344, -40.832801818847656)), (('test', 122), (-54.52427291870117, -49.6672248840332)), (('test', 131), (-69.73308563232422, -33.129859924316406)), (('test', 137), (-61.31582260131836, -45.75580978393555)), (('test', 142), (-57.73121643066406, -43.0…
1c3u	A	55		['ILE', 'ASP', 'VAL', 'GLU', 'LEU', 'PHE', 'LYS']	['ILE', 'LEU', 'PHE']	1, 0	['-', 'H']	[[(('test', 425), (-78.00260925292969, 108.04335021972656)), (('test', 433), (-127.41678619384766, 90.7987060546875)), (('test', 441), (-54.55690002441406, -52.58059310913086)), (('test', 448), (-58.7325439453125, -42.468135833740234)), (('test', 453), (-54.46488571166992, -52.39780044555664)), (('test', 461), (-60.478729248046875, -40.62300491333008)), (('test', 472), (-66.93949127197266, -40.41…
1c44	A	89		['MET', 'ASN', 'PRO', 'GLN', 'SER', 'ALA', 'PHE']	['MET', 'SER', 'ALA']	1, 0	['S', '-', 'H']	[[(('test', 678), (-133.75881958007812, 127.93009948730469)), (('test', 686), (-71.79901123046875, 134.41168212890625)), (('test', 694), (-62.597625732421875, -37.040279388427734)), (('test', 701), (-67.23287963867188, -45.450286865234375)), (('test', 715), (-56.09193420410156, -42.74259567260742)), (('test', 721), (-54.643375396728516, -46.070316314697266)), (('test', 726), (-61.699188232421875,…
1c6o	A	46		['PHE', 'ASN', 'LEU', 'GLU', 'ALA', 'ILE', 'THR']	['PHE', 'ALA', 'ILE']	1, 0	['S', 'H']	[[(('test', 318), (-76.21642303466797, 98.12017059326172)), (('test', 329), (-161.27122497558594, 158.82769775390625)), (('test', 337), (-54.96509552001953, -42.06219482421875)), (('test', 345), (-65.77450561523438, -39.37038803100586)), (('test', 354), (-63.62610626220703, -42.346580505371094)), (('test', 359), (-63.071571350097656, -46.16279983520508)), (('test', 367), (-59.735843658447266, -42…
1c6o	A	69	surface	['LEU', 'ASP', 'ASP', 'ASP', 'GLU', 'ILE', 'ALA']	['LEU', 'GLU', 'ILE']	1, 1	['S', '-', 'H']	[[(('test', 492), (-117.71512603759766, 151.6836395263672)), (('test', 500), (-90.71650695800781, 169.42898559570312)), (('test', 508), (-53.640926361083984, -37.391563415527344)), (('test', 516), (-70.19481658935547, -38.77434539794922)), (('test', 524), (-69.70691680908203, -38.43772506713867)), (('test', 533), (-66.15412139892578, -46.086753845214844)), (('test', 541), (-60.15824508666992, -46…
1c7n	A	152		['ILE', 'ASP', 'PHE', 'GLN', 'LYS', 'LEU', 'GLU']	['ILE', 'LYS', 'LEU']	1, 0	['-', 'H']	[[(('test', 1233), (-80.20767974853516, 138.47280883789062)), (('test', 1241), (-90.7063980102539, 85.82691192626953)), (('test', 1249), (-62.17158508300781, -39.26924514770508)), (('test', 1260), (-58.99896240234375, -49.15117645263672)), (('test', 1269), (-65.46881103515625, -40.62936019897461)), (('test', 1278), (-62.49404525756836, -42.2745246887207)), (('test', 1286), (-65.45704650878906, -3…
1c7n	A	223		['ILE', 'ASP', 'GLU', 'GLN', 'LEU', 'ALA', 'ASP']	['ILE', 'LEU', 'ALA']	0, 1	['S', '-', 'H']	[[(('test', 1824), (-91.32321166992188, -6.631434440612793)), (('test', 1832), (-165.2910919189453, 127.22502899169922)), (('test', 1840), (-69.46215057373047, -33.3296012878418)), (('test', 1849), (-70.76316833496094, -33.017276763916016)), (('test', 1858), (-68.45405578613281, -45.38882827758789)), (('test', 1866), (-57.95244598388672, -28.179332733154297)), (('test', 1871), (-62.63157272338867…
1c7n	A	338		['MET', 'ASP', 'HIS', 'LYS', 'ALA', 'MET', 'GLU']	['MET', 'ALA', 'MET']	1, 1	['-', 'H']	[[(('test', 2746), (-121.97245025634766, 128.33343505859375)), (('test', 2754), (-64.9537353515625, 160.2804718017578)), (('test', 2762), (-56.44953918457031, -31.937427520751953)), (('test', 2772), (-68.81204986572266, -41.82461166381836)), (('test', 2781), (-65.37860107421875, -39.59796905517578)), (('test', 2786), (-60.4141845703125, -51.55646896362305)), (('test', 2794), (-54.11231231689453, …
1c7s	A	304		['PHE', 'ASP', 'GLN', 'ALA', 'GLY', 'VAL', 'PHE']	['PHE', 'GLY', 'VAL']	0, 0	['S', 'H']	[[(('test', 2146), (-64.39622497558594, -33.498565673828125)), (('test', 2157), (-159.2559051513672, -174.0152587890625)), (('test', 2165), (-60.97987365722656, -40.455997467041016)), (('test', 2174), (-59.56190490722656, -38.54608154296875)), (('test', 2179), (-64.4806900024414, -42.46831130981445)), (('test', 2183), (-60.60332489013672, -50.920814514160156)), (('test', 2190), (-52.6509933471679…
1c7s	A	787		['VAL', 'ASP', 'THR', 'GLN', 'ALA', 'LEU', 'GLU']	['VAL', 'ALA', 'LEU']	0, 0	['S', '-', 'H']	[[(('test', 6021), (-76.87548065185547, 136.5574493408203)), (('test', 6028), (-74.7725830078125, 75.56761932373047)), (('test', 6036), (-63.19506072998047, -31.840490341186523)), (('test', 6043), (-55.30827331542969, -48.467708587646484)), (('test', 6052), (-67.38420867919922, -39.5461540222168)), (('test', 6057), (-60.8668327331543, -51.786766052246094)), (('test', 6065), (-61.18853759765625, -…
1c82	A	802		['VAL', 'ASP', 'ARG', 'ALA', 'THR', 'PHE', 'ASN']	['VAL', 'THR', 'PHE']	1, 1	['-', 'H']	[[(('test', 5050), (-125.17179870605469, 154.16075134277344)), (('test', 5057), (-79.65147399902344, 177.31655883789062)), (('test', 5065), (-53.7490119934082, -55.55870819091797)), (('test', 5076), (-59.822818756103516, -40.26720428466797)), (('test', 5081), (-65.0591812133789, -43.24309158325195)), (('test', 5088), (-60.701229095458984, -45.3758544921875)), (('test', 5099), (-61.628414154052734…
1c9w	A	162		['PHE', 'ASN', 'HIS', 'PHE', 'GLN', 'ILE', 'GLU']	['PHE', 'GLN', 'ILE']	1, 1	['-', 'H']	[[(('test', 1287), (-102.37652587890625, 136.75692749023438)), (('test', 1298), (-86.84963989257812, 170.41822814941406)), (('test', 1306), (-61.07659149169922, -28.302648544311523)), (('test', 1316), (-64.13543701171875, -49.40175247192383)), (('test', 1327), (-60.71611785888672, -32.82008361816406)), (('test', 1336), (-73.76423645019531, -38.26984786987305)), (('test', 1344), (-60.1006240844726…
1c9y	A	312		['VAL', 'ASP', 'ASP', 'GLU', 'VAL', 'PHE', 'TYR']	['VAL', 'VAL', 'PHE']	1, 1	['B', '-', 'H']	[[(('test', 2170), (-152.7239227294922, 144.2472686767578)), (('test', 2177), (-87.20809173583984, 172.55616760253906)), (('test', 2185), (-68.03314971923828, -30.168094635009766)), (('test', 2193), (-63.4024543762207, -39.7503547668457)), (('test', 2202), (-78.4741439819336, -47.68507385253906)), (('test', 2209), (-56.24677276611328, -39.919883728027344)), (('test', 2220), (-102.05279541015625, …
1cb2	A	101		['ALA', 'ASN', 'ALA', 'TYR', 'TYR', 'ALA', 'SER']	['ALA', 'TYR', 'ALA']	0, 0	['-', 'H']	[[(('test', 115), (-94.34434509277344, 103.87857818603516)), (('test', 120), (-62.955833435058594, 154.5601806640625)), (('test', 128), (-73.77423858642578, -25.109371185302734)), (('test', 133), (-62.151885986328125, -53.75995635986328)), (('test', 145), (-67.18379974365234, -39.710140228271484)), (('test', 157), (-60.92194747924805, -35.064109802246094)), (('test', 162), (-67.4981689453125, -43…
1cb2	A	325		['TYR', 'ASN', 'GLU', 'LYS', 'LEU', 'TYR', 'ILE']	['TYR', 'LEU', 'TYR']	0, 1	['-', 'S', 'H']	[[(('test', 1797), (-103.49601745605469, -1.1276116371154785)), (('test', 1809), (-137.06919860839844, 168.55242919921875)), (('test', 1817), (-67.79533386230469, -32.94626998901367)), (('test', 1826), (-62.24821472167969, -47.51198959350586)), (('test', 1835), (-63.08463668823242, -34.75100326538086)), (('test', 1843), (-65.42835235595703, -53.64450454711914)), (('test', 1855), (-64.921318054199…
1cb5	A	7		['LEU', 'ASN', 'SER', 'GLU', 'LYS', 'VAL', 'ALA']	['LEU', 'LYS', 'VAL']	1, 0	['S', '-', 'H']	[[(('test', 24), (-57.79380798339844, 137.2598114013672)), (('test', 32), (-70.0852279663086, 106.42073822021484)), (('test', 40), (-49.10447692871094, -37.63554763793945)), (('test', 46), (-67.30492401123047, -42.79381561279297)), (('test', 55), (-64.14130401611328, -47.41275405883789)), (('test', 64), (-55.51997375488281, -50.2339973449707)), (('test', 71), (-55.22258758544922, -49.938919067382…
1cb7	B	31		['VAL', 'ASP', 'LEU', 'GLN', 'GLU', 'ALA', 'VAL']	['VAL', 'GLU', 'ALA']	0, 0	['-', 'H']	[[(('test', 1484), (-88.05674743652344, 119.01588439941406)), (('test', 1491), (-127.16641235351562, 103.387939453125)), (('test', 1499), (-58.42881774902344, -42.25223159790039)), (('test', 1507), (-60.681888580322266, -46.74678421020508)), (('test', 1516), (-69.35647583007812, -37.627952575683594)), (('test', 1525), (-64.72010040283203, -40.72732925415039)), (('test', 1530), (-58.83801651000976…
1cby	A	76		['PHE', 'ASN', 'PHE', 'GLU', 'LYS', 'ALA', 'LEU']	['PHE', 'LYS', 'ALA']	1, 0	['B', '-', 'H']	[[(('test', 445), (-78.30037689208984, 125.14315032958984)), (('test', 456), (-99.52503967285156, 106.04670715332031)), (('test', 464), (-56.957183837890625, -45.594337463378906)), (('test', 475), (-55.89283752441406, -49.04808807373047)), (('test', 484), (-68.90383911132812, -29.060993194580078)), (('test', 493), (-61.94375228881836, -42.25105667114258)), (('test', 498), (-67.21797943115234, -43…
1cdg	A	282		['LEU', 'ASP', 'PHE', 'ARG', 'PHE', 'ALA', 'GLN']	['LEU', 'PHE', 'ALA']	0, 0	['B', '-', 'H']	[[(('test', 2193), (-65.86465454101562, 128.4336700439453)), (('test', 2201), (-81.03600311279297, 74.41767120361328)), (('test', 2209), (-63.1870002746582, -32.94272232055664)), (('test', 2220), (-60.80854415893555, -44.29069519042969)), (('test', 2231), (-65.43130493164062, -53.329345703125)), (('test', 2242), (-57.38955307006836, -49.093841552734375)), (('test', 2247), (-59.986873626708984, -3…
1cdp	A	25		['PHE', 'ASN', 'HIS', 'LYS', 'ALA', 'PHE', 'PHE']	['PHE', 'ALA', 'PHE']	1, 0	['-', 'H']	[[(('test', 158), (-63.83552169799805, 136.6138153076172)), (('test', 169), (-138.72496032714844, 116.68855285644531)), (('test', 177), (-66.5716781616211, -33.329898834228516)), (('test', 187), (-67.22974395751953, -44.06507873535156)), (('test', 196), (-57.336910247802734, -47.30412673950195)), (('test', 201), (-63.743560791015625, -53.6627082824707)), (('test', 212), (-55.51294708251953, -46.1…
1ce7	A	184	surface	['PRO', 'ASP', 'VAL', 'TYR', 'MET', 'LEU', 'GLU']	['PRO', 'MET', 'LEU']	1, 1	['-', 'H']	[[(('test', 1369), (-64.49463653564453, 142.41664123535156)), (('test', 1376), (-91.9057846069336, 176.44775390625)), (('test', 1384), (-54.824317932128906, -45.26095962524414)), (('test', 1391), (-59.55573272705078, -59.79464340209961)), (('test', 1403), (-50.89750671386719, -49.13269805908203)), (('test', 1411), (-57.281734466552734, -47.5649299621582)), (('test', 1419), (-69.29191589355469, -2…
1cef	A	7		['PRO', 'ASP', 'ASP', 'THR', 'GLY', 'LEU', 'GLN']	['PRO', 'GLY', 'LEU']	0, 0	['-', 'H']	[[(('test', 35), (-65.23296356201172, 146.21853637695312)), (('test', 42), (-99.87159729003906, 99.27906799316406)), (('test', 50), (-67.30616760253906, -35.49669647216797)), (('test', 58), (-67.96916961669922, -43.33253860473633)), (('test', 65), (-57.886474609375, -43.983795166015625)), (('test', 69), (-61.35191345214844, -41.35547637939453)), (('test', 77), (-60.59858703613281, -44.74835586547…
1cem	A	349		['TYR', 'ASP', 'LEU', 'ASN', 'PHE', 'ALA', 'LYS']	['TYR', 'PHE', 'ALA']	0, 0	['S', '-', 'H']	[[(('test', 2453), (-60.26544952392578, -45.344051361083984)), (('test', 2465), (-159.4848175048828, 105.83292388916016)), (('test', 2473), (-68.37593078613281, -20.288127899169922)), (('test', 2481), (-73.88420867919922, -42.70411682128906)), (('test', 2489), (-64.91779327392578, -33.72359848022461)), (('test', 2500), (-60.50220489501953, -42.1707649230957)), (('test', 2505), (-63.81533813476562…
1cf3	A	132		['TRP', 'ASN', 'TRP', 'ASP', 'ASN', 'VAL', 'ALA']	['TRP', 'ASN', 'VAL']	1, 0	['-', 'S', 'H']	[[(('test', 945), (-97.40252685546875, 81.70069122314453)), (('test', 959), (-131.19313049316406, 168.37619018554688)), (('test', 967), (-53.14480972290039, -52.85390090942383)), (('test', 981), (-49.23881530761719, -52.145362854003906)), (('test', 989), (-66.23899841308594, -50.19728469848633)), (('test', 997), (-63.5147705078125, -42.270484924316406)), (('test', 1004), (-60.78311538696289, -38.…
1cf3	A	150		['PRO', 'ASN', 'ALA', 'LYS', 'GLN', 'ILE', 'ALA']	['PRO', 'GLN', 'ILE']	1, 1	['-', 'H']	[[(('test', 1095), (-74.30164337158203, 155.6712188720703)), (('test', 1102), (-94.13629150390625, 178.3799591064453)), (('test', 1110), (-53.624324798583984, -42.63468933105469)), (('test', 1115), (-64.39041900634766, -44.177703857421875)), (('test', 1124), (-65.4444351196289, -41.61261749267578)), (('test', 1133), (-63.321372985839844, -44.32976531982422)), (('test', 1141), (-58.84807586669922,…
1cf3	A	457		['LEU', 'ASN', 'GLU', 'LEU', 'ASP', 'LEU', 'LEU']	['LEU', 'ASP', 'LEU']	0, 0	['-', 'S', 'H']	[[(('test', 3481), (-93.99918365478516, -0.9429458379745483)), (('test', 3489), (-108.05736541748047, 123.01456451416016)), (('test', 3497), (-57.23501968383789, -32.24005126953125)), (('test', 3506), (-74.01777648925781, -31.35450553894043)), (('test', 3514), (-61.939971923828125, -42.44542694091797)), (('test', 3522), (-65.9913330078125, -47.674678802490234)), (('test', 3530), (-61.415393829345…
1cf3	A	499		['ALA', 'ASP', 'LEU', 'SER', 'ALA', 'TRP', 'THR']	['ALA', 'ALA', 'TRP']	1, 1	['-', 'H']	[[(('test', 3791), (-49.991580963134766, 139.9239959716797)), (('test', 3796), (-89.17560577392578, -175.51467895507812)), (('test', 3804), (-64.8853759765625, -39.46553039550781)), (('test', 3812), (-68.00164794921875, -34.75893020629883)), (('test', 3818), (-60.41869354248047, -44.8765869140625)), (('test', 3823), (-59.585731506347656, -40.95294189453125)), (('test', 3837), (-64.74983978271484,…
1cf9	A	551		['ILE', 'ASP', 'LEU', 'THR', 'LEU', 'ALA', 'GLN']	['ILE', 'LEU', 'ALA']	0, 1	['T', '-', 'H']	[[(('test', 4231), (-99.78314971923828, -57.78990936279297)), (('test', 4239), (-159.3114776611328, 127.7603530883789)), (('test', 4247), (-66.74520874023438, -34.63977813720703)), (('test', 4255), (-63.63238525390625, -46.95585632324219)), (('test', 4262), (-56.01372528076172, -52.97121047973633)), (('test', 4270), (-58.5869255065918, -46.17696762084961)), (('test', 4275), (-64.21228790283203, -…
1cf9	A	725		['ALA', 'ASP', 'GLY', 'SER', 'PHE', 'MET', 'ASP']	['ALA', 'PHE', 'MET']	0, 1	['S', '-', 'H']	[[(('test', 5514), (-86.63239288330078, 86.88448333740234)), (('test', 5519), (-121.05119323730469, -153.7320556640625)), (('test', 5527), (-27.444229125976562, -87.55745697021484)), (('test', 5531), (-73.57003021240234, -17.254789352416992)), (('test', 5537), (-59.71290969848633, -49.07596969604492)), (('test', 5548), (-70.34442901611328, -34.19953536987305)), (('test', 5556), (-64.1185836791992…
1cg5	B	19		['VAL', 'ASP', 'HIS', 'LYS', 'GLN', 'ILE', 'THR']	['VAL', 'GLN', 'ILE']	1, 0	['S', '-', 'H']	[[(('test', 1397), (-87.34806060791016, 156.54299926757812)), (('test', 1404), (-79.53543090820312, 110.27265167236328)), (('test', 1412), (-49.94904327392578, -60.62449264526367)), (('test', 1422), (-65.54518127441406, -42.566123962402344)), (('test', 1431), (-67.89083862304688, -43.24386215209961)), (('test', 1440), (-70.1599349975586, -29.718774795532227)), (('test', 1448), (-71.6915512084961,…
1cgn	A	37		['TYR', 'ASP', 'ALA', 'ALA', 'GLN', 'ILE', 'LYS']	['TYR', 'GLN', 'ILE']	1, 0	['-', 'H']	[[(('test', 261), (-103.0941390991211, 116.70462799072266)), (('test', 273), (-121.0330810546875, 109.79463195800781)), (('test', 281), (-51.587005615234375, -45.82052230834961)), (('test', 286), (-63.727481842041016, -44.171424865722656)), (('test', 291), (-63.30863571166992, -45.17042922973633)), (('test', 300), (-63.620296478271484, -45.529571533203125)), (('test', 308), (-57.08740997314453, -…
1ck1	A	70		['LEU', 'ASN', 'GLU', 'ASP', 'LEU', 'ALA', 'ASN']	['LEU', 'LEU', 'ALA']	0, 1	['S', 'H']	[[(('test', 556), (-55.964778900146484, -36.707279205322266)), (('test', 564), (-163.9893341064453, -176.76263427734375)), (('test', 572), (-61.03116989135742, -42.05299377441406)), (('test', 581), (-59.894508361816406, -48.95682144165039)), (('test', 589), (-66.66288757324219, -28.139331817626953)), (('test', 597), (-77.42761993408203, -45.660945892333984)), (('test', 602), (-67.899658203125, -1…
1ck7	A	136		['LEU', 'ASP', 'PRO', 'GLU', 'THR', 'VAL', 'ASP']	['LEU', 'THR', 'VAL']	1, 1	['S', '-', 'H']	[[(('test', 847), (-127.3671646118164, 152.9931182861328)), (('test', 855), (-70.24359130859375, 149.56121826171875)), (('test', 863), (-57.19681167602539, -50.724205017089844)), (('test', 870), (-44.71011734008789, -45.45374298095703)), (('test', 879), (-67.39556121826172, -38.70790100097656)), (('test', 886), (-68.74579620361328, -45.0148811340332)), (('test', 893), (-56.51543045043945, -48.701…
1cke	A	35		['LEU', 'ASP', 'SER', 'GLY', 'ALA', 'ILE', 'TYR']	['LEU', 'ALA', 'ILE']	1, 0	['E', 'H']	[[(('test', 219), (-130.490478515625, 127.0678939819336)), (('test', 227), (-110.97296905517578, 100.71198272705078)), (('test', 235), (-65.95668029785156, -26.526058197021484)), (('test', 241), (-65.43962097167969, -37.80685806274414)), (('test', 245), (-73.99833679199219, -28.053190231323242)), (('test', 250), (-46.769195556640625, -47.182193756103516)), (('test', 258), (-70.24356079101562, -32…
1clc	A	317		['TYR', 'ASP', 'PRO', 'GLN', 'TYR', 'ALA', 'GLU']	['TYR', 'TYR', 'ALA']	0, 0	['T', '-', 'H']	[[(('test', 2199), (-102.04048156738281, -35.589412689208984)), (('test', 2211), (-147.7713623046875, 83.54159545898438)), (('test', 2219), (-57.44336700439453, -37.6818733215332)), (('test', 2226), (-66.00466918945312, -37.90770721435547)), (('test', 2231), (-69.8429183959961, -37.513614654541016)), (('test', 2243), (-65.52557373046875, -34.853370666503906)), (('test', 2248), (-66.93651580810547…
1clk	A	360		['PHE', 'ASP', 'PRO', 'ASP', 'ALA', 'ALA', 'ALA']	['PHE', 'ALA', 'ALA']	1, 0	['-', 'H']	[[(('test', 2794), (-81.76714324951172, 138.29588317871094)), (('test', 2805), (-109.30594635009766, 92.47555541992188)), (('test', 2813), (-54.96152877807617, -42.647071838378906)), (('test', 2820), (-62.355892181396484, -41.63983917236328)), (('test', 2828), (-65.35755157470703, -41.906517028808594)), (('test', 2833), (-70.86873626708984, -36.926979064941406)), (('test', 2838), (-62.03062438964…
1cm5	A	24		['VAL', 'ASN', 'VAL', 'ARG', 'ASP', 'PHE', 'ILE']	['VAL', 'ASP', 'PHE']	0, 0	['-', 'H']	[[(('test', 182), (-73.804931640625, 114.23922729492188)), (('test', 189), (-160.6778564453125, 79.85940551757812)), (('test', 197), (-62.202388763427734, -35.07524108886719)), (('test', 204), (-61.57339859008789, -45.24399185180664)), (('test', 215), (-62.065940856933594, -39.93465042114258)), (('test', 223), (-60.76164245605469, -44.47509002685547)), (('test', 234), (-62.95515060424805, -49.805…
1cm5	A	471		['LEU', 'ASN', 'TYR', 'ASP', 'GLU', 'VAL', 'MET']	['LEU', 'GLU', 'VAL']	1, 0	['-', 'H']	[[(('test', 3715), (-71.33672332763672, 143.3993377685547)), (('test', 3723), (-117.71626281738281, 126.75177001953125)), (('test', 3731), (-50.55119323730469, -52.48938751220703)), (('test', 3743), (-60.931907653808594, -36.330047607421875)), (('test', 3751), (-71.0780029296875, -51.042545318603516)), (('test', 3760), (-57.948978424072266, -46.05853271484375)), (('test', 3767), (-63.582477569580…
1coj	A	189		['ILE', 'ASN', 'TRP', 'ASP', 'VAL', 'VAL', 'ASN']	['ILE', 'VAL', 'VAL']	1, 0	['B', 'H']	[[(('test', 1502), (-72.69550323486328, 127.16151428222656)), (('test', 1510), (-90.05314636230469, 95.51922607421875)), (('test', 1518), (-65.24397277832031, -19.18161392211914)), (('test', 1532), (-65.12742614746094, -42.037235260009766)), (('test', 1540), (-65.6943130493164, -50.43449401855469)), (('test', 1547), (-60.915191650390625, -43.68954086303711)), (('test', 1554), (-61.32072830200195,…
1col	A	90		['VAL', 'ASP', 'ALA', 'GLN', 'ASP', 'MET', 'ALA']	['VAL', 'ASP', 'MET']	1, 0	['-', 'H']	[[(('test', 654), (-82.75084686279297, 132.5417022705078)), (('test', 661), (-101.56098175048828, 101.7263412475586)), (('test', 669), (-52.24605178833008, -44.336387634277344)), (('test', 674), (-56.6761360168457, -53.37260055541992)), (('test', 683), (-52.96118927001953, -51.963462829589844)), (('test', 691), (-60.60318374633789, -35.63343048095703)), (('test', 699), (-66.10111999511719, -43.71…
1coy	A	161		['ILE', 'ASP', 'GLN', 'ALA', 'TRP', 'PHE', 'GLU']	['ILE', 'TRP', 'PHE']	1, 1	['-', 'H']	[[(('test', 1144), (-70.31509399414062, 147.02772521972656)), (('test', 1152), (-69.60746765136719, 112.30210876464844)), (('test', 1160), (-65.74614715576172, -30.265289306640625)), (('test', 1169), (-69.3667221069336, -42.94252395629883)), (('test', 1174), (-64.06460571289062, -42.4818229675293)), (('test', 1188), (-53.4912223815918, -43.433162689208984)), (('test', 1199), (-66.34294891357422, …
1coy	A	196		['TYR', 'ASP', 'PHE', 'GLU', 'TYR', 'MET', 'LYS']	['TYR', 'TYR', 'MET']	1, 1	['B', '-', 'H']	[[(('test', 1435), (-74.48397064208984, 132.0672607421875)), (('test', 1447), (-68.8144760131836, 104.14884185791016)), (('test', 1455), (-69.83832550048828, -23.391111373901367)), (('test', 1466), (-68.3157730102539, -37.88916015625)), (('test', 1475), (-64.9409408569336, -38.51028060913086)), (('test', 1487), (-62.49150466918945, -37.527000427246094)), (('test', 1495), (-58.669803619384766, -41…
1cp7	A	257		['ILE', 'ASN', 'ASP', 'THR', 'ALA', 'LEU', 'ASP']	['ILE', 'ALA', 'LEU']	1, 0	['-', 'H']	[[(('test', 1870), (-132.6002960205078, 135.73326110839844)), (('test', 1878), (-98.72076416015625, 117.35734558105469)), (('test', 1886), (-61.84775161743164, -38.65042495727539)), (('test', 1894), (-64.6712646484375, -45.78252029418945)), (('test', 1901), (-65.06521606445312, -42.833160400390625)), (('test', 1906), (-61.763790130615234, -42.907352447509766)), (('test', 1914), (-64.8508911132812…
1cpo	A	131		['PHE', 'ASP', 'ALA', 'GLU', 'THR', 'PHE', 'GLN']	['PHE', 'THR', 'PHE']	1, 0	['-', 'H']	[[(('test', 1000), (-54.14632797241211, 136.70118713378906)), (('test', 1011), (-126.0578384399414, 107.66035461425781)), (('test', 1019), (-51.33015060424805, -46.95568084716797)), (('test', 1024), (-59.387874603271484, -44.03208541870117)), (('test', 1033), (-63.45436477661133, -46.11947250366211)), (('test', 1040), (-60.600318908691406, -34.04212188720703)), (('test', 1051), (-61.8337287902832…
1cpo	A	149		['PHE', 'ASP', 'TYR', 'ALA', 'ASP', 'MET', 'ASN']	['PHE', 'ASP', 'MET']	1, 1	['E', '-', 'H']	[[(('test', 1138), (-144.8902587890625, 152.2326202392578)), (('test', 1149), (-107.62327575683594, -168.33999633789062)), (('test', 1157), (-56.00703430175781, -44.2521858215332)), (('test', 1169), (-61.521766662597656, -41.65068817138672)), (('test', 1174), (-65.54512023925781, -41.15048599243164)), (('test', 1182), (-61.276206970214844, -43.32670211791992)), (('test', 1190), (-58.8308906555175…
1cqm	A	15		['LEU', 'ASP', 'GLN', 'SER', 'GLN', 'LEU', 'ALA']	['LEU', 'GLN', 'LEU']	1, 1	['-', 'H']	[[(('test', 114), (-78.31612396240234, 146.3017120361328)), (('test', 122), (-88.51827239990234, 159.3914337158203)), (('test', 130), (-49.00065231323242, -26.860055923461914)), (('test', 139), (-73.51600646972656, -48.350440979003906)), (('test', 145), (-68.54336547851562, -33.18091583251953)), (('test', 154), (-62.239715576171875, -45.5980224609375)), (('test', 162), (-61.566463470458984, -38.6…
1cr5	A	103		['PHE', 'ASP', 'LEU', 'PHE', 'LYS', 'TYR', 'SER']	['PHE', 'LYS', 'TYR']	1, 0	['-', 'H']	[[(('test', 595), (-116.202392578125, 135.6939239501953)), (('test', 606), (-118.95796203613281, 101.55897521972656)), (('test', 614), (-57.348636627197266, -43.61339569091797)), (('test', 622), (-57.9217529296875, -51.31192398071289)), (('test', 633), (-53.42323303222656, -45.512088775634766)), (('test', 642), (-64.92333221435547, -55.24768829345703)), (('test', 654), (-125.59638977050781, 11.73…
1cr5	A	135		['PHE', 'ASP', 'GLN', 'ASP', 'GLU', 'LEU', 'ALA']	['PHE', 'GLU', 'LEU']	1, 0	['-', 'H']	[[(('test', 798), (-83.60697174072266, 105.6634521484375)), (('test', 809), (-110.9859848022461, 102.64060974121094)), (('test', 817), (-59.50597381591797, -49.66890335083008)), (('test', 826), (-61.45832061767578, -38.45035934448242)), (('test', 834), (-74.55583953857422, -38.480098724365234)), (('test', 843), (-63.84990692138672, -39.681148529052734)), (('test', 851), (-63.53091049194336, -43.2…
1cs1	A	155		['VAL', 'ASP', 'ILE', 'ALA', 'LYS', 'ILE', 'CYS']	['VAL', 'LYS', 'ILE']	1, 0	['-', 'H']	[[(('test', 1157), (-121.88079071044922, 155.09280395507812)), (('test', 1164), (-72.03083801269531, 98.30829620361328)), (('test', 1172), (-60.40176773071289, -49.06905746459961)), (('test', 1180), (-55.74119186401367, -45.219818115234375)), (('test', 1185), (-65.66441345214844, -42.59249496459961)), (('test', 1194), (-65.45407104492188, -42.37451934814453)), (('test', 1202), (-65.82942199707031…
1csm	A	11		['LEU', 'ASN', 'LEU', 'GLN', 'ASN', 'ILE', 'ARG']	['LEU', 'ASN', 'ILE']	0, 0	['T', '-', 'H']	[[(('test', 90), (-77.33363342285156, 29.994693756103516)), (('test', 99), (-105.65751647949219, 117.2825698852539)), (('test', 110), (-63.30093765258789, -31.244123458862305)), (('test', 119), (-63.52435302734375, -42.518917083740234)), (('test', 131), (-66.15043640136719, -45.246299743652344)), (('test', 142), (-58.41941452026367, -43.397918701171875)), (('test', 151), (-57.51025390625, -48.531…
1csn	A	270		['PRO', 'ASP', 'TYR', 'ASP', 'TYR', 'LEU', 'GLN']	['PRO', 'TYR', 'LEU']	0, 0	['-', 'H']	[[(('test', 2129), (-62.88480758666992, 151.51715087890625)), (('test', 2136), (-98.60770416259766, 81.94705200195312)), (('test', 2144), (-56.623897552490234, -37.228668212890625)), (('test', 2156), (-62.102195739746094, -41.4985237121582)), (('test', 2164), (-59.98017501831055, -47.84281539916992)), (('test', 2176), (-61.19565963745117, -45.55908966064453)), (('test', 2184), (-59.7122917175293,…
1ct9	A	319		['TYR', 'ASP', 'VAL', 'THR', 'THR', 'ILE', 'ARG']	['TYR', 'THR', 'ILE']	0, 0	['-', 'H']	[[(('test', 2392), (-119.253173828125, 7.502867221832275)), (('test', 2404), (-64.2496566772461, 124.37743377685547)), (('test', 2412), (-58.14139175415039, -53.456050872802734)), (('test', 2419), (-52.4255256652832, -50.023460388183594)), (('test', 2426), (-61.10420608520508, -35.96119689941406)), (('test', 2433), (-71.51417541503906, -38.04205322265625)), (('test', 2441), (-59.9830436706543, -6…
1ct9	A	405		['LEU', 'ASP', 'LYS', 'LYS', 'PHE', 'LEU', 'ASP']	['LEU', 'PHE', 'LEU']	0, 0	['G', '-', 'H']	[[(('test', 3070), (-105.13427734375, 13.840524673461914)), (('test', 3078), (-66.73131561279297, 140.29693603515625)), (('test', 3086), (-47.4074592590332, -51.37275695800781)), (('test', 3095), (-67.7042465209961, -42.044071197509766)), (('test', 3104), (-64.074951171875, -40.52214050292969)), (('test', 3115), (-58.678741455078125, -35.17213439941406)), (('test', 3123), (-68.8519515991211, -35.…
1cxa	A	72		['TRP', 'ASP', 'GLU', 'GLU', 'HIS', 'PHE', 'VAL']	['TRP', 'HIS', 'PHE']	1, 1	['-', 'H']	[[(('test', 471), (-72.50375366210938, 123.35406494140625)), (('test', 485), (-125.93143463134766, -171.78054809570312)), (('test', 493), (-68.27112579345703, -56.52080154418945)), (('test', 502), (-42.43344497680664, -50.54440689086914)), (('test', 511), (-68.89015197753906, -52.22618865966797)), (('test', 521), (-49.81207275390625, -34.320858001708984)), (('test', 532), (-77.04190826416016, -48…
1cxv	A	194		['TYR', 'ASN', 'LEU', 'PHE', 'ILE', 'VAL', 'ALA']	['TYR', 'ILE', 'VAL']	0, 0	['E', 'H']	[[(('test', 919), (-93.74483489990234, 118.91797637939453)), (('test', 931), (-69.65485382080078, 121.27705383300781)), (('test', 939), (-66.26023864746094, -40.81224060058594)), (('test', 947), (-57.681922912597656, -50.44318389892578)), (('test', 958), (-65.9232406616211, -36.73158645629883)), (('test', 966), (-71.04063415527344, -41.163421630859375)), (('test', 973), (-61.738155364990234, -42.…
1cyd	A	193		['ALA', 'ASP', 'PRO', 'GLU', 'PHE', 'ALA', 'ARG']	['ALA', 'PHE', 'ALA']	0, 0	['-', 'H']	[[(('test', 1396), (-62.30474090576172, -28.415254592895508)), (('test', 1401), (-74.78944396972656, 118.61868286132812)), (('test', 1409), (-59.09265899658203, -51.19220733642578)), (('test', 1416), (-63.32686233520508, -41.70115661621094)), (('test', 1425), (-61.618080139160156, -47.63401412963867)), (('test', 1436), (-58.805816650390625, -43.108280181884766)), (('test', 1441), (-61.88669204711…
1czc	A	276		['ALA', 'ASP', 'SER', 'GLU', 'THR', 'VAL', 'ASP']	['ALA', 'THR', 'VAL']	0, 0	['S', 'H']	[[(('test', 2030), (-55.306461334228516, -39.50912857055664)), (('test', 2035), (-148.806884765625, 175.969970703125)), (('test', 2043), (-61.41169357299805, -40.60062789916992)), (('test', 2049), (-67.68892669677734, -37.1893196105957)), (('test', 2058), (-68.9852523803711, -45.006568908691406)), (('test', 2065), (-63.784690856933594, -33.370059967041016)), (('test', 2072), (-71.46526336669922, …
1czp	A	67		['LEU', 'ASP', 'ASP', 'ASP', 'GLN', 'ILE', 'GLU']	['LEU', 'GLN', 'ILE']	1, 1	['S', '-', 'H']	[[(('test', 522), (-76.89762878417969, 142.39073181152344)), (('test', 530), (-89.73210906982422, 173.1966094970703)), (('test', 538), (-63.54718017578125, -36.49477005004883)), (('test', 546), (-65.305419921875, -39.8213005065918)), (('test', 554), (-64.21526336669922, -37.598209381103516)), (('test', 563), (-66.163330078125, -42.08868408203125)), (('test', 571), (-64.55561065673828, -28.9854545…
1d02	A	11		['LEU', 'ASN', 'TRP', 'GLN', 'ALA', 'LEU', 'ALA']	['LEU', 'ALA', 'LEU']	0, 0	['-', 'H']	[[(('test', 31), (-96.3231201171875, 160.3017578125)), (('test', 39), (-89.0500717163086, 74.11802673339844)), (('test', 47), (-63.84657287597656, -28.551156997680664)), (('test', 61), (-63.69609069824219, -45.97618865966797)), (('test', 70), (-61.62544250488281, -40.9853630065918)), (('test', 75), (-63.48475646972656, -41.93449020385742)), (('test', 83), (-61.73190689086914, -32.6724853515625))]]
1d06	A	163		['PHE', 'ASN', 'ALA', 'ALA', 'ALA', 'VAL', 'ARG']	['PHE', 'ALA', 'VAL']	1, 1	['E', '-', 'H']	[[(('test', 370), (-145.250244140625, 109.46926879882812)), (('test', 381), (-77.81338500976562, 176.2122344970703)), (('test', 389), (-53.74430847167969, -47.313846588134766)), (('test', 394), (-60.26443862915039, -38.62269973754883)), (('test', 399), (-67.13475036621094, -36.495174407958984)), (('test', 404), (-63.141868591308594, -47.90129852294922)), (('test', 411), (-62.89204788208008, -44.1…
1d0c	A	421	surface	['VAL', 'ASP', 'HIS', 'HIS', 'ALA', 'ALA', 'THR']	['VAL', 'ALA', 'ALA']	1, 1	['E', '-', 'H']	[[(('test', 2797), (-131.67282104492188, 132.46469116210938)), (('test', 2804), (-76.29554748535156, 162.20542907714844)), (('test', 2812), (-68.9320297241211, -23.094541549682617)), (('test', 2822), (-71.74443817138672, -44.432865142822266)), (('test', 2832), (-67.88314819335938, -39.357635498046875)), (('test', 2837), (-64.25757598876953, -41.165740966796875)), (('test', 2842), (-78.32451629638…
1d0k	A	74		['PHE', 'ASP', 'ARG', 'GLN', 'GLN', 'LEU', 'GLN']	['PHE', 'GLN', 'LEU']	1, 0	['-', 'H']	[[(('test', 257), (-69.55502319335938, 153.7384796142578)), (('test', 268), (-88.84793090820312, 121.42848205566406)), (('test', 276), (-52.38658142089844, -47.337799072265625)), (('test', 287), (-64.31901550292969, -39.06336212158203)), (('test', 296), (-64.95203399658203, -42.253997802734375)), (('test', 305), (-67.94361114501953, -35.53631591796875)), (('test', 313), (-65.24931335449219, -36.9…
1d0s	A	15		['PRO', 'ASP', 'ALA', 'GLU', 'ALA', 'MET', 'ALA']	['PRO', 'ALA', 'MET']	0, 0	['-', 'H']	[[(('test', 75), (-68.64112091064453, 148.67018127441406)), (('test', 82), (-80.49746704101562, 96.40548706054688)), (('test', 90), (-60.84217834472656, -28.709932327270508)), (('test', 95), (-72.14246368408203, -43.70315170288086)), (('test', 104), (-63.963623046875, -34.8305549621582)), (('test', 109), (-67.64869689941406, -33.095069885253906)), (('test', 117), (-71.33912658691406, -43.16368103…
1d1q	A	94		['MET', 'ASP', 'GLU', 'SER', 'ASN', 'ILE', 'ASN']	['MET', 'ASN', 'ILE']	0, 0	['S', 'H']	[[(('test', 735), (-89.47219848632812, -42.081275939941406)), (('test', 743), (-136.7993927001953, 176.10569763183594)), (('test', 751), (-66.33021545410156, -28.807756423950195)), (('test', 760), (-65.14935302734375, -35.62680435180664)), (('test', 766), (-64.11221313476562, -45.75542449951172)), (('test', 774), (-58.3114013671875, -47.14896011352539)), (('test', 782), (-53.278690338134766, -50.…
1d2f	A	334		['ILE', 'ASP', 'ASP', 'ASN', 'ALA', 'LEU', 'GLN']	['ILE', 'ALA', 'LEU']	1, 0	['-', 'H']	[[(('test', 2389), (-88.30281829833984, 164.82200622558594)), (('test', 2397), (-101.75200653076172, 121.1103744506836)), (('test', 2405), (-48.27696990966797, -45.92161178588867)), (('test', 2413), (-73.82243347167969, -37.9855842590332)), (('test', 2421), (-63.07769775390625, -49.2263298034668)), (('test', 2426), (-56.08066940307617, -45.596073150634766)), (('test', 2434), (-60.8236198425293, -…
1d2i	A	16		['LEU', 'ASN', 'PRO', 'GLN', 'LEU', 'TRP', 'LYS']	['LEU', 'LEU', 'TRP']	1, 0	['S', '-', 'H']	[[(('test', 118), (-65.92206573486328, 123.58642578125)), (('test', 126), (-57.14456558227539, 127.95722961425781)), (('test', 134), (-60.324928283691406, -32.66881561279297)), (('test', 141), (-73.32829284667969, -39.57296371459961)), (('test', 150), (-67.95911407470703, -41.98295593261719)), (('test', 158), (-62.87628173828125, -38.507965087890625)), (('test', 172), (-62.1123046875, -36.0223274…
1d2m	A	63		['PRO', 'ASN', 'LYS', 'ILE', 'LEU', 'ALA', 'ALA']	['PRO', 'LEU', 'ALA']	0, 1	['S', 'H']	[[(('test', 442), (-69.86004638671875, -18.61599349975586)), (('test', 449), (-154.5362548828125, 165.63307189941406)), (('test', 457), (-64.95160675048828, -26.667882919311523)), (('test', 466), (-69.97557830810547, -50.68537139892578)), (('test', 474), (-66.07649230957031, -38.204654693603516)), (('test', 482), (-57.13024139404297, -49.96883010864258)), (('test', 487), (-62.369415283203125, -41…
1d2t	A	26		['ILE', 'ASN', 'SER', 'LEU', 'ALA', 'LEU', 'LEU']	['ILE', 'ALA', 'LEU']	1, 0	['-', 'H']	[[(('test', 144), (-57.08640670776367, 121.19982147216797)), (('test', 152), (-74.1041488647461, 84.4903793334961)), (('test', 160), (-58.912384033203125, -32.163509368896484)), (('test', 166), (-66.5744400024414, -41.72418975830078)), (('test', 174), (-64.2527084350586, -42.991920471191406)), (('test', 179), (-76.80195617675781, -47.23627853393555)), (('test', 187), (-70.93992614746094, 147.3338…
1d2u	A	13		['PHE', 'ASN', 'LYS', 'ASP', 'LYS', 'TYR', 'PHE']	['PHE', 'LYS', 'TYR']	1, 0	['-', 'H']	[[(('test', 75), (-49.711814880371094, 131.0294952392578)), (('test', 86), (-102.676513671875, 95.60140991210938)), (('test', 94), (-64.33641815185547, -42.07563018798828)), (('test', 103), (-63.887874603271484, -34.36927795410156)), (('test', 111), (-71.82203674316406, -39.886871337890625)), (('test', 120), (-70.3720703125, -50.26318359375)), (('test', 132), (-90.8084487915039, 58.95551681518555…
1d2u	A	174		['TYR', 'ASP', 'ASN', 'ASP', 'SER', 'LEU', 'LYS']	['TYR', 'SER', 'LEU']	0, 0	['-', 'H']	[[(('test', 1346), (-116.44145965576172, 146.6729278564453)), (('test', 1358), (-99.08568572998047, 84.58124542236328)), (('test', 1366), (-59.75379943847656, -34.65626525878906)), (('test', 1374), (-64.59464263916016, -42.66099166870117)), (('test', 1382), (-64.05546569824219, -43.257694244384766)), (('test', 1388), (-57.41372299194336, -44.18233871459961)), (('test', 1396), (-67.14191436767578,…
1d3u	B	1182	surface	['VAL', 'ASP', 'LYS', 'LYS', 'GLU', 'ILE', 'GLY']	['VAL', 'GLU', 'ILE']	1, 1	['S', '-', 'H']	[[(('test', 2196), (-124.05720520019531, 168.78919982910156)), (('test', 2203), (-82.4012222290039, 165.28965759277344)), (('test', 2211), (-57.076934814453125, -45.29447555541992)), (('test', 2220), (-52.9393196105957, -53.97262191772461)), (('test', 2229), (-65.18238067626953, -43.386661529541016)), (('test', 2238), (-64.99346160888672, -35.049922943115234)), (('test', 2246), (-64.6705322265625…
1d5a	A	373		['PRO', 'ASP', 'GLU', 'ARG', 'GLU', 'LEU', 'ALA']	['PRO', 'GLU', 'LEU']	1, 1	['-', 'H']	[[(('test', 3025), (-73.96045684814453, 152.87249755859375)), (('test', 3032), (-99.6249771118164, 161.7266082763672)), (('test', 3040), (-41.61319351196289, -35.12981414794922)), (('test', 3049), (-64.0018310546875, -74.53289794921875)), (('test', 3060), (-52.19727325439453, -42.32487106323242)), (('test', 3069), (-55.362144470214844, -39.51137924194336)), (('test', 3077), (-56.3170166015625, -5…
1d5a	A	552		['ALA', 'ASP', 'ALA', 'GLU', 'THR', 'VAL', 'LYS']	['ALA', 'THR', 'VAL']	1, 1	['-', 'H']	[[(('test', 4500), (-145.97169494628906, 144.72840881347656)), (('test', 4505), (-62.13775634765625, 154.90245056152344)), (('test', 4513), (-54.11429977416992, -38.30934143066406)), (('test', 4518), (-68.60462951660156, -35.723724365234375)), (('test', 4527), (-66.25865936279297, -36.95463943481445)), (('test', 4534), (-70.6722412109375, -46.246559143066406)), (('test', 4541), (-60.1580123901367…
1d5n	A	19	surface	['PHE', 'ASP', 'LYS', 'GLN', 'THR', 'MET', 'GLU']	['PHE', 'THR', 'MET']	0, 0	['S', '-', 'H']	[[(('test', 141), (-104.00178527832031, 125.27413940429688)), (('test', 152), (-63.49566650390625, 145.52783203125)), (('test', 160), (-68.52384185791016, -32.697509765625)), (('test', 169), (-62.13390350341797, -43.760711669921875)), (('test', 178), (-66.1128158569336, -44.86708068847656)), (('test', 185), (-52.29681396484375, -44.106937408447266)), (('test', 193), (-63.08994674682617, -53.38278…
1d6a	A	198		['PRO', 'ASN', 'PRO', 'LYS', 'VAL', 'LEU', 'ASN']	['PRO', 'VAL', 'LEU']	1, 1	['-', 'H']	[[(('test', 1942), (-59.21733093261719, 134.40191650390625)), (('test', 1949), (-83.3466567993164, 168.41018676757812)), (('test', 1960), (-51.07950973510742, -27.284666061401367)), (('test', 1967), (-75.9970703125, -40.57529067993164)), (('test', 1980), (-66.11929321289062, -38.87100601196289)), (('test', 1988), (-69.2673110961914, -37.5125617980957)), (('test', 1997), (-67.6240005493164, -43.84…
1d6j	A	61	surface	['LEU', 'ASP', 'GLY', 'ASP', 'ASN', 'ILE', 'ARG']	['LEU', 'ASN', 'ILE']	0, 0	['-', 'H']	[[(('test', 413), (-84.34320831298828, 101.66524505615234)), (('test', 421), (-78.75908660888672, 135.18429565429688)), (('test', 429), (-48.76609420776367, -50.5876350402832)), (('test', 433), (-72.31118774414062, -38.97560119628906)), (('test', 441), (-59.25325012207031, -37.265411376953125)), (('test', 449), (-69.16622161865234, -49.85325622558594)), (('test', 457), (-61.41508865356445, -39.50…
1d6u	A	132		['PRO', 'ASP', 'LYS', 'GLU', 'ALA', 'VAL', 'TRP']	['PRO', 'ALA', 'VAL']	1, 0	['-', 'H']	[[(('test', 975), (-65.24061584472656, 176.14166259765625)), (('test', 982), (-65.84052276611328, 145.54629516601562)), (('test', 990), (-49.919097900390625, -41.710506439208984)), (('test', 999), (-61.444942474365234, -48.27931594848633)), (('test', 1008), (-61.753353118896484, -38.93235397338867)), (('test', 1013), (-63.74413299560547, -49.37167739868164)), (('test', 1020), (-57.555484771728516…
1d7f	A	282		['LEU', 'ASP', 'PHE', 'ARG', 'PHE', 'ALA', 'GLN']	['LEU', 'PHE', 'ALA']	0, 0	['B', '-', 'H']	[[(('test', 2210), (-65.97496795654297, 120.54898834228516)), (('test', 2218), (-70.82305145263672, 79.22090148925781)), (('test', 2226), (-64.7181167602539, -25.584354400634766)), (('test', 2237), (-67.37850952148438, -37.18706130981445)), (('test', 2248), (-67.33425903320312, -54.101768493652344)), (('test', 2259), (-58.65122985839844, -44.166805267333984)), (('test', 2264), (-68.58250427246094…
1d7y	A	388		['PRO', 'ASP', 'ARG', 'ALA', 'ALA', 'LEU', 'ALA']	['PRO', 'ALA', 'LEU']	1, 0	['-', 'H']	[[(('test', 2856), (-78.94955444335938, 173.33091735839844)), (('test', 2863), (-65.2894058227539, 120.85828399658203)), (('test', 2871), (-54.18418502807617, -34.058433532714844)), (('test', 2882), (-76.60391998291016, -49.50374984741211)), (('test', 2887), (-57.726566314697266, -35.72262954711914)), (('test', 2892), (-66.72879028320312, -36.910545349121094)), (('test', 2900), (-77.5977630615234…
1d8h	A	344	surface	['ILE', 'ASP', 'ALA', 'SER', 'LEU', 'PHE', 'LYS']	['ILE', 'LEU', 'PHE']	1, 0	['-', 'H']	[[(('test', 836), (-86.07363891601562, 156.2301025390625)), (('test', 844), (-52.45423889160156, 130.2562713623047)), (('test', 852), (-47.920711517333984, -43.490142822265625)), (('test', 857), (-73.76219177246094, -38.5174560546875)), (('test', 863), (-65.76516723632812, -36.578731536865234)), (('test', 871), (-55.79826736450195, -54.7379264831543)), (('test', 882), (-60.2552604675293, -32.3915…
1d8w	A	30		['ILE', 'ASP', 'VAL', 'GLU', 'GLU', 'ALA', 'LEU']	['ILE', 'GLU', 'ALA']	0, 0	['-', 'H']	[[(('test', 146), (-117.02376556396484, 130.2566375732422)), (('test', 154), (-96.70491790771484, 105.51457214355469)), (('test', 162), (-54.51765441894531, -33.67280960083008)), (('test', 169), (-68.03303527832031, -42.81704330444336)), (('test', 178), (-62.807010650634766, -39.26462936401367)), (('test', 187), (-56.85204315185547, -43.47618103027344)), (('test', 192), (-63.850582122802734, -44.…
1d8y	A	335		['LEU', 'ASP', 'GLU', 'GLU', 'THR', 'LEU', 'LYS']	['LEU', 'THR', 'LEU']	0, 0	['-', 'S', 'H']	[[(('test', 102), (-117.84367370605469, -3.3080763816833496)), (('test', 110), (-132.91006469726562, 145.88291931152344)), (('test', 118), (-51.95466232299805, -48.25192642211914)), (('test', 127), (-51.43098449707031, -49.54435729980469)), (('test', 136), (-64.04246520996094, -40.217811584472656)), (('test', 143), (-60.82504653930664, -49.978389739990234)), (('test', 151), (-58.74980926513672, -…
1d8y	A	548		['ILE', 'ASP', 'PRO', 'LYS', 'VAL', 'LEU', 'HIS']	['ILE', 'VAL', 'LEU']	1, 0	['B', '-', 'H']	[[(('test', 1782), (-122.23926544189453, 140.19488525390625)), (('test', 1790), (-94.61534118652344, 103.37352752685547)), (('test', 1798), (-56.39778137207031, -32.99685287475586)), (('test', 1805), (-65.75634765625, -49.80424880981445)), (('test', 1814), (-52.61781692504883, -54.021671295166016)), (('test', 1821), (-57.61457824707031, -40.212711334228516)), (('test', 1829), (-66.03282928466797,…
1d9e	A	1199	surface	['PHE', 'ASP', 'VAL', 'THR', 'HIS', 'ALA', 'LEU']	['PHE', 'HIS', 'ALA']	1, 0	['E', 'H']	[[(('test', 1660), (-131.39137268066406, 121.09283447265625)), (('test', 1671), (-90.09137725830078, 93.43540954589844)), (('test', 1679), (-70.9202880859375, -32.05488204956055)), (('test', 1686), (-66.90258026123047, -40.682350158691406)), (('test', 1693), (-81.54151153564453, -20.441946029663086)), (('test', 1703), (-68.69084930419922, -18.586862564086914)), (('test', 1708), (-87.7990264892578…
1dbg	A	451		['LEU', 'ASP', 'LEU', 'ASN', 'ALA', 'LEU', 'ILE']	['LEU', 'ALA', 'LEU']	1, 0	['-', 'H']	[[(('test', 3332), (-127.53681945800781, 136.60800170898438)), (('test', 3340), (-90.7007064819336, 92.5750961303711)), (('test', 3348), (-59.65168762207031, -41.06686019897461)), (('test', 3356), (-63.62939453125, -43.50892639160156)), (('test', 3364), (-67.58206176757812, -40.9323616027832)), (('test', 3369), (-65.725830078125, -44.19742202758789)), (('test', 3377), (-63.7751350402832, -45.4970…
1dbi	A	273		['ILE', 'ASN', 'SER', 'TYR', 'ASN', 'ALA', 'VAL']	['ILE', 'ASN', 'ALA']	0, 0	['-', 'H']	[[(('test', 1959), (-60.699222564697266, 137.1407928466797)), (('test', 1967), (-125.34278106689453, 106.97650909423828)), (('test', 1975), (-68.31468963623047, -33.54966354370117)), (('test', 1981), (-66.46690368652344, -48.307151794433594)), (('test', 1993), (-70.10413360595703, -26.58719825744629)), (('test', 2001), (-71.24911499023438, -43.5167350769043)), (('test', 2006), (-75.39398193359375…
1dbu	A	71		['LEU', 'ASN', 'LEU', 'LYS', 'LYS', 'ALA', 'ALA']	['LEU', 'LYS', 'ALA']	1, 0	['B', '-', 'H']	[[(('test', 501), (-72.79802703857422, 128.8918914794922)), (('test', 509), (-94.13915252685547, 105.62268829345703)), (('test', 517), (-64.62903594970703, -27.172496795654297)), (('test', 525), (-64.76509857177734, -49.692230224609375)), (('test', 534), (-58.38127517700195, -43.10911178588867)), (('test', 543), (-63.685707092285156, -46.2464599609375)), (('test', 548), (-52.57378005981445, -53.4…
1dci	A	118	surface	['ILE', 'ASP', 'LEU', 'MET', 'ASP', 'MET', 'ALA']	['ILE', 'ASP', 'MET']	1, 0	['B', '-', 'H']	[[(('test', 550), (-62.245849609375, 142.6125030517578)), (('test', 558), (-72.26851654052734, 111.21440124511719)), (('test', 566), (-65.46409606933594, -32.042728424072266)), (('test', 574), (-70.76131439208984, -43.953636169433594)), (('test', 582), (-66.237548828125, -37.80577850341797)), (('test', 590), (-61.957984924316406, -45.59101867675781)), (('test', 598), (-60.572898864746094, -44.932…
1dci	A	248		['PRO', 'ASP', 'LYS', 'ASP', 'VAL', 'MET', 'LEU']	['PRO', 'VAL', 'MET']	0, 1	['S', 'H']	[[(('test', 1547), (-62.75655746459961, -34.631553649902344)), (('test', 1554), (-149.60313415527344, 170.6427764892578)), (('test', 1562), (-60.657955169677734, -43.521728515625)), (('test', 1571), (-58.328025817871094, -48.33308410644531)), (('test', 1582), (-64.08287048339844, -39.10892868041992)), (('test', 1589), (-63.21426773071289, -50.90223693847656)), (('test', 1597), (-59.9050407409668,…
1deo	A	168		['VAL', 'ASP', 'HIS', 'TRP', 'SER', 'TYR', 'VAL']	['VAL', 'SER', 'TYR']	0, 0	['E', '-', 'H']	[[(('test', 1506), (-126.07234191894531, 124.49940490722656)), (('test', 1514), (-85.67438507080078, 74.8543472290039)), (('test', 1523), (-59.17366409301758, -39.82509994506836)), (('test', 1536), (-51.887550354003906, -55.950740814208984)), (('test', 1552), (-62.4101448059082, -36.76373291015625)), (('test', 1560), (-70.48944091796875, -36.93946838378906)), (('test', 1574), (-71.01780700683594,…
1dfo	A	182		['VAL', 'ASP', 'TRP', 'ALA', 'LYS', 'MET', 'ARG']	['VAL', 'LYS', 'MET']	1, 0	['-', 'H']	[[(('test', 1387), (-89.86190032958984, 137.1442108154297)), (('test', 1394), (-85.67628479003906, 88.93869018554688)), (('test', 1402), (-57.070613861083984, -43.52886199951172)), (('test', 1416), (-62.045013427734375, -39.529598236083984)), (('test', 1421), (-65.27910614013672, -40.60372543334961)), (('test', 1430), (-65.91387939453125, -35.02936935424805)), (('test', 1438), (-65.36614990234375…
1dgj	A	560		['MET', 'ASP', 'PRO', 'PHE', 'GLU', 'LEU', 'ARG']	['MET', 'GLU', 'LEU']	0, 0	['-', 'H']	[[(('test', 4267), (-105.14868927001953, 159.2309112548828)), (('test', 4275), (-69.36097717285156, 132.2293701171875)), (('test', 4283), (-55.92700958251953, -41.439964294433594)), (('test', 4290), (-68.44181823730469, -48.23208999633789)), (('test', 4301), (-63.81694412231445, -36.18222427368164)), (('test', 4310), (-59.90825271606445, -47.85015869140625)), (('test', 4318), (-59.209190368652344…
1dia	A	8		['LEU', 'ASN', 'GLY', 'LYS', 'GLU', 'ILE', 'SER']	['LEU', 'GLU', 'ILE']	0, 0	['-', 'H']	[[(('test', 36), (-91.18197631835938, 92.54142761230469)), (('test', 44), (-72.35843658447266, 88.2786636352539)), (('test', 52), (-59.944007873535156, -25.45218276977539)), (('test', 56), (-77.02345275878906, -32.64054489135742)), (('test', 65), (-77.12889862060547, -41.024112701416016)), (('test', 74), (-67.57672882080078, -40.963462829589844)), (('test', 82), (-69.55628204345703, -31.933780670…
1dia	A	110	surface	['ILE', 'ASN', 'THR', 'GLU', 'GLU', 'VAL', 'ILE']	['ILE', 'GLU', 'VAL']	1, 0	['-', 'H']	[[(('test', 836), (-131.54275512695312, 119.58766174316406)), (('test', 844), (-70.77240753173828, 108.42728424072266)), (('test', 852), (-61.260902404785156, -39.10899353027344)), (('test', 859), (-66.63907623291016, -38.849735260009766)), (('test', 868), (-65.44194793701172, -39.81987762451172)), (('test', 877), (-65.16492462158203, -48.514869689941406)), (('test', 884), (-65.62709045410156, -3…
1did	A	368		['PHE', 'ASP', 'ALA', 'GLU', 'ALA', 'ALA', 'ALA']	['PHE', 'ALA', 'ALA']	1, 0	['-', 'H']	[[(('test', 2805), (-79.34988403320312, 129.894775390625)), (('test', 2816), (-89.7983169555664, 91.60853576660156)), (('test', 2824), (-59.19760513305664, -46.7032470703125)), (('test', 2829), (-70.29833984375, -32.24333190917969)), (('test', 2838), (-75.50532531738281, -39.979366302490234)), (('test', 2843), (-60.025001525878906, -33.37128448486328)), (('test', 2848), (-67.40070343017578, -17.6…
1dik	A	112		['LEU', 'ASN', 'ASP', 'VAL', 'ALA', 'VAL', 'GLU']	['LEU', 'ALA', 'VAL']	1, 1	['-', 'T', 'H']	[[(('test', 841), (-109.41124725341797, 130.43031311035156)), (('test', 849), (-122.39219665527344, -178.68150329589844)), (('test', 857), (-52.757896423339844, -25.166683197021484)), (('test', 865), (-95.00372314453125, -49.47259521484375)), (('test', 872), (-67.1690673828125, -21.54785919189453)), (('test', 877), (-65.4697036743164, -28.593534469604492)), (('test', 884), (-84.18267059326172, -4…
1dio	A	121	surface	['MET', 'ASN', 'VAL', 'VAL', 'GLU', 'MET', 'MET']	['MET', 'GLU', 'MET']	1, 1	['-', 'H']	[[(('test', 931), (-94.06804656982422, 161.09584045410156)), (('test', 939), (-105.3475570678711, 175.48095703125)), (('test', 947), (-62.26014709472656, -31.922801971435547)), (('test', 954), (-71.98238372802734, -40.2425422668457)), (('test', 961), (-60.849308013916016, -38.60272216796875)), (('test', 970), (-64.95458984375, -40.59566116333008)), (('test', 978), (-69.29931640625, -36.5963668823…
1dix	A	123		['ILE', 'ASP', 'LEU', 'LEU', 'SER', 'ILE', 'LEU']	['ILE', 'SER', 'ILE']	1, 0	['-', 'H']	[[(('test', 978), (-113.5964126586914, 84.00426483154297)), (('test', 986), (-82.91842651367188, 93.36463928222656)), (('test', 994), (-70.9891586303711, -44.36933517456055)), (('test', 1002), (-55.04037857055664, -53.705955505371094)), (('test', 1010), (-53.97452163696289, -50.464927673339844)), (('test', 1016), (-52.91518020629883, -54.66678237915039)), (('test', 1024), (-59.003143310546875, -4…
1dj3	A	220	surface	['ALA', 'ASP', 'THR', 'VAL', 'HIS', 'VAL', 'LEU']	['ALA', 'HIS', 'VAL']	1, 0	['E', '-', 'H']	[[(('test', 1588), (-171.15557861328125, 151.4103240966797)), (('test', 1593), (-65.80817413330078, 90.37569427490234)), (('test', 1601), (-52.370758056640625, -46.13771438598633)), (('test', 1608), (-61.07686233520508, -51.45587158203125)), (('test', 1615), (-61.33433532714844, -52.15073776245117)), (('test', 1625), (-50.901573181152344, -55.69960403442383)), (('test', 1632), (-55.60236358642578…
1dj3	A	328		['LEU', 'ASP', 'ILE', 'VAL', 'ALA', 'LEU', 'LYS']	['LEU', 'ALA', 'LEU']	0, 0	['E', 'H']	[[(('test', 2386), (-63.50981140136719, 126.07159423828125)), (('test', 2394), (-94.1236801147461, 104.87232971191406)), (('test', 2402), (-76.75116729736328, -28.99500274658203)), (('test', 2410), (-58.8402214050293, -56.1697998046875)), (('test', 2417), (-62.471397399902344, -39.97508239746094)), (('test', 2422), (-62.61138153076172, -48.05725860595703)), (('test', 2430), (-59.74941635131836, -…
1djn	A	79	surface	['TRP', 'ASP', 'GLU', 'GLY', 'ASP', 'VAL', 'ARG']	['TRP', 'ASP', 'VAL']	0, 0	['S', 'H']	[[(('test', 607), (-76.87796020507812, -41.98908233642578)), (('test', 621), (-144.0848846435547, -164.07286071777344)), (('test', 629), (-69.02339172363281, -31.424461364746094)), (('test', 638), (-63.69764709472656, -35.80826187133789)), (('test', 642), (-71.72604370117188, -40.25986862182617)), (('test', 650), (-58.1403923034668, -44.909786224365234)), (('test', 657), (-60.66802215576172, -55.…
1djn	A	140	surface	['MET', 'ASP', 'LEU', 'SER', 'ASP', 'ILE', 'ALA']	['MET', 'ASP', 'ILE']	1, 1	['-', 'H']	[[(('test', 1086), (-79.58396911621094, 133.4387664794922)), (('test', 1094), (-96.96379089355469, 179.65113830566406)), (('test', 1102), (-58.26701736450195, -34.811973571777344)), (('test', 1110), (-73.93151092529297, -32.9791145324707)), (('test', 1116), (-60.45087432861328, -42.936405181884766)), (('test', 1124), (-62.40047073364258, -46.45264434814453)), (('test', 1132), (-61.7990608215332, …
1dk5	A	172		['VAL', 'ASP', 'LEU', 'ARG', 'LEU', 'ALA', 'LYS']	['VAL', 'LEU', 'ALA']	0, 0	['-', 'H']	[[(('test', 1348), (-107.5730209350586, 170.8109893798828)), (('test', 1355), (-133.66026306152344, 83.14965057373047)), (('test', 1363), (-49.997955322265625, -35.5584602355957)), (('test', 1371), (-61.4364128112793, -57.5609130859375)), (('test', 1382), (-57.72905349731445, -38.475040435791016)), (('test', 1390), (-60.053428649902344, -30.814746856689453)), (('test', 1395), (-68.13844299316406,…
1dkl	A	136		['LEU', 'ASP', 'ASN', 'ALA', 'ASN', 'VAL', 'THR']	['LEU', 'ASN', 'VAL']	1, 0	['-', 'H']	[[(('test', 1009), (-88.43370819091797, 154.3753204345703)), (('test', 1017), (-91.29679870605469, 105.75916290283203)), (('test', 1025), (-49.75786590576172, -48.96427536010742)), (('test', 1033), (-66.47055053710938, -46.26207733154297)), (('test', 1038), (-65.90534973144531, -39.20454406738281)), (('test', 1046), (-66.1249771118164, -40.575862884521484)), (('test', 1053), (-62.71265411376953, …
1dli	A	66		['LEU', 'ASP', 'SER', 'LYS', 'ALA', 'ALA', 'TYR']	['LEU', 'ALA', 'ALA']	0, 0	['S', '-', 'H']	[[(('test', 489), (-106.83380126953125, -8.447222709655762)), (('test', 497), (-81.32080078125, 74.40914154052734)), (('test', 505), (-43.6530876159668, -54.896728515625)), (('test', 511), (-60.62845993041992, -45.25054931640625)), (('test', 520), (-59.57079315185547, -31.69414710998535)), (('test', 525), (-80.78271484375, -46.39144515991211)), (('test', 530), (-68.41728973388672, -30.50242614746…
1dli	A	231		['LEU', 'ASN', 'SER', 'HIS', 'MET', 'ILE', 'ILE']	['LEU', 'MET', 'ILE']	1, 0	['-', 'H']	[[(('test', 1809), (-106.88829040527344, 161.67845153808594)), (('test', 1817), (-78.96061706542969, 104.74847412109375)), (('test', 1825), (-65.22232818603516, -42.38252258300781)), (('test', 1831), (-57.68235397338867, -42.6141242980957)), (('test', 1841), (-63.243125915527344, -38.829647064208984)), (('test', 1849), (-73.66064453125, -47.44684982299805)), (('test', 1857), (-61.98429489135742, …
1dmg	A	29		['PRO', 'ASN', 'TYR', 'ASP', 'VAL', 'MET', 'TRP']	['PRO', 'VAL', 'MET']	0, 0	['-', 'H']	[[(('test', 203), (-54.78302001953125, 129.60983276367188)), (('test', 210), (-89.15169525146484, 92.26200103759766)), (('test', 218), (-55.322330474853516, -38.48298645019531)), (('test', 230), (-62.80027770996094, -45.113826751708984)), (('test', 238), (-69.47483825683594, -37.01216506958008)), (('test', 245), (-62.77758026123047, -50.87156677246094)), (('test', 253), (-66.34458923339844, -32.8…
1dmg	A	201		['LEU', 'ASN', 'VAL', 'PHE', 'ASP', 'MET', 'LEU']	['LEU', 'ASP', 'MET']	1, 0	['-', 'H']	[[(('test', 1175), (-72.3259506225586, 122.93373107910156)), (('test', 1183), (-140.85357666015625, 155.35008239746094)), (('test', 1191), (-63.636051177978516, -43.92661666870117)), (('test', 1198), (-51.06202697753906, -51.67127990722656)), (('test', 1209), (-67.11589813232422, -35.12915802001953)), (('test', 1217), (-66.09043884277344, -28.924915313720703)), (('test', 1225), (-88.4691009521484…
1dmr	A	261		['TYR', 'ASP', 'LYS', 'ASP', 'PHE', 'ILE', 'ALA']	['TYR', 'PHE', 'ILE']	1, 0	['S', '-', 'H']	[[(('test', 1975), (-64.00066375732422, 160.37762451171875)), (('test', 1987), (-80.8162841796875, 94.08406829833984)), (('test', 1995), (-66.06294250488281, -31.602455139160156)), (('test', 2004), (-69.83260345458984, -42.40681457519531)), (('test', 2012), (-62.003173828125, -47.364566802978516)), (('test', 2023), (-57.71830749511719, -45.4214973449707)), (('test', 2031), (-65.11075592041016, -3…
1dmu	A	242		['PRO', 'ASN', 'GLY', 'LEU', 'GLY', 'LEU', 'PHE']	['PRO', 'GLY', 'LEU']	1, 0	['-', 'H']	[[(('test', 1890), (-49.766578674316406, 144.88812255859375)), (('test', 1897), (-69.18250274658203, 171.268310546875)), (('test', 1905), (-52.889808654785156, -37.14607238769531)), (('test', 1909), (-64.34976196289062, -41.48652648925781)), (('test', 1917), (-71.82843780517578, -37.829627990722656)), (('test', 1921), (-68.36549377441406, -49.282012939453125)), (('test', 1929), (-109.870216369628…
1dof	A	337		['ILE', 'ASP', 'GLU', 'GLU', 'ARG', 'ILE', 'THR']	['ILE', 'ARG', 'ILE']	1, 0	['E', '-', 'H']	[[(('test', 2448), (-89.94515228271484, 110.5855941772461)), (('test', 2456), (-93.28040313720703, 87.77977752685547)), (('test', 2464), (-59.58213806152344, -37.341556549072266)), (('test', 2473), (-63.1760139465332, -44.18764877319336)), (('test', 2478), (-68.40459442138672, -37.97382354736328)), (('test', 2489), (-56.42997360229492, -48.20920181274414)), (('test', 2497), (-66.17401123046875, -…
1dp7	P	39	surface	['VAL', 'ASN', 'ALA', 'ALA', 'SER', 'PHE', 'GLY']	['VAL', 'SER', 'PHE']	1, 1	['-', 'H']	[[(('test', 685), (-86.89845275878906, 167.2160186767578)), (('test', 692), (-80.28163146972656, 175.61732482910156)), (('test', 700), (-61.82479476928711, -35.45018005371094)), (('test', 705), (-67.8416519165039, -47.242618560791016)), (('test', 710), (-62.26268005371094, -36.28093719482422)), (('test', 716), (-66.47476196289062, -35.66337585449219)), (('test', 727), (-61.76033401489258, -37.842…
1dpe	A	327		['TYR', 'ASP', 'PRO', 'GLU', 'LYS', 'ALA', 'LYS']	['TYR', 'LYS', 'ALA']	0, 0	['-', 'H']	[[(('test', 2589), (-90.9854736328125, 106.05957794189453)), (('test', 2601), (-151.34881591796875, 85.34723663330078)), (('test', 2609), (-56.835113525390625, -33.449302673339844)), (('test', 2616), (-69.8565444946289, -39.70444107055664)), (('test', 2621), (-68.65560150146484, -35.581703186035156)), (('test', 2630), (-60.74320983886719, -46.57579040527344)), (('test', 2635), (-59.71393966674805…
1dpg	A	50		['LEU', 'ASN', 'ASP', 'ASP', 'GLU', 'PHE', 'LYS']	['LEU', 'GLU', 'PHE']	0, 1	['-', 'H']	[[(('test', 382), (-94.05142974853516, -178.3650665283203)), (('test', 390), (-145.58509826660156, 174.07615661621094)), (('test', 398), (-49.15560531616211, -50.63611602783203)), (('test', 406), (-61.91502380371094, -42.8295783996582)), (('test', 414), (-70.65753173828125, -31.196090698242188)), (('test', 423), (-73.16090393066406, -44.758365631103516)), (('test', 434), (-59.39031219482422, -38.…
1dpg	A	276		['TYR', 'ASP', 'GLU', 'ALA', 'GLU', 'VAL', 'ASN']	['TYR', 'GLU', 'VAL']	1, 1	['-', 'H']	[[(('test', 2190), (-84.83123779296875, 158.71470642089844)), (('test', 2202), (-104.23973846435547, -178.56617736816406)), (('test', 2210), (-53.41012191772461, -51.30950164794922)), (('test', 2219), (-59.54987335205078, -41.240135192871094)), (('test', 2224), (-66.47525787353516, -40.10112762451172)), (('test', 2233), (-59.819828033447266, -39.071163177490234)), (('test', 2240), (-67.6337661743…
1dpg	A	432		['ALA', 'ASP', 'TRP', 'ASN', 'GLY', 'VAL', 'SER']	['ALA', 'GLY', 'VAL']	1, 0	['B', '-', 'H']	[[(('test', 3430), (-88.15095520019531, 150.24462890625)), (('test', 3435), (-104.2976303100586, 179.51382446289062)), (('test', 3443), (-57.44890594482422, -47.3422737121582)), (('test', 3457), (-52.873146057128906, -42.461448669433594)), (('test', 3465), (-67.17745208740234, -45.137474060058594)), (('test', 3469), (-65.76754760742188, -43.502601623535156)), (('test', 3476), (-59.689090728759766…
1dq3	A	265		['VAL', 'ASN', 'LYS', 'ARG', 'LEU', 'ILE', 'GLU']	['VAL', 'LEU', 'ILE']	0, 0	['S', '-', 'H']	[[(('test', 2177), (-84.62297058105469, -9.410600662231445)), (('test', 2184), (-81.12922668457031, 82.18473815917969)), (('test', 2192), (-47.78150939941406, -50.13509750366211)), (('test', 2201), (-59.161170959472656, -40.01893997192383)), (('test', 2212), (-67.49806213378906, -44.62657928466797)), (('test', 2220), (-63.237728118896484, -41.46567916870117)), (('test', 2228), (-60.20193099975586…
1dqn	A	108	surface	['PHE', 'ASP', 'GLU', 'GLU', 'ASP', 'LEU', 'LYS']	['PHE', 'ASP', 'LEU']	1, 0	['-', 'H']	[[(('test', 841), (-93.81433868408203, 164.7063446044922)), (('test', 852), (-74.50407409667969, 136.1901397705078)), (('test', 860), (-50.25415802001953, -46.44794845581055)), (('test', 869), (-64.31497192382812, -44.12674331665039)), (('test', 878), (-57.34080505371094, -48.42018127441406)), (('test', 886), (-61.37802505493164, -43.18391418457031)), (('test', 894), (-55.85513687133789, -51.1820…
1dqu	A	400		['PRO', 'ASP', 'TYR', 'LYS', 'GLN', 'ALA', 'LYS']	['PRO', 'GLN', 'ALA']	0, 0	['-', 'H']	[[(('test', 3104), (-71.65082550048828, 100.8353271484375)), (('test', 3111), (-131.418212890625, 108.36080169677734)), (('test', 3119), (-58.75309753417969, -31.664548873901367)), (('test', 3131), (-74.39561462402344, -48.88294982910156)), (('test', 3140), (-54.730953216552734, -43.399837493896484)), (('test', 3149), (-64.37931060791016, -29.858827590942383)), (('test', 3154), (-80.0803298950195…
1drt	A	27		['ALA', 'ASP', 'LEU', 'TYR', 'ALA', 'PHE', 'LEU']	['ALA', 'ALA', 'PHE']	0, 0	['G', 'H']	[[(('test', 184), (-70.49710083007812, -24.723974227905273)), (('test', 189), (-163.26425170898438, 78.11402130126953)), (('test', 197), (-64.27597045898438, -37.88863754272461)), (('test', 205), (-60.94700622558594, -44.27106475830078)), (('test', 217), (-67.07052612304688, -37.26045227050781)), (('test', 222), (-66.14173126220703, -48.857025146484375)), (('test', 233), (-64.8378677368164, -36.9…
1dth	A	15		['ALA', 'ASP', 'HIS', 'ARG', 'VAL', 'PHE', 'MET']	['ALA', 'VAL', 'PHE']	0, 1	['E', '-', 'H']	[[(('test', 109), (-96.58815002441406, 126.34822845458984)), (('test', 114), (-80.07460021972656, 168.6553497314453)), (('test', 122), (-53.343353271484375, -33.94217300415039)), (('test', 132), (-65.47869110107422, -33.90872573852539)), (('test', 141), (-73.3447265625, -39.31591033935547)), (('test', 148), (-60.581661224365234, -43.0853271484375)), (('test', 159), (-74.09331512451172, -17.743837…
1dty	A	375		['VAL', 'ASN', 'MET', 'ALA', 'ALA', 'LEU', 'GLN']	['VAL', 'ALA', 'LEU']	1, 0	['B', '-', 'H']	[[(('test', 2859), (-71.03642272949219, 154.8527374267578)), (('test', 2866), (-88.37968444824219, 80.25919342041016)), (('test', 2874), (-37.086421966552734, -63.48308563232422)), (('test', 2882), (-53.35337448120117, -50.62257766723633)), (('test', 2887), (-64.4334487915039, -57.291419982910156)), (('test', 2892), (-51.98420715332031, -55.57306671142578)), (('test', 2900), (-48.61683654785156, …
1dtz	A	315		['ILE', 'ASP', 'SER', 'GLY', 'LEU', 'TYR', 'LEU']	['ILE', 'LEU', 'TYR']	1, 1	['-', 'H']	[[(('test', 2408), (-70.19918060302734, 125.03797912597656)), (('test', 2416), (-110.37061309814453, -167.5841827392578)), (('test', 2424), (-64.81564331054688, -34.72182846069336)), (('test', 2430), (-70.53775787353516, -39.81776428222656)), (('test', 2434), (-69.4214096069336, -37.31692123413086)), (('test', 2442), (-64.8765869140625, -39.422908782958984)), (('test', 2454), (-77.8148193359375, …
1dtz	A	395		['LEU', 'ASP', 'GLY', 'GLY', 'TYR', 'ILE', 'TYR']	['LEU', 'TYR', 'ILE']	1, 1	['E', '-', 'H']	[[(('test', 3011), (-128.6357879638672, 167.83880615234375)), (('test', 3019), (-87.53990173339844, 177.63247680664062)), (('test', 3027), (-63.121917724609375, -39.98859405517578)), (('test', 3031), (-56.5727653503418, -38.070579528808594)), (('test', 3035), (-90.33393096923828, -25.670862197875977)), (('test', 3047), (-59.17477035522461, -35.38951873779297)), (('test', 3055), (-66.0643920898437…
1dus	A	86		['ILE', 'ASN', 'ARG', 'ARG', 'ALA', 'ILE', 'LYS']	['ILE', 'ALA', 'ILE']	0, 0	['S', '-', 'H']	[[(('test', 616), (-87.66690826416016, -18.820728302001953)), (('test', 624), (-81.40373992919922, 114.4946517944336)), (('test', 632), (-62.831485748291016, -31.763809204101562)), (('test', 643), (-68.06916809082031, -38.33140563964844)), (('test', 654), (-61.311485290527344, -47.130924224853516)), (('test', 659), (-54.68391799926758, -46.61676025390625)), (('test', 667), (-60.69624328613281, -4…
1duw	A	258		['PRO', 'ASN', 'LEU', 'LYS', 'ALA', 'ALA', 'TYR']	['PRO', 'ALA', 'ALA']	0, 1	['-', 'H']	[[(('test', 1913), (-57.76704788208008, 145.12051391601562)), (('test', 1920), (-74.58367156982422, 176.07394409179688)), (('test', 1928), (-57.481361389160156, -49.39326477050781)), (('test', 1936), (-54.41889190673828, -50.08644485473633)), (('test', 1945), (-66.54153442382812, -31.245769500732422)), (('test', 1950), (-62.05162048339844, -45.73268508911133)), (('test', 1955), (-66.2586212158203…
1dux	C	38		['VAL', 'ASP', 'ALA', 'GLU', 'GLU', 'VAL', 'ALA']	['VAL', 'GLU', 'VAL']	0, 0	['T', 'H']	[[(('test', 836), (-56.262977600097656, -42.7000617980957)), (('test', 843), (-126.42125701904297, 82.15174102783203)), (('test', 851), (-53.0744514465332, -43.44771957397461)), (('test', 856), (-69.36656188964844, -31.353792190551758)), (('test', 865), (-73.62803649902344, -41.103111267089844)), (('test', 874), (-61.15803909301758, -38.56349182128906)), (('test', 881), (-68.72075653076172, -43.2…
1dux	C	56	surface	['MET', 'ASN', 'TYR', 'ASP', 'LYS', 'LEU', 'SER']	['MET', 'LYS', 'LEU']	0, 1	['-', 'H']	[[(('test', 994), (-82.05975341796875, 135.36573791503906)), (('test', 1002), (-128.927490234375, 177.47679138183594)), (('test', 1010), (-68.17539978027344, -31.392908096313477)), (('test', 1022), (-59.304073333740234, -39.54594802856445)), (('test', 1030), (-81.37198638916016, -39.184696197509766)), (('test', 1039), (-67.32282257080078, -41.03131103515625)), (('test', 1047), (-61.58021926879883…
1dw9	A	68	surface	['LEU', 'ASP', 'GLU', 'ASP', 'SER', 'ILE', 'LEU']	['LEU', 'SER', 'ILE']	1, 1	['-', 'H']	[[(('test', 504), (-82.57440185546875, 149.91122436523438)), (('test', 512), (-81.55226135253906, 167.536865234375)), (('test', 520), (-61.0724983215332, -35.802268981933594)), (('test', 529), (-65.33338928222656, -38.56052780151367)), (('test', 537), (-66.01062774658203, -38.03805160522461)), (('test', 543), (-64.911376953125, -33.91299819946289)), (('test', 551), (-71.96424102783203, -41.664813…
1dxe	A	8		['PRO', 'ASN', 'LYS', 'PHE', 'LYS', 'ALA', 'ALA']	['PRO', 'LYS', 'ALA']	0, 0	['S', '-', 'H']	[[(('test', 28), (-73.3136215209961, 157.1991729736328)), (('test', 35), (-74.50609588623047, 104.24576568603516)), (('test', 43), (-64.3316650390625, -37.0436897277832)), (('test', 52), (-63.1238899230957, -47.77814865112305)), (('test', 63), (-56.45611572265625, -41.2542724609375)), (('test', 72), (-70.1095962524414, -43.32139205932617)), (('test', 77), (-57.863834381103516, -42.83445358276367)…
1dxh	A	256		['VAL', 'ASN', 'MET', 'GLU', 'ILE', 'MET', 'LYS']	['VAL', 'ILE', 'MET']	1, 1	['B', '-', 'H']	[[(('test', 2035), (-91.69742584228516, 110.05351257324219)), (('test', 2042), (-126.7894058227539, -172.6058349609375)), (('test', 2050), (-63.03104782104492, -34.2594108581543)), (('test', 2058), (-62.372467041015625, -47.92692184448242)), (('test', 2067), (-64.41627502441406, -39.24390411376953)), (('test', 2075), (-61.6027946472168, -37.97264862060547)), (('test', 2083), (-72.03068542480469, …
1dxi	A	361	surface	['PHE', 'ASP', 'VAL', 'ASP', 'ALA', 'ALA', 'ALA']	['PHE', 'ALA', 'ALA']	1, 0	['-', 'H']	[[(('test', 2808), (-89.82434844970703, 138.68402099609375)), (('test', 2819), (-99.52837371826172, 88.25276184082031)), (('test', 2827), (-61.36921691894531, -27.18463897705078)), (('test', 2834), (-72.2828598022461, -38.83232116699219)), (('test', 2842), (-65.09676361083984, -57.55836486816406)), (('test', 2847), (-58.39061737060547, -33.665687561035156)), (('test', 2852), (-66.2784652709961, -…
1dxj	A	8		['ILE', 'ASP', 'ALA', 'SER', 'LEU', 'PHE', 'ASP']	['ILE', 'LEU', 'PHE']	1, 1	['S', '-', 'H']	[[(('test', 34), (-137.17034912109375, 115.69596099853516)), (('test', 42), (-93.59520721435547, 174.46286010742188)), (('test', 50), (-54.35039520263672, -37.31684494018555)), (('test', 55), (-66.55976104736328, -44.90534973144531)), (('test', 61), (-64.4957046508789, -42.14163589477539)), (('test', 69), (-56.7672119140625, -48.28722381591797)), (('test', 80), (-66.45140075683594, -34.2121734619…
1dxl	A	83	surface	['ILE', 'ASP', 'LEU', 'ALA', 'ALA', 'MET', 'MET']	['ILE', 'ALA', 'MET']	0, 0	['E', '-', 'H']	[[(('test', 566), (-142.3924560546875, 109.22248077392578)), (('test', 574), (-85.60797882080078, 74.89017486572266)), (('test', 582), (-41.13504409790039, -43.29726791381836)), (('test', 590), (-50.61519241333008, -40.22214889526367)), (('test', 595), (-64.75482177734375, -61.7679557800293)), (('test', 600), (-37.36507797241211, -62.201759338378906)), (('test', 608), (-52.312442779541016, -24.58…
1dxr	H	11	surface	['LEU', 'ASP', 'ILE', 'ALA', 'GLN', 'LEU', 'VAL']	['LEU', 'GLN', 'LEU']	1, 1	['-', 'B', 'H']	[[(('test', 3105), (-103.26786041259766, 137.48623657226562)), (('test', 3113), (-138.15135192871094, 158.1348419189453)), (('test', 3121), (-48.84921646118164, -53.20958709716797)), (('test', 3129), (-58.168548583984375, -36.79718017578125)), (('test', 3134), (-63.59738540649414, -41.00039291381836)), (('test', 3143), (-69.54888153076172, -39.93336868286133)), (('test', 3151), (-64.1325531005859…
1dxt	B	20		['VAL', 'ASN', 'VAL', 'ASP', 'GLU', 'VAL', 'GLY']	['VAL', 'GLU', 'VAL']	1, 0	['-', 'H']	[[(('test', 1317), (-82.19490051269531, 138.04737854003906)), (('test', 1324), (-92.95352172851562, 101.88069915771484)), (('test', 1332), (-57.040870666503906, -43.01458740234375)), (('test', 1339), (-65.25869750976562, -45.49070739746094)), (('test', 1347), (-65.21900177001953, -50.01859664916992)), (('test', 1356), (-64.16984558105469, -33.37190628051758)), (('test', 1363), (-61.72980880737305…
1dxx	A	224	surface	['PRO', 'ASP', 'LYS', 'LYS', 'SER', 'ILE', 'LEU']	['PRO', 'SER', 'ILE']	1, 0	['-', 'H']	[[(('test', 1699), (-71.5482406616211, 152.93869018554688)), (('test', 1706), (-86.00025177001953, 118.9222412109375)), (('test', 1714), (-59.4721794128418, -55.478145599365234)), (('test', 1723), (-55.0037727355957, -45.83330535888672)), (('test', 1732), (-64.19281768798828, -40.08611297607422)), (('test', 1738), (-65.84090423583984, -48.288352966308594)), (('test', 1746), (-48.343406677246094, …
1dxy	A	83		['ILE', 'ASP', 'MET', 'THR', 'ALA', 'MET', 'LYS']	['ILE', 'ALA', 'MET']	0, 0	['B', '-', 'H']	[[(('test', 660), (-111.96874237060547, 128.8936767578125)), (('test', 668), (-77.01116943359375, 87.725341796875)), (('test', 676), (-60.92703628540039, -42.41026306152344)), (('test', 684), (-61.41400146484375, -45.85509490966797)), (('test', 691), (-63.03168869018555, -38.89055252075195)), (('test', 696), (-63.569480895996094, -48.16958236694336)), (('test', 704), (-64.29759979248047, -38.8233…
1dxy	A	216		['ILE', 'ASN', 'GLU', 'ALA', 'ALA', 'PHE', 'ASN']	['ILE', 'ALA', 'PHE']	1, 1	['B', '-', 'H']	[[(('test', 1691), (-99.40438079833984, 98.42259216308594)), (('test', 1699), (-124.75609588623047, -169.5560302734375)), (('test', 1707), (-51.22472381591797, -47.92085647583008)), (('test', 1716), (-59.34200668334961, -44.054534912109375)), (('test', 1721), (-60.4787483215332, -50.42448043823242)), (('test', 1726), (-57.152679443359375, -36.361961364746094)), (('test', 1737), (-66.8392715454101…
1dxy	A	239		['ILE', 'ASP', 'THR', 'GLN', 'ALA', 'MET', 'LEU']	['ILE', 'ALA', 'MET']	1, 0	['B', '-', 'H']	[[(('test', 1863), (-117.9186019897461, 137.04421997070312)), (('test', 1871), (-76.33867645263672, 97.72296905517578)), (('test', 1879), (-57.13325500488281, -34.063045501708984)), (('test', 1886), (-64.617431640625, -51.170772552490234)), (('test', 1895), (-62.01476287841797, -36.2190055847168)), (('test', 1900), (-60.59077835083008, -49.17999267578125)), (('test', 1908), (-57.42844772338867, -…
1dys	A	242		['PRO', 'ASP', 'GLU', 'SER', 'ARG', 'TYR', 'ALA']	['PRO', 'ARG', 'TYR']	0, 1	['S', 'H']	[[(('test', 1835), (-76.99726867675781, -4.162971496582031)), (('test', 1842), (-146.41542053222656, 165.22410583496094)), (('test', 1850), (-69.2716293334961, -30.394697189331055)), (('test', 1859), (-62.75566101074219, -44.05135726928711)), (('test', 1865), (-74.12350463867188, -29.02596092224121)), (('test', 1876), (-62.924434661865234, -45.428367614746094)), (('test', 1888), (-57.661876678466…
1dz3	A	62		['LEU', 'ASP', 'GLY', 'LEU', 'ALA', 'VAL', 'LEU']	['LEU', 'ALA', 'VAL']	1, 1	['S', '-', 'H']	[[(('test', 476), (-131.35043334960938, 100.40181732177734)), (('test', 484), (-88.35595703125, -178.7334442138672)), (('test', 492), (-65.84956359863281, -34.69965744018555)), (('test', 496), (-69.298828125, -35.165382385253906)), (('test', 504), (-68.4605484008789, -39.142250061035156)), (('test', 509), (-60.958194732666016, -45.504478454589844)), (('test', 516), (-61.177005767822266, -41.23078…
1dzr	A	32	surface	['TYR', 'ASN', 'GLN', 'GLN', 'THR', 'PHE', 'GLU']	['TYR', 'THR', 'PHE']	1, 0	['E', 'H']	[[(('test', 243), (-160.01199340820312, 141.3994903564453)), (('test', 255), (-145.30328369140625, 116.37715148925781)), (('test', 263), (-54.160274505615234, -57.06903076171875)), (('test', 272), (-59.630584716796875, -45.11595916748047)), (('test', 281), (-59.809425354003906, -48.98008728027344)), (('test', 288), (-62.14869689941406, -40.100914001464844)), (('test', 299), (-65.77373504638672, -…
1dzu	P	163		['VAL', 'ASN', 'LEU', 'GLU', 'LYS', 'ALA', 'LEU']	['VAL', 'LYS', 'ALA']	0, 1	['S', 'H']	[[(('test', 1238), (-69.9150161743164, -21.384078979492188)), (('test', 1245), (-154.75279235839844, 171.2842559814453)), (('test', 1253), (-63.483821868896484, -38.81772232055664)), (('test', 1261), (-58.22064971923828, -49.762977600097656)), (('test', 1270), (-69.71443176269531, -32.46658706665039)), (('test', 1279), (-69.53900909423828, -40.646484375)), (('test', 1284), (-62.75320816040039, -4…
1.00E+19	A	138		['TYR', 'ASP', 'GLU', 'GLU', 'THR', 'ALA', 'LYS']	['TYR', 'THR', 'ALA']	1, 1	['E', '-', 'H']	[[(('test', 1058), (-112.20376586914062, 169.5176239013672)), (('test', 1070), (-84.16596221923828, 171.54307556152344)), (('test', 1078), (-63.5883903503418, -43.76127624511719)), (('test', 1087), (-58.62721633911133, -44.811336517333984)), (('test', 1096), (-70.7985610961914, -41.55834197998047)), (('test', 1103), (-66.81465911865234, -36.188724517822266)), (('test', 1108), (-79.47454833984375,…
1.00E+19	A	214		['ILE', 'ASP', 'LYS', 'ASP', 'LEU', 'ALA', 'GLY']	['ILE', 'LEU', 'ALA']	1, 0	['-', 'H']	[[(('test', 1647), (-114.5030517578125, 126.37348175048828)), (('test', 1655), (-57.7894401550293, 124.16256713867188)), (('test', 1663), (-70.28252410888672, -19.63328742980957)), (('test', 1677), (-85.162841796875, -39.4811897277832)), (('test', 1685), (-65.02044677734375, -37.65678787231445)), (('test', 1693), (-70.50788879394531, -29.911115646362305)), (('test', 1698), (-64.32324981689453, -4…
1e1c	B	171		['TYR', 'ASP', 'GLN', 'GLY', 'ALA', 'ALA', 'ALA']	['TYR', 'ALA', 'ALA']	0, 0	['S', '-', 'H']	[[(('test', 7317), (-111.31770324707031, -23.11058235168457)), (('test', 7329), (-155.6262969970703, 77.24655151367188)), (('test', 7337), (-55.26156234741211, -52.137386322021484)), (('test', 7346), (-55.12797164916992, -45.600643157958984)), (('test', 7350), (-61.74154281616211, -46.90015411376953)), (('test', 7355), (-64.98912811279297, -44.95724105834961)), (('test', 7360), (-55.4340553283691…
1e1c	B	200		['LEU', 'ASP', 'PRO', 'ILE', 'GLY', 'PHE', 'ALA']	['LEU', 'GLY', 'PHE']	0, 0	['E', '-', 'H']	[[(('test', 7532), (-59.84515380859375, 130.938232421875)), (('test', 7540), (-164.1387176513672, 79.173828125)), (('test', 7548), (-63.8193359375, -44.901702880859375)), (('test', 7555), (-60.78671646118164, -48.67771911621094)), (('test', 7563), (-52.395042419433594, -53.069786071777344)), (('test', 7567), (-50.098148345947266, -56.34086990356445)), (('test', 7578), (-48.64582443237305, -57.639…
1e1h	B	333		['VAL', 'ASP', 'LYS', 'LEU', 'LYS', 'PHE', 'ASP']	['VAL', 'LYS', 'PHE']	1, 0	['-', 'H']	[[(('test', 2740), (-100.0076904296875, 116.06352996826172)), (('test', 2747), (-79.89913940429688, 126.20085906982422)), (('test', 2755), (-55.22943115234375, -42.34511184692383)), (('test', 2764), (-73.9928207397461, -34.331844329833984)), (('test', 2772), (-68.93583679199219, -37.52162551879883)), (('test', 2781), (-62.385765075683594, -52.047611236572266)), (('test', 2792), (-53.8170700073242…
1.00E+25	A	165		['ALA', 'ASN', 'GLU', 'ALA', 'GLN', 'MET', 'HIS']	['ALA', 'GLN', 'MET']	1, 1	['-', 'H']	[[(('test', 1142), (-133.80682373046875, 154.21798706054688)), (('test', 1147), (-95.89351654052734, -176.45889282226562)), (('test', 1155), (-63.69268798828125, -41.91481018066406)), (('test', 1164), (-57.71284484863281, -49.43255615234375)), (('test', 1169), (-63.7725830078125, -35.88755416870117)), (('test', 1178), (-71.15641784667969, -25.490543365478516)), (('test', 1186), (-78.6447143554687…
1e2a	A	2	surface	['MET', 'ASN', 'ARG', 'GLU', 'GLU', 'MET', 'THR']	['MET', 'GLU', 'MET']	1, 1	['-', 'H']	[[(('test', 10), (-88.97686767578125, 169.03851318359375)), (('test', 18), (-55.40178680419922, -45.664554595947266)), (('test', 29), (-55.40351867675781, -43.28425598144531)), (('test', 38), (-65.51322174072266, -42.390506744384766)), (('test', 47), (-61.7900390625, -36.97511291503906)), (('test', 55), (-68.1034164428711, -39.38693618774414))]]
1.00E+39	A	457		['ILE', 'ASP', 'GLY', 'LYS', 'ALA', 'LEU', 'THR']	['ILE', 'ALA', 'LEU']	1, 0	['S', '-', 'H']	[[(('test', 3379), (-116.9427261352539, 136.6917724609375)), (('test', 3387), (-58.333961486816406, 113.5677490234375)), (('test', 3395), (-67.1042251586914, -38.68400192260742)), (('test', 3399), (-70.00485229492188, -45.81559753417969)), (('test', 3408), (-62.349143981933594, -37.89402389526367)), (('test', 3413), (-60.56918716430664, -41.45162582397461)), (('test', 3421), (-63.530757904052734,…
1e4m	M	114		['VAL', 'ASN', 'GLU', 'LYS', 'GLY', 'ILE', 'ASP']	['VAL', 'GLY', 'ILE']	1, 0	['-', 'H']	[[(('test', 1045), (-111.45362091064453, 160.00389099121094)), (('test', 1052), (-99.35113525390625, 101.51679229736328)), (('test', 1060), (-60.164512634277344, -37.185298919677734)), (('test', 1069), (-67.41915893554688, -32.8436164855957)), (('test', 1078), (-64.90155792236328, -43.757171630859375)), (('test', 1082), (-58.3029670715332, -42.5395622253418)), (('test', 1094), (-62.53533554077148…
1.00E+51	A	295	surface	['PHE', 'ASP', 'LEU', 'LYS', 'ALA', 'ALA', 'VAL']	['PHE', 'ALA', 'ALA']	1, 0	['S', '-', 'H']	[[(('test', 2155), (-170.14019775390625, 170.97471618652344)), (('test', 2166), (-87.3708267211914, 124.97560119628906)), (('test', 2174), (-43.752750396728516, -56.74323272705078)), (('test', 2182), (-53.058692932128906, -45.84764862060547)), (('test', 2191), (-64.70902252197266, -41.996761322021484)), (('test', 2196), (-70.00292205810547, -42.94258499145508)), (('test', 2201), (-65.730308532714…
1e5m	A	67		['LEU', 'ASP', 'ARG', 'LYS', 'GLU', 'ALA', 'LYS']	['LEU', 'GLU', 'ALA']	1, 0	['S', '-', 'H']	[[(('test', 486), (-121.62284088134766, 152.70980834960938)), (('test', 494), (-58.04884719848633, 137.94554138183594)), (('test', 502), (-55.195220947265625, -50.854366302490234)), (('test', 513), (-62.21627426147461, -40.538124084472656)), (('test', 522), (-64.0977554321289, -44.691043853759766)), (('test', 531), (-60.60429000854492, -39.12641906738281)), (('test', 536), (-66.9400405883789, -27…
1e5x	A	84		['PHE', 'ASP', 'GLY', 'ALA', 'TYR', 'TRP', 'ARG']	['PHE', 'TYR', 'TRP']	1, 1	['S', '-', 'H']	[[(('test', 503), (-118.59442138671875, 128.8939208984375)), (('test', 514), (-71.34297180175781, 172.2129669189453)), (('test', 522), (-56.26026153564453, -45.737098693847656)), (('test', 526), (-61.04020690917969, -34.38362121582031)), (('test', 531), (-65.30897521972656, -43.47187805175781)), (('test', 543), (-69.14686584472656, -45.93640899658203)), (('test', 557), (-56.758975982666016, -47.0…
1e5x	A	467	surface	['ALA', 'ASP', 'PHE', 'GLY', 'ALA', 'VAL', 'MSE']	['ALA', 'ALA', 'VAL']	0, 0	['S', '-', 'H']	[[(('test', 3363), (-72.32994842529297, 59.38813400268555)), (('test', 3368), (-129.52011108398438, 120.65763854980469)), (('test', 3376), (-43.68001174926758, -45.02434158325195)), (('test', 3387), (-63.06980895996094, -46.61977005004883)), (('test', 3391), (-60.294315338134766, -54.03339767456055)), (('test', 3396), (-55.81181335449219, -48.48090362548828)), (('test', 3403), (-56.89366149902344…
1.00E+69	A	1111		['LEU', 'ASP', 'ASP', 'TYR', 'ASN', 'ALA', 'GLU']	['LEU', 'ASN', 'ALA']	0, 1	['-', 'H']	[[(('test', 1633), (-86.27061462402344, 123.20942687988281)), (('test', 1641), (-88.39623260498047, -177.2119598388672)), (('test', 1649), (-55.07472229003906, -41.410194396972656)), (('test', 1657), (-68.41951751708984, -49.479454040527344)), (('test', 1669), (-65.4758071899414, -35.67217254638672)), (('test', 1677), (-58.33690643310547, -42.24014663696289)), (('test', 1682), (-61.79418182373047…
1e6i	A	373		['MET', 'ASP', 'LEU', 'SER', 'THR', 'MET', 'GLU']	['MET', 'THR', 'MET']	1, 1	['-', 'H']	[[(('test', 355), (-158.436279296875, 156.50961303710938)), (('test', 363), (-162.92620849609375, 169.07460021972656)), (('test', 371), (-73.15052032470703, -19.706043243408203)), (('test', 379), (-80.35073852539062, -35.363155364990234)), (('test', 385), (-64.40031433105469, -43.38725662231445)), (('test', 392), (-61.621604919433594, -40.86724853515625)), (('test', 400), (-60.52208709716797, -42…
1e6v	A	186		['ILE', 'ASP', 'ILE', 'GLU', 'LYS', 'LEU', 'PHE']	['ILE', 'LYS', 'LEU']	1, 0	['-', 'H']	[[(('test', 1444), (-85.54886627197266, 92.09501647949219)), (('test', 1452), (-75.46150207519531, 113.81676483154297)), (('test', 1460), (-64.78269958496094, -34.74769973754883)), (('test', 1468), (-78.84758758544922, -28.66473388671875)), (('test', 1477), (-78.20071411132812, -42.94713592529297)), (('test', 1486), (-79.12823486328125, -24.71260643005371)), (('test', 1494), (-116.29812622070312,…
1e6v	B	50		['VAL', 'ASP', 'LEU', 'GLU', 'GLY', 'ILE', 'GLU']	['VAL', 'GLY', 'ILE']	1, 0	['E', 'H']	[[(('test', 4669), (-123.41150665283203, 128.94810485839844)), (('test', 4676), (-93.05610656738281, 102.49598693847656)), (('test', 4684), (-75.80245208740234, -36.64692306518555)), (('test', 4692), (-62.974571228027344, -41.85975646972656)), (('test', 4701), (-65.6246109008789, -38.41438674926758)), (('test', 4705), (-67.63006591796875, -35.59626388549805)), (('test', 4713), (-67.09622955322266…
1e6y	B	2046		['VAL', 'ASN', 'LEU', 'ALA', 'GLY', 'ILE', 'GLN']	['VAL', 'GLY', 'ILE']	1, 0	['E', 'H']	[[(('test', 5267), (-120.25479888916016, 126.24162292480469)), (('test', 5274), (-87.73152923583984, 96.74574279785156)), (('test', 5282), (-67.42997741699219, -40.26961135864258)), (('test', 5290), (-63.241424560546875, -36.890594482421875)), (('test', 5295), (-64.3174819946289, -44.87833786010742)), (('test', 5299), (-58.69584655761719, -46.71585464477539)), (('test', 5307), (-61.09357452392578…
1e7d	A	83	surface	['VAL', 'ASP', 'TYR', 'LEU', 'GLU', 'TRP', 'LEU']	['VAL', 'GLU', 'TRP']	1, 0	['-', 'H']	[[(('test', 636), (-86.95111846923828, 140.5869598388672)), (('test', 643), (-89.17662048339844, 127.8463363647461)), (('test', 651), (-60.21643829345703, -38.64038848876953)), (('test', 663), (-70.3307876586914, -39.26072692871094)), (('test', 671), (-62.50312805175781, -44.462371826171875)), (('test', 680), (-63.70691680908203, -51.49458694458008)), (('test', 694), (-57.002174377441406, -38.903…
1e7p	C	104	surface	['ILE', 'ASN', 'TYR', 'ARG', 'GLN', 'TYR', 'LEU']	['ILE', 'GLN', 'TYR']	0, 1	['-', 'S', 'H']	[[(('test', 7889), (-166.48988342285156, 75.3536376953125)), (('test', 7897), (148.99891662597656, 151.81356811523438)), (('test', 7905), (-42.983428955078125, -47.637264251708984)), (('test', 7917), (-64.25176239013672, -59.2939453125)), (('test', 7928), (-49.62200164794922, -29.79020881652832)), (('test', 7937), (-77.9665756225586, -64.23717498779297)), (('test', 7949), (-49.553001403808594, -4…
1.00E+94	E	421		['ILE', 'ASP', 'ALA', 'ASP', 'TYR', 'VAL', 'SER']	['ILE', 'TYR', 'VAL']	1, 1	['E', '-', 'H']	[[(('test', 8431), (-87.98529815673828, 102.67801666259766)), (('test', 8439), (-116.14311981201172, 172.67959594726562)), (('test', 8447), (-44.574764251708984, -42.17449951171875)), (('test', 8452), (-58.200172424316406, -56.84306335449219)), (('test', 8460), (-55.39197540283203, -46.20512390136719)), (('test', 8472), (-59.23406982421875, -56.77586364746094)), (('test', 8479), (-54.857479095458…
1e9x	A	135		['ILE', 'ASP', 'LEU', 'LEU', 'ASP', 'PHE', 'PHE']	['ILE', 'ASP', 'PHE']	1, 0	['E', 'H']	[[(('test', 1013), (-136.36622619628906, 172.31369018554688)), (('test', 1021), (-118.9847640991211, 121.98538970947266)), (('test', 1029), (-52.427879333496094, -40.60262680053711)), (('test', 1037), (-65.27594757080078, -52.01350402832031)), (('test', 1045), (-55.85919952392578, -52.01676559448242)), (('test', 1053), (-61.413543701171875, -60.88576889038086)), (('test', 1064), (-66.563934326171…
1e9y	A	31	surface	['LEU', 'ASN', 'TYR', 'VAL', 'GLU', 'ALA', 'VAL']	['LEU', 'GLU', 'ALA']	0, 1	['B', '-', 'H']	[[(('test', 238), (-58.868770599365234, 166.9017791748047)), (('test', 246), (-121.4725341796875, -169.4606475830078)), (('test', 254), (-52.01966857910156, -57.33081817626953)), (('test', 266), (-58.10147476196289, -52.20348358154297)), (('test', 273), (-59.09092330932617, -44.323341369628906)), (('test', 282), (-61.24224090576172, -48.07540512084961)), (('test', 287), (-63.01542663574219, -52.7…
1ebd	A	165		['LEU', 'ASP', 'SER', 'THR', 'GLY', 'ALA', 'LEU']	['LEU', 'GLY', 'ALA']	1, 0	['E', '-', 'H']	[[(('test', 1175), (-92.22392272949219, 167.7296600341797)), (('test', 1183), (-119.7799072265625, 175.61875915527344)), (('test', 1191), (-51.908714294433594, -39.4398193359375)), (('test', 1197), (-65.1139907836914, -37.501495361328125)), (('test', 1204), (-70.42792510986328, -40.14599609375)), (('test', 1208), (-66.58057403564453, -35.00199890136719)), (('test', 1213), (-67.09558868408203, -27…
1ebd	A	385	surface	['ALA', 'ASN', 'GLY', 'ARG', 'ALA', 'LEU', 'ALA']	['ALA', 'ALA', 'LEU']	0, 0	['G', '-', 'H']	[[(('test', 2794), (-94.9059829711914, 43.826416015625)), (('test', 2799), (-140.01658630371094, 125.98213195800781)), (('test', 2807), (-58.97626495361328, -38.18732833862305)), (('test', 2811), (-66.68219757080078, -44.824771881103516)), (('test', 2822), (-61.7885627746582, -44.33256912231445)), (('test', 2827), (-59.9775390625, -41.44124984741211)), (('test', 2835), (-62.694915771484375, -36.9…
1ec7	A	403		['ILE', 'ASP', 'MET', 'ASP', 'GLN', 'VAL', 'MET']	['ILE', 'GLN', 'VAL']	1, 0	['B', '-', 'H']	[[(('test', 2942), (-65.04273986816406, 143.22457885742188)), (('test', 2950), (-109.15284729003906, 97.31700134277344)), (('test', 2958), (-59.92622756958008, -33.61342239379883)), (('test', 2966), (-64.590576171875, -49.55714797973633)), (('test', 2974), (-59.17658233642578, -43.303016662597656)), (('test', 2983), (-60.843753814697266, -48.90626525878906)), (('test', 2990), (-61.46040725708008,…
1ecm	A	69	surface	['LEU', 'ASP', 'ALA', 'HIS', 'TYR', 'ILE', 'THR']	['LEU', 'TYR', 'ILE']	1, 1	['-', 'H']	[[(('test', 509), (-102.326171875, 128.78993225097656)), (('test', 517), (-80.95157623291016, 155.43971252441406)), (('test', 525), (-58.207706451416016, -32.7641716003418)), (('test', 530), (-64.52700805664062, -50.36003875732422)), (('test', 540), (-64.1055908203125, -44.329811096191406)), (('test', 552), (-63.44153594970703, -42.95655059814453)), (('test', 560), (-60.76456069946289, -52.174880…
1ef8	A	223	surface	['MET', 'ASN', 'SER', 'ASP', 'GLU', 'PHE', 'GLU']	['MET', 'GLU', 'PHE']	1, 1	['-', 'H']	[[(('test', 1679), (-146.74356079101562, 168.8721466064453)), (('test', 1687), (-86.76627349853516, 164.36639404296875)), (('test', 1695), (-57.75650405883789, -35.69548034667969)), (('test', 1701), (-61.843048095703125, -43.78273391723633)), (('test', 1709), (-62.76899337768555, -45.598323822021484)), (('test', 1718), (-60.11273956298828, -48.15400695800781)), (('test', 1729), (-61.3777542114257…
1efd	N	88		['PRO', 'ASN', 'LEU', 'GLU', 'LEU', 'LEU', 'THR']	['PRO', 'LEU', 'LEU']	1, 0	['B', '-', 'H']	[[(('test', 427), (-60.727684020996094, 149.54998779296875)), (('test', 434), (-67.65449523925781, 91.70061492919922)), (('test', 442), (-61.956844329833984, -29.349964141845703)), (('test', 450), (-65.25738525390625, -49.85224914550781)), (('test', 459), (-60.423377990722656, -52.00032043457031)), (('test', 467), (-52.8185920715332, -42.55461502075195)), (('test', 475), (-64.1585464477539, -42.4…
1eg2	A	194		['LEU', 'ASN', 'PRO', 'GLU', 'SER', 'VAL', 'GLU']	['LEU', 'SER', 'VAL']	1, 0	['S', '-', 'H']	[[(('test', 1312), (-104.32091522216797, 146.06813049316406)), (('test', 1320), (-76.85755157470703, 116.07655334472656)), (('test', 1328), (-57.66770935058594, -32.61787033081055)), (('test', 1335), (-64.19514465332031, -41.507957458496094)), (('test', 1344), (-66.59027862548828, -33.6652717590332)), (('test', 1350), (-68.63674926757812, -43.59872817993164)), (('test', 1357), (-63.02760696411133…
1eg3	A	146		['MET', 'ASP', 'ILE', 'LEU', 'GLN', 'ILE', 'ILE']	['MET', 'GLN', 'ILE']	1, 1	['E', 'H']	[[(('test', 791), (-110.67914581298828, 134.85293579101562)), (('test', 799), (-95.46520233154297, -178.7432098388672)), (('test', 807), (-58.67390060424805, -43.846466064453125)), (('test', 815), (-65.02019500732422, -36.67166519165039)), (('test', 823), (-65.0948715209961, -36.49604415893555)), (('test', 832), (-61.792091369628906, -51.384605407714844)), (('test', 840), (-56.580204010009766, -4…
1eh1	A	72		['TRP', 'ASP', 'GLN', 'ASN', 'ALA', 'LEU', 'LYS']	['TRP', 'ALA', 'LEU']	0, 0	['S', 'H']	[[(('test', 550), (-53.68683624267578, -35.0348014831543)), (('test', 564), (-100.85099792480469, 121.78145599365234)), (('test', 572), (-60.921504974365234, -33.02216720581055)), (('test', 581), (-72.59626007080078, -41.15885543823242)), (('test', 589), (-60.73588562011719, -38.33812713623047)), (('test', 594), (-58.37424087524414, -36.15176773071289)), (('test', 602), (-60.88093948364258, -56.3…
1eh9	A	393		['VAL', 'ASP', 'ARG', 'GLU', 'SER', 'TYR', 'LYS']	['VAL', 'SER', 'TYR']	1, 1	['S', '-', 'H']	[[(('test', 3184), (-135.26632690429688, 149.34523010253906)), (('test', 3191), (-66.73738098144531, 152.1678924560547)), (('test', 3199), (-51.77532958984375, -41.01139450073242)), (('test', 3210), (-58.50218200683594, -49.056636810302734)), (('test', 3219), (-48.45778274536133, -75.35106658935547)), (('test', 3225), (-36.75266647338867, -25.713178634643555)), (('test', 3237), (-82.4941024780273…
1ehj	A	40		['ILE', 'ASP', 'LYS', 'LYS', 'SER', 'ALA', 'HIS']	['ILE', 'SER', 'ALA']	1, 1	['-', 'H']	[[(('test', 558), (-83.45081329345703, 105.96855163574219)), (('test', 577), (-95.01299285888672, 178.43563842773438)), (('test', 589), (-39.94746780395508, -59.57930374145508)), (('test', 611), (-55.53953552246094, -64.86454010009766)), (('test', 633), (-54.09535598754883, -56.59386444091797)), (('test', 644), (-44.55876541137695, -59.64642333984375)), (('test', 654), (-73.36485290527344, -28.80…
1ej6	A	112		['VAL', 'ASN', 'VAL', 'PHE', 'VAL', 'ALA', 'ASN']	['VAL', 'VAL', 'ALA']	1, 0	['B', '-', 'H']	[[(('test', 905), (-100.42313385009766, 147.6772918701172)), (('test', 912), (-84.22039794921875, 92.91902923583984)), (('test', 920), (-37.604251861572266, -49.00368881225586)), (('test', 927), (-50.1921272277832, -54.06074523925781)), (('test', 938), (-61.553321838378906, -54.05453872680664)), (('test', 945), (-41.5694580078125, -53.140052795410156)), (('test', 950), (-58.25273513793945, -43.65…
1ej6	B	878		['LEU', 'ASP', 'ALA', 'ARG', 'ALA', 'ILE', 'THR']	['LEU', 'ALA', 'ILE']	1, 0	['E', '-', 'H']	[[(('test', 15104), (-115.94544982910156, 161.61495971679688)), (('test', 15112), (-90.40033721923828, 107.1103515625)), (('test', 15120), (-50.757572174072266, -42.66918182373047)), (('test', 15125), (-47.873165130615234, -66.90015411376953)), (('test', 15136), (-46.897064208984375, -60.72282791137695)), (('test', 15141), (-42.55062484741211, -46.10227966308594)), (('test', 15149), (-61.31140518…
1ej6	D	282		['MET', 'ASP', 'VAL', 'ASN', 'LEU', 'ILE', 'LEU']	['MET', 'LEU', 'ILE']	0, 0	['G', '-', 'H']	[[(('test', 30102), (-129.77182006835938, 34.29355239868164)), (('test', 30110), (-134.9817657470703, 89.33809661865234)), (('test', 30118), (-47.71294403076172, -37.349082946777344)), (('test', 30125), (-68.41620635986328, -52.52104187011719)), (('test', 30133), (-51.16789245605469, -33.6612434387207)), (('test', 30141), (-75.9545669555664, -61.19388961791992)), (('test', 30149), (-48.0223007202…
1eje	A	167		['LEU', 'ASP', 'VAL', 'GLU', 'SER', 'VAL', 'LYS']	['LEU', 'SER', 'VAL']	1, 0	['E', '-', 'H']	[[(('test', 1259), (-66.76274108886719, 119.25816345214844)), (('test', 1267), (-67.68367767333984, 72.91705322265625)), (('test', 1275), (-49.501609802246094, -43.12849807739258)), (('test', 1282), (-53.809635162353516, -38.9136848449707)), (('test', 1291), (-83.31741333007812, -53.05430221557617)), (('test', 1297), (-66.98591613769531, -38.01541519165039)), (('test', 1304), (52.8791389465332, 6…
1eji	A	182	surface	['ILE', 'ASN', 'TYR', 'ASP', 'GLN', 'LEU', 'GLU']	['ILE', 'GLN', 'LEU']	0, 0	['B', '-', 'H']	[[(('test', 1373), (-59.59519577026367, 129.15692138671875)), (('test', 1381), (-84.28461456298828, 75.5699234008789)), (('test', 1389), (-56.6792106628418, -23.75019073486328)), (('test', 1401), (-70.10313415527344, -42.88182067871094)), (('test', 1409), (-67.48667907714844, -38.046695709228516)), (('test', 1418), (-58.687191009521484, -53.007266998291016)), (('test', 1426), (-56.07837677001953,…
1eji	A	210		['LEU', 'ASP', 'TYR', 'ALA', 'ARG', 'LEU', 'ARG']	['LEU', 'ARG', 'LEU']	1, 0	['-', 'H']	[[(('test', 1597), (-96.37316131591797, 142.2947998046875)), (('test', 1605), (-81.7422103881836, 69.6301498413086)), (('test', 1613), (-51.58370590209961, -37.0217170715332)), (('test', 1625), (-54.991600036621094, -53.35780715942383)), (('test', 1630), (-69.88060760498047, -40.43903350830078)), (('test', 1641), (-56.97378921508789, -42.937347412109375)), (('test', 1649), (-59.36020278930664, -4…
1ek5	A	69		['LEU', 'ASP', 'GLN', 'GLY', 'ALA', 'LEU', 'GLN']	['LEU', 'ALA', 'LEU']	0, 0	['T', '-', 'H']	[[(('test', 513), (-83.1913070678711, -7.380998611450195)), (('test', 521), (-93.36266326904297, 99.3954849243164)), (('test', 529), (-57.72391128540039, -41.754005432128906)), (('test', 538), (-58.562015533447266, -47.0904426574707)), (('test', 542), (-57.93913650512695, -46.4235954284668)), (('test', 547), (-61.916900634765625, -41.29539108276367)), (('test', 555), (-61.74066162109375, -44.0928…
1eke	A	80		['ILE', 'ASN', 'LEU', 'ASN', 'ASP', 'ILE', 'GLU']	['ILE', 'ASP', 'ILE']	1, 1	['S', '-', 'H']	[[(('test', 592), (-126.42576599121094, 162.866943359375)), (('test', 600), (-93.98770904541016, 175.57150268554688)), (('test', 608), (-61.820030212402344, -38.01034927368164)), (('test', 616), (-63.49954605102539, -36.54402542114258)), (('test', 624), (-67.86959838867188, -41.969940185546875)), (('test', 632), (-59.83554458618164, -40.76554870605469)), (('test', 640), (-66.54464721679688, -38.9…
1el4	A	167		['LEU', 'ASP', 'VAL', 'ASP', 'GLU', 'MET', 'THR']	['LEU', 'GLU', 'MET']	1, 1	['E', 'H']	[[(('test', 1318), (-108.10074615478516, 139.12095642089844)), (('test', 1326), (-112.20906066894531, 160.9373321533203)), (('test', 1334), (-62.401893615722656, -32.1369743347168)), (('test', 1341), (-60.559940338134766, -44.468475341796875)), (('test', 1349), (-69.09710693359375, -47.61711120605469)), (('test', 1358), (-61.72420120239258, -36.109710693359375)), (('test', 1366), (-63.19091415405…
1el6	A	51	surface	['PRO', 'ASN', 'ILE', 'GLU', 'SER', 'ALA', 'ILE']	['PRO', 'SER', 'ALA']	0, 0	['-', 'B', 'H']	[[(('test', 297), (-57.93039321899414, 145.5225830078125)), (('test', 304), (-147.63055419921875, 167.2059783935547)), (('test', 312), (-63.725215911865234, -43.55213165283203)), (('test', 320), (-54.486602783203125, -51.8590202331543)), (('test', 329), (-62.61769104003906, -42.06096649169922)), (('test', 335), (-59.42222213745117, -47.029754638671875)), (('test', 340), (-64.09419250488281, -42.3…
1elj	A	159		['ILE', 'ASN', 'ALA', 'TYR', 'PHE', 'ILE', 'SER']	['ILE', 'PHE', 'ILE']	1, 0	['-', 'S', 'H']	[[(('test', 1272), (-110.86388397216797, 122.49725341796875)), (('test', 1280), (-165.40943908691406, 179.1627960205078)), (('test', 1288), (-49.72824478149414, -56.21677780151367)), (('test', 1293), (-65.13600158691406, -42.17656326293945)), (('test', 1305), (-65.30107116699219, -32.95868682861328)), (('test', 1316), (-102.74552917480469, 10.283442497253418)), (('test', 1324), (-59.8939819335937…
1elj	A	363		['ALA', 'ASP', 'ILE', 'GLU', 'GLY', 'ILE', 'LEU']	['ALA', 'GLY', 'ILE']	1, 0	['-', 'H']	[[(('test', 2886), (-67.10848999023438, 149.89759826660156)), (('test', 2891), (-88.5070571899414, 85.30400848388672)), (('test', 2899), (-62.9854850769043, -39.12042236328125)), (('test', 2907), (-58.2441291809082, -49.61834716796875)), (('test', 2916), (-70.32597351074219, -37.829185485839844)), (('test', 2920), (-59.148536682128906, -48.3022346496582)), (('test', 2928), (-62.18938446044922, -4…
1em7	A	22		['VAL', 'ASP', 'ALA', 'GLU', 'THR', 'ALA', 'GLU']	['VAL', 'THR', 'ALA']	0, 1	['S', 'H']	[[(('test', 154), (-66.30551147460938, -36.24592971801758)), (('test', 161), (-149.32179260253906, 175.6920166015625)), (('test', 169), (-71.18669128417969, -31.035324096679688)), (('test', 174), (-58.95927810668945, -47.6688232421875)), (('test', 183), (-65.31513214111328, -48.92998123168945)), (('test', 190), (-53.52188491821289, -52.84083938598633)), (('test', 195), (-51.65863037109375, -36.07…
1ep0	A	34		['PHE', 'ASN', 'GLU', 'ALA', 'ILE', 'PHE', 'GLN']	['PHE', 'ILE', 'PHE']	1, 0	['-', 'H']	[[(('test', 253), (-154.8577423095703, 137.14932250976562)), (('test', 264), (-140.7303924560547, 111.14132690429688)), (('test', 272), (-57.942386627197266, -48.95148468017578)), (('test', 281), (-61.90294647216797, -47.5400276184082)), (('test', 286), (-64.05760955810547, -42.183799743652344)), (('test', 294), (-67.72468566894531, -39.78278350830078)), (('test', 305), (-63.175601959228516, -39.…
1ep1	A	252		['ALA', 'ASN', 'ALA', 'GLN', 'ASP', 'VAL', 'LEU']	['ALA', 'ASP', 'VAL']	0, 0	['-', 'S', 'H']	[[(('test', 1829), (-132.7387237548828, -11.155173301696777)), (('test', 1834), (-155.73805236816406, 176.96920776367188)), (('test', 1842), (-61.713722229003906, -31.86062240600586)), (('test', 1847), (-64.20050811767578, -39.624488830566406)), (('test', 1856), (-65.54707336425781, -42.24613952636719)), (('test', 1864), (-55.768638610839844, -52.19575500488281)), (('test', 1871), (-60.6006774902…
1esm	A	16	surface	['PHE', 'ASP', 'ARG', 'ASN', 'GLN', 'TRP', 'ALA']	['PHE', 'GLN', 'TRP']	1, 1	['E', 'H']	[[(('test', 77), (-129.1587371826172, 152.36341857910156)), (('test', 88), (-102.75553131103516, 179.9515380859375)), (('test', 96), (-50.63386154174805, -49.924983978271484)), (('test', 107), (-63.24767303466797, -40.15718078613281)), (('test', 115), (-67.59291076660156, -45.47978210449219)), (('test', 124), (-64.9005126953125, -55.003475189208984)), (('test', 138), (-48.290245056152344, -42.636…
1esm	A	152		['TYR', 'ASP', 'MSE', 'HIS', 'ARG', 'LEU', 'VAL']	['TYR', 'ARG', 'LEU']	0, 0	['B', '-', 'H']	[[(('test', 1166), (-108.2767562866211, 145.8677215576172)), (('test', 1178), (-92.46803283691406, 83.9289779663086)), (('test', 1186), (-83.05259704589844, -13.667004585266113)), (('test', 1194), (-58.40187454223633, -40.9023551940918)), (('test', 1204), (-70.37310791015625, -44.318565368652344)), (('test', 1215), (-59.863792419433594, -41.540653228759766)), (('test', 1223), (-70.56371307373047,…
1eth	A	56		['ALA', 'ASP', 'PRO', 'SER', 'THR', 'ILE', 'THR']	['ALA', 'THR', 'ILE']	0, 0	['S', '-', 'H']	[[(('test', 542), (-58.083675384521484, 1.7615865468978882)), (('test', 548), (-80.6647720336914, 102.23910522460938)), (('test', 557), (-34.566497802734375, -43.40955352783203)), (('test', 564), (-58.15201187133789, -50.066497802734375)), (('test', 572), (-51.290855407714844, -47.04921340942383)), (('test', 581), (-82.26700592041016, -12.613320350646973)), (('test', 590), (-97.17362976074219, -5…
1etk	A	84		['ILE', 'ASN', 'ARG', 'GLY', 'THR', 'LEU', 'ARG']	['ILE', 'THR', 'LEU']	1, 1	['S', '-', 'H']	[[(('test', 468), (-132.99649047851562, 152.86618041992188)), (('test', 476), (-69.4642562866211, 165.468017578125)), (('test', 484), (-61.964317321777344, -35.27073287963867)), (('test', 495), (-62.63650131225586, -42.86459732055664)), (('test', 499), (-69.4977035522461, -36.50035095214844)), (('test', 506), (-59.335845947265625, -50.59141159057617)), (('test', 514), (-63.9569206237793, -30.9867…
1euc	B	331		['VAL', 'ASN', 'CME', 'ALA', 'ILE', 'ILE', 'ALA']	['VAL', 'ILE', 'ILE']	1, 1	['S', '-', 'H']	[[(('test', 4905), (-94.9682388305664, 128.36911010742188)), (('test', 4912), (-67.16136932373047, 155.490478515625)), (('test', 4920), (-58.17316436767578, -35.48859405517578)), (('test', 4930), (-63.48337173461914, -31.376447677612305)), (('test', 4935), (-75.18169403076172, -36.916526794433594)), (('test', 4943), (-64.87837982177734, -42.389312744140625)), (('test', 4951), (-60.97642517089844,…
1euc	B	380	surface	['VAL', 'ASP', 'LEU', 'GLU', 'ASP', 'ALA', 'ALA']	['VAL', 'ASP', 'ALA']	0, 1	['S', 'H']	[[(('test', 5270), (-69.70014190673828, -48.44634246826172)), (('test', 5277), (-151.9962615966797, -171.21670532226562)), (('test', 5285), (-59.11671447753906, -44.82037353515625)), (('test', 5293), (-63.7850456237793, -43.263336181640625)), (('test', 5302), (-63.20285415649414, -43.50423812866211)), (('test', 5310), (-59.68489074707031, -45.01866149902344)), (('test', 5315), (-63.76348495483398…
1euh	A	327		['ILE', 'ASP', 'THR', 'LYS', 'SER', 'ALA', 'ASP']	['ILE', 'SER', 'ALA']	0, 1	['S', '-', 'H']	[[(('test', 2442), (-48.995052337646484, -37.68834686279297)), (('test', 2450), (-158.4613037109375, 175.56385803222656)), (('test', 2458), (-64.11547088623047, -44.62138748168945)), (('test', 2465), (-56.66395568847656, -44.0512580871582)), (('test', 2474), (-64.94866943359375, -44.1890754699707)), (('test', 2480), (-64.8254623413086, -39.106502532958984)), (('test', 2485), (-62.303897857666016,…
1euv	A	450	surface	['LEU', 'ASN', 'ASP', 'THR', 'ILE', 'ILE', 'GLU']	['LEU', 'ILE', 'ILE']	1, 1	['-', 'B', 'H']	[[(('test', 395), (-68.65629577636719, 149.43263244628906)), (('test', 403), (-105.28321075439453, 178.43826293945312)), (('test', 411), (-62.9543571472168, -28.75225257873535)), (('test', 419), (-65.82389831542969, -42.43771743774414)), (('test', 426), (-69.21561431884766, -42.63915252685547)), (('test', 434), (-58.80202102661133, -43.27519226074219)), (('test', 442), (-66.83651733398438, -42.03…
1euv	A	600		['PHE', 'ASP', 'TYR', 'LYS', 'ASP', 'ALA', 'ILE']	['PHE', 'ASP', 'ALA']	0, 1	['-', 'H']	[[(('test', 1606), (-68.34986877441406, 167.47012329101562)), (('test', 1617), (-141.929443359375, -170.0426483154297)), (('test', 1625), (-69.86402893066406, -22.127315521240234)), (('test', 1637), (-72.15496063232422, -37.09249496459961)), (('test', 1646), (-60.803955078125, -38.11207962036133)), (('test', 1654), (-61.820289611816406, -39.03557205200195)), (('test', 1659), (-60.86042785644531, …
1euz	A	256		['LEU', 'ASP', 'PRO', 'ASP', 'GLU', 'VAL', 'LEU']	['LEU', 'GLU', 'VAL']	1, 0	['-', 'H']	[[(('test', 1915), (-85.48969268798828, 145.7979278564453)), (('test', 1923), (-99.27503967285156, 117.94373321533203)), (('test', 1931), (-66.4157485961914, -31.050098419189453)), (('test', 1938), (-63.527618408203125, -56.330379486083984)), (('test', 1946), (-50.011226654052734, -44.87481689453125)), (('test', 1955), (-61.17152786254883, -41.54547119140625)), (('test', 1962), (-65.8246307373046…
1evy	A	47		['MET', 'ASN', 'GLU', 'GLU', 'GLU', 'VAL', 'ARG']	['MET', 'GLU', 'VAL']	0, 0	['S', '-', 'H']	[[(('test', 284), (-47.0279541015625, -51.42572784423828)), (('test', 292), (-77.48287963867188, 112.19898986816406)), (('test', 300), (-61.17494583129883, -44.103328704833984)), (('test', 309), (-56.56770706176758, -39.484981536865234)), (('test', 318), (-70.50337219238281, -41.788475036621094)), (('test', 327), (-52.63284683227539, -29.716527938842773)), (('test', 334), (-74.80967712402344, -55…
1ew2	A	249		['TRP', 'ASN', 'ARG', 'THR', 'GLU', 'LEU', 'MET']	['TRP', 'GLU', 'LEU']	0, 0	['-', 'S', 'H']	[[(('test', 1860), (-133.6105194091797, -2.588836193084717)), (('test', 1874), (-139.79148864746094, 166.86497497558594)), (('test', 1882), (-61.05607223510742, -46.42188262939453)), (('test', 1893), (-60.72467041015625, -41.52522659301758)), (('test', 1900), (-73.76212310791016, -32.743953704833984)), (('test', 1909), (-59.37234878540039, -51.035362243652344)), (('test', 1917), (-65.735176086425…
1ey2	A	374		['PRO', 'ASP', 'ALA', 'ASP', 'CYS', 'PHE', 'GLU']	['PRO', 'CYS', 'PHE']	0, 1	['-', 'H']	[[(('test', 2880), (-61.470863342285156, 153.03280639648438)), (('test', 2887), (-80.72444152832031, 174.6854705810547)), (('test', 2895), (-54.76173782348633, -47.75881576538086)), (('test', 2900), (-63.30862808227539, -40.05099105834961)), (('test', 2908), (-68.8998794555664, -40.81689453125)), (('test', 2914), (-61.54005813598633, -50.35130310058594)), (('test', 2925), (-58.53522491455078, -49…
1eye	A	27		['LEU', 'ASP', 'LEU', 'ASP', 'ASP', 'ALA', 'VAL']	['LEU', 'ASP', 'ALA']	0, 0	['-', 'S', 'H']	[[(('test', 154), (-61.46906661987305, -40.86094284057617)), (('test', 162), (-63.52384567260742, 116.08623504638672)), (('test', 170), (-39.97616195678711, -57.34580993652344)), (('test', 178), (-65.35592651367188, -33.62629318237305)), (('test', 186), (-68.03125762939453, -43.02814865112305)), (('test', 194), (-57.1763916015625, -55.467803955078125)), (('test', 199), (-53.95649337768555, -48.11…
1ezm	A	243		['TRP', 'ASP', 'THR', 'ARG', 'LYS', 'ALA', 'PHE']	['TRP', 'LYS', 'ALA']	0, 1	['-', 'H']	[[(('test', 1849), (-116.25651550292969, 168.26138305664062)), (('test', 1863), (-155.63693237304688, 178.08551025390625)), (('test', 1871), (-57.318092346191406, -36.7791633605957)), (('test', 1878), (-67.69615936279297, -49.79787826538086)), (('test', 1889), (-61.5904541015625, -38.82338333129883)), (('test', 1894), (-67.84100341796875, -40.449485778808594)), (('test', 1899), (-68.0553359985351…
1ezr	A	172	surface	['ILE', 'ASP', 'PRO', 'GLU', 'ALA', 'ALA', 'HIS']	['ILE', 'ALA', 'ALA']	0, 0	['T', '-', 'H']	[[(('test', 1232), (-56.235050201416016, -42.024906158447266)), (('test', 1240), (-145.130859375, 76.89542388916016)), (('test', 1248), (-53.83022689819336, -45.524295806884766)), (('test', 1255), (-53.16030502319336, -55.00397872924805)), (('test', 1264), (-53.04627990722656, -48.73307418823242)), (('test', 1269), (-55.013153076171875, -50.67475891113281)), (('test', 1274), (-50.542015075683594,…
1ezr	A	295		['LEU', 'ASP', 'PHE', 'ASP', 'LYS', 'PHE', 'TRP']	['LEU', 'LYS', 'PHE']	1, 0	['E', '-', 'H']	[[(('test', 2171), (-111.9892349243164, 143.79270935058594)), (('test', 2179), (-87.95404815673828, 85.17314147949219)), (('test', 2187), (-37.826454162597656, -59.79849624633789)), (('test', 2198), (-59.28036117553711, -56.698509216308594)), (('test', 2206), (-53.280494689941406, -37.0986213684082)), (('test', 2215), (-63.608306884765625, -62.65097427368164)), (('test', 2226), (-56.4244651794433…
1ezw	A	291		['VAL', 'ASP', 'GLU', 'ASP', 'MET', 'ILE', 'GLU']	['VAL', 'MET', 'ILE']	1, 1	['-', 'H']	[[(('test', 2287), (-61.998294830322266, 119.08079528808594)), (('test', 2294), (-105.61592864990234, -177.07296752929688)), (('test', 2302), (-63.76628494262695, -33.16743850708008)), (('test', 2311), (-70.23412322998047, -35.548377990722656)), (('test', 2319), (-68.28329467773438, -41.01530075073242)), (('test', 2327), (-64.44440460205078, -39.49331283569336)), (('test', 2336), (-69.28693389892…
1ezw	A	331		['PRO', 'ASP', 'LYS', 'GLU', 'LYS', 'ALA', 'ILE']	['PRO', 'LYS', 'ALA']	0, 0	['S', 'H']	[[(('test', 2586), (-51.88774871826172, -39.706878662109375)), (('test', 2593), (-122.74008178710938, 109.83283996582031)), (('test', 2601), (-55.55558776855469, -48.07560348510742)), (('test', 2610), (-63.871673583984375, -45.828495025634766)), (('test', 2619), (-64.64349365234375, -32.941165924072266)), (('test', 2628), (-66.1748275756836, -45.27397537231445)), (('test', 2633), (-59.77750015258…
1f05	A	114	surface	['PHE', 'ASP', 'LYS', 'ASP', 'ALA', 'MET', 'VAL']	['PHE', 'ALA', 'MET']	0, 0	['T', '-', 'H']	[[(('test', 786), (-109.11032104492188, 8.43067741394043)), (('test', 797), (-112.9598159790039, 95.27830505371094)), (('test', 805), (-55.24323272705078, -55.47134017944336)), (('test', 814), (-62.85932922363281, -30.903034210205078)), (('test', 822), (-70.55325317382812, -40.07748794555664)), (('test', 827), (-64.49951934814453, -38.07301330566406)), (('test', 835), (-66.67467498779297, -51.533…
1f05	A	290	surface	['LEU', 'ASP', 'GLU', 'LYS', 'SER', 'PHE', 'ARG']	['LEU', 'SER', 'PHE']	1, 1	['-', 'H']	[[(('test', 2157), (-128.84547424316406, 122.54124450683594)), (('test', 2165), (-94.27301788330078, -173.55670166015625)), (('test', 2173), (-57.69430923461914, -48.0474967956543)), (('test', 2182), (-54.24927520751953, -57.02418518066406)), (('test', 2191), (-60.35078811645508, -41.88755416870117)), (('test', 2197), (-56.570430755615234, -57.8363151550293)), (('test', 2208), (-58.52388000488281…
1f07	A	266		['VAL', 'ASP', 'ASP', 'ALA', 'LEU', 'MET', 'GLU']	['VAL', 'LEU', 'MET']	1, 1	['-', 'H']	[[(('test', 1933), (-90.19955444335938, 115.97173309326172)), (('test', 1940), (-108.53594207763672, -179.60682678222656)), (('test', 1948), (-61.96833419799805, -34.83858871459961)), (('test', 1956), (-61.538692474365234, -39.3453254699707)), (('test', 1961), (-71.05878448486328, -45.25941467285156)), (('test', 1969), (-57.05360412597656, -39.939823150634766)), (('test', 1977), (-66.759567260742…
1f0x	A	506		['VAL', 'ASP', 'VAL', 'HIS', 'ALA', 'LEU', 'LYS']	['VAL', 'ALA', 'LEU']	1, 0	['-', 'H']	[[(('test', 3471), (-79.31275939941406, 141.72915649414062)), (('test', 3478), (-81.29576110839844, 100.89236450195312)), (('test', 3486), (-62.32686996459961, -38.95796585083008)), (('test', 3493), (-61.36002731323242, -45.51310729980469)), (('test', 3503), (-65.10540771484375, -43.159366607666016)), (('test', 3508), (-55.57695388793945, -47.54953384399414)), (('test', 3516), (-60.51551818847656…
1f1s	A	900		['ILE', 'ASP', 'ARG', 'THR', 'SER', 'PHE', 'ASP']	['ILE', 'SER', 'PHE']	1, 1	['-', 'H']	[[(('test', 5810), (-123.58226013183594, 144.58958435058594)), (('test', 5818), (-73.80224609375, 157.01490783691406)), (('test', 5826), (-60.796653747558594, -38.88203048706055)), (('test', 5837), (-60.41420364379883, -52.68878936767578)), (('test', 5844), (-62.0253791809082, -38.94148254394531)), (('test', 5850), (-59.833290100097656, -45.93147659301758)), (('test', 5861), (-59.29337692260742, …
1f3a	A	208		['MET', 'ASP', 'ALA', 'LYS', 'GLN', 'ILE', 'GLN']	['MET', 'GLN', 'ILE']	1, 1	['-', 'H']	[[(('test', 1660), (-83.36050415039062, 151.1978759765625)), (('test', 1668), (-95.75821685791016, 177.59036254882812)), (('test', 1676), (-52.230377197265625, -64.68968963623047)), (('test', 1681), (-48.65196228027344, -48.304481506347656)), (('test', 1690), (-55.106937408447266, -39.222721099853516)), (('test', 1699), (-62.04793167114258, -54.654747009277344)), (('test', 1707), (-69.09693145751…
1f3o	A	73		['LEU', 'ASP', 'ASP', 'ASP', 'GLU', 'LEU', 'THR']	['LEU', 'GLU', 'LEU']	1, 1	['-', 'H']	[[(('test', 548), (-60.64064025878906, 133.36964416503906)), (('test', 556), (-69.50963592529297, 160.60447692871094)), (('test', 564), (-49.2878303527832, -42.5252799987793)), (('test', 572), (-57.77979278564453, -47.893253326416016)), (('test', 580), (-69.37419128417969, -29.571857452392578)), (('test', 589), (-69.62725067138672, -40.135719299316406)), (('test', 597), (-67.44252014160156, -29.7…
1f4o	A	69	surface	['VAL', 'ASP', 'ALA', 'GLU', 'GLU', 'LEU', 'GLN']	['VAL', 'GLU', 'LEU']	1, 1	['E', 'H']	[[(('test', 114), (-112.48069763183594, 144.75306701660156)), (('test', 121), (-95.97216796875, 173.90159606933594)), (('test', 129), (-51.31148147583008, -41.548866271972656)), (('test', 134), (-66.40849304199219, -39.884613037109375)), (('test', 143), (-72.89937591552734, -36.82102584838867)), (('test', 152), (-59.43423843383789, -42.25188064575195)), (('test', 160), (-57.2457160949707, -53.470…
1f56	A	40		['VAL', 'ASN', 'GLY', 'ARG', 'GLY', 'TYR', 'ALA']	['VAL', 'GLY', 'TYR']	1, 0	['E', '-', 'H']	[[(('test', 299), (-121.98704528808594, -179.2659149169922)), (('test', 306), (-99.32339477539062, 178.81683349609375)), (('test', 314), (-56.4288330078125, -48.18902587890625)), (('test', 318), (-65.54533386230469, -37.30350112915039)), (('test', 329), (-65.22721099853516, -37.16008758544922)), (('test', 333), (-65.52549743652344, -43.53624725341797)), (('test', 345), (-65.2435073852539, -28.958…
1f5v	A	185	surface	['LEU', 'ASP', 'LYS', 'GLY', 'ALA', 'LEU', 'ALA']	['LEU', 'ALA', 'LEU']	1, 0	['-', 'H']	[[(('test', 1402), (-60.78315734863281, 134.54115295410156)), (('test', 1410), (-82.5933609008789, 116.36874389648438)), (('test', 1418), (-50.105892181396484, -48.032894134521484)), (('test', 1427), (-63.172794342041016, -43.61508560180664)), (('test', 1431), (-62.44610595703125, -44.794769287109375)), (('test', 1436), (-67.22318267822266, -41.310951232910156)), (('test', 1444), (-57.35960006713…
1f5z	A	22		['ILE', 'ASN', 'GLU', 'LYS', 'GLY', 'LEU', 'ARG']	['ILE', 'GLY', 'LEU']	1, 0	['B', '-', 'H']	[[(('test', 156), (-74.00738525390625, 134.90293884277344)), (('test', 164), (-94.11016845703125, 96.56724548339844)), (('test', 172), (-59.69017791748047, -43.923614501953125)), (('test', 181), (-57.313018798828125, -43.68134689331055)), (('test', 190), (-68.37407684326172, -39.43877410888672)), (('test', 194), (-65.02588653564453, -41.45756149291992)), (('test', 202), (-60.51096725463867, -36.6…
1f5z	A	84	surface	['VAL', 'ASN', 'LEU', 'LYS', 'GLU', 'ALA', 'VAL']	['VAL', 'GLU', 'ALA']	0, 0	['S', '-', 'H']	[[(('test', 646), (-74.43220520019531, -25.682376861572266)), (('test', 653), (-91.1185531616211, 109.06916809082031)), (('test', 661), (-71.6201400756836, -32.98436737060547)), (('test', 669), (-67.6841049194336, -35.75663375854492)), (('test', 678), (-64.6731185913086, -39.06477737426758)), (('test', 687), (-65.28948974609375, -41.21247100830078)), (('test', 692), (-65.14437866210938, -49.20128…
1f75	A	228		['PHE', 'ASN', 'GLU', 'GLU', 'SER', 'LEU', 'ALA']	['PHE', 'SER', 'LEU']	1, 1	['-', 'H']	[[(('test', 1638), (-64.95857238769531, 136.0097198486328)), (('test', 1649), (-143.84576416015625, -170.865478515625)), (('test', 1657), (-54.994449615478516, -44.33034133911133)), (('test', 1666), (-62.01215362548828, -39.65576171875)), (('test', 1675), (-63.97239303588867, -42.38336944580078)), (('test', 1681), (-64.1834487915039, -48.94972610473633)), (('test', 1689), (-55.73451614379883, -40…
1f76	A	14		['LEU', 'ASP', 'PRO', 'GLU', 'ARG', 'ALA', 'HIS']	['LEU', 'ARG', 'ALA']	1, 1	['S', '-', 'H']	[[(('test', 117), (-91.46841430664062, 167.07518005371094)), (('test', 125), (-64.10675811767578, 144.37733459472656)), (('test', 133), (-46.46765899658203, -52.8227653503418)), (('test', 140), (-69.7153549194336, -37.23893737792969)), (('test', 149), (-62.23271560668945, -34.67411422729492)), (('test', 160), (-67.52979278564453, -40.56257247924805)), (('test', 165), (-66.5772705078125, -43.76320…
1f7c	A	194		['LEU', 'ASP', 'SER', 'ILE', 'GLY', 'PHE', 'SER']	['LEU', 'GLY', 'PHE']	0, 0	['S', 'H']	[[(('test', 16), (-92.24618530273438, 53.9205322265625)), (('test', 24), (-104.2184829711914, -175.83383178710938)), (('test', 32), (-58.512264251708984, -24.989877700805664)), (('test', 38), (-69.71837615966797, -40.96278381347656)), (('test', 46), (-61.35288619995117, -50.76103973388672)), (('test', 50), (-62.255550384521484, -29.748960494995117)), (('test', 61), (-66.39920043945312, -48.121501…
1f80	D	35	surface	['ALA', 'ASP', 'PN2', 'LEU', 'ASP', 'VAL', 'VAL']	['ALA', 'ASP', 'VAL']	0, 1	['-', 'H']	[[(('test', 3043), (-93.56149291992188, 140.66943359375)), (('test', 3048), (-110.34272003173828, -175.4764862060547)), (('test', 3056), (-58.10885238647461, -49.41037368774414)), (('test', 3083), (-62.63065719604492, -32.237300872802734)), (('test', 3091), (-67.76226043701172, -41.71660614013672)), (('test', 3099), (-76.03495025634766, -31.990591049194336)), (('test', 3106), (-69.50849914550781,…
1f8f	A	300		['PHE', 'ASP', 'VAL', 'ASN', 'ASP', 'LEU', 'LEU']	['PHE', 'ASP', 'LEU']	1, 0	['-', 'H']	[[(('test', 2099), (-141.03016662597656, 152.78732299804688)), (('test', 2110), (-74.0481948852539, 122.14561462402344)), (('test', 2118), (-63.14803695678711, -66.70305633544922)), (('test', 2125), (-42.498477935791016, -43.54663848876953)), (('test', 2133), (-69.49755859375, -37.582008361816406)), (('test', 2141), (-72.31243133544922, -32.772762298583984)), (('test', 2149), (-80.760986328125, -…
1f8v	A	338	surface	['PHE', 'ASP', 'PRO', 'LEU', 'ALA', 'LEU', 'GLU']	['PHE', 'ALA', 'LEU']	1, 0	['-', 'H']	[[(('test', 2504), (-44.926971435546875, 124.09136962890625)), (('test', 2515), (-139.7909393310547, 80.90496063232422)), (('test', 2523), (-55.99179458618164, -31.744930267333984)), (('test', 2530), (-65.33039093017578, -49.9625244140625)), (('test', 2538), (-55.692420959472656, -47.35269546508789)), (('test', 2543), (-58.760833740234375, -47.99299240112305)), (('test', 2551), (-59.8786582946777…
1f8w	A	342		['ILE', 'ASN', 'GLU', 'VAL', 'MET', 'ALA', 'GLN']	['ILE', 'MET', 'ALA']	1, 1	['-', 'H']	[[(('test', 2638), (-86.04767608642578, 127.9917221069336)), (('test', 2646), (-123.59513854980469, -179.55543518066406)), (('test', 2654), (-46.96760940551758, -55.989349365234375)), (('test', 2663), (-59.011775970458984, -43.40648651123047)), (('test', 2670), (-67.67816925048828, -43.20753860473633)), (('test', 2678), (-58.512107849121094, -42.88792037963867)), (('test', 2683), (-63.12030410766…
1f9b	A	315		['ILE', 'ASP', 'SER', 'GLY', 'LEU', 'TYR', 'LEU']	['ILE', 'LEU', 'TYR']	1, 1	['-', 'H']	[[(('test', 2412), (-48.916404724121094, 119.460693359375)), (('test', 2420), (-109.41695404052734, 174.8980255126953)), (('test', 2428), (-53.43097686767578, -41.526920318603516)), (('test', 2434), (-60.79047393798828, -41.413333892822266)), (('test', 2438), (-77.36801147460938, -30.65396499633789)), (('test', 2446), (-58.217430114746094, -49.606056213378906)), (('test', 2458), (-75.942672729492…
1fa2	A	211		['TYR', 'ASP', 'LYS', 'TYR', 'MET', 'VAL', 'ALA']	['TYR', 'MET', 'VAL']	0, 0	['-', 'S', 'H']	[[(('test', 1640), (-96.6720199584961, 7.33004903793335)), (('test', 1652), (-70.41187286376953, 155.47975158691406)), (('test', 1660), (-59.38935470581055, -40.45250701904297)), (('test', 1669), (-61.82292556762695, -37.88221740722656)), (('test', 1681), (-73.77161407470703, -42.34096145629883)), (('test', 1689), (-54.060237884521484, -51.78246307373047)), (('test', 1696), (-49.49204635620117, -…
1fa2	A	389		['TYR', 'ASP', 'ALA', 'THR', 'ALA', 'TYR', 'ASN']	['TYR', 'ALA', 'TYR']	0, 0	['-', 'S', 'H']	[[(('test', 3063), (-132.6522216796875, 14.98442554473877)), (('test', 3075), (-95.58929443359375, 158.17213439941406)), (('test', 3083), (-66.92205810546875, -24.252193450927734)), (('test', 3088), (-63.869972229003906, -46.390926361083984)), (('test', 3095), (-68.59217071533203, -42.65567398071289)), (('test', 3100), (-62.1052360534668, -33.59210968017578)), (('test', 3112), (-73.6989517211914,…
1fbl	A	211		['TYR', 'ASN', 'LEU', 'TYR', 'ARG', 'VAL', 'ALA']	['TYR', 'ARG', 'VAL']	0, 0	['-', 'B', 'H']	[[(('test', 887), (85.78253173828125, 71.63822174072266)), (('test', 899), (-67.30785369873047, 122.36548614501953)), (('test', 907), (-63.15563201904297, -40.951194763183594)), (('test', 915), (-52.71212387084961, -50.56196975708008)), (('test', 927), (-55.241390228271484, -42.474159240722656)), (('test', 938), (-73.01455688476562, -40.872581481933594)), (('test', 945), (-62.420108795166016, -34…
1fc4	A	192		['ALA', 'ASN', 'LEU', 'LYS', 'GLY', 'VAL', 'CYS']	['ALA', 'GLY', 'VAL']	0, 0	['-', 'H']	[[(('test', 1471), (-62.102272033691406, 153.57936096191406)), (('test', 1476), (-92.0719985961914, 73.83252716064453)), (('test', 1484), (-64.42242431640625, -27.889785766601562)), (('test', 1492), (-66.48577880859375, -42.03835678100586)), (('test', 1501), (-66.74388122558594, -40.54985427856445)), (('test', 1505), (-65.3684310913086, -50.09397888183594)), (('test', 1512), (-64.26850128173828, …
1fck	A	315		['ILE', 'ASP', 'SER', 'GLY', 'LEU', 'TYR', 'LEU']	['ILE', 'LEU', 'TYR']	1, 1	['-', 'H']	[[(('test', 2441), (-86.95671844482422, 123.62963104248047)), (('test', 2449), (-104.10057067871094, 175.6170196533203)), (('test', 2457), (-54.17219161987305, -46.925926208496094)), (('test', 2463), (-55.27863311767578, -49.007625579833984)), (('test', 2467), (-63.22463607788086, -36.30476379394531)), (('test', 2475), (-67.17111206054688, -37.395294189453125)), (('test', 2487), (-73.951499938964…
1fcq	A	145		['TRP', 'ASP', 'ASP', 'GLN', 'ARG', 'VAL', 'GLU']	['TRP', 'ARG', 'VAL']	1, 1	['S', '-', 'H']	[[(('test', 1064), (-79.15675354003906, 143.04913330078125)), (('test', 1078), (-64.87539672851562, 159.20864868164062)), (('test', 1086), (-59.067440032958984, -40.08306121826172)), (('test', 1094), (-61.92654037475586, -42.892852783203125)), (('test', 1103), (-61.621925354003906, -43.569801330566406)), (('test', 1114), (-60.0046272277832, -52.0861701965332)), (('test', 1121), (-58.9149513244628…
1fd9	A	34		['VAL', 'ASN', 'PRO', 'GLU', 'ALA', 'MET', 'ALA']	['VAL', 'ALA', 'MET']	1, 0	['-', 'H']	[[(('test', 186), (-134.7535400390625, -170.8726043701172)), (('test', 193), (-135.7770233154297, 99.16883850097656)), (('test', 201), (-55.093013763427734, 0.7351526021957397)), (('test', 208), (-83.96752166748047, -49.2088508605957)), (('test', 217), (-74.66555786132812, -26.46238136291504)), (('test', 222), (-73.97148132324219, -34.07439041137695)), (('test', 230), (-75.1090087890625, -28.0536…
1fe8	A	1069	surface	['TYR', 'ASP', 'ALA', 'ALA', 'GLN', 'LEU', 'ARG']	['TYR', 'GLN', 'LEU']	1, 0	['S', '-', 'H']	[[(('test', 1182), (-81.53791046142578, 162.10693359375)), (('test', 1194), (-99.77518463134766, 105.23002624511719)), (('test', 1202), (-51.042816162109375, -26.447416305541992)), (('test', 1207), (-68.68342590332031, -48.29013442993164)), (('test', 1212), (-59.76838302612305, -38.93269729614258)), (('test', 1221), (-62.276065826416016, -45.66228485107422)), (('test', 1229), (-58.07156753540039,…
1feu	A	40		['VAL', 'ASP', 'LEU', 'VAL', 'GLU', 'PHE', 'ASP']	['VAL', 'GLU', 'PHE']	1, 0	['E', 'H']	[[(('test', 327), (-146.3672637939453, 158.90589904785156)), (('test', 334), (-69.20979309082031, 132.0605010986328)), (('test', 342), (-59.457672119140625, -43.42838668823242)), (('test', 350), (-62.66983413696289, -44.23659133911133)), (('test', 357), (-57.87907791137695, -52.983882904052734)), (('test', 366), (-56.55201721191406, -55.839515686035156)), (('test', 377), (-50.10359191894531, -43.…
1fft	A	53		['VAL', 'ASP', 'HIS', 'LYS', 'ARG', 'LEU', 'GLY']	['VAL', 'ARG', 'LEU']	0, 0	['-', 'H']	[[(('test', 9), (-106.53888702392578, 124.28472137451172)), (('test', 17), (-37.360565185546875, -53.18486785888672)), (('test', 27), (-47.570804595947266, -63.396060943603516)), (('test', 36), (-60.64652633666992, -33.50218200683594)), (('test', 47), (-61.91347122192383, -38.40205764770508)), (('test', 55), (-45.84840774536133, -64.57514953613281))]]
1ffu	B	410		['MET', 'ASP', 'LYS', 'ALA', 'GLU', 'ILE', 'ARG']	['MET', 'GLU', 'ILE']	1, 1	['-', 'T', 'H']	[[(('test', 4373), (-110.1439437866211, 139.81600952148438)), (('test', 4381), (-57.63993835449219, 131.84088134765625)), (('test', 4389), (-59.91066360473633, -23.966354370117188)), (('test', 4398), (-84.9287109375, -41.22986602783203)), (('test', 4403), (-60.79833984375, -41.5675048828125)), (('test', 4412), (-67.79991149902344, -27.53538703918457)), (('test', 4420), (-76.72515106201172, -47.34…
1ffu	B	685	surface	['ILE', 'ASN', 'PRO', 'MET', 'ILE', 'ILE', 'GLU']	['ILE', 'ILE', 'ILE']	0, 0	['S', '-', 'H']	[[(('test', 6497), (-77.19722747802734, -51.39923858642578)), (('test', 6505), (-143.48434448242188, 101.1339111328125)), (('test', 6513), (-52.3765754699707, -36.08940124511719)), (('test', 6520), (-65.15731048583984, -47.56464767456055)), (('test', 6528), (-66.54971313476562, -36.00993347167969)), (('test', 6536), (-63.218536376953125, -43.0504264831543)), (('test', 6544), (-60.3266487121582, -…
1ffx	B	205		['ILE', 'ASP', 'ASN', 'GLU', 'ALA', 'LEU', 'TYR']	['ILE', 'ALA', 'LEU']	1, 0	['E', 'H']	[[(('test', 4724), (-100.38823699951172, 153.6299285888672)), (('test', 4732), (-129.31219482421875, 99.9285888671875)), (('test', 4740), (-41.64130401611328, -28.718984603881836)), (('test', 4748), (-52.63156509399414, -66.82825469970703)), (('test', 4757), (-46.173851013183594, -34.73961639404297)), (('test', 4762), (-68.4953384399414, -46.376766204833984)), (('test', 4770), (-55.09577941894531…
1ffy	A	791		['VAL', 'ASP', 'GLN', 'ALA', 'LEU', 'LEU', 'ASP']	['VAL', 'LEU', 'LEU']	1, 0	['-', 'H']	[[(('test', 6389), (-92.88642883300781, 156.5426025390625)), (('test', 6396), (-88.44071197509766, 97.9640884399414)), (('test', 6404), (-63.840370178222656, -34.079193115234375)), (('test', 6413), (-67.92544555664062, -38.55342483520508)), (('test', 6418), (-62.111324310302734, -43.57895278930664)), (('test', 6426), (-61.52792739868164, -50.055458068847656)), (('test', 6434), (-57.74774551391601…
1ffy	A	838		['PHE', 'ASN', 'ALA', 'SER', 'GLU', 'PHE', 'LEU']	['PHE', 'GLU', 'PHE']	1, 0	['-', 'H']	[[(('test', 6765), (-163.74246215820312, 133.59169006347656)), (('test', 6776), (-81.9264907836914, 58.963096618652344)), (('test', 6784), (-45.26649856567383, -45.856666564941406)), (('test', 6789), (-55.167198181152344, -48.40055465698242)), (('test', 6795), (-72.9083023071289, -47.25743103027344)), (('test', 6804), (-54.2703742980957, -53.39622497558594)), (('test', 6815), (-63.203006744384766…
1fg3	A	136		['LEU', 'ASP', 'LEU', 'GLN', 'GLY', 'ILE', 'SER']	['LEU', 'GLY', 'ILE']	1, 0	['-', 'H']	[[(('test', 1003), (-61.94593811035156, 135.87782287597656)), (('test', 1011), (-90.00260925292969, 82.0147476196289)), (('test', 1019), (-54.29034423828125, -48.991432189941406)), (('test', 1027), (-58.53724670410156, -42.32517623901367)), (('test', 1036), (-62.52200698852539, -39.438385009765625)), (('test', 1040), (-66.65821838378906, -45.56845474243164)), (('test', 1048), (-54.771087646484375…
1fgx	A	227		['PHE', 'ASN', 'ARG', 'ALA', 'LYS', 'LEU', 'LEU']	['PHE', 'LYS', 'LEU']	1, 0	['-', 'H']	[[(('test', 779), (-67.2582778930664, 149.06715393066406)), (('test', 790), (-132.73756408691406, 81.40669250488281)), (('test', 798), (-53.59832763671875, -54.453399658203125)), (('test', 809), (-59.806297302246094, -42.50053024291992)), (('test', 814), (-65.00727844238281, -38.65608596801758)), (('test', 823), (-66.13211822509766, -36.128501892089844)), (('test', 831), (-62.33375549316406, -39.…
1fhf	A	130		['ALA', 'ASN', 'ARG', 'THR', 'LEU', 'ALA', 'ASN']	['ALA', 'LEU', 'ALA']	0, 0	['-', 'H']	[[(('test', 965), (-149.68714904785156, 161.50869750976562)), (('test', 970), (-143.11880493164062, 95.45630645751953)), (('test', 978), (-64.2448959350586, -53.20147705078125)), (('test', 989), (-56.197845458984375, -42.45376205444336)), (('test', 996), (-55.517616271972656, -44.802894592285156)), (('test', 1004), (-49.80022430419922, -50.89513397216797)), (('test', 1009), (-60.00054931640625, -…
1fhf	A	144		['PHE', 'ASN', 'LEU', 'THR', 'GLN', 'LEU', 'LYS']	['PHE', 'GLN', 'LEU']	1, 1	['-', 'H']	[[(('test', 1072), (-79.761962890625, 149.88058471679688)), (('test', 1083), (-91.83670806884766, 172.86563110351562)), (('test', 1091), (-53.38532257080078, -50.10966873168945)), (('test', 1099), (-51.4940185546875, -48.795528411865234)), (('test', 1106), (-61.78342056274414, -44.73016357421875)), (('test', 1115), (-58.76472091674805, -53.055545806884766)), (('test', 1123), (-51.36173629760742, …
1fhf	A	158		['LEU', 'ASN', 'THR', 'LEU', 'ASP', 'LEU', 'VAL']	['LEU', 'ASP', 'LEU']	0, 1	['-', 'H']	[[(('test', 1179), (-117.22364044189453, 143.45913696289062)), (('test', 1187), (-94.93401336669922, -174.73069763183594)), (('test', 1195), (-59.845333099365234, -47.205108642578125)), (('test', 1202), (-58.013702392578125, -49.24945068359375)), (('test', 1210), (-51.19266891479492, -44.54841995239258)), (('test', 1218), (-59.33237838745117, -56.12591552734375)), (('test', 1226), (-63.6585769653…
1fhf	A	197		['LEU', 'ASN', 'THR', 'THR', 'TYR', 'LEU', 'GLU']	['LEU', 'TYR', 'LEU']	1, 1	['S', '-', 'H']	[[(('test', 1479), (-109.0870132446289, 127.46370697021484)), (('test', 1487), (-45.4625358581543, 130.7831573486328)), (('test', 1495), (-67.0465087890625, -33.24361801147461)), (('test', 1502), (-67.83355712890625, -48.89482116699219)), (('test', 1509), (-62.87884521484375, -38.15756607055664)), (('test', 1521), (-54.090667724609375, -24.207963943481445)), (('test', 1529), (-85.59237670898438, …
1fio	A	69		['VAL', 'ASN', 'GLU', 'GLU', 'GLN', 'ALA', 'SER']	['VAL', 'GLN', 'ALA']	0, 0	['-', 'H']	[[(('test', 322), (-107.25770568847656, -26.190519332885742)), (('test', 329), (-79.5907211303711, 114.29092407226562)), (('test', 337), (-58.77274703979492, -39.70196533203125)), (('test', 346), (-58.786556243896484, -47.555206298828125)), (('test', 355), (-73.93814849853516, -35.30454635620117)), (('test', 364), (-60.45022201538086, -36.52995681762695)), (('test', 369), (-62.723018646240234, -3…
1fiy	A	775		['ALA', 'ASP', 'LEU', 'TRP', 'LEU', 'ALA', 'GLU']	['ALA', 'LEU', 'ALA']	0, 0	['-', 'H']	[[(('test', 6012), (-57.27619171142578, 161.63717651367188)), (('test', 6017), (-155.57286071777344, 101.49702453613281)), (('test', 6025), (-70.75100708007812, -19.40696144104004)), (('test', 6033), (-74.83525848388672, -43.31493377685547)), (('test', 6047), (-68.88668823242188, -48.223018646240234)), (('test', 6055), (-44.64635467529297, -52.77478790283203)), (('test', 6060), (-65.3964004516601…
1fla	A	39		['VAL', 'ASN', 'ILE', 'ASP', 'GLU', 'LEU', 'LEU']	['VAL', 'GLU', 'LEU']	1, 0	['-', 'H']	[[(('test', 281), (-79.4737777709961, 147.0417938232422)), (('test', 288), (-111.98214721679688, 109.24649810791016)), (('test', 296), (-51.112247467041016, -42.35551071166992)), (('test', 304), (-62.1193733215332, -47.879878997802734)), (('test', 312), (-67.75080871582031, -36.57122039794922)), (('test', 321), (-61.908355712890625, -40.18754959106445)), (('test', 329), (-67.7291030883789, -5.543…
1fmj	A	131		['LEU', 'ASP', 'MET', 'GLU', 'ARG', 'TYR', 'LEU']	['LEU', 'ARG', 'TYR']	1, 0	['-', 'H']	[[(('test', 1008), (-90.25389099121094, 146.6882781982422)), (('test', 1016), (-93.057861328125, 79.0536117553711)), (('test', 1024), (-40.49052810668945, -42.91362762451172)), (('test', 1032), (-56.859397888183594, -49.010841369628906)), (('test', 1041), (-74.94779968261719, -40.791221618652344)), (('test', 1052), (-55.96853256225586, -47.342613220214844)), (('test', 1064), (-68.21842956542969, …
1fmj	A	283		['LEU', 'ASN', 'PHE', 'GLU', 'LYS', 'PHE', 'LYS']	['LEU', 'LYS', 'PHE']	1, 0	['T', '-', 'H']	[[(('test', 2255), (-97.25585174560547, 13.159777641296387)), (('test', 2263), (-55.80390167236328, 134.0499725341797)), (('test', 2271), (-50.376399993896484, -49.1512451171875)), (('test', 2282), (-65.08029174804688, -43.193702697753906)), (('test', 2291), (-63.51502227783203, -54.120723724365234)), (('test', 2300), (-54.13603210449219, -45.08616256713867)), (('test', 2311), (-56.3095588684082,…
1fno	A	183		['PHE', 'ASP', 'VAL', 'GLU', 'ALA', 'PHE', 'GLY']	['PHE', 'ALA', 'PHE']	1, 0	['-', 'H']	[[(('test', 1357), (-73.51507568359375, 115.71414184570312)), (('test', 1368), (-80.68487548828125, 76.14647674560547)), (('test', 1376), (-55.82001876831055, -28.980974197387695)), (('test', 1383), (-63.90269088745117, -48.69918441772461)), (('test', 1392), (-66.17577362060547, -38.24830627441406)), (('test', 1397), (-53.93831253051758, -44.55569076538086)), (('test', 1408), (63.4005012512207, 3…
1fo4	A	479		['TRP', 'ASN', 'GLU', 'LYS', 'LEU', 'LEU', 'GLN']	['TRP', 'LEU', 'LEU']	0, 1	['S', 'H']	[[(('test', 3491), (-74.18981170654297, 95.08563232421875)), (('test', 3505), (-150.41812133789062, 176.64759826660156)), (('test', 3513), (-49.93274688720703, -39.865116119384766)), (('test', 3522), (-65.70989227294922, -34.80271911621094)), (('test', 3531), (-72.28875732421875, -35.875221252441406)), (('test', 3539), (-63.67052459716797, -44.143035888671875)), (('test', 3547), (-68.538665771484…
1fou	A	49	surface	['ILE', 'ASN', 'PRO', 'SER', 'PHE', 'LEU', 'GLU']	['ILE', 'PHE', 'LEU']	1, 0	['S', '-', 'H']	[[(('test', 337), (-110.51412963867188, 133.02992248535156)), (('test', 345), (-85.86405181884766, 97.47654724121094)), (('test', 353), (-49.818214416503906, -39.13249588012695)), (('test', 360), (-61.33479690551758, -57.3991813659668)), (('test', 366), (-54.93677520751953, -43.24639129638672)), (('test', 377), (-48.27061462402344, -63.232967376708984)), (('test', 385), (-67.08009338378906, -48.1…
1fpo	A	16		['LEU', 'ASP', 'THR', 'GLN', 'ALA', 'LEU', 'SER']	['LEU', 'ALA', 'LEU']	1, 0	['-', 'H']	[[(('test', 123), (-160.4408416748047, 160.61361694335938)), (('test', 131), (-92.93927001953125, 99.37820434570312)), (('test', 139), (-61.0921745300293, -23.60698127746582)), (('test', 146), (-71.97686004638672, -48.60326385498047)), (('test', 155), (-68.695556640625, -27.822750091552734)), (('test', 160), (-66.37567138671875, -36.845218658447266)), (('test', 168), (-67.86080169677734, -44.2295…
1frb	A	162		['PHE', 'ASN', 'HIS', 'PHE', 'GLN', 'ILE', 'GLU']	['PHE', 'GLN', 'ILE']	1, 1	['-', 'H']	[[(('test', 1277), (-97.50442504882812, 139.1243896484375)), (('test', 1288), (-91.21528625488281, 176.8809051513672)), (('test', 1296), (-68.2920150756836, -24.87429428100586)), (('test', 1306), (-69.64339447021484, -37.09914779663086)), (('test', 1317), (-72.56794738769531, -34.6651725769043)), (('test', 1326), (-71.34212493896484, -33.375064849853516)), (('test', 1334), (-63.916194915771484, -…
1frd	A	67		['LEU', 'ASP', 'ASP', 'GLU', 'GLN', 'MET', 'GLY']	['LEU', 'GLN', 'MET']	1, 1	['-', 'H']	[[(('test', 496), (-72.72836303710938, 150.5699462890625)), (('test', 504), (-100.40670776367188, 171.55076599121094)), (('test', 512), (-53.78605270385742, -45.2911491394043)), (('test', 520), (-61.97600173950195, -44.688575744628906)), (('test', 529), (-60.422489166259766, -44.353919982910156)), (('test', 538), (-63.426353454589844, -36.43357467651367)), (('test', 546), (-63.001808166503906, -3…
1frf	L	137		['ALA', 'ASP', 'PRO', 'ASN', 'LYS', 'ALA', 'ALA']	['ALA', 'LYS', 'ALA']	0, 0	['S', '-', 'H']	[[(('test', 1019), (-76.33008575439453, 145.13693237304688)), (('test', 1024), (-88.86589813232422, 127.58750915527344)), (('test', 1032), (-54.50254821777344, -43.41371536254883)), (('test', 1039), (-60.494808197021484, -43.43276596069336)), (('test', 1047), (-69.16265869140625, -36.59004211425781)), (('test', 1056), (-64.2361831665039, -49.57951354980469)), (('test', 1061), (-58.62284469604492,…
1frr	A	64		['LEU', 'ASP', 'ASP', 'GLY', 'GLN', 'MET', 'GLU']	['LEU', 'GLN', 'MET']	1, 1	['-', 'H']	[[(('test', 446), (-83.23085021972656, 139.61270141601562)), (('test', 454), (-82.1737060546875, 171.5980224609375)), (('test', 462), (-61.471038818359375, -35.82710266113281)), (('test', 470), (-67.16692352294922, -34.73442459106445)), (('test', 474), (-64.41736602783203, -44.52164077758789)), (('test', 483), (-64.99256896972656, -33.73805236816406)), (('test', 491), (-65.16239166259766, -35.899…
1frv	B	122		['VAL', 'ASN', 'VAL', 'ALA', 'ASN', 'ALA', 'LEU']	['VAL', 'ASN', 'ALA']	0, 0	['-', 'H']	[[(('test', 2894), (-67.3104476928711, 148.3157501220703)), (('test', 2901), (-121.66631317138672, 75.08561706542969)), (('test', 2909), (-32.6558952331543, -63.30001449584961)), (('test', 2916), (-34.65365982055664, -64.8010482788086)), (('test', 2921), (-38.13557815551758, -43.87310028076172)), (('test', 2929), (-48.13813018798828, -40.678279876708984)), (('test', 2934), (-49.90065002441406, -2…
1fs9	A	458		['VAL', 'ASP', 'MET', 'GLU', 'ALA', 'PHE', 'ILE']	['VAL', 'ALA', 'PHE']	1, 0	['-', 'H']	[[(('test', 3353), (-102.54936981201172, 110.43196105957031)), (('test', 3360), (-83.55326843261719, 81.48107147216797)), (('test', 3368), (-55.49581527709961, -51.29347229003906)), (('test', 3376), (-50.35446548461914, -43.96379089355469)), (('test', 3385), (-66.3035659790039, -47.40414047241211)), (('test', 3390), (-62.50448989868164, -40.18919372558594)), (('test', 3401), (-66.4815902709961, -…
1ft9	A	94	surface	['ALA', 'ASP', 'ILE', 'ARG', 'THR', 'PHE', 'GLU']	['ALA', 'THR', 'PHE']	0, 1	['E', '-', 'H']	[[(('test', 716), (-168.4484100341797, 158.1259307861328)), (('test', 721), (-78.68917846679688, 159.1107177734375)), (('test', 729), (-46.65919876098633, -51.25523376464844)), (('test', 737), (-53.496971130371094, -57.703582763671875)), (('test', 748), (-49.14817428588867, -45.496028900146484)), (('test', 755), (-63.48518753051758, -46.56190872192383)), (('test', 766), (-59.06616973876953, -42.0…
1ftr	A	252		['LEU', 'ASN', 'GLU', 'GLU', 'ALA', 'VAL', 'LYS']	['LEU', 'ALA', 'VAL']	0, 0	['S', 'H']	[[(('test', 1874), (-68.53155517578125, -30.376413345336914)), (('test', 1882), (-160.21124267578125, 171.56146240234375)), (('test', 1890), (-61.81690216064453, -32.6483039855957)), (('test', 1899), (-70.79942321777344, -38.683048248291016)), (('test', 1908), (-65.61197662353516, -37.397666931152344)), (('test', 1913), (-69.88439178466797, -44.18043518066406)), (('test', 1920), (-58.314495086669…
1fui	A	223		['TYR', 'ASP', 'GLU', 'ALA', 'GLU', 'LEU', 'GLU']	['TYR', 'GLU', 'LEU']	1, 0	['S', '-', 'H']	[[(('test', 1663), (-154.16770935058594, 169.59593200683594)), (('test', 1675), (-82.31033325195312, 101.2603759765625)), (('test', 1683), (-59.26435089111328, -33.86727523803711)), (('test', 1692), (-70.82752227783203, -34.92448806762695)), (('test', 1697), (-67.71836853027344, -38.928367614746094)), (('test', 1706), (-56.19074249267578, -53.81535720825195)), (('test', 1714), (-52.90280151367187…
1fvu	A	22	surface	['MET', 'ASN', 'TRP', 'ALA', 'ASP', 'ALA', 'GLU']	['MET', 'ASP', 'ALA']	1, 1	['E', '-', 'H']	[[(('test', 168), (-141.55836486816406, 157.33470153808594)), (('test', 176), (-73.51727294921875, 165.65708923339844)), (('test', 184), (-48.394962310791016, -54.29444885253906)), (('test', 198), (-61.388824462890625, -42.49657440185547)), (('test', 203), (-66.1873779296875, -34.183773040771484)), (('test', 211), (-66.2873306274414, -42.37831115722656)), (('test', 216), (-63.236473083496094, -47…
1fw6	A	331		['ALA', 'ASP', 'LEU', 'GLU', 'ARG', 'LEU', 'ALA']	['ALA', 'ARG', 'LEU']	0, 0	['-', 'H']	[[(('test', 2612), (-80.99224090576172, 168.82232666015625)), (('test', 2617), (-68.79595184326172, 77.35043334960938)), (('test', 2625), (-57.298770904541016, -40.585365295410156)), (('test', 2633), (-56.55806350708008, -42.42624282836914)), (('test', 2642), (-78.25525665283203, -37.85274887084961)), (('test', 2653), (-61.110042572021484, -42.0802116394043)), (('test', 2661), (-62.40965270996094…
1fw8	A	185		['PHE', 'ASP', 'LYS', 'ALA', 'GLY', 'ALA', 'GLU']	['PHE', 'GLY', 'ALA']	1, 0	['-', 'H']	[[(('test', 1407), (-115.33052062988281, 133.74949645996094)), (('test', 1418), (-104.42509460449219, 94.91780853271484)), (('test', 1426), (-58.11717224121094, -32.203346252441406)), (('test', 1435), (-74.0904769897461, -51.3333854675293)), (('test', 1440), (-62.31359100341797, -36.35518264770508)), (('test', 1444), (-48.13473892211914, -37.455745697021484)), (('test', 1449), (-61.91238784790039…
1fwk	A	118	surface	['LEU', 'ASP', 'LYS', 'LEU', 'LYS', 'LEU', 'VAL']	['LEU', 'LYS', 'LEU']	1, 1	['B', '-', 'H']	[[(('test', 829), (-77.65457153320312, 144.46238708496094)), (('test', 837), (-76.4888687133789, 164.27513122558594)), (('test', 845), (-55.57753372192383, -40.41880416870117)), (('test', 854), (-55.500396728515625, -43.77834701538086)), (('test', 862), (-67.75497436523438, -35.28899383544922)), (('test', 871), (-66.4494400024414, -35.153812408447266)), (('test', 879), (-68.26688385009766, -39.78…
1fwk	A	182		['ILE', 'ASN', 'THR', 'LYS', 'GLU', 'ALA', 'ARG']	['ILE', 'GLU', 'ALA']	1, 1	['-', 'H']	[[(('test', 1318), (-136.44480895996094, 113.73954010009766)), (('test', 1326), (-89.90047454833984, -179.7451171875)), (('test', 1334), (-62.21357727050781, -32.47216033935547)), (('test', 1341), (-74.06835174560547, -42.28413391113281)), (('test', 1350), (-61.14642333984375, -44.42808532714844)), (('test', 1359), (-55.001869201660156, -45.42084503173828)), (('test', 1364), (-63.813270568847656,…
1fwx	A	227		['PHE', 'ASN', 'ILE', 'ALA', 'GLU', 'ILE', 'GLU']	['PHE', 'GLU', 'ILE']	1, 0	['E', 'H']	[[(('test', 1718), (-99.83087158203125, 121.88699340820312)), (('test', 1729), (-85.37054443359375, 90.44755554199219)), (('test', 1737), (-52.43722915649414, -43.893863677978516)), (('test', 1745), (-58.92729949951172, -43.64595413208008)), (('test', 1750), (-70.77394104003906, -36.471458435058594)), (('test', 1759), (-66.0724868774414, -43.4034538269043)), (('test', 1767), (-64.48724365234375, …
1fwx	A	348		['TRP', 'ASN', 'ILE', 'GLU', 'ASP', 'ALA', 'ILE']	['TRP', 'ASP', 'ALA']	1, 0	['E', 'H']	[[(('test', 2619), (-146.1560821533203, 153.16880798339844)), (('test', 2633), (-95.07035064697266, 126.75426483154297)), (('test', 2641), (-62.50191879272461, -50.832271575927734)), (('test', 2649), (-55.309104919433594, -43.547752380371094)), (('test', 2658), (-62.832298278808594, -39.122806549072266)), (('test', 2666), (-65.40662384033203, -35.92044448852539)), (('test', 2671), (-69.2687606811…
1fx3	A	141		['VAL', 'ASN', 'PHE', 'ASP', 'ALA', 'LEU', 'PHE']	['VAL', 'ALA', 'LEU']	1, 0	['-', 'H']	[[(('test', 960), (-133.22882080078125, 147.2102508544922)), (('test', 967), (-97.76624298095703, 97.15833282470703)), (('test', 975), (-66.62451171875, -29.360240936279297)), (('test', 986), (-60.81568145751953, -47.85782241821289)), (('test', 994), (-52.667388916015625, -55.992855072021484)), (('test', 999), (-45.651065826416016, -34.67049789428711)), (('test', 1007), (-66.03341674804688, -54.7…
1fx7	A	6	surface	['VAL', 'ASP', 'THR', 'THR', 'GLU', 'MET', 'TYR']	['VAL', 'GLU', 'MET']	0, 0	['S', 'H']	[[(('test', 35), (72.4405517578125, -57.6013298034668)), (('test', 42), (-136.4371337890625, 101.77485656738281)), (('test', 50), (-61.3975830078125, -46.79417419433594)), (('test', 57), (-58.58055877685547, -42.33989334106445)), (('test', 64), (-66.70989227294922, -33.238075256347656)), (('test', 73), (-70.42168426513672, -29.936050415039062)), (('test', 81), (-65.31266784667969, -49.45466232299…
1fx8	A	144		['ILE', 'ASN', 'PHE', 'VAL', 'GLN', 'ALA', 'PHE']	['ILE', 'GLN', 'ALA']	1, 1	['-', 'H']	[[(('test', 1037), (-127.39156341552734, 153.13467407226562)), (('test', 1045), (-102.19403839111328, -175.27511596679688)), (('test', 1053), (-49.25597381591797, -59.12116622924805)), (('test', 1064), (-60.17167282104492, -40.368709564208984)), (('test', 1071), (-66.10165405273438, -40.80290603637695)), (('test', 1080), (-67.18832397460938, -34.30297088623047)), (('test', 1085), (-66.05628967285…
1fyz	A	365		['PRO', 'ASP', 'GLN', 'GLU', 'GLU', 'MET', 'GLU']	['PRO', 'GLU', 'MET']	1, 1	['-', 'H']	[[(('test', 2815), (-65.92735290527344, 134.5697479248047)), (('test', 2822), (-84.79232025146484, 168.19662475585938)), (('test', 2830), (-45.8137092590332, -50.24903106689453)), (('test', 2839), (-58.39094543457031, -46.649085998535156)), (('test', 2848), (-60.866703033447266, -41.675838470458984)), (('test', 2857), (-59.5792350769043, -32.56788635253906)), (('test', 2865), (-68.72486114501953,…
1fyz	C	376		['ALA', 'ASP', 'ARG', 'ASP', 'GLN', 'ILE', 'VAL']	['ALA', 'GLN', 'ILE']	1, 0	['-', 'H']	[[(('test', 12002), (-82.3310546875, 137.45533752441406)), (('test', 12007), (-107.57002258300781, 102.67393493652344)), (('test', 12015), (-56.8459587097168, -41.741458892822266)), (('test', 12026), (-73.593505859375, -32.35989761352539)), (('test', 12034), (-67.31244659423828, -39.72036361694336)), (('test', 12043), (-65.24079895019531, -47.828163146972656)), (('test', 12051), (-63.693111419677…
1fyz	E	73	surface	['PHE', 'ASN', 'GLU', 'VAL', 'ASP', 'PHE', 'ARG']	['PHE', 'ASP', 'PHE']	1, 1	['S', '-', 'H']	[[(('test', 16337), (-88.84745025634766, 144.5693817138672)), (('test', 16348), (-76.69651794433594, 173.84829711914062)), (('test', 16356), (-59.50601577758789, -38.08528518676758)), (('test', 16365), (-65.47991180419922, -47.80316925048828)), (('test', 16372), (-65.95539855957031, -37.39292526245117)), (('test', 16380), (-59.44788360595703, -36.14614486694336)), (('test', 16391), (-83.020156860…
1g01	A	275		['VAL', 'ASN', 'GLU', 'ASN', 'ALA', 'PHE', 'VAL']	['VAL', 'ALA', 'PHE']	1, 0	['-', 'S', 'H']	[[(('test', 372), (-80.10498046875, 89.28780364990234)), (('test', 379), (-154.2677764892578, 155.67669677734375)), (('test', 387), (-52.18876266479492, -55.222320556640625)), (('test', 396), (-63.38881301879883, -38.715423583984375)), (('test', 404), (-63.861392974853516, -47.658267974853516)), (('test', 409), (-66.8692626953125, -32.65804672241211)), (('test', 420), (-65.15846252441406, -45.643…
1g0b	B	19		['VAL', 'ASN', 'GLU', 'GLU', 'GLU', 'VAL', 'GLY']	['VAL', 'GLU', 'VAL']	1, 0	['-', 'H']	[[(('test', 1278), (-84.60480499267578, 120.91243743896484)), (('test', 1285), (-87.45630645751953, 104.25819396972656)), (('test', 1293), (-57.16795349121094, -33.595035552978516)), (('test', 1302), (-71.06596374511719, -54.40229034423828)), (('test', 1311), (-63.08924102783203, -52.62838363647461)), (('test', 1320), (-63.86627197265625, -46.047908782958984)), (('test', 1327), (-61.9220046997070…
1g29	1	233		['ALA', 'ASN', 'THR', 'PHE', 'VAL', 'ALA', 'GLY']	['ALA', 'VAL', 'ALA']	0, 0	['S', 'B', 'H']	[[(('test', 1829), (-72.99949645996094, -19.54936408996582)), (('test', 1834), (-161.83078002929688, 178.5443878173828)), (('test', 1842), (-64.68557739257812, -30.579692840576172)), (('test', 1849), (-62.772605895996094, -49.532833099365234)), (('test', 1860), (-64.75127410888672, -38.819488525390625)), (('test', 1867), (-64.50740051269531, -36.25907516479492)), (('test', 1872), (-91.49330139160…
1g2i	A	79		['LEU', 'ASN', 'GLU', 'LYS', 'ALA', 'VAL', 'SER']	['LEU', 'ALA', 'VAL']	0, 0	['T', '-', 'H']	[[(('test', 629), (-98.49066162109375, -3.8950583934783936)), (('test', 637), (-94.1679916381836, 113.74506378173828)), (('test', 645), (-52.799888610839844, -45.103309631347656)), (('test', 654), (-63.241943359375, -47.234615325927734)), (('test', 663), (-61.842369079589844, -43.79867172241211)), (('test', 668), (-63.65108108520508, -39.9548225402832)), (('test', 675), (-66.16251373291016, -34.6…
1g2n	A	362		['VAL', 'ASP', 'GLN', 'ALA', 'GLU', 'TYR', 'VAL']	['VAL', 'GLU', 'TYR']	1, 1	['-', 'H']	[[(('test', 1192), (-57.47724914550781, 130.38555908203125)), (('test', 1199), (-100.34449768066406, 176.90782165527344)), (('test', 1207), (-57.333255767822266, -42.48283004760742)), (('test', 1216), (-59.81459045410156, -43.88984680175781)), (('test', 1221), (-69.52034759521484, -40.75755310058594)), (('test', 1230), (-57.81046676635742, -47.87723159790039)), (('test', 1242), (-69.6372222900390…
1g2r	A	52		['LEU', 'ASP', 'ASN', 'ALA', 'GLU', 'ALA', 'LEU']	['LEU', 'GLU', 'ALA']	0, 0	['S', '-', 'H']	[[(('test', 421), (-80.59566497802734, 80.98751068115234)), (('test', 422), (-77.45828247070312, 77.74211883544922)), (('test', 434), (-151.01995849609375, 132.24496459960938)), (('test', 442), (-61.92179870605469, -37.216453552246094)), (('test', 450), (-62.87997817993164, -42.66862869262695)), (('test', 455), (-68.19664001464844, -38.88679885864258)), (('test', 464), (-62.98676681518555, -42.06…
1g3i	A	422		['ILE', 'ASP', 'ALA', 'ALA', 'TYR', 'VAL', 'ALA']	['ILE', 'TYR', 'VAL']	1, 1	['E', '-', 'H']	[[(('test', 2357), (-74.60293579101562, 104.89614868164062)), (('test', 2365), (-116.41313934326172, 179.65908813476562)), (('test', 2373), (-52.60353469848633, -38.029293060302734)), (('test', 2378), (-56.954437255859375, -62.168983459472656)), (('test', 2383), (-40.8853759765625, -70.59265899658203)), (('test', 2395), (-48.20648956298828, -55.707313537597656)), (('test', 2402), (-47.11831665039…
1g3q	A	89		['VAL', 'ASP', 'TRP', 'GLU', 'HIS', 'VAL', 'LEU']	['VAL', 'HIS', 'VAL']	0, 0	['-', 'S', 'H']	[[(('test', 629), (-102.51089477539062, -26.089019775390625)), (('test', 636), (-67.84343719482422, 143.11761474609375)), (('test', 644), (-57.851505279541016, -37.500091552734375)), (('test', 658), (-59.041412353515625, -43.21529006958008)), (('test', 667), (-64.30854797363281, -41.17985534667969)), (('test', 677), (-58.58295440673828, -45.14613342285156)), (('test', 684), (-61.30063247680664, -…
1g3u	A	199		['VAL', 'ASP', 'PRO', 'GLY', 'ARG', 'LEU', 'ALA']	['VAL', 'ARG', 'LEU']	1, 0	['-', 'H']	[[(('test', 1469), (-56.829498291015625, 141.64251708984375)), (('test', 1476), (-86.21739959716797, 121.23785400390625)), (('test', 1484), (-64.7174072265625, -35.77236557006836)), (('test', 1491), (-64.84883880615234, -45.32476806640625)), (('test', 1495), (-68.7103042602539, -41.14048385620117)), (('test', 1506), (-59.2187385559082, -48.440128326416016)), (('test', 1514), (-61.6660270690918, -…
1g55	A	378		['LEU', 'ASN', 'VAL', 'HIS', 'VAL', 'VAL', 'ALA']	['LEU', 'VAL', 'VAL']	1, 0	['-', 'H']	[[(('test', 2372), (-133.6416015625, 175.20364379882812)), (('test', 2380), (-89.48741149902344, 111.43146514892578)), (('test', 2388), (-55.051025390625, -42.42250442504883)), (('test', 2395), (-60.968353271484375, -46.62793731689453)), (('test', 2405), (-61.03059005737305, -50.23957824707031)), (('test', 2412), (-62.32905578613281, -39.2119255065918)), (('test', 2419), (-60.91918182373047, -40.…
1g5c	A	63	surface	['VAL', 'ASP', 'ASP', 'GLY', 'VAL', 'ILE', 'ARG']	['VAL', 'VAL', 'ILE']	1, 1	['-', 'H']	[[(('test', 478), (-81.9615249633789, 102.89466857910156)), (('test', 485), (-116.16954040527344, -173.17147827148438)), (('test', 493), (-56.766868591308594, -40.46731185913086)), (('test', 501), (-62.92843246459961, -41.20588684082031)), (('test', 505), (-65.40181732177734, -45.039459228515625)), (('test', 512), (-60.39230728149414, -43.39256286621094)), (('test', 520), (-63.20336151123047, -38…
1g5c	A	96	surface	['LEU', 'ASP', 'GLU', 'ASP', 'LEU', 'ILE', 'VAL']	['LEU', 'LEU', 'ILE']	1, 0	['-', 'H']	[[(('test', 715), (-50.2451286315918, 162.020751953125)), (('test', 723), (-106.9725341796875, 76.68961334228516)), (('test', 731), (-42.41252136230469, -54.00212860107422)), (('test', 740), (-58.007991790771484, -49.55261993408203)), (('test', 748), (-60.95962905883789, -38.09801483154297)), (('test', 756), (-67.46319580078125, -45.51270294189453)), (('test', 764), (-60.235477447509766, -40.6342…
1g5q	A	66		['LEU', 'ASN', 'ASN', 'ILE', 'ASN', 'ILE', 'VAL']	['LEU', 'ASN', 'ILE']	1, 0	['-', 'H']	[[(('test', 521), (-68.1972427368164, 130.28561401367188)), (('test', 529), (-77.64933776855469, 105.25982666015625)), (('test', 537), (-61.788944244384766, -27.594301223754883)), (('test', 545), (-68.8478012084961, -41.32356643676758)), (('test', 553), (-64.7030029296875, -43.5223274230957)), (('test', 561), (-59.419517517089844, -46.821380615234375)), (('test', 569), (-65.72938537597656, -40.09…
1g5q	A	164		['PRO', 'ASN', 'ILE', 'GLU', 'ASN', 'VAL', 'LEU']	['PRO', 'ASN', 'VAL']	1, 0	['-', 'H']	[[(('test', 1306), (-76.13008880615234, 137.923583984375)), (('test', 1313), (-74.72310638427734, 164.6538543701172)), (('test', 1321), (-59.36944580078125, -38.083309173583984)), (('test', 1329), (-56.00399398803711, -48.299312591552734)), (('test', 1338), (-64.67131805419922, -36.646034240722656)), (('test', 1346), (-63.72570037841797, -53.41034698486328)), (('test', 1353), (-56.319637298583984…
1g60	A	243		['MET', 'ASN', 'ALA', 'GLU', 'TYR', 'VAL', 'ASN']	['MET', 'TYR', 'VAL']	0, 0	['S', '-', 'H']	[[(('test', 1865), (-72.46735382080078, -17.832284927368164)), (('test', 1873), (-87.8759536743164, 112.22713470458984)), (('test', 1881), (-55.75493621826172, -45.96280288696289)), (('test', 1886), (-60.917869567871094, -45.70548629760742)), (('test', 1895), (-61.74955368041992, -45.78498077392578)), (('test', 1907), (-61.76903533935547, -47.28459548950195)), (('test', 1914), (-63.66561508178711…
1g61	A	2033		['LEU', 'ASP', 'LYS', 'ASP', 'ASP', 'VAL', 'ASN']	['LEU', 'ASP', 'VAL']	1, 1	['-', 'H']	[[(('test', 230), (-65.52576446533203, 143.45143127441406)), (('test', 238), (-81.91207122802734, 172.4193878173828)), (('test', 246), (-68.4496841430664, -32.6335563659668)), (('test', 255), (-63.80215072631836, -39.94487762451172)), (('test', 263), (-66.3773193359375, -41.76194763183594)), (('test', 271), (-60.49608612060547, -44.75991439819336)), (('test', 278), (-63.83609390258789, -37.463481…
1g6i	A	534		['LEU', 'ASP', 'GLU', 'GLU', 'ILE', 'LEU', 'LYS']	['LEU', 'ILE', 'LEU']	1, 0	['-', 'H']	[[(('test', 3977), (-81.73963165283203, 143.1643524169922)), (('test', 3985), (-73.74158477783203, 119.9239730834961)), (('test', 3993), (-52.989593505859375, -43.56631851196289)), (('test', 4002), (-61.91917419433594, -40.997562408447266)), (('test', 4011), (-66.99858856201172, -37.339996337890625)), (('test', 4019), (-62.04692840576172, -42.72674560546875)), (('test', 4027), (-61.22896957397461…
1g7k	A	81		['PRO', 'ASP', 'TYR', 'LYS', 'LYS', 'LEU', 'SER']	['PRO', 'LYS', 'LEU']	0, 0	['-', 'H']	[[(('test', 599), (-49.6828727722168, 126.3929214477539)), (('test', 606), (-90.56416320800781, 74.99488830566406)), (('test', 614), (-43.607418060302734, -51.64277648925781)), (('test', 626), (-61.13838195800781, -46.27281188964844)), (('test', 635), (-63.51554870605469, -46.036659240722656)), (('test', 644), (-55.18752670288086, -32.468055725097656)), (('test', 652), (-63.02960205078125, -21.43…
1g87	A	5		['TYR', 'ASN', 'TYR', 'GLY', 'GLU', 'ALA', 'LEU']	['TYR', 'GLU', 'ALA']	0, 0	['-', 'H']	[[(('test', 9), (-125.80085754394531, 151.9888458251953)), (('test', 21), (-83.0241470336914, 95.96271514892578)), (('test', 29), (-72.15050506591797, -31.176218032836914)), (('test', 41), (-66.36064147949219, -41.5114860534668)), (('test', 45), (-66.63013458251953, -41.436676025390625)), (('test', 54), (-60.361019134521484, -47.37251663208008)), (('test', 59), (-59.435665130615234, -47.884609222…
1g8e	A	39	surface	['ILE', 'ASN', 'GLU', 'GLU', 'MET', 'ALA', 'THR']	['ILE', 'MET', 'ALA']	1, 1	['-', 'H']	[[(('test', 303), (-132.90220642089844, 158.3452911376953)), (('test', 311), (-93.04252624511719, 171.28431701660156)), (('test', 319), (-54.32709503173828, -39.94719696044922)), (('test', 328), (-60.300201416015625, -40.38555145263672)), (('test', 337), (-71.24542999267578, -41.76892852783203)), (('test', 345), (-64.37239837646484, -35.59804916381836)), (('test', 350), (-67.99192810058594, -39.4…
1g8i	A	44		['LEU', 'ASP', 'ALA', 'ALA', 'GLY', 'PHE', 'GLN']	['LEU', 'GLY', 'PHE']	1, 0	['E', 'H']	[[(('test', 328), (-79.45693969726562, 119.83406066894531)), (('test', 336), (-100.61980438232422, 164.8971405029297)), (('test', 344), (-45.64604568481445, -43.83341598510742)), (('test', 349), (-68.36924743652344, -36.707916259765625)), (('test', 354), (-74.42613983154297, -30.698122024536133)), (('test', 358), (-71.32012176513672, -34.464622497558594)), (('test', 369), (-61.03900909423828, -28…
1g8x	A	385		['VAL', 'ASN', 'PRO', 'SER', 'VAL', 'LEU', 'GLU']	['VAL', 'VAL', 'LEU']	1, 0	['S', '-', 'H']	[[(('test', 3035), (-140.73594665527344, 141.45933532714844)), (('test', 3042), (-61.34306335449219, 123.81278228759766)), (('test', 3050), (-53.25658416748047, -26.145200729370117)), (('test', 3057), (-67.41035461425781, -49.109317779541016)), (('test', 3063), (-64.8494644165039, -46.66066360473633)), (('test', 3070), (-57.853546142578125, -46.232486724853516)), (('test', 3078), (-56.32266235351…
1g8y	A	8	surface	['ILE', 'ASN', 'ILE', 'LEU', 'GLU', 'ALA', 'PHE']	['ILE', 'GLU', 'ALA']	0, 0	['-', 'H']	[[(('test', 40), (-71.39302062988281, 127.8529052734375)), (('test', 48), (-77.27313232421875, 99.71490478515625)), (('test', 56), (-64.0643081665039, -45.752952575683594)), (('test', 64), (-58.269134521484375, -51.79460906982422)), (('test', 72), (-52.61527633666992, -57.06481170654297)), (('test', 81), (-54.50898742675781, -24.58074378967285)), (('test', 86), (-82.41936492919922, -37.1248245239…
1g98	A	24		['LEU', 'ASN', 'LEU', 'ARG', 'HIS', 'LEU', 'PHE']	['LEU', 'HIS', 'LEU']	0, 0	['-', 'H']	[[(('test', 190), (-55.377803802490234, 125.94998931884766)), (('test', 198), (-132.255126953125, 117.73423767089844)), (('test', 206), (-54.30400085449219, -51.445655822753906)), (('test', 214), (-57.717227935791016, -37.89765167236328)), (('test', 225), (-69.75859832763672, -40.5614013671875)), (('test', 235), (-61.00540542602539, -44.325050354003906)), (('test', 243), (-70.5666732788086, -42.1…
1g9r	A	160		['ILE', 'ASN', 'LEU', 'LYS', 'LYS', 'TRP', 'ARG']	['ILE', 'LYS', 'TRP']	1, 0	['E', '-', 'H']	[[(('test', 1230), (-99.42893981933594, 130.90451049804688)), (('test', 1238), (-83.77560424804688, 76.79119110107422)), (('test', 1246), (-56.00791549682617, -36.77060317993164)), (('test', 1254), (-58.15279769897461, -44.04219055175781)), (('test', 1263), (-65.2352066040039, -47.63432312011719)), (('test', 1272), (-52.657772064208984, -43.68190383911133)), (('test', 1286), (-62.53337478637695, …
1ga1	A	357		['LEU', 'ASP', 'ILE', 'ALA', 'LYS', 'LEU', 'SER']	['LEU', 'LYS', 'LEU']	1, 0	['E', '-', 'H']	[[(('test', 2632), (-86.65471649169922, 138.46173095703125)), (('test', 2640), (-92.11698913574219, 104.21910858154297)), (('test', 2648), (-69.64122009277344, -33.63986587524414)), (('test', 2656), (-61.435768127441406, -44.58233642578125)), (('test', 2661), (-71.36956024169922, -36.722328186035156)), (('test', 2670), (-65.05188751220703, -41.56536102294922)), (('test', 2678), (-61.0771102905273…
1gak	A	79		['VAL', 'ASN', 'LYS', 'LYS', 'THR', 'LEU', 'THR']	['VAL', 'THR', 'LEU']	1, 0	['-', 'S', 'H']	[[(('test', 668), (-112.11811828613281, 104.74874877929688)), (('test', 675), (-153.0904083251953, -173.0581512451172)), (('test', 683), (-56.76133728027344, -45.74858474731445)), (('test', 692), (-62.05107498168945, -49.517208099365234)), (('test', 701), (-74.56071472167969, -34.792110443115234)), (('test', 708), (-71.20005798339844, -37.02589797973633)), (('test', 716), (-64.12742614746094, -40…
1gax	A	797		['LEU', 'ASP', 'VAL', 'GLU', 'GLU', 'TRP', 'ARG']	['LEU', 'GLU', 'TRP']	0, 0	['-', 'H']	[[(('test', 6415), (-115.72666931152344, 149.9435272216797)), (('test', 6423), (-87.41030883789062, 84.62185668945312)), (('test', 6431), (-66.78072357177734, -38.179847717285156)), (('test', 6438), (-48.85901641845703, -55.26689147949219)), (('test', 6447), (-55.119407653808594, -63.28607940673828)), (('test', 6456), (-42.262935638427734, -47.09159469604492)), (('test', 6470), (-54.3358993530273…
1gc0	A	139		['ALA', 'ASP', 'LEU', 'GLN', 'ALA', 'LEU', 'GLU']	['ALA', 'ALA', 'LEU']	0, 0	['T', '-', 'H']	[[(('test', 825), (-80.7806396484375, -14.919382095336914)), (('test', 830), (-106.80646514892578, 85.9504623413086)), (('test', 838), (-53.832916259765625, -36.814395904541016)), (('test', 846), (-60.459476470947266, -45.74519348144531)), (('test', 855), (-68.17938232421875, -39.8067741394043)), (('test', 860), (-64.52214813232422, -47.12858963012695)), (('test', 868), (-62.37942886352539, -33.2…
1gc0	A	168		['ALA', 'ASP', 'ILE', 'ALA', 'GLY', 'VAL', 'ALA']	['ALA', 'GLY', 'VAL']	0, 0	['-', 'H']	[[(('test', 1046), (80.39777374267578, 140.03955078125)), (('test', 1051), (-79.21651458740234, 99.35441589355469)), (('test', 1059), (-69.97356414794922, -43.1386604309082)), (('test', 1067), (-62.974937438964844, -33.924896240234375)), (('test', 1072), (-69.80472564697266, -41.27857208251953)), (('test', 1076), (-65.94252014160156, -39.072452545166016)), (('test', 1083), (-61.80746078491211, -3…
1gc5	A	48		['LEU', 'ASP', 'ALA', 'ASP', 'ASP', 'LEU', 'GLU']	['LEU', 'ASP', 'LEU']	1, 0	['-', 'H']	[[(('test', 381), (-45.63480758666992, 134.86505126953125)), (('test', 389), (-122.12908172607422, 117.52976989746094)), (('test', 397), (-40.364803314208984, -60.82756042480469)), (('test', 402), (-52.22629165649414, -45.79644012451172)), (('test', 410), (-61.644588470458984, -51.77870178222656)), (('test', 418), (-62.38068389892578, -38.14065933227539)), (('test', 426), (-60.12285614013672, -65…
1gc5	A	305		['LEU', 'ASN', 'GLU', 'VAL', 'GLU', 'LEU', 'ALA']	['LEU', 'GLU', 'LEU']	1, 1	['E', '-', 'H']	[[(('test', 2495), (-163.85586547851562, 163.50204467773438)), (('test', 2503), (-110.3519515991211, -169.08827209472656)), (('test', 2511), (-60.145225524902344, -57.38514709472656)), (('test', 2520), (-53.42854309082031, -41.851165771484375)), (('test', 2527), (-68.83592224121094, -48.15297317504883)), (('test', 2536), (-56.8186149597168, -48.01851272583008)), (('test', 2544), (-58.123954772949…
1gca	A	184		['TRP', 'ASP', 'THR', 'ALA', 'GLN', 'ALA', 'LYS']	['TRP', 'GLN', 'ALA']	0, 0	['T', '-', 'H']	[[(('test', 1741), (65.20681762695312, 8.3561372756958)), (('test', 1757), (-104.91587829589844, 136.63702392578125)), (('test', 1766), (-61.27835464477539, -51.687557220458984)), (('test', 1775), (-64.92999267578125, -41.0798225402832)), (('test', 1781), (-63.13174057006836, -39.03675079345703)), (('test', 1793), (-65.13716888427734, -41.768558502197266)), (('test', 1799), (-58.27507019042969, -…
1gdt	A	147	surface	['ILE', 'ASP', 'ARG', 'ASP', 'ALA', 'VAL', 'LEU']	['ILE', 'ALA', 'VAL']	1, 0	['S', '-', 'H']	[[(('test', 1128), (-56.83438491821289, 135.75686645507812)), (('test', 1136), (-75.24919128417969, 85.00511932373047)), (('test', 1144), (-56.024505615234375, -37.86800765991211)), (('test', 1155), (-63.03060531616211, -50.306419372558594)), (('test', 1163), (-60.36866760253906, -41.50499725341797)), (('test', 1168), (-56.76466751098633, -56.74232864379883)), (('test', 1175), (-61.65022277832031…
1ge8	A	72		['VAL', 'ASN', 'LEU', 'ASP', 'HIS', 'LEU', 'LYS']	['VAL', 'HIS', 'LEU']	1, 0	['E', 'H']	[[(('test', 537), (-146.77212524414062, 153.55931091308594)), (('test', 544), (-84.78429412841797, 114.95686340332031)), (('test', 552), (-65.78302764892578, -30.730642318725586)), (('test', 560), (-63.29364013671875, -45.192283630371094)), (('test', 568), (-69.4201889038086, -39.747493743896484)), (('test', 578), (-60.454811096191406, -47.01282501220703)), (('test', 586), (-60.24628448486328, -3…
1ger	A	156		['ILE', 'ASP', 'SER', 'ASP', 'GLY', 'PHE', 'PHE']	['ILE', 'GLY', 'PHE']	0, 0	['B', '-', 'H']	[[(('test', 1165), (-108.82689666748047, 176.9269256591797)), (('test', 1173), (-125.48031616210938, -170.11178588867188)), (('test', 1181), (-60.971336364746094, -35.652565002441406)), (('test', 1187), (-57.739768981933594, -39.736968994140625)), (('test', 1195), (-72.2540054321289, -28.11256217956543)), (('test', 1199), (-60.929412841796875, -44.9523811340332)), (('test', 1210), (-69.3254776000…
1gff	1	191		['ILE', 'ASP', 'ILE', 'MET', 'GLY', 'LEU', 'GLN']	['ILE', 'GLY', 'LEU']	0, 0	['-', 'H']	[[(('test', 1421), (-123.27075958251953, 146.3404998779297)), (('test', 1429), (-92.74799346923828, 104.6621322631836)), (('test', 1437), (-52.81502151489258, -32.894344329833984)), (('test', 1445), (-84.2534408569336, -33.578697204589844)), (('test', 1453), (-67.84042358398438, -39.741249084472656)), (('test', 1457), (-56.11311721801758, -49.62416076660156)), (('test', 1465), (-51.44089889526367…
1gh2	A	95		['ALA', 'ASP', 'ALA', 'VAL', 'GLY', 'LEU', 'GLU']	['ALA', 'GLY', 'LEU']	0, 0	['S', '-', 'H']	[[(('test', 700), (-104.21082305908203, 16.67172622680664)), (('test', 705), (-83.87875366210938, 106.85082244873047)), (('test', 713), (-69.84614562988281, -30.831384658813477)), (('test', 718), (-65.17686462402344, -53.764366149902344)), (('test', 725), (-54.86122512817383, -41.046791076660156)), (('test', 729), (-61.66249084472656, -52.6037483215332)), (('test', 737), (-64.1237564086914, -30.9…
1ghe	A	42		['LEU', 'ASP', 'MSE', 'GLN', 'GLN', 'ALA', 'TYR']	['LEU', 'GLN', 'ALA']	0, 1	['-', 'H']	[[(('test', 287), (-55.440670013427734, 125.44497680664062)), (('test', 295), (-119.70660400390625, 172.8257293701172)), (('test', 303), (-63.58463668823242, -28.121047973632812)), (('test', 311), (-64.91594696044922, -40.44546890258789)), (('test', 320), (-67.84430694580078, -40.50362014770508)), (('test', 329), (-64.69879150390625, -39.12845230102539)), (('test', 334), (-65.14961242675781, -37.…
1ghs	A	36		['ALA', 'ASP', 'GLY', 'GLN', 'ALA', 'LEU', 'SER']	['ALA', 'ALA', 'LEU']	0, 0	['-', 'H']	[[(('test', 267), (-69.88823699951172, 74.74612426757812)), (('test', 272), (-77.70653533935547, 105.45508575439453)), (('test', 280), (-57.011627197265625, -43.253353118896484)), (('test', 284), (-63.5272216796875, -34.8675422668457)), (('test', 293), (-69.83757019042969, -49.30759048461914)), (('test', 298), (-55.772300720214844, -48.01503372192383)), (('test', 306), (-61.76387023925781, -48.96…
1gik	A	197		['PRO', 'ASN', 'ASP', 'LYS', 'VAL', 'LEU', 'ASP']	['PRO', 'VAL', 'LEU']	1, 1	['-', 'H']	[[(('test', 1544), (-79.65045928955078, 122.2609634399414)), (('test', 1551), (-66.2087173461914, 167.9205322265625)), (('test', 1559), (-55.050968170166016, -37.980224609375)), (('test', 1567), (-68.93850708007812, -34.35254669189453)), (('test', 1576), (-55.442691802978516, -53.02348327636719)), (('test', 1583), (-65.61646270751953, -36.260108947753906)), (('test', 1591), (-66.79917907714844, -…
1gju	A	549		['PRO', 'ASP', 'ARG', 'GLY', 'VAL', 'LEU', 'ASN']	['PRO', 'VAL', 'LEU']	0, 0	['-', 'H']	[[(('test', 4488), (-79.99833679199219, 160.2810821533203)), (('test', 4495), (-88.77616882324219, 87.41632080078125)), (('test', 4503), (-58.33034896850586, -30.16333770751953)), (('test', 4514), (-63.225914001464844, -38.65939712524414)), (('test', 4518), (-74.95677947998047, -41.774234771728516)), (('test', 4525), (-56.273014068603516, -53.774879455566406)), (('test', 4533), (-60.0525512695312…
1gjy	A	50		['ILE', 'ASP', 'ALA', 'ASP', 'GLU', 'LEU', 'GLN']	['ILE', 'GLU', 'LEU']	1, 1	['B', '-', 'H']	[[(('test', 129), (-120.7237319946289, 142.4192352294922)), (('test', 137), (-97.17295837402344, -176.0798797607422)), (('test', 145), (-53.85668182373047, -41.07023620605469)), (('test', 150), (-66.8641128540039, -43.911373138427734)), (('test', 158), (-70.7703628540039, -32.58024978637695)), (('test', 167), (-65.79952239990234, -37.234886169433594)), (('test', 175), (-61.653072357177734, -39.56…
1gjy	A	121		['VAL', 'ASP', 'PRO', 'GLN', 'GLU', 'LEU', 'GLN']	['VAL', 'GLU', 'LEU']	0, 1	['E', '-', 'H']	[[(('test', 694), (-154.9832763671875, 154.20220947265625)), (('test', 701), (-101.64037322998047, 153.24034118652344)), (('test', 709), (-31.534299850463867, -52.3795280456543)), (('test', 716), (-65.98709869384766, -26.113035202026367)), (('test', 725), (-70.22527313232422, -58.13060760498047)), (('test', 734), (-36.00227355957031, -47.661293029785156)), (('test', 742), (-54.943077087402344, -4…
1gkp	A	162		['VAL', 'ASP', 'ASP', 'GLY', 'GLU', 'MET', 'TYR']	['VAL', 'GLU', 'MET']	1, 1	['-', 'H']	[[(('test', 1251), (-105.35179901123047, 143.76431274414062)), (('test', 1258), (-81.95498657226562, 173.97239685058594)), (('test', 1266), (-62.64000701904297, -37.60197448730469)), (('test', 1274), (-63.83806228637695, -43.3953857421875)), (('test', 1278), (-66.59104919433594, -38.63064956665039)), (('test', 1287), (-63.22401428222656, -43.7300910949707)), (('test', 1295), (-58.470947265625, -4…
1gku	B	425		['PRO', 'ASP', 'LEU', 'ARG', 'THR', 'TYR', 'ILE']	['PRO', 'THR', 'TYR']	0, 0	['E', '-', 'H']	[[(('test', 3180), (-69.69246673583984, 120.99147033691406)), (('test', 3187), (-93.63958740234375, 79.5810546875)), (('test', 3195), (-75.93319702148438, -11.313742637634277)), (('test', 3203), (-68.77415466308594, -40.26068115234375)), (('test', 3214), (-72.2375717163086, -41.271602630615234)), (('test', 3221), (-59.77713394165039, -46.04065704345703)), (('test', 3233), (-58.36387634277344, -52…
1gku	B	480		['VAL', 'ASP', 'PHE', 'GLU', 'LYS', 'LEU', 'SER']	['VAL', 'LYS', 'LEU']	1, 0	['-', 'H']	[[(('test', 3613), (-88.69471740722656, 148.0565185546875)), (('test', 3620), (-113.1673812866211, 89.71495056152344)), (('test', 3628), (-50.010536193847656, -38.996849060058594)), (('test', 3639), (-71.02449798583984, -42.133506774902344)), (('test', 3648), (-66.322998046875, -42.41776657104492)), (('test', 3657), (-67.45915222167969, -42.0767707824707)), (('test', 3665), (-62.1174430847168, -3…
1gmx	A	8		['ILE', 'ASN', 'VAL', 'ALA', 'ASP', 'ALA', 'HIS']	['ILE', 'ASP', 'ALA']	1, 1	['E', '-', 'H']	[[(('test', 53), (-129.86758422851562, 156.4766387939453)), (('test', 61), (-88.59928894042969, 168.18992614746094)), (('test', 69), (-67.49501037597656, -29.30478286743164)), (('test', 76), (-66.33198547363281, -42.80182647705078)), (('test', 81), (-62.190040588378906, -48.82732391357422)), (('test', 89), (-57.64405059814453, -44.420982360839844)), (('test', 94), (-59.87696075439453, -41.0819625…
1gn9	A	80		['PHE', 'ASP', 'ASP', 'ASP', 'ILE', 'LEU', 'ALA']	['PHE', 'ILE', 'LEU']	0, 0	['-', 'H']	[[(('test', 579), (-116.85923767089844, 4.561882019042969)), (('test', 590), (-85.12984466552734, 106.6574478149414)), (('test', 598), (-60.27058792114258, -31.628990173339844)), (('test', 606), (-69.08382415771484, -37.5477294921875)), (('test', 614), (-75.8296127319336, -30.033985137939453)), (('test', 622), (-74.30266571044922, -46.4838752746582)), (('test', 630), (-56.251895904541016, -52.154…
1go3	F	48		['LEU', 'ASP', 'LYS', 'GLU', 'GLU', 'ALA', 'LYS']	['LEU', 'GLU', 'ALA']	1, 1	['S', '-', 'H']	[[(('test', 1798), (-155.56716918945312, 166.26280212402344)), (('test', 1806), (-80.47696685791016, 172.4647979736328)), (('test', 1814), (-57.416175842285156, -47.626922607421875)), (('test', 1823), (-52.39118957519531, -54.565223693847656)), (('test', 1832), (-62.43195724487305, -42.041786193847656)), (('test', 1841), (-61.1946907043457, -42.571533203125)), (('test', 1846), (-71.03318786621094…
1go3	F	65	surface	['ILE', 'ASP', 'GLU', 'LYS', 'THR', 'ALA', 'VAL']	['ILE', 'THR', 'ALA']	1, 1	['-', 'H']	[[(('test', 1927), (-76.71047973632812, 128.09864807128906)), (('test', 1935), (-53.9630126953125, 152.16249084472656)), (('test', 1943), (-52.979339599609375, -55.35870361328125)), (('test', 1952), (-52.96832275390625, -45.04996109008789)), (('test', 1961), (-70.00377655029297, -41.2474250793457)), (('test', 1968), (-59.39126205444336, -40.553401947021484)), (('test', 1973), (-66.50885009765625,…
1go4	E	548	surface	['LEU', 'ASN', 'PRO', 'THR', 'SER', 'VAL', 'ALA']	['LEU', 'SER', 'VAL']	0, 0	['S', '-', 'H']	[[(('test', 7207), (-112.43236541748047, 125.81465148925781)), (('test', 7215), (-151.61965942382812, 173.8065643310547)), (('test', 7223), (-54.48798370361328, -32.44489669799805)), (('test', 7230), (-75.43990325927734, -42.47269058227539)), (('test', 7237), (-63.686553955078125, -38.05156707763672)), (('test', 7243), (-65.21754455566406, -45.996978759765625)), (('test', 7250), (-62.556076049804…
1gow	A	111		['ILE', 'ASN', 'GLU', 'ASN', 'GLU', 'LEU', 'LYS']	['ILE', 'GLU', 'LEU']	1, 0	['-', 'H']	[[(('test', 885), (-125.1927490234375, 127.54351043701172)), (('test', 893), (-150.11582946777344, 170.40289306640625)), (('test', 901), (-60.09529113769531, -25.731197357177734)), (('test', 910), (-68.62593841552734, -47.738914489746094)), (('test', 918), (-51.904144287109375, -57.09694290161133)), (('test', 927), (-55.10459899902344, -48.7165412902832)), (('test', 935), (-57.782657623291016, -3…
1gpe	A	136		['TRP', 'ASN', 'TRP', 'ASP', 'ASN', 'MET', 'PHE']	['TRP', 'ASN', 'MET']	1, 0	['-', 'S', 'H']	[[(('test', 1018), (-96.40476989746094, 78.45353698730469)), (('test', 1032), (-132.77658081054688, 166.68865966796875)), (('test', 1040), (-56.68655014038086, -50.6392822265625)), (('test', 1054), (-52.7807731628418, -48.2325553894043)), (('test', 1062), (-65.25332641601562, -45.130088806152344)), (('test', 1070), (-71.0871810913086, -33.769954681396484)), (('test', 1078), (-56.11887741088867, -…
1gpe	A	461		['LEU', 'ASN', 'GLU', 'PHE', 'ASP', 'LEU', 'LEU']	['LEU', 'ASP', 'LEU']	0, 0	['S', 'H']	[[(('test', 3538), (-86.07608795166016, -11.452754020690918)), (('test', 3546), (-105.046142578125, 125.58303833007812)), (('test', 3554), (-61.09613037109375, -33.918907165527344)), (('test', 3563), (-66.00175476074219, -38.970252990722656)), (('test', 3574), (-58.79558563232422, -41.48548889160156)), (('test', 3582), (-68.1012191772461, -47.24460983276367)), (('test', 3590), (-57.80279159545898…
1gph	1	254	surface	['ILE', 'ASN', 'VAL', 'HIS', 'SER', 'ALA', 'ARG']	['ILE', 'SER', 'ALA']	1, 0	['E', 'H']	[[(('test', 1977), (-98.3833236694336, 129.64950561523438)), (('test', 1985), (-75.10176849365234, 135.33351135253906)), (('test', 1995), (-61.39906311035156, -55.818397521972656)), (('test', 2002), (-48.560787200927734, -57.373897552490234)), (('test', 2012), (-55.78075408935547, -39.8134765625)), (('test', 2018), (-64.27347564697266, -45.689308166503906)), (('test', 2023), (-64.55150604248047, …
1gq6	A	92		['PHE', 'ASP', 'MET', 'ASN', 'ILE', 'ALA', 'ILE']	['PHE', 'ILE', 'ALA']	0, 0	['S', '-', 'H']	[[(('test', 604), (-96.3658218383789, -12.068068504333496)), (('test', 615), (-151.66748046875, 108.50499725341797)), (('test', 623), (-53.46599197387695, -50.41147232055664)), (('test', 631), (-64.2940902709961, -38.828643798828125)), (('test', 639), (-69.54094696044922, -39.88319396972656)), (('test', 647), (-61.837711334228516, -43.280826568603516)), (('test', 652), (-65.07959747314453, -39.67…
1gqa	A	2	surface	['ALA', 'ASP', 'ALA', 'GLU', 'HIS', 'VAL', 'VAL']	['ALA', 'HIS', 'VAL']	1, 1	['-', 'H']	[[(('test', 7), (-69.67047119140625, 149.21820068359375)), (('test', 15), (-54.359798431396484, -43.06517791748047)), (('test', 20), (-57.33463668823242, -38.300331115722656)), (('test', 29), (-69.27484130859375, -44.597862243652344)), (('test', 39), (-60.098575592041016, -42.45602035522461)), (('test', 46), (-64.08824920654297, -43.71061706542969))]]
1gqa	A	35		['TYR', 'ASP', 'ALA', 'ALA', 'ALA', 'ALA', 'LYS']	['TYR', 'ALA', 'ALA']	0, 0	['-', 'H']	[[(('test', 247), (-72.1297836303711, 127.25436401367188)), (('test', 259), (-135.19346618652344, 104.54893493652344)), (('test', 267), (-58.03636169433594, -38.15937423706055)), (('test', 272), (-69.87859344482422, -46.975242614746094)), (('test', 277), (-59.88179016113281, -41.60956573486328)), (('test', 282), (-59.89571762084961, -44.278724670410156)), (('test', 287), (-68.56169891357422, -38.…
1gqi	A	19		['ALA', 'ASP', 'GLN', 'THR', 'LEU', 'LEU', 'LYS']	['ALA', 'LEU', 'LEU']	0, 0	['S', '-', 'H']	[[(('test', 123), (-77.0323715209961, -31.09642791748047)), (('test', 128), (-74.7418212890625, 108.87218475341797)), (('test', 136), (-63.413963317871094, -34.353389739990234)), (('test', 145), (-66.73887634277344, -42.51356887817383)), (('test', 152), (-69.54956817626953, -38.882225036621094)), (('test', 160), (-56.561676025390625, -45.35446548461914)), (('test', 168), (-62.35379409790039, -38.…
1gqi	A	638	surface	['VAL', 'ASP', 'ALA', 'ALA', 'ARG', 'PHE', 'ALA']	['VAL', 'ARG', 'PHE']	1, 1	['S', '-', 'H']	[[(('test', 5130), (-118.32425689697266, 147.14129638671875)), (('test', 5137), (-59.77638626098633, 150.15237426757812)), (('test', 5145), (-57.941341400146484, -39.35420608520508)), (('test', 5150), (-68.42162322998047, -52.64351272583008)), (('test', 5155), (-66.864501953125, -32.77094650268555)), (('test', 5166), (-57.41960525512695, -51.67843246459961)), (('test', 5177), (-62.75718688964844,…
1gqt	A	187	surface	['PRO', 'ASN', 'GLU', 'THR', 'GLU', 'ALA', 'GLU']	['PRO', 'GLU', 'ALA']	1, 1	['-', 'H']	[[(('test', 1307), (-72.11624145507812, 150.13417053222656)), (('test', 1314), (-87.03001403808594, -174.2951202392578)), (('test', 1322), (-66.91448211669922, -39.488521575927734)), (('test', 1331), (-63.45600128173828, -41.80320358276367)), (('test', 1338), (-66.28248596191406, -46.09755325317383)), (('test', 1347), (-56.51127624511719, -39.8796501159668)), (('test', 1352), (-65.37942504882812,…
1gr0	A	129		['VAL', 'ASP', 'VAL', 'VAL', 'GLN', 'ALA', 'LEU']	['VAL', 'GLN', 'ALA']	1, 0	['-', 'H']	[[(('test', 861), (-85.1101303100586, 176.17550659179688)), (('test', 868), (-87.32788848876953, 99.12114715576172)), (('test', 876), (-55.306453704833984, -42.653236389160156)), (('test', 883), (-58.918052673339844, -49.97255325317383)), (('test', 890), (-60.14077377319336, -44.524600982666016)), (('test', 899), (-57.32316207885742, -43.15077209472656)), (('test', 904), (-62.858394622802734, -46…
1grl	A	112	surface	['MET', 'ASN', 'PRO', 'MET', 'ASP', 'LEU', 'LYS']	['MET', 'ASP', 'LEU']	1, 0	['-', 'H']	[[(('test', 924), (-55.510772705078125, 136.21719360351562)), (('test', 933), (-54.55353546142578, 117.8016357421875)), (('test', 944), (-61.5335693359375, -37.318111419677734)), (('test', 951), (-64.2294921875, -39.32315444946289)), (('test', 960), (-77.78971099853516, -34.89665222167969)), (('test', 969), (-63.67766189575195, -41.65371322631836)), (('test', 978), (-70.94569396972656, -37.001018…
1gs5	A	160		['VAL', 'ASN', 'ALA', 'ASP', 'GLN', 'ALA', 'ALA']	['VAL', 'GLN', 'ALA']	1, 1	['-', 'H']	[[(('test', 1211), (-108.96353912353516, 133.62551879882812)), (('test', 1218), (-59.08745574951172, 139.26670837402344)), (('test', 1226), (-73.46951293945312, -24.870777130126953)), (('test', 1231), (-66.57574462890625, -42.12792205810547)), (('test', 1239), (-68.54078674316406, -35.62730026245117)), (('test', 1248), (-65.15208435058594, -39.11719512939453)), (('test', 1253), (-64.8003768920898…
1gsa	A	92		['PHE', 'ASP', 'THR', 'GLU', 'PHE', 'ILE', 'TYR']	['PHE', 'PHE', 'ILE']	1, 1	['-', 'H']	[[(('test', 733), (-80.3828125, 104.26778411865234)), (('test', 744), (-130.75328063964844, -177.5656280517578)), (('test', 752), (-69.03346252441406, -31.33497428894043)), (('test', 759), (-57.306236267089844, -42.81078338623047)), (('test', 768), (-59.1529541015625, -47.089473724365234)), (('test', 779), (-60.9433479309082, -44.93750762939453)), (('test', 787), (-62.230133056640625, -39.8890075…
1gsk	A	437		['PHE', 'ASP', 'ILE', 'ALA', 'ARG', 'TYR', 'GLN']	['PHE', 'ARG', 'TYR']	1, 0	['B', '-', 'H']	[[(('test', 3444), (-134.2398223876953, 168.79818725585938)), (('test', 3455), (-80.49893951416016, 98.50447845458984)), (('test', 3463), (-57.03623962402344, -55.70654296875)), (('test', 3471), (-53.073665618896484, -42.73532485961914)), (('test', 3476), (-64.13557434082031, -38.873023986816406)), (('test', 3487), (-67.52140045166016, -41.52521896362305)), (('test', 3499), (-65.69163513183594, -…
1gt8	A	96	surface	['LEU', 'ASP', 'ILE', 'LYS', 'SER', 'PHE', 'ILE']	['LEU', 'SER', 'PHE']	0, 0	['-', 'H']	[[(('test', 731), (-57.4891357421875, 128.56027221679688)), (('test', 739), (-70.85015106201172, 78.50023651123047)), (('test', 747), (-58.011940002441406, -49.75810241699219)), (('test', 755), (-45.177703857421875, -52.89862060546875)), (('test', 764), (-62.590850830078125, -50.6467399597168)), (('test', 770), (-68.9464340209961, -25.733068466186523)), (('test', 781), (-78.31961059570312, -30.39…
1gt8	A	151		['ILE', 'ASN', 'ILE', 'GLY', 'GLY', 'LEU', 'GLN']	['ILE', 'GLY', 'LEU']	1, 0	['-', 'H']	[[(('test', 1133), (-72.02342987060547, 134.54278564453125)), (('test', 1141), (-72.78512573242188, 64.8574447631836)), (('test', 1149), (-50.726097106933594, -48.55109405517578)), (('test', 1157), (-50.921016693115234, -53.80719757080078)), (('test', 1161), (-59.41061782836914, -43.84584426879883)), (('test', 1165), (-57.365760803222656, -38.63576889038086)), (('test', 1173), (-70.88130950927734…
1gt8	A	646	surface	['TYR', 'ASN', 'LYS', 'ASN', 'ASP', 'TRP', 'MET']	['TYR', 'ASP', 'TRP']	0, 0	['S', '-', 'H']	[[(('test', 4936), (-80.97034454345703, 81.8420181274414)), (('test', 4948), (-150.4735870361328, 113.02412414550781)), (('test', 4956), (-52.54975128173828, -50.13422775268555)), (('test', 4965), (-53.87638854980469, -49.01689529418945)), (('test', 4973), (-61.54765319824219, -50.435489654541016)), (('test', 4981), (-56.38142395019531, -39.48341369628906)), (('test', 4995), (-75.0997085571289, -…
1gu6	A	447		['LEU', 'ASN', 'MET', 'GLU', 'GLN', 'ILE', 'LYS']	['LEU', 'GLN', 'ILE']	1, 0	['-', 'H']	[[(('test', 3206), (-85.55844116210938, 131.17372131347656)), (('test', 3214), (-90.50877380371094, 82.65303039550781)), (('test', 3222), (-66.73532104492188, -43.568214416503906)), (('test', 3230), (-54.501346588134766, -48.736454010009766)), (('test', 3239), (-56.3864631652832, -48.46113967895508)), (('test', 3248), (-63.34200668334961, -47.35947799682617)), (('test', 3256), (-64.60369110107422…
1gu9	A	147	surface	['VAL', 'ASP', 'ARG', 'GLU', 'ALA', 'ILE', 'PHE']	['VAL', 'ALA', 'ILE']	1, 1	['-', 'H']	[[(('test', 1074), (-87.20066833496094, 129.68157958984375)), (('test', 1081), (-81.45375061035156, 158.4580078125)), (('test', 1089), (-64.58638000488281, -21.894344329833984)), (('test', 1100), (-61.70988464355469, -42.59940719604492)), (('test', 1109), (-74.00155639648438, -39.00627899169922)), (('test', 1114), (-63.46939468383789, -41.57651901245117)), (('test', 1122), (-64.186767578125, -42.…
1gul	A	209		['PRO', 'ASP', 'GLU', 'ILE', 'TYR', 'VAL', 'ARG']	['PRO', 'TYR', 'VAL']	0, 1	['-', 'H']	[[(('test', 1664), (-60.45354080200195, 138.33843994140625)), (('test', 1671), (-109.87565612792969, 173.92013549804688)), (('test', 1679), (-54.01228713989258, -30.973613739013672)), (('test', 1688), (-70.06454467773438, -57.418148040771484)), (('test', 1696), (-48.1406364440918, -45.169734954833984)), (('test', 1708), (-58.59206008911133, -48.04494094848633)), (('test', 1715), (-56.249847412109…
1guy	A	285		['LEU', 'ASN', 'GLU', 'GLU', 'GLU', 'MET', 'ALA']	['LEU', 'GLU', 'MET']	0, 1	['-', 'H']	[[(('test', 2022), (-76.1382064819336, 136.62977600097656)), (('test', 2030), (-78.72021484375, -178.19451904296875)), (('test', 2038), (-63.90750503540039, -37.44865417480469)), (('test', 2047), (-64.96277618408203, -45.655967712402344)), (('test', 2056), (-69.9001235961914, -31.980119705200195)), (('test', 2065), (-69.23833465576172, -34.20783615112305)), (('test', 2073), (-66.19690704345703, -…
1guz	A	284		['LEU', 'ASP', 'GLN', 'ALA', 'ASP', 'LEU', 'ASP']	['LEU', 'ASP', 'LEU']	1, 1	['-', 'H']	[[(('test', 2116), (-67.26150512695312, 155.56658935546875)), (('test', 2124), (-78.99593353271484, 166.27256774902344)), (('test', 2132), (-49.712459564208984, -50.98099136352539)), (('test', 2141), (-57.710838317871094, -53.50262451171875)), (('test', 2146), (-56.980106353759766, -47.79389190673828)), (('test', 2154), (-60.879615783691406, -34.24652862548828)), (('test', 2162), (-68.06730651855…
1gv0	A	284		['LEU', 'ASP', 'GLN', 'SER', 'ASP', 'LEU', 'ASP']	['LEU', 'ASP', 'LEU']	1, 1	['-', 'H']	[[(('test', 2069), (-122.16329193115234, 147.61611938476562)), (('test', 2077), (-78.38493347167969, 158.5303955078125)), (('test', 2085), (-41.13606262207031, -45.41669464111328)), (('test', 2094), (-58.55670928955078, -41.591732025146484)), (('test', 2100), (-73.25750732421875, -39.92897033691406)), (('test', 2108), (-63.703712463378906, -32.10343551635742)), (('test', 2116), (-63.6932029724121…
1gv3	A	226		['VAL', 'ASN', 'TRP', 'SER', 'GLU', 'ILE', 'ASN']	['VAL', 'GLU', 'ILE']	1, 0	['B', '-', 'H']	[[(('test', 1612), (-67.8353271484375, 130.14141845703125)), (('test', 1619), (-90.98746490478516, 88.11531829833984)), (('test', 1627), (-60.781532287597656, -29.777999877929688)), (('test', 1641), (-61.615909576416016, -48.60831832885742)), (('test', 1647), (-67.38741302490234, -39.421104431152344)), (('test', 1656), (-61.08030700683594, -31.46563720703125)), (('test', 1664), (-69.7336578369140…
1gvf	A	190		['ILE', 'ASP', 'PHE', 'GLN', 'ARG', 'LEU', 'ALA']	['ILE', 'ARG', 'LEU']	0, 0	['-', 'H']	[[(('test', 1365), (-103.73595428466797, 132.3558807373047)), (('test', 1373), (-88.32572174072266, 83.3310317993164)), (('test', 1381), (-63.56747055053711, -39.968772888183594)), (('test', 1392), (-60.982872009277344, -44.17499542236328)), (('test', 1401), (-61.055458068847656, -40.26933670043945)), (('test', 1412), (-58.10778045654297, -46.68886947631836)), (('test', 1420), (-62.22644424438476…
1gw9	A	361		['PHE', 'ASP', 'VAL', 'ASP', 'ALA', 'ALA', 'ALA']	['PHE', 'ALA', 'ALA']	1, 0	['-', 'H']	[[(('test', 2860), (-84.0849609375, 126.52474975585938)), (('test', 2871), (-88.1464614868164, 91.21138000488281)), (('test', 2879), (-65.75738525390625, -29.840280532836914)), (('test', 2886), (-72.06881713867188, -42.65779113769531)), (('test', 2894), (-63.191734313964844, -42.34331130981445)), (('test', 2899), (-64.25112915039062, -44.420440673828125)), (('test', 2904), (-61.33792495727539, -3…
1gwc	A	211		['PRO', 'ASP', 'VAL', 'GLY', 'ARG', 'LEU', 'LEU']	['PRO', 'ARG', 'LEU']	0, 0	['-', 'H']	[[(('test', 1590), (-72.88678741455078, 156.4967041015625)), (('test', 1597), (-63.503902435302734, 125.81349182128906)), (('test', 1605), (-68.07649230957031, -37.97135543823242)), (('test', 1612), (-58.14436340332031, -50.62991714477539)), (('test', 1616), (-66.21044921875, -43.62845993041992)), (('test', 1627), (-54.876773834228516, -43.888427734375)), (('test', 1635), (-62.0872802734375, -41.…
1gwj	A	309		['TYR', 'ASP', 'ALA', 'GLY', 'ARG', 'ALA', 'GLN']	['TYR', 'ARG', 'ALA']	0, 1	['-', 'H']	[[(('test', 2348), (-91.70419311523438, 143.86012268066406)), (('test', 2360), (-121.44835662841797, -179.4225616455078)), (('test', 2368), (-58.0391960144043, -50.325538635253906)), (('test', 2373), (-61.76790237426758, -47.18053436279297)), (('test', 2377), (-69.70823669433594, -29.723474502563477)), (('test', 2388), (-63.89699172973633, -48.388736724853516)), (('test', 2393), (-59.490825653076…
1gwy	A	127		['ALA', 'ASP', 'GLN', 'GLY', 'MET', 'TYR', 'GLU']	['ALA', 'MET', 'TYR']	0, 0	['-', 'H']	[[(('test', 963), (-78.00476837158203, 139.7351531982422)), (('test', 968), (-163.48719787597656, -178.74087524414062)), (('test', 976), (-54.03181838989258, -39.75275802612305)), (('test', 985), (-60.29637908935547, -43.742549896240234)), (('test', 989), (-68.8341064453125, -39.97690963745117)), (('test', 997), (-57.90943145751953, -49.553646087646484)), (('test', 1009), (-64.76396942138672, -35…
1gx3	A	4		['MET', 'ASP', 'LEU', 'GLY', 'GLY', 'TYR', 'LEU']	['MET', 'GLY', 'TYR']	0, 0	['-', 'H']	[[(('test', 19), (-62.52177429199219, 126.93562316894531)), (('test', 27), (-77.8438491821289, 68.78693389892578)), (('test', 35), (-59.41093826293945, -43.06580352783203)), (('test', 43), (-59.92623519897461, -38.21432876586914)), (('test', 47), (-66.39314270019531, -36.749290466308594)), (('test', 51), (-67.5008316040039, -42.898521423339844)), (('test', 63), (-60.944644927978516, -41.629543304…
1gx3	A	21		['PRO', 'ASP', 'LEU', 'GLY', 'THR', 'LEU', 'HIS']	['PRO', 'THR', 'LEU']	0, 0	['S', 'H']	[[(('test', 150), (-84.880859375, 77.09068298339844)), (('test', 157), (-133.2977752685547, -178.7822723388672)), (('test', 165), (-64.43885040283203, -45.46221160888672)), (('test', 173), (-52.10007095336914, -41.35797119140625)), (('test', 177), (-63.74681854248047, -43.36886215209961)), (('test', 184), (-56.81925582885742, -44.763858795166016)), (('test', 192), (-59.93193054199219, -43.3855476…
1gxb	A	2		['MET', 'ASN', 'ILE', 'ASN', 'GLU', 'ILE', 'LEU']	['MET', 'GLU', 'ILE']	1, 0	['-', 'H']	[[(('test', 10), (-109.6961898803711, 110.8470458984375)), (('test', 18), (-50.418296813964844, -55.962608337402344)), (('test', 26), (-51.446468353271484, -38.130523681640625)), (('test', 34), (-59.30406188964844, -57.330047607421875)), (('test', 43), (-50.65654373168945, -54.674339294433594)), (('test', 51), (-49.49825668334961, -52.18247604370117))]]
1gyt	A	85	surface	['LEU', 'ASP', 'GLU', 'ARG', 'GLN', 'TYR', 'LYS']	['LEU', 'GLN', 'TYR']	1, 1	['-', 'H']	[[(('test', 645), (-120.93630981445312, 115.21693420410156)), (('test', 653), (-94.44335174560547, 166.94117736816406)), (('test', 661), (-52.29280471801758, -44.64070129394531)), (('test', 670), (-44.50725555419922, -55.36726760864258)), (('test', 681), (-75.1414794921875, -34.04811477661133)), (('test', 690), (-56.22825622558594, -48.470787048339844)), (('test', 702), (-56.00209045410156, -43.4…
1gzd	A	24		['LEU', 'ASN', 'LEU', 'ARG', 'ARG', 'LEU', 'PHE']	['LEU', 'ARG', 'LEU']	0, 0	['-', 'H']	[[(('test', 193), (-87.64825439453125, 60.67637634277344)), (('test', 201), (-109.17105865478516, 119.17286682128906)), (('test', 209), (-57.687129974365234, -42.63629913330078)), (('test', 217), (-59.357479095458984, -44.18582534790039)), (('test', 228), (-77.27894592285156, -38.13604736328125)), (('test', 239), (-59.099979400634766, -33.945648193359375)), (('test', 247), (-74.12799072265625, -2…
1h0a	A	49		['TYR', 'ASN', 'VAL', 'VAL', 'ALA', 'PHE', 'SER']	['TYR', 'ALA', 'PHE']	0, 0	['T', 'S', 'H']	[[(('test', 385), (-86.43614959716797, 0.5059038400650024)), (('test', 397), (-102.727294921875, 131.96624755859375)), (('test', 405), (-64.5710678100586, -34.44278335571289)), (('test', 415), (-70.73048400878906, -49.12278366088867)), (('test', 422), (-63.39554977416992, -35.27119445800781)), (('test', 427), (-63.767791748046875, -43.127281188964844)), (('test', 438), (-63.476009368896484, -39.3…
1h0h	A	333		['TYR', 'ASP', 'LEU', 'ASP', 'LYS', 'ILE', 'SER']	['TYR', 'LYS', 'ILE']	0, 0	['-', 'H']	[[(('test', 2652), (-92.70980834960938, 51.52513885498047)), (('test', 2664), (-69.74362182617188, 159.68809509277344)), (('test', 2672), (-61.03961181640625, -40.67736053466797)), (('test', 2680), (-57.41032791137695, -43.88853073120117)), (('test', 2688), (-63.86939239501953, -46.60029220581055)), (('test', 2697), (-58.925682067871094, -46.580482482910156)), (('test', 2705), (-58.97459030151367…
1h0h	A	478		['ALA', 'ASP', 'LEU', 'ASN', 'GLU', 'ALA', 'TYR']	['ALA', 'GLU', 'ALA']	1, 1	['S', '-', 'H']	[[(('test', 3783), (-101.30792999267578, 157.07785034179688)), (('test', 3788), (-83.7478256225586, 160.9314727783203)), (('test', 3796), (-60.817684173583984, -42.023460388183594)), (('test', 3804), (-59.671504974365234, -45.70075607299805)), (('test', 3812), (-68.29582977294922, -40.855587005615234)), (('test', 3826), (-66.75141143798828, -34.789180755615234)), (('test', 3831), (-61.56134033203…
1h0h	A	647		['PHE', 'ASP', 'PRO', 'HIS', 'LYS', 'ILE', 'ALA']	['PHE', 'LYS', 'ILE']	1, 0	['B', '-', 'H']	[[(('test', 5152), (-46.0836296081543, 126.61134338378906)), (('test', 5163), (-123.34026336669922, 104.85991668701172)), (('test', 5171), (-65.59159851074219, -30.587875366210938)), (('test', 5178), (-69.12640380859375, -44.78643035888672)), (('test', 5188), (-59.76136779785156, -48.38063430786133)), (('test', 5197), (-63.196224212646484, -44.23366928100586)), (('test', 5205), (-59.4164352416992…
1h0m	A	175		['LEU', 'ASP', 'PRO', 'LYS', 'GLU', 'ALA', 'THR']	['LEU', 'GLU', 'ALA']	0, 1	['-', 'H']	[[(('test', 1363), (-76.51405334472656, 145.9766845703125)), (('test', 1371), (-71.0242691040039, 150.04598999023438)), (('test', 1379), (-30.61683464050293, -43.297889709472656)), (('test', 1386), (-69.64742279052734, -56.8791389465332)), (('test', 1395), (-45.49315643310547, -48.792110443115234)), (('test', 1404), (-58.27415084838867, -62.11722946166992)), (('test', 1409), (-59.049888610839844,…
1h0n	A	317		['MET', 'ASN', 'CYS', 'THR', 'LEU', 'MET', 'LYS']	['MET', 'LEU', 'MET']	0, 0	['-', 'H']	[[(('test', 2067), (-106.87382507324219, 152.93519592285156)), (('test', 2075), (-80.78667449951172, 108.9684829711914)), (('test', 2083), (-48.006134033203125, -59.92546463012695)), (('test', 2089), (-42.04988098144531, -40.524051666259766)), (('test', 2096), (-75.56683349609375, -35.47522735595703)), (('test', 2104), (-56.916603088378906, -39.579803466796875)), (('test', 2112), (-62.90382385253…
1h1n	A	67		['PRO', 'ASP', 'PRO', 'ASN', 'TYR', 'LEU', 'ALA']	['PRO', 'TYR', 'LEU']	1, 0	['-', 'H']	[[(('test', 512), (-68.41621398925781, 158.4583740234375)), (('test', 519), (-78.42752075195312, 114.06584930419922)), (('test', 527), (-56.96256637573242, -40.81439208984375)), (('test', 534), (-73.39414978027344, -44.10453414916992)), (('test', 542), (-69.7550277709961, -40.16149139404297)), (('test', 554), (-55.77404022216797, -41.7406120300293)), (('test', 562), (-57.4564323425293, -41.049362…
1h1n	A	138		['MET', 'ASP', 'GLN', 'THR', 'LEU', 'VAL', 'LEU']	['MET', 'LEU', 'VAL']	1, 1	['S', '-', 'H']	[[(('test', 1080), (-160.0745849609375, 166.19395446777344)), (('test', 1088), (-61.404296875, 133.5987091064453)), (('test', 1096), (-69.5804672241211, -36.85700225830078)), (('test', 1105), (-67.01773071289062, -38.172149658203125)), (('test', 1112), (-57.06412124633789, -46.139957427978516)), (('test', 1120), (-58.751888275146484, -44.01577377319336)), (('test', 1127), (-57.26943588256836, -50…
1h1o	A	72		['LEU', 'ASP', 'SER', 'ALA', 'LYS', 'ILE', 'THR']	['LEU', 'LYS', 'ILE']	1, 1	['-', 'H']	[[(('test', 465), (-116.09503173828125, 139.25184631347656)), (('test', 473), (-106.9825668334961, 169.5453338623047)), (('test', 481), (-49.870113372802734, -43.85295104980469)), (('test', 487), (-60.3105583190918, -46.154541015625)), (('test', 492), (-70.15481567382812, -44.11447525024414)), (('test', 501), (-49.94047164916992, -52.6584358215332)), (('test', 509), (-62.972740173339844, -41.3716…
1h2t	C	540		['PHE', 'ASN', 'PRO', 'LEU', 'LYS', 'ILE', 'GLU']	['PHE', 'LYS', 'ILE']	1, 0	['-', 'H']	[[(('test', 4061), (-149.91612243652344, 115.38726043701172)), (('test', 4072), (-118.12298583984375, 105.59825897216797)), (('test', 4080), (-55.75410461425781, -43.50309371948242)), (('test', 4087), (-69.44732666015625, -41.574501037597656)), (('test', 4095), (-56.39039611816406, -43.201744079589844)), (('test', 4104), (-68.77156066894531, -41.791236877441406)), (('test', 4112), (-60.2399177551…
1h2t	C	615		['VAL', 'ASP', 'CYS', 'ALA', 'ALA', 'VAL', 'ALA']	['VAL', 'ALA', 'VAL']	1, 0	['S', '-', 'H']	[[(('test', 4676), (-142.27142333984375, 175.44882202148438)), (('test', 4683), (-121.56877136230469, 169.91346740722656)), (('test', 4691), (-61.32437515258789, -36.76121520996094)), (('test', 4697), (-63.104068756103516, -42.54020690917969)), (('test', 4702), (-66.04519653320312, -37.73856735229492)), (('test', 4707), (-65.95072937011719, -42.44200134277344)), (('test', 4714), (-61.638694763183…
1h3e	A	310		['ILE', 'ASP', 'ARG', 'ALA', 'PHE', 'TYR', 'GLU']	['ILE', 'PHE', 'TYR']	0, 1	['-', 'H']	[[(('test', 2409), (-86.41078186035156, 85.39179229736328)), (('test', 2417), (-119.74818420410156, 177.6356964111328)), (('test', 2425), (-55.219730377197266, -33.89295196533203)), (('test', 2436), (-69.84439086914062, -51.64028549194336)), (('test', 2441), (-54.268436431884766, -39.64996337890625)), (('test', 2452), (-60.10477066040039, -43.768028259277344)), (('test', 2464), (-73.3215103149414…
1h4p	A	89		['VAL', 'ASP', 'GLU', 'TYR', 'HIS', 'PHE', 'CYS']	['VAL', 'HIS', 'PHE']	0, 1	['S', 'H']	[[(('test', 380), (-102.5201416015625, -3.3310775756835938)), (('test', 387), (-163.1123046875, 174.46603393554688)), (('test', 395), (-65.23271179199219, -29.731576919555664)), (('test', 404), (-56.273746490478516, -53.35587692260742)), (('test', 416), (-76.91580200195312, -22.104564666748047)), (('test', 426), (-63.70609664916992, -43.37600326538086)), (('test', 437), (-72.13200378417969, -46.0…
1h4p	A	239		['LEU', 'ASP', 'MET', 'ASP', 'LYS', 'MET', 'LYS']	['LEU', 'LYS', 'MET']	0, 0	['S', '-', 'H']	[[(('test', 1591), (-108.00977325439453, 166.7484130859375)), (('test', 1599), (-87.487060546875, 93.23094177246094)), (('test', 1607), (-50.539306640625, -39.468475341796875)), (('test', 1615), (-65.69612884521484, -38.14672088623047)), (('test', 1623), (-67.92601013183594, -41.24323272705078)), (('test', 1632), (-61.17631149291992, -44.3872184753418)), (('test', 1640), (-61.8864860534668, -55.3…
1h4p	A	420	surface	['TRP', 'ASP', 'ALA', 'GLN', 'ARG', 'LEU', 'MET']	['TRP', 'ARG', 'LEU']	0, 0	['T', '-', 'H']	[[(('test', 3079), (-112.9421615600586, 18.308170318603516)), (('test', 3093), (-123.21183013916016, 103.87008666992188)), (('test', 3101), (-55.984619140625, -43.63336181640625)), (('test', 3106), (-58.199039459228516, -49.22391128540039)), (('test', 3115), (-68.41036987304688, -34.77176284790039)), (('test', 3126), (-63.638423919677734, -44.411651611328125)), (('test', 3134), (-64.7254638671875…
1h4x	A	22		['LEU', 'ASP', 'HIS', 'HIS', 'ALA', 'VAL', 'GLU']	['LEU', 'ALA', 'VAL']	1, 1	['E', '-', 'H']	[[(('test', 160), (-112.47979736328125, 93.3728256225586)), (('test', 168), (-79.8984603881836, 174.5068817138672)), (('test', 176), (-64.64757537841797, -26.088077545166016)), (('test', 186), (-62.87055206298828, -45.237525939941406)), (('test', 196), (-64.78334045410156, -40.573612213134766)), (('test', 201), (-54.83211135864258, -45.94557571411133)), (('test', 208), (-66.61233520507812, -35.43…
1h54	A	517		['VAL', 'ASP', 'GLN', 'ASP', 'THR', 'ALA', 'LYS']	['VAL', 'THR', 'ALA']	1, 1	['S', '-', 'H']	[[(('test', 4136), (-68.57711029052734, 158.82582092285156)), (('test', 4143), (-82.03482818603516, 172.2564239501953)), (('test', 4151), (-52.66921615600586, -41.840003967285156)), (('test', 4160), (-64.98861694335938, -47.39320373535156)), (('test', 4168), (-61.24909210205078, -53.155941009521484)), (('test', 4175), (-49.36235809326172, -46.632694244384766)), (('test', 4180), (-63.2400093078613…
1h5r	A	265		['ILE', 'ASP', 'VAL', 'GLU', 'GLN', 'VAL', 'ARG']	['ILE', 'GLN', 'VAL']	1, 1	['S', '-', 'H']	[[(('test', 2045), (-132.9971923828125, 157.57774353027344)), (('test', 2053), (-102.0853042602539, -177.08543395996094)), (('test', 2061), (-58.719573974609375, -44.97456359863281)), (('test', 2068), (-54.56739044189453, -45.9292106628418)), (('test', 2077), (-64.9108657836914, -38.17681884765625)), (('test', 2086), (-62.16477584838867, -45.671119689941406)), (('test', 2093), (-59.60467147827148…
1h5y	A	186		['TYR', 'ASP', 'VAL', 'GLU', 'LEU', 'ILE', 'ARG']	['TYR', 'LEU', 'ILE']	1, 0	['-', 'H']	[[(('test', 1359), (-64.45736694335938, 159.48170471191406)), (('test', 1371), (-84.48165130615234, 98.12025451660156)), (('test', 1379), (-71.27436065673828, -22.987329483032227)), (('test', 1386), (-73.71659851074219, -41.702911376953125)), (('test', 1395), (-57.73457717895508, -50.320823669433594)), (('test', 1403), (-57.393306732177734, -48.3400764465332)), (('test', 1411), (-55.8926277160644…
1h6u	A	50		['PRO', 'ASP', 'PRO', 'ALA', 'LEU', 'ALA', 'ASN']	['PRO', 'LEU', 'ALA']	0, 0	['-', 'S', 'H']	[[(('test', 99), (-67.44207763671875, -24.10101318359375)), (('test', 106), (-66.88906860351562, 118.32406616210938)), (('test', 114), (-64.84769439697266, -33.85395812988281)), (('test', 121), (-71.71614074707031, -43.046756744384766)), (('test', 126), (-64.45832824707031, -38.670570373535156)), (('test', 134), (-58.172767639160156, -43.5722541809082)), (('test', 139), (-65.66497802734375, -29.1…
1h6v	A	229		['PHE', 'ASP', 'GLN', 'ASP', 'MET', 'ALA', 'ASN']	['PHE', 'MET', 'ALA']	0, 0	['S', '-', 'H']	[[(('test', 1674), (-101.27342224121094, 152.6885528564453)), (('test', 1685), (-43.90846633911133, 103.28710174560547)), (('test', 1693), (-46.18925857543945, -38.590457916259766)), (('test', 1702), (-64.19113159179688, -48.86930847167969)), (('test', 1710), (-54.19207763671875, -41.80534362792969)), (('test', 1718), (-61.989322662353516, -46.072818756103516)), (('test', 1723), (-62.481136322021…
1h70	A	27		['PRO', 'ASP', 'TYR', 'ALA', 'LYS', 'ALA', 'LEU']	['PRO', 'LYS', 'ALA']	0, 0	['-', 'H']	[[(('test', 204), (-57.74679183959961, 142.92662048339844)), (('test', 211), (-97.00789642333984, 111.85206604003906)), (('test', 219), (-52.80583572387695, -49.073116302490234)), (('test', 231), (-59.03281784057617, -44.63277816772461)), (('test', 236), (-66.07566833496094, -36.7938346862793)), (('test', 245), (-65.05343627929688, -37.51608657836914)), (('test', 250), (-62.01542663574219, -44.60…
1h76	A	314		['MET', 'ASP', 'SER', 'SER', 'LEU', 'TYR', 'LEU']	['MET', 'LEU', 'TYR']	1, 1	['-', 'H']	[[(('test', 2418), (-81.31961822509766, 101.95125579833984)), (('test', 2426), (-90.91001892089844, -173.8956756591797)), (('test', 2434), (-62.30702209472656, -35.920528411865234)), (('test', 2440), (-61.09309005737305, -48.719764709472656)), (('test', 2446), (-64.91606140136719, -40.52235412597656)), (('test', 2454), (-60.66459274291992, -45.872928619384766)), (('test', 2466), (-76.048522949218…
1h78	A	83		['VAL', 'ASP', 'LEU', 'LYS', 'GLY', 'MET', 'LEU']	['VAL', 'GLY', 'MET']	1, 0	['-', 'H']	[[(('test', 438), (-77.3205795288086, 134.3494415283203)), (('test', 445), (-81.89893341064453, 65.42674255371094)), (('test', 453), (-59.58195495605469, -44.32563400268555)), (('test', 461), (-52.009361267089844, -50.273414611816406)), (('test', 470), (-66.86381530761719, -29.59435272216797)), (('test', 474), (-75.03511810302734, -42.199790954589844)), (('test', 482), (-68.5085678100586, -31.234…
1h7n	A	306		['VAL', 'ASP', 'LEU', 'LYS', 'THR', 'ILE', 'ALA']	['VAL', 'THR', 'ILE']	1, 0	['S', '-', 'H']	[[(('test', 2358), (-134.4082794189453, 164.64520263671875)), (('test', 2365), (-91.27368927001953, 123.69744110107422)), (('test', 2373), (-50.22856140136719, -52.148555755615234)), (('test', 2381), (-62.861366271972656, -46.46982192993164)), (('test', 2390), (-56.983375549316406, -51.563961029052734)), (('test', 2397), (-74.43299865722656, -24.954938888549805)), (('test', 2405), (-65.3360366821…
1h8l	A	117		['MET', 'ASN', 'PRO', 'ASP', 'GLY', 'TYR', 'GLU']	['MET', 'GLY', 'TYR']	0, 0	['S', '-', 'H']	[[(('test', 916), (-91.01818084716797, -13.254485130310059)), (('test', 924), (-134.78298950195312, 68.1134033203125)), (('test', 932), (-65.5907211303711, -27.56710433959961)), (('test', 939), (-68.77877807617188, -46.23658752441406)), (('test', 947), (-61.08238220214844, -40.12449645996094)), (('test', 951), (-55.572288513183594, -52.384613037109375)), (('test', 963), (-53.79676818847656, -29.5…
1han	A	69		['ALA', 'ASP', 'ALA', 'ALA', 'GLY', 'LEU', 'ALA']	['ALA', 'GLY', 'LEU']	0, 0	['S', 'H']	[[(('test', 514), (-69.1713638305664, -33.48717498779297)), (('test', 519), (-163.06983947753906, -172.736572265625)), (('test', 527), (-63.13227844238281, -34.48234939575195)), (('test', 532), (-65.6928939819336, -43.74934005737305)), (('test', 537), (-60.072723388671875, -39.768306732177734)), (('test', 541), (-63.94316482543945, -45.12764358520508)), (('test', 549), (-58.6496467590332, -46.042…
1han	A	153		['PRO', 'ASP', 'SER', 'ASP', 'LYS', 'ALA', 'LEU']	['PRO', 'LYS', 'ALA']	0, 0	['S', '-', 'H']	[[(('test', 1126), (-81.45323944091797, -23.107614517211914)), (('test', 1133), (-138.9324188232422, 104.2470932006836)), (('test', 1141), (-65.29778289794922, -34.48808288574219)), (('test', 1147), (-71.22644805908203, -36.64595031738281)), (('test', 1155), (-68.29733276367188, -41.87713623046875)), (('test', 1164), (-64.7884292602539, -43.38945770263672)), (('test', 1169), (-58.89213180541992, …
1hbh	B	50	surface	['TYR', 'ASN', 'ALA', 'GLU', 'ALA', 'ILE', 'ILE']	['TYR', 'ALA', 'ILE']	0, 0	['S', 'H']	[[(('test', 1562), (-82.27552795410156, -8.23031997680664)), (('test', 1574), (-144.63865661621094, 160.89263916015625)), (('test', 1582), (-51.65806579589844, -41.69712829589844)), (('test', 1587), (-76.59236145019531, -35.2928352355957)), (('test', 1596), (-60.961814880371094, -40.139183044433594)), (('test', 1601), (-67.70216369628906, -50.78020477294922)), (('test', 1609), (-50.8476448059082,…
1hbk	A	67		['LEU', 'ASN', 'ARG', 'GLU', 'ASP', 'ALA', 'GLN']	['LEU', 'ASP', 'ALA']	1, 1	['-', 'H']	[[(('test', 568), (-89.10585021972656, 131.70834350585938)), (('test', 576), (-73.2349853515625, 163.96328735351562)), (('test', 584), (-51.686073303222656, -43.64303970336914)), (('test', 595), (-66.00990295410156, -40.507110595703125)), (('test', 604), (-69.43641662597656, -32.56822204589844)), (('test', 612), (-71.14781951904297, -38.87124252319336)), (('test', 617), (-67.53162384033203, -41.5…
1hc1	A	111		['MET', 'ASN', 'GLU', 'GLY', 'GLU', 'PHE', 'VAL']	['MET', 'GLU', 'PHE']	0, 0	['S', '-', 'H']	[[(('test', 887), (-89.6007080078125, 141.3979034423828)), (('test', 895), (-55.857704162597656, 149.23846435546875)), (('test', 903), (-69.41032409667969, -25.529067993164062)), (('test', 912), (-74.631103515625, -42.34074401855469)), (('test', 916), (-55.61842346191406, -57.61684036254883)), (('test', 925), (-55.59581756591797, -58.7591667175293)), (('test', 936), (-61.57701110839844, -48.25222…
1hcu	A	12		['PRO', 'ASN', 'PRO', 'THR', 'ARG', 'ALA', 'ALA']	['PRO', 'ARG', 'ALA']	0, 0	['-', 'H']	[[(('test', 22), (-54.61752700805664, 142.40032958984375)), (('test', 29), (-115.30770111083984, 99.44850158691406)), (('test', 37), (-55.31285095214844, -44.06232833862305)), (('test', 44), (-60.746185302734375, -45.61284255981445)), (('test', 51), (-65.07980346679688, -48.83399963378906)), (('test', 62), (-59.01797866821289, -39.763023376464844)), (('test', 67), (-61.525428771972656, -40.146118…
1hey	A	64		['MET', 'ASP', 'GLY', 'LEU', 'GLU', 'LEU', 'LEU']	['MET', 'GLU', 'LEU']	0, 1	['S', '-', 'H']	[[(('test', 456), (-147.42071533203125, 122.90816497802734)), (('test', 464), (-83.29717254638672, -178.26979064941406)), (('test', 472), (-62.281497955322266, -42.75258255004883)), (('test', 476), (-63.724205017089844, -44.88605499267578)), (('test', 484), (-65.75616455078125, -41.20058822631836)), (('test', 493), (-55.057403564453125, -55.591758728027344)), (('test', 501), (-55.35251998901367, …
1hfb	A	258		['TYR', 'ASP', 'ALA', 'LYS', 'SER', 'VAL', 'ALA']	['TYR', 'SER', 'VAL']	0, 0	['-', 'S', 'H']	[[(('test', 1772), (-109.7778549194336, -3.7161521911621094)), (('test', 1784), (-78.92488098144531, 168.58258056640625)), (('test', 1792), (-59.397430419921875, -42.376670837402344)), (('test', 1797), (-65.33895874023438, -41.637760162353516)), (('test', 1806), (-65.49356842041016, -43.02703857421875)), (('test', 1812), (-63.48554992675781, -38.311187744140625)), (('test', 1819), (-62.9644813537…
1hg4	A	403		['LEU', 'ASP', 'ARG', 'ARG', 'GLU', 'LEU', 'SER']	['LEU', 'GLU', 'LEU']	1, 1	['-', 'H']	[[(('test', 1146), (-58.22235107421875, 133.05990600585938)), (('test', 1154), (-107.56320190429688, 171.8204803466797)), (('test', 1162), (-58.9803581237793, -33.11494827270508)), (('test', 1173), (-70.77989196777344, -41.18359375)), (('test', 1184), (-67.61429595947266, -33.030921936035156)), (('test', 1193), (-69.84651947021484, -39.787017822265625)), (('test', 1201), (-59.1187629699707, -41.2…
1hgx	A	16	surface	['TYR', 'ASN', 'GLN', 'ASP', 'ASP', 'ILE', 'GLN']	['TYR', 'ASP', 'ILE']	1, 1	['E', '-', 'H']	[[(('test', 69), (-144.4442901611328, 134.15000915527344)), (('test', 81), (-91.68269348144531, 173.77452087402344)), (('test', 89), (-57.66712188720703, -33.15743637084961)), (('test', 98), (-65.59522247314453, -42.05698776245117)), (('test', 106), (-64.74262237548828, -45.261295318603516)), (('test', 114), (-59.64728546142578, -52.310489654541016)), (('test', 122), (-62.45865249633789, -34.6483…
1hh1	A	123		['LEU', 'ASP', 'LEU', 'GLU', 'ASP', 'LEU', 'VAL']	['LEU', 'ASP', 'LEU']	0, 1	['B', '-', 'H']	[[(('test', 847), (-105.83246612548828, 151.863037109375)), (('test', 855), (-80.7097396850586, 179.31044006347656)), (('test', 863), (-59.33971405029297, -44.258087158203125)), (('test', 871), (-59.69191360473633, -43.205230712890625)), (('test', 880), (-60.34843063354492, -44.21662139892578)), (('test', 888), (-59.165653228759766, -51.45627212524414)), (('test', 896), (-59.09060287475586, -40.1…
1hkh	A	72		['TYR', 'ASP', 'TYR', 'ASP', 'THR', 'PHE', 'ALA']	['TYR', 'THR', 'PHE']	1, 0	['-', 'S', 'H']	[[(('test', 567), (-84.8553695678711, 70.34822845458984)), (('test', 579), (-150.92945861816406, 155.5579071044922)), (('test', 587), (-70.66737365722656, -24.950586318969727)), (('test', 599), (-60.343833923339844, -42.4157600402832)), (('test', 607), (-71.12454986572266, -44.587440490722656)), (('test', 614), (-60.50825119018555, -36.76409149169922)), (('test', 625), (-70.45706176757812, -37.27…
1hlg	A	15		['MET', 'ASN', 'ILE', 'SER', 'GLN', 'MET', 'ILE']	['MET', 'GLN', 'MET']	1, 1	['-', 'H']	[[(('test', 80), (-90.15141296386719, 146.359619140625)), (('test', 88), (-84.90596771240234, 177.60108947753906)), (('test', 96), (-53.111480712890625, -46.439857482910156)), (('test', 104), (-58.75746154785156, -54.78685760498047)), (('test', 110), (-55.93284225463867, -38.998016357421875)), (('test', 119), (-63.00138473510742, -41.98508834838867)), (('test', 127), (-66.6707763671875, -51.96499…
1hlg	A	328	surface	['ALA', 'ASP', 'PRO', 'GLN', 'ASP', 'VAL', 'GLY']	['ALA', 'ASP', 'VAL']	0, 0	['S', '-', 'H']	[[(('test', 2587), (-91.95293426513672, 61.89444351196289)), (('test', 2592), (-57.20365905761719, 144.36305236816406)), (('test', 2600), (-51.8224983215332, -35.84663391113281)), (('test', 2607), (-64.19042205810547, -47.823448181152344)), (('test', 2616), (-61.82130432128906, -50.125633239746094)), (('test', 2624), (-55.26668930053711, -37.3078727722168)), (('test', 2631), (-55.729164123535156,…
1hm6	A	61		['VAL', 'ASP', 'GLU', 'ALA', 'THR', 'ILE', 'ILE']	['VAL', 'THR', 'ILE']	1, 0	['-', 'H']	[[(('test', 445), (68.0367431640625, 134.67703247070312)), (('test', 452), (-99.92459106445312, 80.90089416503906)), (('test', 460), (-60.77981948852539, -36.92361068725586)), (('test', 469), (-56.6916618347168, -43.09705352783203)), (('test', 474), (-68.66139221191406, -41.30089569091797)), (('test', 481), (-61.666622161865234, -41.866214752197266)), (('test', 489), (-64.35710144042969, -44.2888…
1hm6	A	195		['ILE', 'ASN', 'ASP', 'ASP', 'LEU', 'ALA', 'ASP']	['ILE', 'LEU', 'ALA']	0, 0	['-', 'H']	[[(('test', 1494), (-97.77416229248047, 123.669921875)), (('test', 1502), (-89.33833312988281, 102.94377136230469)), (('test', 1510), (-53.3159065246582, -44.766212463378906)), (('test', 1518), (-63.441993713378906, -39.40253448486328)), (('test', 1526), (-68.93560028076172, -31.917381286621094)), (('test', 1534), (-62.23367691040039, -38.315670013427734)), (('test', 1539), (-69.05795288085938, -…
1hn0	A	587		['PRO', 'ASP', 'LYS', 'THR', 'LEU', 'ALA', 'SER']	['PRO', 'LEU', 'ALA']	0, 0	['-', 'H']	[[(('test', 4294), (-86.56098937988281, 149.06390380859375)), (('test', 4301), (-68.81608581542969, 111.83198547363281)), (('test', 4309), (-59.08302307128906, -41.37610626220703)), (('test', 4318), (-58.737693786621094, -55.57545852661133)), (('test', 4325), (-65.4549331665039, -33.66616439819336)), (('test', 4333), (-62.83580017089844, -46.16623306274414)), (('test', 4338), (-61.87498474121094,…
1ho8	A	376		['VAL', 'ASP', 'ASN', 'GLY', 'PHE', 'TRP', 'SER']	['VAL', 'PHE', 'TRP']	0, 0	['G', '-', 'H']	[[(('test', 2773), (-92.71048736572266, 24.796512603759766)), (('test', 2780), (-110.87875366210938, 90.93632507324219)), (('test', 2788), (-44.05080795288086, -32.77721405029297)), (('test', 2796), (-62.63852310180664, -53.21998596191406)), (('test', 2800), (-52.039615631103516, -48.83707809448242)), (('test', 2811), (-60.476707458496094, -45.398529052734375)), (('test', 2825), (-59.163993835449…
1how	A	696		['ALA', 'ASP', 'ALA', 'GLY', 'GLY', 'LEU', 'VAL']	['ALA', 'GLY', 'LEU']	1, 0	['B', '-', 'H']	[[(('test', 2431), (-73.49633026123047, 149.24476623535156)), (('test', 2436), (-87.40912628173828, 158.7764892578125)), (('test', 2444), (-60.41444396972656, -39.492061614990234)), (('test', 2449), (-51.60120391845703, -58.4532356262207)), (('test', 2453), (-59.252655029296875, -38.2684211730957)), (('test', 2457), (-66.03614807128906, -16.716320037841797)), (('test', 2465), (-64.19251251220703,…
1hpl	A	55		['ALA', 'ASP', 'PRO', 'SER', 'THR', 'ILE', 'GLN']	['ALA', 'THR', 'ILE']	0, 0	['S', '-', 'H']	[[(('test', 449), (-72.16152954101562, 75.1517562866211)), (('test', 454), (-148.64401245117188, 122.00920104980469)), (('test', 462), (-53.38835525512695, -41.52629470825195)), (('test', 469), (-67.42355346679688, -39.12055206298828)), (('test', 475), (-65.31063842773438, -42.32020950317383)), (('test', 482), (-62.119571685791016, -48.6208381652832)), (('test', 490), (-63.87223434448242, -29.679…
1hpl	A	247		['VAL', 'ASP', 'ILE', 'ASP', 'GLY', 'ILE', 'TRP']	['VAL', 'GLY', 'ILE']	0, 0	['-', 'H']	[[(('test', 1901), (-139.2377471923828, 159.09457397460938)), (('test', 1908), (-102.5709457397461, 86.69542694091797)), (('test', 1916), (-65.25125885009766, -39.24047088623047)), (('test', 1924), (-64.3210678100586, -37.183387756347656)), (('test', 1932), (-68.26277160644531, -41.515647888183594)), (('test', 1936), (-57.63871765136719, -56.93640899658203)), (('test', 1944), (-61.94277572631836,…
1hqv	A	24		['PRO', 'ASP', 'GLN', 'SER', 'PHE', 'LEU', 'TRP']	['PRO', 'PHE', 'LEU']	1, 1	['S', '-', 'H']	[[(('test', 68), (-82.12808990478516, 148.05226135253906)), (('test', 75), (-75.49394226074219, 167.56898498535156)), (('test', 83), (-56.27028274536133, -43.46644973754883)), (('test', 92), (-54.06571960449219, -53.37635040283203)), (('test', 98), (-48.56427001953125, -60.01675033569336)), (('test', 109), (-65.46995544433594, -21.003616333007812)), (('test', 117), (-76.42729187011719, -42.282348…
1hqv	A	81		['VAL', 'ASN', 'PHE', 'SER', 'GLU', 'PHE', 'THR']	['VAL', 'GLU', 'PHE']	1, 1	['B', '-', 'H']	[[(('test', 527), (-135.94024658203125, 153.04075622558594)), (('test', 534), (-97.2422103881836, -177.3583221435547)), (('test', 542), (-52.47336196899414, -60.28990936279297)), (('test', 553), (-47.21609878540039, -52.0841178894043)), (('test', 559), (-66.62722778320312, -30.388593673706055)), (('test', 568), (-62.420448303222656, -41.23004913330078)), (('test', 579), (-58.20491027832031, -25.6…
1hqv	A	111		['ILE', 'ASP', 'LYS', 'ASN', 'GLU', 'LEU', 'LYS']	['ILE', 'GLU', 'LEU']	1, 1	['B', '-', 'H']	[[(('test', 787), (-97.73457336425781, 115.72539520263672)), (('test', 795), (-88.352783203125, -175.24844360351562)), (('test', 803), (-61.15095520019531, -46.43003463745117)), (('test', 812), (-62.896697998046875, -40.3238639831543)), (('test', 820), (-68.95022583007812, -38.92971420288086)), (('test', 829), (-63.32497024536133, -36.305335998535156)), (('test', 837), (-65.89112854003906, -36.42…
1hqz	1	127		['LEU', 'ASP', 'GLU', 'ASN', 'GLU', 'LEU', 'LEU']	['LEU', 'GLU', 'LEU']	1, 0	['G', '-', 'H']	[[(('test', 974), (-120.6845932006836, 45.953399658203125)), (('test', 982), (-74.31495666503906, 123.50383758544922)), (('test', 990), (-53.841041564941406, -43.69019317626953)), (('test', 999), (-69.18588256835938, -39.807167053222656)), (('test', 1007), (-59.82509231567383, -42.828086853027344)), (('test', 1016), (-72.62110137939453, -37.85075759887695)), (('test', 1024), (-63.79786682128906, …
1hr6	B	136		['LEU', 'ASP', 'ASN', 'SER', 'ALA', 'ILE', 'GLU']	['LEU', 'ALA', 'ILE']	1, 0	['-', 'H']	[[(('test', 4445), (58.47465515136719, 48.20558547973633)), (('test', 4453), (-60.28723907470703, 135.6886444091797)), (('test', 4461), (-59.65192794799805, -33.154720306396484)), (('test', 4469), (-65.94436645507812, -48.2119255065918)), (('test', 4475), (-57.48539733886719, -48.480857849121094)), (('test', 4480), (-55.282325744628906, -29.34758758544922)), (('test', 4488), (-85.08161926269531, …
1hr6	B	217		['VAL', 'ASP', 'HIS', 'GLU', 'LYS', 'LEU', 'VAL']	['VAL', 'LYS', 'LEU']	1, 0	['-', 'H']	[[(('test', 5099), (-131.15017700195312, 130.3134765625)), (('test', 5106), (-92.29461669921875, 115.32920837402344)), (('test', 5114), (-55.778221130371094, -45.37335205078125)), (('test', 5124), (-59.480045318603516, -56.74162292480469)), (('test', 5133), (-54.75450134277344, -42.76042556762695)), (('test', 5142), (-62.46942901611328, -32.64759063720703)), (('test', 5150), (-66.50863647460938, …
1hsj	A	403	surface	['LEU', 'ASN', 'TYR', 'GLU', 'GLU', 'ILE', 'TYR']	['LEU', 'GLU', 'ILE']	1, 1	['-', 'H']	[[(('test', 3125), (-81.31293487548828, 108.8731689453125)), (('test', 3133), (-71.93836975097656, 176.3983154296875)), (('test', 3141), (-53.506813049316406, -67.55342102050781)), (('test', 3153), (-38.681461334228516, -45.1093635559082)), (('test', 3162), (-62.391502380371094, -58.0841064453125)), (('test', 3171), (-49.82948303222656, -42.58671951293945)), (('test', 3179), (-53.8492317199707, -…
1hv9	A	176		['ALA', 'ASN', 'GLY', 'ALA', 'ASP', 'MET', 'LYS']	['ALA', 'ASP', 'MET']	1, 0	['E', 'H']	[[(('test', 1286), (-153.6865692138672, -178.57810974121094)), (('test', 1291), (-87.6024398803711, 149.64761352539062)), (('test', 1299), (-54.01065444946289, -49.13419723510742)), (('test', 1303), (-61.03059005737305, -53.56523132324219)), (('test', 1308), (-52.579498291015625, -57.90361785888672)), (('test', 1316), (-46.519588470458984, -41.656429290771484)), (('test', 1324), (-65.996650695800…
1hwm	A	187	surface	['PRO', 'ASN', 'ALA', 'LEU', 'MET', 'LEU', 'SER']	['PRO', 'MET', 'LEU']	1, 1	['-', 'H']	[[(('test', 1466), (-62.95991897583008, 134.75982666015625)), (('test', 1473), (-87.74800109863281, 169.4674530029297)), (('test', 1481), (-49.832061767578125, -42.673404693603516)), (('test', 1486), (-66.44831848144531, -49.288719177246094)), (('test', 1494), (-49.880714416503906, -62.92774963378906)), (('test', 1502), (-56.35187530517578, -30.918651580810547)), (('test', 1510), (-62.68485260009…
1hy0	A	212		['ILE', 'ASP', 'ARG', 'GLU', 'MET', 'LEU', 'ARG']	['ILE', 'MET', 'LEU']	1, 0	['-', 'H']	[[(('test', 1496), (-57.87467956542969, 149.76832580566406)), (('test', 1504), (-88.00142669677734, 98.90902709960938)), (('test', 1512), (-72.77345275878906, -25.68166732788086)), (('test', 1523), (-64.59993743896484, -41.435829162597656)), (('test', 1532), (-63.43867492675781, -44.345611572265625)), (('test', 1540), (-64.27340698242188, -42.70646286010742)), (('test', 1548), (-58.25963592529297…
1hy0	A	228		['LEU', 'ASN', 'SER', 'MET', 'ASP', 'ALA', 'ILE']	['LEU', 'ASP', 'ALA']	0, 0	['S', '-', 'H']	[[(('test', 1627), (-87.79009246826172, -28.039812088012695)), (('test', 1635), (-136.0675048828125, 123.67721557617188)), (('test', 1643), (-61.07795715332031, -37.63275146484375)), (('test', 1649), (-67.12158203125, -46.84131622314453)), (('test', 1657), (-62.290122985839844, -46.27216720581055)), (('test', 1665), (-53.556636810302734, -29.707494735717773)), (('test', 1670), (-98.13907623291016…
1hy5	A	1125		['LEU', 'ASP', 'ALA', 'GLU', 'MSE', 'LEU', 'GLN']	['LEU', 'MSE', 'LEU']	1, 1	['-', 'H']	[[(('test', 190), (-52.57230758666992, 140.36648559570312)), (('test', 198), (-143.21707153320312, 174.08334350585938)), (('test', 206), (-43.969261169433594, -48.446102142333984)), (('test', 211), (-71.44080352783203, -46.57969284057617)), (('test', 220), (-53.062583923339844, -45.47966766357422)), (('test', 228), (-58.16753005981445, -47.771461486816406)), (('test', 236), (-63.90176010131836, -…
1hzd	A	244		['LEU', 'ASP', 'GLY', 'LYS', 'GLU', 'ALA', 'LYS']	['LEU', 'GLU', 'ALA']	0, 1	['E', 'H']	[[(('test', 1253), (-96.83595275878906, 156.7091522216797)), (('test', 1261), (-101.14816284179688, 172.2971954345703)), (('test', 1269), (-47.300907135009766, -46.99943923950195)), (('test', 1273), (-65.14392852783203, -40.0205192565918)), (('test', 1282), (-67.35331726074219, -45.08934783935547)), (('test', 1291), (-58.51291275024414, -40.399330139160156)), (('test', 1296), (-65.35433959960938,…
1i0a	A	212	surface	['ILE', 'ASP', 'ARG', 'GLU', 'LEU', 'LEU', 'ARG']	['ILE', 'LEU', 'LEU']	0, 0	['-', 'H']	[[(('test', 1541), (-64.07793426513672, 151.3062286376953)), (('test', 1549), (-94.6483383178711, 96.28401947021484)), (('test', 1557), (-68.79120635986328, -25.70650291442871)), (('test', 1568), (-66.879638671875, -32.34882354736328)), (('test', 1577), (-69.27233123779297, -39.72134017944336)), (('test', 1585), (-63.13106155395508, -43.80974578857422)), (('test', 1593), (-60.97636413574219, -46.…
1i0a	A	228	surface	['LEU', 'ASN', 'SER', 'ILE', 'ASP', 'ALA', 'ILE']	['LEU', 'ASP', 'ALA']	0, 0	['S', '-', 'H']	[[(('test', 1671), (-75.94226837158203, -33.15964889526367)), (('test', 1679), (-132.0167999267578, 129.5213623046875)), (('test', 1687), (-63.09576416015625, -39.601844787597656)), (('test', 1693), (-65.19535827636719, -44.715545654296875)), (('test', 1701), (-64.5092544555664, -44.905975341796875)), (('test', 1709), (-57.26109313964844, -33.55805969238281)), (('test', 1714), (-83.01374053955078…
1i1q	A	412		['LEU', 'ASP', 'ALA', 'LEU', 'HIS', 'ALA', 'TYR']	['LEU', 'HIS', 'ALA']	0, 1	['-', 'H']	[[(('test', 3160), (-109.6744613647461, 169.17276000976562)), (('test', 3168), (-131.83154296875, -178.89642333984375)), (('test', 3176), (-60.48596954345703, -27.62004280090332)), (('test', 3181), (-74.76582336425781, -29.34097671508789)), (('test', 3189), (-68.82088470458984, -39.93202590942383)), (('test', 3199), (-60.33477783203125, -45.904090881347656)), (('test', 3204), (-64.00971984863281,…
1i1r	B	131		['PHE', 'ASP', 'ARG', 'GLY', 'LEU', 'LEU', 'GLY']	['PHE', 'LEU', 'LEU']	1, 0	['-', 'H']	[[(('test', 3713), (-64.16275787353516, 110.89835357666016)), (('test', 3724), (-75.05376434326172, 88.94827270507812)), (('test', 3732), (-63.89066696166992, -32.906036376953125)), (('test', 3743), (-61.71137237548828, -42.98497772216797)), (('test', 3747), (-65.18187713623047, -53.412899017333984)), (('test', 3755), (-49.15568161010742, -48.12962341308594)), (('test', 3763), (-56.69520568847656…
1i24	A	109		['ILE', 'ASP', 'ARG', 'SER', 'ARG', 'ALA', 'VAL']	['ILE', 'ARG', 'ALA']	0, 1	['S', '-', 'H']	[[(('test', 884), (-66.16104888916016, -44.303443908691406)), (('test', 892), (-169.47378540039062, 173.2429962158203)), (('test', 900), (-54.72932052612305, -46.58982849121094)), (('test', 911), (-59.00200271606445, -35.44770812988281)), (('test', 919), (-79.62144470214844, -27.912309646606445)), (('test', 930), (-69.82955932617188, -44.281864166259766)), (('test', 935), (-67.25004577636719, -45…
1i2d	A	60		['MET', 'ASN', 'GLN', 'ALA', 'ASP', 'TYR', 'ASP']	['MET', 'ASP', 'TYR']	1, 1	['-', 'H']	[[(('test', 424), (-52.298885345458984, 132.5244598388672)), (('test', 432), (-92.71347045898438, 167.32252502441406)), (('test', 440), (-55.63713836669922, -35.14601135253906)), (('test', 449), (-62.142879486083984, -46.1120491027832)), (('test', 454), (-68.72876739501953, -51.898193359375)), (('test', 462), (-47.404869079589844, -60.212120056152344)), (('test', 474), (-55.2043342590332, -43.938…
1i3q	A	959		['VAL', 'ASN', 'ILE', 'ARG', 'ARG', 'ILE', 'ILE']	['VAL', 'ARG', 'ILE']	1, 0	['S', '-', 'H']	[[(('test', 7499), (52.473480224609375, 96.39584350585938)), (('test', 7506), (-75.46414184570312, 88.52387237548828)), (('test', 7514), (-56.54599380493164, -46.129150390625)), (('test', 7522), (-43.65691375732422, -43.0300407409668)), (('test', 7533), (-66.44718170166016, -62.74860763549805)), (('test', 7544), (-36.02940368652344, -37.53361511230469)), (('test', 7552), (-69.99702453613281, -54.…
1i3q	A	1198	surface	['LEU', 'ASP', 'ARG', 'ALA', 'ALA', 'MET', 'ASN']	['LEU', 'ALA', 'MET']	1, 0	['E', '-', 'H']	[[(('test', 9246), (-109.50467681884766, 138.88565063476562)), (('test', 9254), (-73.75080108642578, 116.28475952148438)), (('test', 9262), (-49.46670913696289, -39.94954299926758)), (('test', 9273), (-64.99827575683594, -54.02656173706055)), (('test', 9278), (-50.924896240234375, -35.69267654418945)), (('test', 9283), (-74.09809875488281, -47.751407623291016)), (('test', 9291), (-66.852012634277…
1i41	A	218		['VAL', 'ASP', 'ILE', 'GLU', 'LEU', 'VAL', 'SER']	['VAL', 'LEU', 'VAL']	1, 0	['-', 'H']	[[(('test', 1272), (-110.39183044433594, 129.46421813964844)), (('test', 1279), (-64.74496459960938, 81.99990844726562)), (('test', 1287), (-44.24315643310547, -58.175567626953125)), (('test', 1295), (-48.867496490478516, -47.56107711791992)), (('test', 1304), (-62.12175369262695, -65.18359375)), (('test', 1312), (-44.55808639526367, -55.289615631103516)), (('test', 1319), (-43.69261169433594, -5…
1i4w	A	217		['PHE', 'ASP', 'SER', 'GLN', 'CYS', 'ILE', 'GLU']	['PHE', 'CYS', 'ILE']	1, 0	['S', '-', 'H']	[[(('test', 1737), (-89.60016632080078, 165.8295440673828)), (('test', 1748), (-64.47483825683594, 124.3049087524414)), (('test', 1756), (-56.052799224853516, -42.23722839355469)), (('test', 1762), (-64.18931579589844, -42.45772933959961)), (('test', 1771), (-67.39727783203125, -39.25278854370117)), (('test', 1777), (-58.31321716308594, -33.61784744262695)), (('test', 1785), (-57.868656158447266,…
1i4w	A	255		['PHE', 'ASP', 'VAL', 'ASP', 'ASN', 'TRP', 'ASP']	['PHE', 'ASN', 'TRP']	1, 0	['S', '-', 'H']	[[(('test', 2044), (-158.3772735595703, 169.62110900878906)), (('test', 2055), (-82.08213806152344, 98.41317749023438)), (('test', 2063), (-51.77924346923828, -48.09960174560547)), (('test', 2070), (-54.661563873291016, -51.1160888671875)), (('test', 2078), (-73.76488494873047, -38.9521598815918)), (('test', 2086), (-58.1755485534668, -46.063873291015625)), (('test', 2100), (-60.391536712646484, …
1i5n	A	84		['LEU', 'ASN', 'THR', 'ASP', 'ILE', 'ILE', 'ASN']	['LEU', 'ILE', 'ILE']	0, 1	['-', 'H']	[[(('test', 627), (-103.17085266113281, 166.8007354736328)), (('test', 635), (-163.1337432861328, -178.74571228027344)), (('test', 643), (-67.00318908691406, -32.949424743652344)), (('test', 650), (-64.04026794433594, -45.473106384277344)), (('test', 658), (-63.29365539550781, -45.817848205566406)), (('test', 666), (-61.15625762939453, -37.93415069580078)), (('test', 674), (-65.85604095458984, -3…
1i5n	A	112	surface	['PRO', 'ASP', 'ALA', 'ALA', 'SER', 'PHE', 'GLU']	['PRO', 'SER', 'PHE']	0, 0	['-', 'H']	[[(('test', 860), (-63.94862365722656, 169.9689483642578)), (('test', 867), (-72.02210998535156, 118.2277603149414)), (('test', 875), (-66.37711334228516, -40.165008544921875)), (('test', 880), (-66.40419006347656, -42.983577728271484)), (('test', 885), (-64.7273941040039, -36.591278076171875)), (('test', 891), (-60.83061981201172, -49.16314697265625)), (('test', 902), (-64.31713104248047, -40.86…
1i5p	A	106		['LEU', 'ASN', 'THR', 'ASP', 'THR', 'LEU', 'ALA']	['LEU', 'THR', 'LEU']	0, 1	['-', 'H']	[[(('test', 839), (-78.77960205078125, 155.60980224609375)), (('test', 847), (-78.24333190917969, 169.4822998046875)), (('test', 855), (-58.710914611816406, -37.360992431640625)), (('test', 862), (-65.56652069091797, -48.21918869018555)), (('test', 870), (-65.55071258544922, -41.45381546020508)), (('test', 877), (-53.40395736694336, -52.61615753173828)), (('test', 885), (-57.7663459777832, -48.00…
1i60	A	174		['LEU', 'ASP', 'SER', 'PHE', 'HIS', 'PHE', 'HIS']	['LEU', 'HIS', 'PHE']	1, 0	['E', 'H']	[[(('test', 1383), (-99.23761749267578, 112.53079986572266)), (('test', 1391), (-109.28941345214844, 118.92155456542969)), (('test', 1399), (-52.05296325683594, -42.59358596801758)), (('test', 1405), (-62.703067779541016, -49.06599426269531)), (('test', 1416), (-61.646827697753906, -38.45785903930664)), (('test', 1426), (-62.205074310302734, -44.518516540527344)), (('test', 1437), (-74.5508804321…
1i74	A	12		['PRO', 'ASP', 'SER', 'ASP', 'ALA', 'ILE', 'GLY']	['PRO', 'ALA', 'ILE']	1, 1	['-', 'H']	[[(('test', 82), (-47.33869934082031, 132.6184844970703)), (('test', 89), (-107.7402572631836, -174.23428344726562)), (('test', 97), (-59.93766784667969, -43.17048645019531)), (('test', 103), (-64.98995971679688, -42.05168151855469)), (('test', 111), (-58.51164245605469, -51.36207580566406)), (('test', 116), (-67.02925109863281, -49.70353317260742)), (('test', 124), (-58.27680587768555, -49.14007…
1i74	A	176		['VAL', 'ASP', 'LEU', 'GLN', 'GLU', 'TYR', 'GLY']	['VAL', 'GLU', 'TYR']	1, 0	['-', 'H']	[[(('test', 1317), (-128.3144073486328, 159.46324157714844)), (('test', 1324), (-85.73422241210938, 124.3277587890625)), (('test', 1332), (-46.66782760620117, -65.25791931152344)), (('test', 1340), (-55.219688415527344, -45.85902786254883)), (('test', 1349), (-62.455387115478516, -52.40657424926758)), (('test', 1358), (-64.18070220947266, -48.56599044799805)), (('test', 1370), (-47.29900360107422…
1i7p	A	253		['VAL', 'ASN', 'GLU', 'GLU', 'MET', 'ILE', 'ARG']	['VAL', 'MET', 'ILE']	1, 0	['-', 'H']	[[(('test', 1796), (-55.414894104003906, 133.9324493408203)), (('test', 1803), (-138.8345184326172, -174.01634216308594)), (('test', 1811), (-61.8543586730957, -46.33369064331055)), (('test', 1820), (-60.60652160644531, -45.418209075927734)), (('test', 1829), (-62.10178756713867, -38.78894805908203)), (('test', 1837), (-64.37316131591797, -45.918365478515625)), (('test', 1845), (-66.4842300415039…
1ia6	A	173		['ILE', 'ASP', 'SER', 'ALA', 'TYR', 'ALA', 'THR']	['ILE', 'TYR', 'ALA']	0, 0	['T', '-', 'H']	[[(('test', 1378), (-99.79029846191406, -50.393306732177734)), (('test', 1386), (-145.59539794921875, 93.62225341796875)), (('test', 1394), (-64.2698745727539, -31.137815475463867)), (('test', 1400), (-67.21453094482422, -47.62841033935547)), (('test', 1405), (-64.94037628173828, -41.76436233520508)), (('test', 1417), (-58.431270599365234, -43.95400619506836)), (('test', 1422), (-67.2732391357421…
1iag	A	15		['ALA', 'ASP', 'ARG', 'ARG', 'VAL', 'PHE', 'MET']	['ALA', 'VAL', 'PHE']	0, 1	['E', '-', 'H']	[[(('test', 103), (-115.11183166503906, 130.9719696044922)), (('test', 108), (-83.83688354492188, -174.3317108154297)), (('test', 116), (-67.61675262451172, -32.53075408935547)), (('test', 127), (-63.617835998535156, -40.48371124267578)), (('test', 138), (-67.21880340576172, -38.688804626464844)), (('test', 145), (-57.030914306640625, -54.12378692626953)), (('test', 156), (-66.54524993896484, -41…
1iax	A	294	surface	['PHE', 'ASN', 'ASP', 'ASP', 'VAL', 'VAL', 'ASN']	['PHE', 'VAL', 'VAL']	0, 0	['S', '-', 'H']	[[(('test', 2142), (-86.520263671875, 1.5001131296157837)), (('test', 2153), (-102.30011749267578, 121.59291076660156)), (('test', 2161), (-65.55879974365234, -33.28865051269531)), (('test', 2169), (-70.04861450195312, -46.968868255615234)), (('test', 2177), (-56.1978759765625, -42.794193267822266)), (('test', 2184), (-56.717262268066406, -47.60032653808594)), (('test', 2191), (-62.17197418212890…
1iaz	A	129		['ALA', 'ASP', 'GLN', 'ARG', 'MET', 'TYR', 'GLU']	['ALA', 'MET', 'TYR']	0, 0	['-', 'H']	[[(('test', 956), (-70.98185729980469, 138.84681701660156)), (('test', 961), (-161.31707763671875, -178.1658172607422)), (('test', 969), (-56.6710205078125, -35.419151306152344)), (('test', 978), (-67.33659362792969, -45.31751251220703)), (('test', 989), (-63.57969665527344, -41.10948944091797)), (('test', 997), (-59.47007369995117, -48.608768463134766)), (('test', 1009), (-63.05998229980469, -38…
1ici	A	2		['MET', 'ASP', 'GLU', 'LYS', 'LEU', 'LEU', 'LYS']	['MET', 'LEU', 'LEU']	1, 0	['-', 'H']	[[(('test', 92), (-83.86354064941406, 74.73627471923828)), (('test', 100), (-95.13351440429688, -176.48309326171875)), (('test', 108), (-71.60454559326172, -30.64824104309082)), (('test', 117), (-67.32148742675781, -39.669410705566406)), (('test', 126), (-61.9109992980957, -52.007755279541016)), (('test', 134), (-59.166542053222656, -37.0294189453125)), (('test', 142), (-66.98180389404297, -38.73…
1ici	A	49		['ALA', 'ASN', 'PRO', 'GLN', 'ALA', 'PHE', 'ALA']	['ALA', 'ALA', 'PHE']	0, 0	['S', 'H']	[[(('test', 458), (-84.47789764404297, 68.24471282958984)), (('test', 463), (-152.55569458007812, 138.29502868652344)), (('test', 471), (-63.69551467895508, -38.82658004760742)), (('test', 478), (-61.283687591552734, -50.50786209106445)), (('test', 487), (-58.25954055786133, -41.873077392578125)), (('test', 492), (-64.98104858398438, -42.255393981933594)), (('test', 503), (-61.870025634765625, -4…
1ie7	C	4	surface	['ILE', 'ASN', 'ARG', 'GLN', 'GLN', 'TYR', 'ALA']	['ILE', 'GLN', 'TYR']	1, 1	['E', 'H']	[[(('test', 2067), (-112.9027328491211, 134.13673400878906)), (('test', 2075), (-72.78822326660156, 158.45565795898438)), (('test', 2083), (-68.0763931274414, -27.849197387695312)), (('test', 2094), (-64.60077667236328, -44.858131408691406)), (('test', 2103), (-68.9079360961914, -36.337677001953125)), (('test', 2112), (-61.18775939941406, -52.78058624267578)), (('test', 2124), (-65.68354034423828…
1igw	A	294		['PRO', 'ASP', 'LEU', 'GLU', 'LEU', 'ALA', 'ARG']	['PRO', 'LEU', 'ALA']	0, 0	['-', 'H']	[[(('test', 2193), (-60.09345245361328, 117.570556640625)), (('test', 2200), (-145.15687561035156, 94.15331268310547)), (('test', 2208), (-53.59046936035156, -41.12998580932617)), (('test', 2216), (-65.77796936035156, -37.328125)), (('test', 2225), (-66.75206756591797, -41.361122131347656)), (('test', 2233), (-62.13286590576172, -43.423370361328125)), (('test', 2238), (-64.1170654296875, -39.5169…
1ihm	A	1090	surface	['LEU', 'ASN', 'PRO', 'PHE', 'LEU', 'LEU', 'HIS']	['LEU', 'LEU', 'LEU']	0, 0	['G', 'S', 'H']	[[(('test', 440), (-94.1595230102539, -3.5090012550354004)), (('test', 448), (-138.9165802001953, 127.90492248535156)), (('test', 456), (-52.49223327636719, -44.890071868896484)), (('test', 463), (-64.32823944091797, -54.07868957519531)), (('test', 474), (-54.91323471069336, -43.8717155456543)), (('test', 482), (-56.015228271484375, -44.78852844238281)), (('test', 490), (-61.365562438964844, -38.…
1iir	A	294		['VAL', 'ASN', 'HIS', 'GLN', 'VAL', 'LEU', 'PHE']	['VAL', 'VAL', 'LEU']	1, 0	['-', 'H']	[[(('test', 2016), (-151.29412841796875, 152.49485778808594)), (('test', 2023), (-82.40727996826172, 97.0432357788086)), (('test', 2031), (-65.49972534179688, -31.579526901245117)), (('test', 2041), (-59.04411697387695, -40.28691482543945)), (('test', 2050), (-82.3686752319336, -47.577972412109375)), (('test', 2057), (-54.905303955078125, -42.14009475708008)), (('test', 2065), (-64.25053405761719…
1ik6	A	9		['ALA', 'ASN', 'MET', 'ALA', 'LYS', 'ALA', 'ILE']	['ALA', 'LYS', 'ALA']	0, 1	['E', '-', 'H']	[[(('test', 48), (-123.23567199707031, 149.5523681640625)), (('test', 53), (-91.25566101074219, 179.27935791015625)), (('test', 61), (-58.70754623413086, -39.64260482788086)), (('test', 69), (-62.4009895324707, -43.86764144897461)), (('test', 74), (-63.577693939208984, -39.814697265625)), (('test', 83), (-64.10698699951172, -37.53623580932617)), (('test', 88), (-70.45109558105469, -40.68290328979…
1ik6	A	63		['LEU', 'ASN', 'GLU', 'GLY', 'GLY', 'ILE', 'LEU']	['LEU', 'GLY', 'ILE']	1, 0	['S', '-', 'H']	[[(('test', 401), (-121.57176971435547, 173.52342224121094)), (('test', 409), (-83.82762145996094, 171.5541229248047)), (('test', 417), (-50.43450927734375, -44.23044204711914)), (('test', 426), (-64.10206604003906, -43.268310546875)), (('test', 430), (-57.896671295166016, -46.57114028930664)), (('test', 434), (-59.30040740966797, -46.94257736206055)), (('test', 442), (-57.76521301269531, -47.286…
1iko	P	85		['VAL', 'ASP', 'LYS', 'ASP', 'GLN', 'ALA', 'ASP']	['VAL', 'GLN', 'ALA']	1, 1	['E', '-', 'H']	[[(('test', 478), (-139.6159210205078, 175.58221435546875)), (('test', 485), (-88.05603790283203, 164.6042022705078)), (('test', 493), (-47.353355407714844, -50.69213104248047)), (('test', 502), (-54.98363494873047, -47.595584869384766)), (('test', 510), (-63.43927001953125, -36.579551696777344)), (('test', 519), (-65.97795104980469, -47.512229919433594)), (('test', 524), (-58.41707229614258, -40…
1ikt	A	88		['LEU', 'ASP', 'PRO', 'GLN', 'LYS', 'ALA', 'PHE']	['LEU', 'LYS', 'ALA']	1, 0	['S', '-', 'H']	[[(('test', 625), (-140.57510375976562, 123.82695770263672)), (('test', 633), (-76.34298706054688, 125.3971939086914)), (('test', 641), (-63.53425598144531, -30.205028533935547)), (('test', 648), (-73.19139862060547, -39.07794952392578)), (('test', 657), (-66.59842681884766, -36.65937423706055)), (('test', 666), (-64.39933013916016, -36.064090728759766)), (('test', 671), (-67.97908020019531, -47.…
1ile	A	795		['ALA', 'ASP', 'GLU', 'ALA', 'LEU', 'VAL', 'ALA']	['ALA', 'LEU', 'VAL']	0, 0	['-', 'H']	[[(('test', 6497), (-81.01399230957031, 114.50342559814453)), (('test', 6502), (-131.00547790527344, 70.26669311523438)), (('test', 6510), (-46.494022369384766, -54.22422790527344)), (('test', 6519), (-47.81388854980469, -51.38951110839844)), (('test', 6524), (-56.766197204589844, -54.71001434326172)), (('test', 6532), (-56.72926712036133, -35.54729080200195)), (('test', 6539), (-62.1598434448242…
1ilv	A	135		['PRO', 'ASP', 'PHE', 'GLU', 'GLY', 'ALA', 'ALA']	['PRO', 'GLY', 'ALA']	0, 0	['-', 'H']	[[(('test', 1002), (-65.69036865234375, 158.96121215820312)), (('test', 1009), (-129.16868591308594, 74.30406188964844)), (('test', 1017), (-58.33312225341797, -46.377723693847656)), (('test', 1028), (-65.50698852539062, -41.259300231933594)), (('test', 1037), (-63.506736755371094, -39.13103485107422)), (('test', 1041), (-68.95228576660156, -41.474143981933594)), (('test', 1046), (-66.85754394531…
1im8	A	20	surface	['PHE', 'ASP', 'GLU', 'ASN', 'VAL', 'ALA', 'GLU']	['PHE', 'VAL', 'ALA']	0, 1	['-', 'H']	[[(('test', 21), (-91.31869506835938, 77.5804214477539)), (('test', 32), (-95.0967788696289, -175.95445251464844)), (('test', 40), (-45.96294021606445, -43.79113006591797)), (('test', 49), (-66.73400115966797, -48.37913131713867)), (('test', 57), (-64.01077270507812, -42.06752395629883)), (('test', 64), (-58.401039123535156, -30.800458908081055)), (('test', 69), (-78.18428802490234, -46.603179931…
1in4	A	239		['ILE', 'ASN', 'THR', 'ASP', 'ILE', 'VAL', 'LEU']	['ILE', 'ILE', 'VAL']	1, 1	['B', '-', 'H']	[[(('test', 1644), (-68.35359954833984, 121.93547058105469)), (('test', 1652), (-119.94351959228516, 179.55943298339844)), (('test', 1660), (-61.36824417114258, -36.0085334777832)), (('test', 1667), (-62.625431060791016, -46.41401290893555)), (('test', 1675), (-64.00178527832031, -39.03970718383789)), (('test', 1683), (-63.51712417602539, -47.77790832519531)), (('test', 1690), (-59.88381195068359…
1inn	A	95		['PRO', 'ASP', 'GLU', 'GLN', 'GLY', 'VAL', 'MSE']	['PRO', 'GLY', 'VAL']	0, 0	['-', 'H']	[[(('test', 681), (-55.98158264160156, 135.52781677246094)), (('test', 688), (-159.0142822265625, 76.09197998046875)), (('test', 696), (-60.44388198852539, -39.04936981201172)), (('test', 705), (-62.633941650390625, -47.490989685058594)), (('test', 714), (-65.26464080810547, -37.30249786376953)), (('test', 718), (-67.01103210449219, -38.24150085449219)), (('test', 725), (-59.974300384521484, -45.…
1iok	A	112	surface	['MET', 'ASN', 'PRO', 'MET', 'ASP', 'LEU', 'LYS']	['MET', 'ASP', 'LEU']	1, 0	['-', 'H']	[[(('test', 803), (-51.0107536315918, 142.87559509277344)), (('test', 811), (-72.65239715576172, 124.49455261230469)), (('test', 819), (-59.522701263427734, -46.27490234375)), (('test', 826), (-54.61396026611328, -42.41065216064453)), (('test', 834), (-65.1322021484375, -51.22153091430664)), (('test', 842), (-52.2608528137207, -44.32161331176758)), (('test', 850), (-58.818782806396484, -30.855243…
1iom	A	187		['PHE', 'ASN', 'ALA', 'SER', 'THR', 'PHE', 'THR']	['PHE', 'THR', 'PHE']	0, 1	['S', '-', 'H']	[[(('test', 1474), (-91.09635925292969, 60.25249481201172)), (('test', 1485), (-75.04279327392578, 177.1702117919922)), (('test', 1493), (-53.129703521728516, -46.72802734375)), (('test', 1498), (-70.59774017333984, -36.39303970336914)), (('test', 1504), (-68.38468933105469, -40.22430419921875)), (('test', 1511), (-66.31683349609375, -41.29363250732422)), (('test', 1522), (-63.15397644042969, -38…
1ioo	A	100		['TYR', 'ASN', 'GLN', 'ASN', 'THR', 'TYR', 'PHE']	['TYR', 'THR', 'TYR']	1, 1	['-', 'H']	[[(('test', 837), (-134.35891723632812, 152.7965545654297)), (('test', 849), (-111.61479187011719, -179.5598602294922)), (('test', 857), (-55.30181884765625, -45.78956604003906)), (('test', 866), (-65.15184783935547, -44.40505599975586)), (('test', 874), (-78.10855102539062, -23.225448608398438)), (('test', 881), (-67.91649627685547, -50.98823928833008)), (('test', 893), (-68.88458251953125, -34.…
1iq0	A	429		['PRO', 'ASP', 'LYS', 'GLU', 'GLU', 'ALA', 'ALA']	['PRO', 'GLU', 'ALA']	0, 0	['S', '-', 'H']	[[(('test', 3360), (-51.273155212402344, -76.08936309814453)), (('test', 3367), (-100.11212921142578, 98.47032165527344)), (('test', 3375), (-72.58375549316406, -34.67422103881836)), (('test', 3384), (-64.70928955078125, -46.900569915771484)), (('test', 3393), (-61.556793212890625, -38.34855651855469)), (('test', 3402), (-64.08560180664062, -42.976768493652344)), (('test', 3407), (-65.56736755371…
1iqc	A	168		['LEU', 'ASN', 'GLN', 'ASP', 'GLU', 'LEU', 'GLU']	['LEU', 'GLU', 'LEU']	1, 1	['S', '-', 'H']	[[(('test', 1281), (-115.1443099975586, 143.54246520996094)), (('test', 1289), (-91.42198181152344, -176.40658569335938)), (('test', 1297), (-56.89149475097656, -50.759273529052734)), (('test', 1306), (-63.691226959228516, -40.31201934814453)), (('test', 1314), (-64.83928680419922, -40.82908630371094)), (('test', 1323), (-67.57164764404297, -43.700801849365234)), (('test', 1331), (-64.82228851318…
1iqc	A	268		['PHE', 'ASN', 'LYS', 'ASP', 'GLU', 'VAL', 'SER']	['PHE', 'GLU', 'VAL']	1, 1	['-', 'H']	[[(('test', 2053), (-79.29920959472656, 138.10475158691406)), (('test', 2064), (-82.07579803466797, 167.1396484375)), (('test', 2072), (-52.106651306152344, -37.21174621582031)), (('test', 2081), (-68.10041809082031, -43.32695388793945)), (('test', 2089), (-64.48273468017578, -42.943397521972656)), (('test', 2098), (-58.94231414794922, -47.10970687866211)), (('test', 2105), (-61.04433822631836, -…
1iqr	A	402		['VAL', 'ASP', 'LEU', 'GLU', 'GLU', 'ALA', 'ARG']	['VAL', 'GLU', 'ALA']	1, 0	['S', '-', 'H']	[[(('test', 3225), (-155.89430236816406, 164.31430053710938)), (('test', 3232), (-89.48983001708984, 99.86302947998047)), (('test', 3240), (-39.42795181274414, -56.401119232177734)), (('test', 3248), (-54.79838943481445, -53.60817337036133)), (('test', 3257), (-65.10990905761719, -39.20451736450195)), (('test', 3266), (-57.22516632080078, -42.05950164794922)), (('test', 3271), (-62.74885177612305…
1iri	A	25		['LEU', 'ASN', 'LEU', 'ARG', 'ARG', 'LEU', 'PHE']	['LEU', 'ARG', 'LEU']	0, 0	['-', 'H']	[[(('test', 207), (-107.85163879394531, 70.82038116455078)), (('test', 215), (-117.0050048828125, 121.95879364013672)), (('test', 223), (-64.27369689941406, -44.88944625854492)), (('test', 231), (-57.32895278930664, -42.64652633666992)), (('test', 242), (-69.36764526367188, -43.299644470214844)), (('test', 253), (-59.46073913574219, -37.64547348022461)), (('test', 261), (-79.61649322509766, -25.2…
1ith	A	122		['ALA', 'ASP', 'PRO', 'THR', 'THR', 'VAL', 'ALA']	['ALA', 'THR', 'VAL']	1, 1	['-', 'H']	[[(('test', 924), (-100.06226348876953, 131.14939880371094)), (('test', 929), (-74.3136978149414, 170.21063232421875)), (('test', 937), (-68.47623443603516, -20.920852661132812)), (('test', 944), (-71.67662048339844, -51.41389083862305)), (('test', 951), (-62.94200897216797, -41.7359733581543)), (('test', 958), (-58.05829620361328, -39.91422653198242)), (('test', 965), (-65.26802825927734, -46.58…
1iue	A	65		['LEU', 'ASP', 'GLU', 'GLU', 'GLN', 'ILE', 'LYS']	['LEU', 'GLN', 'ILE']	1, 1	['S', '-', 'H']	[[(('test', 494), (-66.44666290283203, 139.0677947998047)), (('test', 502), (-92.47766876220703, 171.76673889160156)), (('test', 510), (-55.60016632080078, -37.33202362060547)), (('test', 519), (-62.63180923461914, -42.73856735229492)), (('test', 528), (-70.6899185180664, -37.323516845703125)), (('test', 537), (-65.58944702148438, -42.73564529418945)), (('test', 545), (-60.6413688659668, -31.0067…
1iug	A	330		['TYR', 'ASP', 'ARG', 'TYR', 'GLU', 'ALA', 'LEU']	['TYR', 'GLU', 'ALA']	0, 1	['-', 'H']	[[(('test', 2498), (-123.83739471435547, 143.89572143554688)), (('test', 2510), (-97.2486572265625, -174.97698974609375)), (('test', 2518), (-50.95758056640625, -48.0823974609375)), (('test', 2529), (-79.86288452148438, -25.700904846191406)), (('test', 2541), (-73.13124084472656, -33.37224578857422)), (('test', 2550), (-65.89591979980469, -44.05128479003906)), (('test', 2555), (-60.30602645874023…
1iv8	A	15		['PHE', 'ASN', 'PHE', 'GLY', 'ASP', 'VAL', 'ILE']	['PHE', 'ASP', 'VAL']	1, 1	['B', '-', 'H']	[[(('test', 109), (-154.89105224609375, 80.45152282714844)), (('test', 120), (-94.9347915649414, -173.2625732421875)), (('test', 128), (-54.58542251586914, -39.23065185546875)), (('test', 139), (-66.00308990478516, -34.80449295043945)), (('test', 143), (-70.24846649169922, -37.16482162475586)), (('test', 151), (-62.20134353637695, -48.28135299682617)), (('test', 158), (-55.51692581176758, -38.532…
1iv8	A	235		['TYR', 'ASP', 'PRO', 'GLU', 'LYS', 'TYR', 'ILE']	['TYR', 'LYS', 'TYR']	0, 0	['S', '-', 'H']	[[(('test', 1932), (-64.63862609863281, -40.53486633300781)), (('test', 1944), (-140.75962829589844, 81.58615112304688)), (('test', 1952), (-51.887428283691406, -45.448814392089844)), (('test', 1959), (-62.75274658203125, -45.051300048828125)), (('test', 1968), (-61.41769027709961, -40.89726638793945)), (('test', 1977), (-58.475318908691406, -49.84457015991211)), (('test', 1989), (-58.70565414428…
1iv8	A	604		['VAL', 'ASP', 'PHE', 'LYS', 'LYS', 'LEU', 'HIS']	['VAL', 'LYS', 'LEU']	1, 0	['-', 'H']	[[(('test', 5041), (-107.55732727050781, 137.9727020263672)), (('test', 5048), (-87.21003723144531, 96.76607513427734)), (('test', 5056), (-71.02676391601562, -28.90506362915039)), (('test', 5067), (-64.64470672607422, -41.617759704589844)), (('test', 5076), (-63.92449188232422, -36.12290954589844)), (('test', 5085), (-68.95724487304688, -32.5918083190918)), (('test', 5093), (-61.89283752441406, …
1iwe	A	343		['LEU', 'ASP', 'LEU', 'MET', 'ILE', 'LEU', 'ARG']	['LEU', 'ILE', 'LEU']	1, 0	['E', 'H']	[[(('test', 2417), (-60.23918151855469, 145.95947265625)), (('test', 2425), (-129.75770568847656, 108.12196350097656)), (('test', 2433), (-71.43070983886719, -29.991552352905273)), (('test', 2441), (-52.80433654785156, -49.46175765991211)), (('test', 2449), (-71.22659301757812, -30.277925491333008)), (('test', 2457), (-70.66542053222656, -38.07992935180664)), (('test', 2465), (-72.35826110839844,…
1iwp	A	122	surface	['MET', 'ASN', 'VAL', 'VAL', 'GLU', 'MET', 'MET']	['MET', 'GLU', 'MET']	1, 1	['-', 'H']	[[(('test', 947), (-118.84233093261719, 142.42506408691406)), (('test', 955), (-93.03569793701172, 170.43911743164062)), (('test', 963), (-59.84380340576172, -33.76960754394531)), (('test', 970), (-63.9041633605957, -41.40460205078125)), (('test', 977), (-64.28092193603516, -42.24131393432617)), (('test', 986), (-64.88241577148438, -39.950252532958984)), (('test', 994), (-66.51954650878906, -41.2…
1ixk	A	152		['VAL', 'ASP', 'GLU', 'ASN', 'ARG', 'LEU', 'ARG']	['VAL', 'ARG', 'LEU']	0, 0	['S', '-', 'H']	[[(('test', 1182), (-78.38566589355469, -12.375321388244629)), (('test', 1189), (-98.80135345458984, 104.1789321899414)), (('test', 1197), (-59.230804443359375, -39.99698257446289)), (('test', 1206), (-61.63603591918945, -43.45359802246094)), (('test', 1214), (-67.65740966796875, -39.80925369262695)), (('test', 1225), (-61.88966751098633, -39.80493927001953)), (('test', 1233), (-63.8703498840332,…
1ixr	A	64		['PRO', 'ASP', 'GLU', 'GLU', 'ASN', 'LEU', 'ALA']	['PRO', 'ASN', 'LEU']	0, 1	['S', 'H']	[[(('test', 480), (-76.361083984375, -9.061326026916504)), (('test', 487), (-165.53343200683594, 162.0189666748047)), (('test', 495), (-53.35432052612305, -29.489238739013672)), (('test', 504), (-55.37242126464844, -74.31977081298828)), (('test', 513), (-58.05290603637695, -45.55794906616211)), (('test', 521), (-46.552154541015625, -55.85356521606445)), (('test', 529), (-51.965091705322266, -45.8…
1iyb	A	106		['PHE', 'ASP', 'GLN', 'HIS', 'GLY', 'TYR', 'PHE']	['PHE', 'GLY', 'TYR']	1, 0	['-', 'H']	[[(('test', 864), (-134.109619140625, 139.81948852539062)), (('test', 875), (-88.50489807128906, -171.50762939453125)), (('test', 883), (-59.337650299072266, -47.96190643310547)), (('test', 892), (-60.72083282470703, -44.12727355957031)), (('test', 902), (-65.06491088867188, -35.65530014038086)), (('test', 906), (-65.18058776855469, -55.10169219970703)), (('test', 918), (-65.12708282470703, -36.6…
1iyb	A	122		['ILE', 'ASN', 'LEU', 'LEU', 'GLU', 'ILE', 'LEU']	['ILE', 'GLU', 'ILE']	1, 0	['-', 'H']	[[(('test', 1002), (-119.81781768798828, 81.78838348388672)), (('test', 1010), (-85.97411346435547, 94.5132827758789)), (('test', 1018), (-63.367454528808594, -40.22263717651367)), (('test', 1026), (-60.863590240478516, -46.71062469482422)), (('test', 1034), (-66.41336822509766, -36.86061096191406)), (('test', 1043), (-64.5633773803711, -47.62158203125)), (('test', 1051), (-66.80302429199219, -45…
1iyj	B	2578	surface	['LEU', 'ASN', 'PRO', 'GLU', 'ARG', 'VAL', 'LEU']	['LEU', 'ARG', 'VAL']	1, 0	['S', 'H']	[[(('test', 1736), (-77.76212310791016, 119.98271179199219)), (('test', 1744), (175.7653350830078, 170.76026916503906)), (('test', 1752), (-68.57767486572266, -44.139564514160156)), (('test', 1759), (-48.40525817871094, -38.16229248046875)), (('test', 1768), (-83.33403015136719, -53.630435943603516)), (('test', 1779), (-52.33620071411133, -15.93696403503418)), (('test', 1786), (-106.3807373046875…
1iyn	A	152		['LEU', 'ASN', 'ASP', 'LYS', 'GLU', 'ILE', 'VAL']	['LEU', 'GLU', 'ILE']	0, 1	['-', 'H']	[[(('test', 1160), (-97.68510437011719, 150.34779357910156)), (('test', 1168), (-102.31147766113281, -176.7368621826172)), (('test', 1176), (-58.49275588989258, -41.59111404418945)), (('test', 1184), (-59.34360122680664, -49.103240966796875)), (('test', 1193), (-64.60072326660156, -35.38013458251953)), (('test', 1202), (-61.73032760620117, -46.52360534667969)), (('test', 1210), (-69.4678344726562…
1izm	A	20		['PHE', 'ASN', 'ALA', 'THR', 'GLU', 'LEU', 'HIS']	['PHE', 'GLU', 'LEU']	1, 1	['-', 'H']	[[(('test', 126), (-112.13081359863281, 148.49221801757812)), (('test', 137), (-93.35087585449219, -175.1354217529297)), (('test', 145), (-66.31581115722656, -35.64408493041992)), (('test', 150), (-65.2635498046875, -48.5195198059082)), (('test', 157), (-60.22808837890625, -42.240478515625)), (('test', 166), (-58.54444122314453, -53.242523193359375)), (('test', 174), (-50.53668212890625, -47.1048…
1izn	A	270	surface	['ILE', 'ASP', 'TRP', 'ASN', 'LYS', 'ILE', 'LEU']	['ILE', 'LYS', 'ILE']	1, 0	['-', 'H']	[[(('test', 2129), (-63.81491470336914, 139.2894287109375)), (('test', 2137), (-97.45258331298828, 90.9057846069336)), (('test', 2145), (-61.94404983520508, -28.957775115966797)), (('test', 2159), (-66.78071594238281, -34.13300323486328)), (('test', 2167), (-72.58839416503906, -35.0576057434082)), (('test', 2176), (-70.40252685546875, -34.56588363647461)), (('test', 2184), (-77.4426498413086, -0.…
1j0h	A	334	surface	['ILE', 'ASP', 'HIS', 'GLU', 'PHE', 'TRP', 'ARG']	['ILE', 'PHE', 'TRP']	1, 1	['S', '-', 'H']	[[(('test', 2798), (-104.4161376953125, 137.45346069335938)), (('test', 2806), (-57.8690185546875, 154.30078125)), (('test', 2814), (-66.20429992675781, -36.83530807495117)), (('test', 2824), (-57.46221160888672, -45.86554718017578)), (('test', 2833), (-62.22489547729492, -44.74186706542969)), (('test', 2844), (-61.81146240234375, -30.56332778930664)), (('test', 2858), (-68.5966796875, -42.283760…
1j0m	A	50		['ALA', 'ASP', 'SER', 'ASP', 'ILE', 'ALA', 'ALA']	['ALA', 'ILE', 'ALA']	0, 0	['T', 'S', 'H']	[[(('test', 177), (-61.39683151245117, -22.395307540893555)), (('test', 182), (-63.16011047363281, 125.88008880615234)), (('test', 190), (-51.33852767944336, -46.85708999633789)), (('test', 196), (-78.82523345947266, -32.10988998413086)), (('test', 204), (-68.697021484375, -38.4921989440918)), (('test', 212), (-60.85542678833008, -54.90752029418945)), (('test', 217), (-50.79433822631836, -47.0298…
1j1z	A	291	surface	['LEU', 'ASP', 'ARG', 'GLU', 'VAL', 'LEU', 'HIS']	['LEU', 'VAL', 'LEU']	1, 0	['S', '-', 'H']	[[(('test', 2220), (-97.90572357177734, 144.69366455078125)), (('test', 2228), (-75.60948181152344, 148.82760620117188)), (('test', 2236), (-51.99721145629883, -55.11578369140625)), (('test', 2247), (-64.95550537109375, -36.29261779785156)), (('test', 2256), (-62.065486907958984, -48.39202117919922)), (('test', 2263), (-57.16557312011719, -50.94295120239258)), (('test', 2271), (-59.05445098876953…
1j2v	A	10		['PRO', 'ASP', 'TRP', 'GLU', 'SER', 'ALA', 'GLU']	['PRO', 'SER', 'ALA']	0, 0	['S', 'H']	[[(('test', 70), (-62.55707550048828, -46.777191162109375)), (('test', 77), (-150.72689819335938, 172.82728576660156)), (('test', 85), (-61.24508285522461, -35.86503982543945)), (('test', 99), (-45.37888717651367, -69.12327575683594)), (('test', 108), (-60.70059585571289, -36.01701736450195)), (('test', 114), (-57.26958465576172, -51.52480697631836)), (('test', 119), (-66.3123550415039, -41.72734…
1j3p	A	37		['ILE', 'ASP', 'GLU', 'GLU', 'ALA', 'TRP', 'LYS']	['ILE', 'ALA', 'TRP']	0, 0	['S', '-', 'H']	[[(('test', 291), (-71.49676513671875, -34.76009750366211)), (('test', 299), (-87.93254089355469, 83.00708770751953)), (('test', 307), (-55.90078353881836, -37.05989456176758)), (('test', 316), (-68.23701477050781, -42.570716857910156)), (('test', 325), (-66.33016967773438, -32.52836608886719)), (('test', 330), (-64.7688980102539, -54.862422943115234)), (('test', 344), (-58.969058990478516, -38.5…
1j49	A	85		['ILE', 'ASP', 'MET', 'ALA', 'LYS', 'ALA', 'LYS']	['ILE', 'LYS', 'ALA']	0, 0	['B', '-', 'H']	[[(('test', 656), (-100.30025482177734, 112.98368072509766)), (('test', 664), (-54.184879302978516, 92.34496307373047)), (('test', 672), (-68.2076644897461, -33.08311080932617)), (('test', 680), (-69.77659606933594, -38.14079666137695)), (('test', 685), (-60.61623001098633, -52.819908142089844)), (('test', 694), (-48.30786895751953, -64.02620697021484)), (('test', 699), (-49.491336822509766, -36.…
1j49	A	218		['ILE', 'ASN', 'ASP', 'GLU', 'SER', 'ILE', 'ALA']	['ILE', 'SER', 'ILE']	1, 0	['B', 'S', 'H']	[[(('test', 1702), (-97.0044174194336, 108.71247100830078)), (('test', 1710), (-147.2046356201172, -174.0360565185547)), (('test', 1718), (-55.82722091674805, -37.67972946166992)), (('test', 1726), (-73.21044921875, -38.942752838134766)), (('test', 1735), (-73.73040008544922, -35.474525451660156)), (('test', 1741), (-64.40650177001953, -37.05504608154297)), (('test', 1749), (-65.6066665649414, -2…
1j49	A	280	surface	['PRO', 'ASP', 'ALA', 'ARG', 'LEU', 'ALA', 'ASP']	['PRO', 'LEU', 'ALA']	0, 0	['S', '-', 'H']	[[(('test', 2185), (-71.9661865234375, -21.30472755432129)), (('test', 2192), (-132.640625, 98.3648452758789)), (('test', 2200), (-59.556156158447266, -38.13185119628906)), (('test', 2205), (-64.3179931640625, -40.633609771728516)), (('test', 2216), (-70.26225280761719, -40.20366668701172)), (('test', 2224), (-57.61551284790039, -37.64541244506836)), (('test', 2229), (-68.01229095458984, -45.6454…
1j4x	A	163	surface	['PRO', 'ASN', 'ASP', 'GLY', 'PHE', 'LEU', 'ALA']	['PRO', 'PHE', 'LEU']	1, 1	['-', 'H']	[[(('test', 1199), (-74.18218231201172, 148.32162475585938)), (('test', 1206), (-66.60063934326172, 155.644775390625)), (('test', 1214), (-56.43143081665039, -24.30692481994629)), (('test', 1222), (-68.1385269165039, -51.062835693359375)), (('test', 1226), (-58.36586380004883, -40.19682312011719)), (('test', 1237), (-58.083770751953125, -55.10655975341797)), (('test', 1245), (-56.05665588378906, …
1j55	A	70		['VAL', 'ASP', 'PHE', 'SER', 'GLU', 'PHE', 'ILE']	['VAL', 'GLU', 'PHE']	1, 1	['E', 'H']	[[(('test', 471), (-108.73102569580078, 115.17155456542969)), (('test', 478), (-92.41407012939453, 179.29640197753906)), (('test', 486), (-61.81315612792969, -42.17722702026367)), (('test', 497), (-57.628135681152344, -46.141571044921875)), (('test', 503), (-63.20456314086914, -41.38725280761719)), (('test', 512), (-65.07958984375, -47.92401123046875)), (('test', 523), (-66.57592010498047, -28.18…
1j5w	A	205	surface	['ALA', 'ASN', 'VAL', 'GLY', 'LEU', 'LEU', 'PHE']	['ALA', 'LEU', 'LEU']	1, 0	['S', '-', 'H']	[[(('test', 1619), (-47.27045440673828, 140.35943603515625)), (('test', 1624), (-73.9142074584961, 94.3364486694336)), (('test', 1632), (-55.60158157348633, -45.35163879394531)), (('test', 1639), (-56.26085662841797, -47.86971664428711)), (('test', 1643), (-58.93501663208008, -50.06795883178711)), (('test', 1651), (-52.39208984375, -44.299278259277344)), (('test', 1659), (-63.0017204284668, -46.2…
1j6p	A	388		['ILE', 'ASP', 'SER', 'GLU', 'GLU', 'VAL', 'LYS']	['ILE', 'GLU', 'VAL']	1, 0	['S', '-', 'H']	[[(('test', 3076), (-134.1383514404297, 170.08480834960938)), (('test', 3084), (-95.76409912109375, 94.4161605834961)), (('test', 3092), (-59.84995651245117, -36.79494094848633)), (('test', 3098), (-69.75740814208984, -36.75576400756836)), (('test', 3107), (-67.48628234863281, -47.17501449584961)), (('test', 3116), (-54.6812629699707, -44.850364685058594)), (('test', 3123), (-60.41432189941406, -…
1j6w	A	96		['PRO', 'ASN', 'GLU', 'GLN', 'LYS', 'VAL', 'SER']	['PRO', 'LYS', 'VAL']	1, 1	['-', 'H']	[[(('test', 720), (-70.8594970703125, 155.914306640625)), (('test', 727), (-95.03480529785156, 177.84024047851562)), (('test', 735), (-58.79033279418945, -37.83976745605469)), (('test', 744), (-61.803001403808594, -47.97062683105469)), (('test', 753), (-61.01227569580078, -40.93771743774414)), (('test', 762), (-67.97138977050781, -41.42072296142578)), (('test', 769), (-65.0802993774414, -35.15904…
1j70	A	61		['LEU', 'ASN', 'GLU', 'ASN', 'ASP', 'TYR', 'SER']	['LEU', 'ASP', 'TYR']	1, 1	['-', 'H']	[[(('test', 463), (-54.3662223815918, 138.4700164794922)), (('test', 471), (-89.12300109863281, 162.19639587402344)), (('test', 479), (-45.830848693847656, -35.683109283447266)), (('test', 488), (-62.819026947021484, -48.05086898803711)), (('test', 496), (-72.9022445678711, -44.062015533447266)), (('test', 504), (-51.87990951538086, -44.65999984741211)), (('test', 516), (-69.94107818603516, -41.4…
1jaf	A	37		['PHE', 'ASP', 'ALA', 'LYS', 'VAL', 'ALA', 'ALA']	['PHE', 'VAL', 'ALA']	1, 0	['-', 'H']	[[(('test', 263), (-85.49410247802734, 140.17678833007812)), (('test', 274), (-144.4862518310547, 115.30012512207031)), (('test', 282), (-60.516929626464844, -40.13249588012695)), (('test', 287), (-63.541927337646484, -50.6519775390625)), (('test', 292), (-64.52754211425781, -40.68783950805664)), (('test', 299), (-59.47142028808594, -46.067771911621094)), (('test', 304), (-57.82516860961914, -47.…
1jal	A	184		['LEU', 'ASP', 'LYS', 'GLU', 'GLU', 'LEU', 'GLN']	['LEU', 'GLU', 'LEU']	1, 1	['-', 'H']	[[(('test', 1230), (-95.51296997070312, 144.11837768554688)), (('test', 1238), (-87.11392974853516, 177.22406005859375)), (('test', 1246), (-63.307403564453125, -36.654300689697266)), (('test', 1255), (-66.58605194091797, -44.34314727783203)), (('test', 1264), (-56.044071197509766, -55.264564514160156)), (('test', 1273), (-48.40422439575195, -53.302249908447266)), (('test', 1281), (-55.1336555480…
1jc4	A	19	surface	['PRO', 'ASP', 'ALA', 'ASP', 'GLU', 'ALA', 'SER']	['PRO', 'GLU', 'ALA']	0, 0	['S', '-', 'H']	[[(('test', 121), (-76.56764221191406, -26.48704719543457)), (('test', 128), (-136.44329833984375, 101.8554458618164)), (('test', 136), (-63.152870178222656, -40.05360794067383)), (('test', 141), (-69.32233428955078, -30.079015731811523)), (('test', 149), (-71.34913635253906, -43.169803619384766)), (('test', 158), (-58.13426208496094, -42.49726486206055)), (('test', 163), (-63.79442596435547, -51…
1jcq	A	130	surface	['ALA', 'ASN', 'TYR', 'THR', 'VAL', 'TRP', 'HIS']	['ALA', 'VAL', 'TRP']	0, 0	['T', '-', 'H']	[[(('test', 620), (-97.53644561767578, 4.961555480957031)), (('test', 625), (-80.94342803955078, 96.48039245605469)), (('test', 633), (-62.216819763183594, -30.09722900390625)), (('test', 645), (-64.76785278320312, -42.585533142089844)), (('test', 652), (-63.50764465332031, -47.75680160522461)), (('test', 659), (-58.273895263671875, -40.99058532714844)), (('test', 673), (-64.09209442138672, -49.7…
1jeb	B	19		['VAL', 'ASN', 'ALA', 'ASP', 'GLU', 'VAL', 'GLY']	['VAL', 'GLU', 'VAL']	1, 0	['S', '-', 'H']	[[(('test', 1326), (-105.21500396728516, 156.53091430664062)), (('test', 1333), (-89.69762420654297, 96.07693481445312)), (('test', 1341), (-44.19575119018555, -58.6518669128418)), (('test', 1346), (-50.17448043823242, -38.42591857910156)), (('test', 1354), (-69.10086059570312, -40.61131286621094)), (('test', 1363), (-54.813899993896484, -56.12362289428711)), (('test', 1370), (-54.56053161621094,…
1jeh	A	223		['MET', 'ASP', 'GLY', 'GLU', 'VAL', 'ALA', 'LYS']	['MET', 'VAL', 'ALA']	1, 1	['S', '-', 'H']	[[(('test', 1635), (-67.5743637084961, 158.8310089111328)), (('test', 1643), (-69.587158203125, 144.02078247070312)), (('test', 1651), (-56.9920768737793, -45.473358154296875)), (('test', 1655), (-65.92953491210938, -40.96004867553711)), (('test', 1664), (-70.32305145263672, -36.69554901123047)), (('test', 1671), (-70.91861724853516, -39.15129852294922)), (('test', 1676), (-67.83911895751953, -34…
1jf0	A	167		['LEU', 'ASP', 'VAL', 'ASP', 'GLU', 'MET', 'THR']	['LEU', 'GLU', 'MET']	1, 1	['E', 'H']	[[(('test', 1289), (-90.50824737548828, 134.0552520751953)), (('test', 1297), (-114.05626678466797, 154.99600219726562)), (('test', 1305), (-57.280094146728516, -27.023595809936523)), (('test', 1312), (-68.09406280517578, -43.27434539794922)), (('test', 1320), (-71.8182144165039, -41.829200744628906)), (('test', 1329), (-65.9359130859375, -32.21800231933594)), (('test', 1337), (-68.40911865234375…
1jf8	A	68		['ILE', 'ASP', 'ASN', 'ASP', 'ILE', 'LEU', 'LYS']	['ILE', 'ILE', 'LEU']	1, 0	['-', 'H']	[[(('test', 501), (-59.93510055541992, 139.08290100097656)), (('test', 509), (-118.86243438720703, 129.05526733398438)), (('test', 517), (-61.730403900146484, -33.043060302734375)), (('test', 525), (-70.97010803222656, -37.93605422973633)), (('test', 533), (-70.24739074707031, -38.556766510009766)), (('test', 541), (-59.06996154785156, -45.628143310546875)), (('test', 549), (-63.530357360839844, …
1jfx	A	18		['ILE', 'ASN', 'TRP', 'SER', 'SER', 'VAL', 'LYS']	['ILE', 'SER', 'VAL']	1, 0	['-', 'H']	[[(('test', 119), (-114.0802993774414, 135.06507873535156)), (('test', 127), (-96.56015014648438, 98.20917510986328)), (('test', 135), (-67.24248504638672, -24.799062728881836)), (('test', 149), (-67.15573120117188, -32.401432037353516)), (('test', 155), (-72.04627990722656, -33.883419036865234)), (('test', 161), (-64.80113983154297, -43.072227478027344)), (('test', 168), (-65.55724334716797, -45…
1jgt	A	320		['VAL', 'ASP', 'PRO', 'ASP', 'ILE', 'ILE', 'GLU']	['VAL', 'ILE', 'ILE']	0, 0	['-', 'H']	[[(('test', 2268), (-113.68338775634766, 6.826392650604248)), (('test', 2275), (-89.1174087524414, 113.07587432861328)), (('test', 2283), (-54.906803131103516, -43.53046417236328)), (('test', 2290), (-63.35224533081055, -43.25412368774414)), (('test', 2298), (-67.91417694091797, -41.914546966552734)), (('test', 2306), (-58.92266082763672, -36.67441940307617)), (('test', 2314), (-68.84056091308594…
1jgt	A	401	surface	['TRP', 'ASP', 'ARG', 'GLU', 'VAL', 'LEU', 'ASP']	['TRP', 'VAL', 'LEU']	1, 0	['G', 'S', 'H']	[[(('test', 2898), (-102.0250015258789, 21.68814468383789)), (('test', 2912), (-65.05516052246094, 143.3224639892578)), (('test', 2920), (-55.382545471191406, -43.5750846862793)), (('test', 2931), (-69.91558837890625, -46.25912094116211)), (('test', 2940), (-62.78691864013672, -45.03699493408203)), (('test', 2947), (-59.79158020019531, -50.42683792114258)), (('test', 2955), (-54.094459533691406, …
1jhd	A	60		['MET', 'ASN', 'VAL', 'ALA', 'ASP', 'ALA', 'MET']	['MET', 'ASP', 'ALA']	1, 1	['-', 'H']	[[(('test', 440), (-73.6964111328125, 150.19174194335938)), (('test', 448), (-84.51942443847656, 174.21546936035156)), (('test', 456), (-60.433799743652344, -39.0902099609375)), (('test', 463), (-58.78681564331055, -47.344303131103516)), (('test', 468), (-65.2222671508789, -40.48704528808594)), (('test', 476), (-64.47820281982422, -40.71388244628906)), (('test', 481), (-64.38798522949219, -36.871…
1jji	A	211		['LEU', 'ASP', 'GLN', 'LYS', 'ILE', 'MET', 'SER']	['LEU', 'ILE', 'MET']	1, 1	['-', 'H']	[[(('test', 1684), (-138.93617248535156, 135.73486328125)), (('test', 1692), (-145.9534454345703, 170.5929718017578)), (('test', 1700), (-59.495304107666016, -35.66217041015625)), (('test', 1709), (-59.59479522705078, -54.93695068359375)), (('test', 1718), (-68.04767608642578, -28.453096389770508)), (('test', 1726), (-65.68590545654297, -41.5368766784668)), (('test', 1734), (-68.30896759033203, -…
1jjv	A	31		['VAL', 'ASP', 'ALA', 'ASP', 'VAL', 'VAL', 'ALA']	['VAL', 'VAL', 'VAL']	1, 0	['E', 'H']	[[(('test', 205), (-113.87483978271484, 118.86688995361328)), (('test', 212), (-110.80644226074219, 124.45452880859375)), (('test', 220), (-61.45664978027344, -36.73411178588867)), (('test', 225), (-71.11441802978516, -32.022762298583984)), (('test', 233), (-67.11929321289062, -49.00815200805664)), (('test', 240), (-56.99916458129883, -40.949092864990234)), (('test', 247), (-63.565216064453125, -…
1jjv	A	66		['LEU', 'ASN', 'ARG', 'ALA', 'ALA', 'LEU', 'ARG']	['LEU', 'ALA', 'LEU']	1, 0	['-', 'H']	[[(('test', 431), (-76.60669708251953, 99.06108093261719)), (('test', 439), (-70.65876770019531, -34.94462966918945)), (('test', 450), (-67.75682830810547, -41.378517150878906)), (('test', 455), (-60.79522705078125, -44.449066162109375)), (('test', 460), (-64.18737030029297, -43.317665100097656)), (('test', 468), (-60.70228958129883, -45.818199157714844))]]
1jl3	A	45		['LEU', 'ASN', 'PRO', 'ASN', 'ALA', 'VAL', 'LYS']	['LEU', 'ALA', 'VAL']	1, 0	['-', 'H']	[[(('test', 326), (-64.72035217285156, 139.31793212890625)), (('test', 334), (-88.1112289428711, 124.3205337524414)), (('test', 342), (-55.01494598388672, -38.197425842285156)), (('test', 349), (-65.03048706054688, -36.43996810913086)), (('test', 357), (-67.63972473144531, -41.33963394165039)), (('test', 362), (-61.63265609741211, -44.748329162597656)), (('test', 369), (-64.44268035888672, -44.52…
1jln	A	507		['VAL', 'ASP', 'ALA', 'LEU', 'SER', 'ILE', 'VAL']	['VAL', 'SER', 'ILE']	1, 0	['E', '-', 'H']	[[(('test', 2265), (-148.8785400390625, 134.11660766601562)), (('test', 2272), (-111.9708023071289, 82.04704284667969)), (('test', 2280), (-65.71437072753906, -36.86009979248047)), (('test', 2285), (-61.939884185791016, -47.1556396484375)), (('test', 2293), (-63.122962951660156, -42.82632827758789)), (('test', 2299), (-58.326072692871094, -48.28232192993164)), (('test', 2307), (-66.6830062866211,…
1jmx	A	422	surface	['PHE', 'ASN', 'GLU', 'ARG', 'ALA', 'VAL', 'GLU']	['PHE', 'ALA', 'VAL']	0, 0	['S', 'H']	[[(('test', 3239), (-74.77013397216797, -35.12565994262695)), (('test', 3250), (-142.8984375, 175.01104736328125)), (('test', 3258), (-55.64344024658203, -36.079803466796875)), (('test', 3267), (-62.79196548461914, -39.79085922241211)), (('test', 3278), (-66.43224334716797, -34.21193313598633)), (('test', 3283), (-67.08882904052734, -47.3812370300293)), (('test', 3290), (-61.900848388671875, -39.…
1jnf	A	310		['MET', 'ASP', 'ALA', 'ASN', 'LEU', 'TYR', 'LEU']	['MET', 'LEU', 'TYR']	1, 1	['-', 'H']	[[(('test', 2364), (-73.6246109008789, 116.15907287597656)), (('test', 2372), (-100.13168334960938, -169.0231170654297)), (('test', 2380), (-59.47175979614258, -54.11749267578125)), (('test', 2385), (-55.08905029296875, -45.85292053222656)), (('test', 2393), (-65.92762756347656, -43.39896774291992)), (('test', 2401), (-56.0445556640625, -45.236751556396484)), (('test', 2413), (-73.2791976928711, …
1jnr	A	477		['ILE', 'ASP', 'ASP', 'ALA', 'VAL', 'VAL', 'GLU']	['ILE', 'VAL', 'VAL']	1, 0	['-', 'H']	[[(('test', 3758), (-79.11263275146484, 151.7889862060547)), (('test', 3766), (-92.83816528320312, 105.60540008544922)), (('test', 3774), (-56.05202102661133, -33.45530700683594)), (('test', 3782), (-65.81825256347656, -42.27606201171875)), (('test', 3787), (-67.97378540039062, -40.15281677246094)), (('test', 3794), (-58.42568588256836, -44.176414489746094)), (('test', 3801), (-65.7426986694336, …
1jny	A	34		['ILE', 'ASP', 'GLU', 'LYS', 'THR', 'VAL', 'LYS']	['ILE', 'THR', 'VAL']	1, 1	['-', 'H']	[[(('test', 228), (-77.67638397216797, 137.82986450195312)), (('test', 236), (-58.00094985961914, 145.13511657714844)), (('test', 244), (-56.55958938598633, -35.69041061401367)), (('test', 253), (-56.68435287475586, -53.13796615600586)), (('test', 262), (-67.91516876220703, -41.92802810668945)), (('test', 269), (-60.807891845703125, -52.719032287597656)), (('test', 276), (-58.32853698730469, -41.…
1jny	A	162		['TYR', 'ASP', 'GLU', 'LYS', 'ARG', 'TYR', 'LYS']	['TYR', 'ARG', 'TYR']	0, 0	['T', '-', 'H']	[[(('test', 1145), (61.43029022216797, 41.337833404541016)), (('test', 1157), (-77.22003936767578, 112.24687957763672)), (('test', 1165), (-60.37065505981445, -36.37937927246094)), (('test', 1174), (-62.765079498291016, -42.572208404541016)), (('test', 1183), (-62.43113327026367, -43.39042663574219)), (('test', 1194), (-60.410255432128906, -50.665618896484375)), (('test', 1206), (-62.881057739257…
1jp3	A	173	surface	['ILE', 'ASP', 'GLU', 'GLU', 'MSE', 'LEU', 'ASN']	['ILE', 'MSE', 'LEU']	0, 0	['-', 'H']	[[(('test', 1136), (-78.71258544921875, 119.23955535888672)), (('test', 1144), (-131.92745971679688, -177.78636169433594)), (('test', 1152), (-64.35421752929688, -38.96989822387695)), (('test', 1161), (-59.49165725708008, -42.50165939331055)), (('test', 1170), (-66.71214294433594, -47.343318939208984)), (('test', 1178), (-63.176578521728516, -36.51279830932617)), (('test', 1186), (-56.24104690551…
1jp3	A	225		['PHE', 'ASP', 'GLU', 'GLN', 'ASP', 'PHE', 'GLU']	['PHE', 'ASP', 'PHE']	1, 1	['-', 'H']	[[(('test', 1568), (-68.08029174804688, 111.52666473388672)), (('test', 1579), (-119.71340942382812, -167.90805053710938)), (('test', 1587), (-58.13951873779297, -40.76112747192383)), (('test', 1596), (-67.98387908935547, -35.30038070678711)), (('test', 1605), (-64.99464416503906, -41.83903884887695)), (('test', 1613), (-66.2944564819336, -45.01469802856445)), (('test', 1624), (-57.23476028442383…
1jpu	A	155		['VAL', 'ASP', 'THR', 'LYS', 'ILE', 'ILE', 'ALA']	['VAL', 'ILE', 'ILE']	1, 0	['E', 'H']	[[(('test', 1113), (-115.42161560058594, 110.8567123413086)), (('test', 1120), (-98.17648315429688, 109.96778106689453)), (('test', 1128), (-67.70867919921875, -19.834138870239258)), (('test', 1135), (-70.26693725585938, -39.326629638671875)), (('test', 1144), (-65.3287353515625, -44.206050872802734)), (('test', 1156), (-68.10346984863281, -33.7020378112793)), (('test', 1168), (-63.81679153442383…
1jqi	A	70		['LEU', 'ASP', 'TYR', 'LEU', 'ALA', 'TYR', 'SER']	['LEU', 'ALA', 'TYR']	0, 1	['-', 'H']	[[(('test', 508), (-102.0398178100586, -152.56524658203125)), (('test', 516), (-140.64132690429688, 179.50189208984375)), (('test', 524), (-70.09850311279297, -22.035362243652344)), (('test', 536), (-69.99768829345703, -39.17526626586914)), (('test', 544), (-67.3670425415039, -42.36748123168945)), (('test', 549), (-58.90837478637695, -44.46100616455078)), (('test', 561), (-63.97172927856445, -46.…
1jqk	A	208	surface	['ALA', 'ASP', 'PRO', 'THR', 'ASN', 'LEU', 'ILE']	['ALA', 'ASN', 'LEU']	0, 0	['-', 'H']	[[(('test', 1358), (-121.84672546386719, -20.44000816345215)), (('test', 1363), (-66.72248077392578, 119.20096588134766)), (('test', 1371), (-47.60934829711914, -47.320438385009766)), (('test', 1378), (-66.29116821289062, -46.064823150634766)), (('test', 1385), (-62.158790588378906, -40.83464813232422)), (('test', 1393), (-64.05851745605469, -43.76117706298828)), (('test', 1401), (-66.94971466064…
1js3	A	2	surface	['MET', 'ASN', 'ALA', 'SER', 'ASP', 'PHE', 'ARG']	['MET', 'ASP', 'PHE']	1, 1	['-', 'H']	[[(('test', 10), (-114.2456283569336, -179.3556365966797)), (('test', 18), (-56.23609924316406, -41.337669372558594)), (('test', 23), (-68.73262023925781, -38.100624084472656)), (('test', 29), (-65.04940795898438, -38.65567398071289)), (('test', 37), (-66.3902816772461, -38.94005584716797)), (('test', 48), (-56.60451889038086, -38.69086837768555))]]
1js4	A	5		['PHE', 'ASN', 'TYR', 'ALA', 'GLU', 'ALA', 'LEU']	['PHE', 'GLU', 'ALA']	0, 0	['S', '-', 'H']	[[(('test', 23), (-137.5889129638672, 150.92022705078125)), (('test', 34), (-79.46963500976562, 88.39771270751953)), (('test', 42), (-59.29952621459961, -31.783517837524414)), (('test', 54), (-67.38809204101562, -40.250892639160156)), (('test', 59), (-66.94292449951172, -42.49764633178711)), (('test', 68), (-60.576072692871094, -42.88059616088867)), (('test', 73), (-66.13076782226562, -43.3916931…
1jtk	A	2		['MET', 'ASN', 'ARG', 'GLN', 'GLU', 'LEU', 'ILE']	['MET', 'GLU', 'LEU']	1, 0	['-', 'H']	[[(('test', 10), (-84.91661834716797, 174.1214599609375)), (('test', 18), (-61.79205322265625, -28.582660675048828)), (('test', 29), (-63.585330963134766, -48.63349533081055)), (('test', 38), (-68.38677215576172, -35.586219787597656)), (('test', 47), (-68.75413513183594, -31.035037994384766)), (('test', 55), (-66.8125, -41.69011688232422))]]
1jtm	A	2		['MET', 'ASN', 'ILE', 'PHE', 'GLU', 'MET', 'LEU']	['MET', 'GLU', 'MET']	0, 0	['-', 'H']	[[(('test', 10), (-149.3627166748047, 174.15098571777344)), (('test', 18), (-50.97133255004883, -42.706260681152344)), (('test', 26), (-61.53339385986328, -51.63799285888672)), (('test', 37), (-62.80073547363281, -38.711524963378906)), (('test', 46), (-60.75109100341797, -53.92716979980469)), (('test', 54), (-64.76465606689453, -34.13578414916992))]]
1ju2	A	130		['TRP', 'ASP', 'MET', 'ASP', 'LEU', 'VAL', 'ASN']	['TRP', 'LEU', 'VAL']	1, 0	['-', 'H']	[[(('test', 974), (-80.28837585449219, 141.0254364013672)), (('test', 988), (-92.67821502685547, 95.49659729003906)), (('test', 996), (-62.383026123046875, -28.45705223083496)), (('test', 1004), (-66.69143676757812, -41.56104278564453)), (('test', 1012), (-66.85135650634766, -41.95484924316406)), (('test', 1020), (-55.381168365478516, -50.74330139160156)), (('test', 1027), (-67.4413833618164, -36…
1juo	A	50	surface	['ILE', 'ASP', 'ALA', 'ASP', 'GLU', 'LEU', 'GLN']	['ILE', 'GLU', 'LEU']	1, 1	['E', '-', 'H']	[[(('test', 161), (-131.7902374267578, 140.72189331054688)), (('test', 169), (-90.93812561035156, -179.49603271484375)), (('test', 177), (-58.410465240478516, -34.65459442138672)), (('test', 182), (-65.59545135498047, -54.26888656616211)), (('test', 190), (-63.00809860229492, -39.93476867675781)), (('test', 199), (-58.71708679199219, -39.96757888793945)), (('test', 207), (-62.88492965698242, -39.…
1jvb	A	145		['LEU', 'ASN', 'ALA', 'VAL', 'GLU', 'ALA', 'ALA']	['LEU', 'GLU', 'ALA']	1, 1	['S', '-', 'H']	[[(('test', 1121), (-88.82148742675781, 153.02537536621094)), (('test', 1129), (-98.93779754638672, 172.5703887939453)), (('test', 1137), (-55.077423095703125, -41.722068786621094)), (('test', 1142), (-65.07189178466797, -37.14732360839844)), (('test', 1149), (-72.71136474609375, -35.989986419677734)), (('test', 1158), (-80.15923309326172, -36.671573638916016)), (('test', 1163), (-50.580482482910…
1jvd	A	41		['MET', 'ASN', 'PHE', 'GLU', 'GLU', 'LEU', 'ASN']	['MET', 'GLU', 'LEU']	1, 0	['-', 'H']	[[(('test', 316), (-104.47337341308594, 146.0670623779297)), (('test', 324), (-98.57907104492188, 85.29862213134766)), (('test', 332), (-56.35868835449219, -43.598663330078125)), (('test', 343), (-56.1370964050293, -48.52324295043945)), (('test', 352), (-64.06909942626953, -37.728294372558594)), (('test', 361), (-67.28898620605469, -37.23202896118164)), (('test', 369), (-65.82717895507812, -42.13…
1jvd	A	261		['ALA', 'ASP', 'PRO', 'ARG', 'PHE', 'ILE', 'GLY']	['ALA', 'PHE', 'ILE']	1, 0	['T', '-', 'H']	[[(('test', 1949), (55.68750762939453, 27.629350662231445)), (('test', 1954), (-40.16210174560547, 111.42683410644531)), (('test', 1962), (-59.31229782104492, -28.57947540283203)), (('test', 1969), (-71.4225845336914, -56.0284423828125)), (('test', 1980), (-53.45724868774414, -47.06129455566406)), (('test', 1991), (-64.5190200805664, -40.702667236328125)), (('test', 1999), (-63.17814254760742, -4…
1jvn	A	481		['TYR', 'ASP', 'LEU', 'GLU', 'LEU', 'ILE', 'GLU']	['TYR', 'LEU', 'ILE']	1, 0	['-', 'H']	[[(('test', 3612), (-83.11227416992188, 163.00772094726562)), (('test', 3624), (-83.21914672851562, 96.3474349975586)), (('test', 3632), (-58.46269607543945, -43.884849548339844)), (('test', 3640), (-66.6545181274414, -32.46461868286133)), (('test', 3649), (-66.40623474121094, -42.564910888671875)), (('test', 3657), (-60.053741455078125, -49.01060485839844)), (('test', 3665), (-64.42560577392578,…
1jw9	B	111		['LEU', 'ASP', 'ASP', 'ALA', 'GLU', 'LEU', 'ALA']	['LEU', 'GLU', 'LEU']	1, 1	['-', 'H']	[[(('test', 818), (-94.11006927490234, 148.59927368164062)), (('test', 826), (-87.4033203125, 176.16844177246094)), (('test', 834), (-62.048728942871094, -36.2513313293457)), (('test', 842), (-67.7367935180664, -39.97600173950195)), (('test', 847), (-69.29945373535156, -39.58995819091797)), (('test', 856), (-63.97800064086914, -37.06507873535156)), (('test', 864), (-59.03336715698242, -40.8489799…
1jwy	A	396		['VAL', 'ASN', 'PRO', 'SER', 'VAL', 'LEU', 'GLU']	['VAL', 'VAL', 'LEU']	1, 0	['-', 'H']	[[(('test', 2947), (-125.30181121826172, 164.47811889648438)), (('test', 2954), (-82.31668090820312, 121.37902069091797)), (('test', 2962), (-54.77767562866211, -43.12164306640625)), (('test', 2969), (-62.497379302978516, -41.42338943481445)), (('test', 2975), (-70.1203384399414, -40.93507766723633)), (('test', 2982), (-62.798851013183594, -49.393104553222656)), (('test', 2990), (-52.867164611816…
1jy5	A	131		['TYR', 'ASN', 'ILE', 'SER', 'GLU', 'ILE', 'LEU']	['TYR', 'GLU', 'ILE']	0, 0	['S', '-', 'H']	[[(('test', 978), (-108.03827667236328, 81.35581970214844)), (('test', 990), (-74.46348571777344, 96.57963562011719)), (('test', 998), (-66.81535339355469, -33.683311462402344)), (('test', 1006), (-62.33557891845703, -37.923038482666016)), (('test', 1012), (-71.94819641113281, -37.75840759277344)), (('test', 1021), (-63.38512420654297, -42.84627914428711)), (('test', 1029), (-68.85698699951172, -…
1k0r	A	230		['LEU', 'ASN', 'ALA', 'LYS', 'GLY', 'ALA', 'CYS']	['LEU', 'GLY', 'ALA']	0, 0	['-', 'H']	[[(('test', 1728), (-99.60985565185547, 116.8409194946289)), (('test', 1736), (-81.40435028076172, 111.30049896240234)), (('test', 1744), (-62.847869873046875, -46.91667556762695)), (('test', 1749), (-61.942440032958984, -42.46657180786133)), (('test', 1758), (-63.960731506347656, -35.8211555480957)), (('test', 1762), (-65.16154479980469, -37.99652862548828)), (('test', 1767), (-75.62272644042969…
1k1d	A	162	surface	['ALA', 'ASP', 'ASP', 'GLY', 'THR', 'LEU', 'TYR']	['ALA', 'THR', 'LEU']	0, 1	['-', 'H']	[[(('test', 1228), (-138.9490509033203, 142.771484375)), (('test', 1233), (-73.65523529052734, 165.37437438964844)), (('test', 1241), (-57.67998504638672, -27.456497192382812)), (('test', 1249), (-66.67144775390625, -41.61940002441406)), (('test', 1253), (-67.18743896484375, -43.45658874511719)), (('test', 1260), (-59.814720153808594, -50.63813018798828)), (('test', 1268), (-58.1218147277832, -50…
1k1f	A	3	surface	['VAL', 'ASP', 'PRO', 'VAL', 'GLY', 'PHE', 'ALA']	['VAL', 'GLY', 'PHE']	1, 0	['-', 'H']	[[(('test', 10), (-175.6533203125, 137.00775146484375)), (('test', 17), (-89.11474609375, -172.23709106445312)), (('test', 25), (-68.83177185058594, -25.344898223876953)), (('test', 32), (-78.21776580810547, -48.042545318603516)), (('test', 39), (-63.1181755065918, -34.46917724609375)), (('test', 43), (-63.93671798706055, -45.328678131103516)), (('test', 54), (-66.8843765258789, -32.8655929565429…
1k23	A	13		['PRO', 'ASP', 'THR', 'ASP', 'THR', 'ILE', 'CYS']	['PRO', 'THR', 'ILE']	1, 1	['-', 'H']	[[(('test', 94), (-54.34239959716797, 123.90282440185547)), (('test', 101), (-96.54237365722656, 169.38568115234375)), (('test', 109), (-59.55278778076172, -20.367481231689453)), (('test', 116), (-76.01388549804688, -47.734947204589844)), (('test', 124), (-59.66701126098633, -33.48716735839844)), (('test', 131), (-82.27088165283203, -54.47013854980469)), (('test', 139), (-64.02208709716797, -44.9…
1k30	A	94		['PHE', 'ASP', 'TYR', 'TYR', 'ILE', 'PHE', 'GLY']	['PHE', 'ILE', 'PHE']	1, 0	['S', '-', 'H']	[[(('test', 704), (-103.75538635253906, 120.1575927734375)), (('test', 715), (-78.50757598876953, 94.44074249267578)), (('test', 723), (-65.29766845703125, -31.769634246826172)), (('test', 735), (-62.2902717590332, -55.955570220947266)), (('test', 747), (-62.75567626953125, -34.49039077758789)), (('test', 755), (-60.07327651977539, -44.347354888916016)), (('test', 766), (-69.50923919677734, -39.9…
1k3v	A	122		['PHE', 'ASN', 'PRO', 'ALA', 'ASP', 'TRP', 'GLN']	['PHE', 'ASP', 'TRP']	1, 1	['-', 'H']	[[(('test', 651), (-106.53650665283203, 167.82391357421875)), (('test', 662), (-121.36754608154297, 165.0038299560547)), (('test', 670), (-36.71441650390625, -54.31119918823242)), (('test', 677), (-56.831085205078125, -47.0131721496582)), (('test', 682), (-50.98320770263672, -56.711509704589844)), (('test', 690), (-52.04361343383789, -58.04486846923828)), (('test', 704), (-43.285728454589844, -47…
1k3w	A	190		['LEU', 'ASN', 'ALA', 'ALA', 'GLN', 'LEU', 'ASP']	['LEU', 'GLN', 'LEU']	1, 1	['S', '-', 'H']	[[(('test', 1546), (-77.33688354492188, 148.4724884033203)), (('test', 1554), (-77.84857177734375, 169.31631469726562)), (('test', 1562), (-62.32807159423828, -37.218204498291016)), (('test', 1567), (-62.92300033569336, -46.11079025268555)), (('test', 1572), (-67.16069030761719, -40.04331970214844)), (('test', 1581), (-60.8167839050293, -44.54412841796875)), (('test', 1589), (-63.70011901855469, …
1k47	A	127		['VAL', 'ASP', 'GLN', 'ASN', 'LEU', 'LEU', 'PHE']	['VAL', 'LEU', 'LEU']	1, 1	['-', 'H']	[[(('test', 905), (-84.34191131591797, 167.8391876220703)), (('test', 912), (-87.55278778076172, 165.12425231933594)), (('test', 920), (-37.748199462890625, -58.28289031982422)), (('test', 929), (-60.38258743286133, -40.767372131347656)), (('test', 937), (-68.35420989990234, -39.94271469116211)), (('test', 945), (-62.758087158203125, -36.35987854003906)), (('test', 953), (-69.53191375732422, -37.…
1k47	A	166		['PHE', 'ASP', 'ARG', 'GLN', 'LYS', 'VAL', 'ALA']	['PHE', 'LYS', 'VAL']	1, 0	['-', 'H']	[[(('test', 1196), (-135.35435485839844, 175.02932739257812)), (('test', 1207), (-85.08312225341797, 109.38423156738281)), (('test', 1215), (-71.36622619628906, -42.99483108520508)), (('test', 1226), (-52.25893783569336, -46.144649505615234)), (('test', 1235), (-56.080055236816406, -61.10130310058594)), (('test', 1244), (-61.28797149658203, -33.13710403442383)), (('test', 1251), (-66.312530517578…
1k4s	A	569		['LEU', 'ASN', 'THR', 'GLY', 'ILE', 'LEU', 'ASN']	['LEU', 'ILE', 'LEU']	1, 0	['-', 'H']	[[(('test', 3002), (-177.96604919433594, 126.81803131103516)), (('test', 3010), (-134.0570526123047, 167.81948852539062)), (('test', 3018), (-55.20784378051758, -50.78373336791992)), (('test', 3025), (-43.09904861450195, -48.245487213134766)), (('test', 3029), (-59.514923095703125, -57.028053283691406)), (('test', 3037), (-43.59892654418945, -45.23065948486328)), (('test', 3045), (-75.39353942871…
1k68	A	125	surface	['ALA', 'ASN', 'LEU', 'SER', 'GLN', 'LEU', 'PHE']	['ALA', 'GLN', 'LEU']	0, 0	['S', 'H']	[[(('test', 904), (-81.6052017211914, -27.478422164916992)), (('test', 909), (-94.34776306152344, 116.65283966064453)), (('test', 917), (-47.22457504272461, -47.695831298828125)), (('test', 925), (-62.654972076416016, -36.370853424072266)), (('test', 931), (-65.2552261352539, -47.03379440307617)), (('test', 940), (-60.000335693359375, -41.55371856689453)), (('test', 948), (-57.621803283691406, -4…
1k7g	A	98		['PHE', 'ASN', 'ALA', 'GLU', 'GLN', 'ILE', 'GLU']	['PHE', 'GLN', 'ILE']	1, 1	['-', 'H']	[[(('test', 559), (-64.93526458740234, 139.39051818847656)), (('test', 570), (-89.02091979980469, 172.44808959960938)), (('test', 578), (-52.1528434753418, -47.08563232421875)), (('test', 583), (-64.87041473388672, -39.38323211669922)), (('test', 592), (-63.949119567871094, -38.8073844909668)), (('test', 601), (-62.24403381347656, -47.169830322265625)), (('test', 609), (-63.653648376464844, -44.5…
1k82	A	138		['PHE', 'ASN', 'GLY', 'GLU', 'TYR', 'LEU', 'HIS']	['PHE', 'TYR', 'LEU']	1, 1	['S', '-', 'H']	[[(('test', 1090), (-93.49579620361328, 107.16104888916016)), (('test', 1101), (-143.79263305664062, 175.9912109375)), (('test', 1109), (-60.494014739990234, -36.97835922241211)), (('test', 1113), (-69.999755859375, -37.72239303588867)), (('test', 1122), (-62.5216064453125, -51.032222747802734)), (('test', 1134), (-56.05147933959961, -44.55643081665039)), (('test', 1142), (-62.6258544921875, -47.…
1k8k	C	358		['TRP', 'ASP', 'VAL', 'ARG', 'SER', 'LEU', 'GLU']	['TRP', 'SER', 'LEU']	1, 0	['E', 'H']	[[(('test', 7928), (-113.61263275146484, 137.38209533691406)), (('test', 7942), (-110.84666442871094, 114.66267395019531)), (('test', 7950), (-59.492820739746094, -39.775657653808594)), (('test', 7957), (-67.2955551147461, -41.20945358276367)), (('test', 7968), (-58.45170593261719, -42.69731903076172)), (('test', 7974), (-62.70707321166992, -42.39321517944336)), (('test', 7982), (-62.878395080566…
1k8k	G	99	surface	['LEU', 'ASP', 'LYS', 'ASN', 'GLY', 'VAL', 'ASP']	['LEU', 'GLY', 'VAL']	1, 0	['S', '-', 'H']	[[(('test', 14815), (-88.10769653320312, 157.76123046875)), (('test', 14823), (-87.5206527709961, 170.92247009277344)), (('test', 14831), (-53.650184631347656, -42.36864471435547)), (('test', 14840), (-59.35430908203125, -40.85950469970703)), (('test', 14848), (-65.27017974853516, -42.7657585144043)), (('test', 14852), (-60.869964599609375, -43.779754638671875)), (('test', 14859), (-61.8936729431…
1k8q	A	15		['MET', 'ASN', 'ILE', 'SER', 'GLN', 'MET', 'ILE']	['MET', 'GLN', 'MET']	1, 1	['-', 'H']	[[(('test', 101), (-93.3624496459961, 150.53965759277344)), (('test', 109), (-89.81047821044922, -178.45858764648438)), (('test', 117), (-47.265846252441406, -58.05060958862305)), (('test', 125), (-68.7643051147461, -21.332326889038086)), (('test', 131), (-69.4144287109375, -40.54962921142578)), (('test', 140), (-67.72855377197266, -40.346099853515625)), (('test', 148), (-63.23694610595703, -48.1…
1k8q	A	328		['ALA', 'ASP', 'PRO', 'HIS', 'ASP', 'VAL', 'ASP']	['ALA', 'ASP', 'VAL']	1, 0	['S', '-', 'H']	[[(('test', 2620), (-90.8384017944336, 62.5594367980957)), (('test', 2625), (-59.22059631347656, 153.8795928955078)), (('test', 2633), (-56.27328872680664, -38.676666259765625)), (('test', 2640), (-60.11838912963867, -49.92262268066406)), (('test', 2650), (-65.32470703125, -40.833377838134766)), (('test', 2658), (-61.051734924316406, -46.191219329833984)), (('test', 2665), (-60.469749450683594, -…
1k9d	A	634		['ILE', 'ASP', 'GLU', 'LYS', 'ARG', 'TYR', 'HIS']	['ILE', 'ARG', 'TYR']	1, 1	['S', '-', 'H']	[[(('test', 5230), (-135.0814666748047, 143.89117431640625)), (('test', 5238), (-57.85659408569336, 143.94505310058594)), (('test', 5246), (-52.96343994140625, -38.10320281982422)), (('test', 5255), (-59.95009231567383, -56.00279235839844)), (('test', 5264), (-69.99015045166016, -32.55073928833008)), (('test', 5275), (-59.1169548034668, -49.26074981689453)), (('test', 5287), (-72.4240493774414, -…
1kag	A	46	surface	['ALA', 'ASP', 'VAL', 'GLY', 'TRP', 'VAL', 'PHE']	['ALA', 'TRP', 'VAL']	1, 1	['S', '-', 'H']	[[(('test', 334), (-138.28895568847656, 164.07737731933594)), (('test', 339), (-57.35546875, 137.6214599609375)), (('test', 347), (-59.53750228881836, -39.29694366455078)), (('test', 354), (-66.31665802001953, -33.171539306640625)), (('test', 358), (-67.4884033203125, -42.7205924987793)), (('test', 372), (-63.06229019165039, -39.80569839477539)), (('test', 379), (-61.38329315185547, -54.172851562…
1kb0	A	15		['VAL', 'ASP', 'GLY', 'ASP', 'PHE', 'ILE', 'ARG']	['VAL', 'PHE', 'ILE']	1, 1	['-', 'S', 'H']	[[(('test', 86), (-79.37852478027344, 115.74005889892578)), (('test', 93), (-154.32479858398438, -176.4266357421875)), (('test', 101), (-58.545684814453125, -40.58718490600586)), (('test', 105), (-65.62278747558594, -36.127567291259766)), (('test', 113), (-65.23918151855469, -45.312347412109375)), (('test', 124), (-60.63379669189453, -37.924583435058594)), (('test', 132), (-68.7158432006836, -44.…
1kea	A	144		['VAL', 'ASP', 'ALA', 'ASN', 'PHE', 'VAL', 'ARG']	['VAL', 'PHE', 'VAL']	1, 1	['-', 'H']	[[(('test', 1166), (-89.26252746582031, 112.77306365966797)), (('test', 1173), (-121.25553131103516, -175.29652404785156)), (('test', 1181), (-58.860843658447266, -32.784339904785156)), (('test', 1186), (-70.26809692382812, -34.86287307739258)), (('test', 1194), (-66.92620086669922, -43.80331039428711)), (('test', 1205), (-57.58279037475586, -43.31902313232422)), (('test', 1212), (-57.24276351928…
1kep	A	65		['ALA', 'ASP', 'ALA', 'GLU', 'LEU', 'VAL', 'ASP']	['ALA', 'LEU', 'VAL']	0, 0	['T', '-', 'H']	[[(('test', 471), (-89.21878814697266, 0.6915377974510193)), (('test', 476), (-87.12696838378906, 93.087890625)), (('test', 484), (-58.30172348022461, -40.123497009277344)), (('test', 489), (-61.2798957824707, -46.248043060302734)), (('test', 498), (-66.7728042602539, -47.32928466796875)), (('test', 506), (-56.75663375854492, -40.7618522644043)), (('test', 513), (-62.85589599609375, -43.064228057…
1kf6	B	219	surface	['VAL', 'ASP', 'PRO', 'ALA', 'ALA', 'ALA', 'ILE']	['VAL', 'ALA', 'ALA']	0, 0	['-', 'H']	[[(('test', 6235), (-81.00323486328125, -27.387042999267578)), (('test', 6242), (61.41496276855469, 57.57362365722656)), (('test', 6250), (-55.778263092041016, -33.870147705078125)), (('test', 6257), (-53.47366714477539, -46.168670654296875)), (('test', 6262), (-60.246360778808594, -38.458518981933594)), (('test', 6267), (-61.433475494384766, -45.041568756103516)), (('test', 6272), (-63.018974304…
1kfi	A	218		['PHE', 'ASP', 'PHE', 'ASP', 'LEU', 'LEU', 'LYS']	['PHE', 'LEU', 'LEU']	1, 0	['S', '-', 'H']	[[(('test', 1701), (-122.56867218017578, 163.81820678710938)), (('test', 1712), (-96.76000213623047, 95.88319396972656)), (('test', 1720), (-63.073123931884766, -27.762596130371094)), (('test', 1731), (-70.27439880371094, -41.654937744140625)), (('test', 1739), (-58.13105010986328, -43.88001251220703)), (('test', 1747), (-70.05736541748047, -38.408164978027344)), (('test', 1755), (-61.49551773071…
1kfu	L	690	surface	['LEU', 'ASP', 'LEU', 'ILE', 'SER', 'TRP', 'LEU']	['LEU', 'SER', 'TRP']	1, 1	['E', 'H']	[[(('test', 5531), (-158.91497802734375, 133.45172119140625)), (('test', 5539), (-83.23027038574219, 170.8463134765625)), (('test', 5547), (-53.4888916015625, -53.38500213623047)), (('test', 5555), (-49.454586029052734, -54.38154220581055)), (('test', 5563), (-54.152061462402344, -47.106040954589844)), (('test', 5569), (-61.50910568237305, -35.55607223510742)), (('test', 5583), (-70.7975540161132…
1kgq	A	94		['TYR', 'ASP', 'GLU', 'ALA', 'ARG', 'PHE', 'GLN']	['TYR', 'ARG', 'PHE']	1, 1	['-', 'H']	[[(('test', 723), (-64.59799194335938, 150.21470642089844)), (('test', 735), (-127.48329162597656, 174.4520721435547)), (('test', 743), (-54.601593017578125, -35.54764938354492)), (('test', 752), (-60.640625, -50.385009765625)), (('test', 757), (-64.80684661865234, -39.565093994140625)), (('test', 768), (-64.52053833007812, -45.989234924316406)), (('test', 779), (-59.06914138793945, -46.899662017…
1khb	A	489		['TYR', 'ASN', 'PHE', 'GLY', 'LYS', 'TYR', 'LEU']	['TYR', 'LYS', 'TYR']	1, 1	['S', '-', 'H']	[[(('test', 3617), (-157.84521484375, -177.9171905517578)), (('test', 3629), (-50.705345153808594, 121.55329895019531)), (('test', 3637), (-63.201141357421875, -29.766521453857422)), (('test', 3648), (-64.37632751464844, -38.85030746459961)), (('test', 3652), (-71.58663177490234, -33.37694549560547)), (('test', 3661), (-61.93321228027344, -41.1335334777832)), (('test', 3673), (-64.78014373779297,…
1khb	A	573		['ILE', 'ASN', 'MET', 'MET', 'GLU', 'LEU', 'PHE']	['ILE', 'GLU', 'LEU']	1, 0	['-', 'H']	[[(('test', 4296), (-123.59962463378906, 136.0665283203125)), (('test', 4304), (-82.86760711669922, 82.81975555419922)), (('test', 4312), (-61.40726089477539, -33.34375762939453)), (('test', 4320), (-67.67810821533203, -46.02623748779297)), (('test', 4328), (-69.6809310913086, -34.67861557006836)), (('test', 4337), (-68.68539428710938, -35.358943939208984)), (('test', 4345), (-102.7521743774414, …
1khc	A	295		['PHE', 'ASN', 'LEU', 'ALA', 'THR', 'PHE', 'ASN']	['PHE', 'THR', 'PHE']	1, 0	['-', 'H']	[[(('test', 746), (-63.96903991699219, 143.7704620361328)), (('test', 757), (-122.56924438476562, 103.41368103027344)), (('test', 765), (-59.861724853515625, -39.433837890625)), (('test', 773), (-61.50882339477539, -45.918479919433594)), (('test', 778), (-63.628211975097656, -43.136470794677734)), (('test', 785), (-55.29473114013672, -47.352176666259766)), (('test', 796), (-70.37411499023438, -28…
1khr	A	169		['PHE', 'ASP', 'GLN', 'ASP', 'THR', 'ILE', 'ASN']	['PHE', 'THR', 'ILE']	1, 1	['S', '-', 'H']	[[(('test', 1282), (-146.2196807861328, 168.36451721191406)), (('test', 1293), (-58.521087646484375, 153.7751007080078)), (('test', 1301), (-51.13520431518555, -43.75343704223633)), (('test', 1310), (-50.79772186279297, -57.90532684326172)), (('test', 1318), (-55.138328552246094, -47.33202362060547)), (('test', 1325), (-60.88506317138672, -43.747161865234375)), (('test', 1333), (-54.9511985778808…
1khv	A	418		['LEU', 'ASP', 'LYS', 'SER', 'SER', 'ILE', 'LEU']	['LEU', 'SER', 'ILE']	1, 0	['E', '-', 'H']	[[(('test', 3167), (-62.48468780517578, 136.749755859375)), (('test', 3175), (-57.48688888549805, 135.8560028076172)), (('test', 3183), (-48.214813232421875, -39.39542770385742)), (('test', 3192), (-55.4531364440918, -41.4048957824707)), (('test', 3198), (-67.28294372558594, -33.9550895690918)), (('test', 3204), (-66.83223724365234, -56.84878921508789)), (('test', 3212), (-56.1878547668457, -38.2…
1khx	A	386		['PHE', 'ASN', 'ASN', 'GLN', 'GLU', 'PHE', 'ALA']	['PHE', 'GLU', 'PHE']	1, 0	['E', 'H']	[[(('test', 946), (-158.71290588378906, 140.87440490722656)), (('test', 957), (-133.24124145507812, 118.00328063964844)), (('test', 965), (-61.617897033691406, -38.53400802612305)), (('test', 973), (-57.81121826171875, -49.310909271240234)), (('test', 982), (-59.23849868774414, -44.39194869995117)), (('test', 991), (-63.97777557373047, -48.079288482666016)), (('test', 1002), (-56.28630828857422, …
1kjn	A	44	surface	['ALA', 'ASN', 'PRO', 'ALA', 'ALA', 'LEU', 'ARG']	['ALA', 'ALA', 'LEU']	1, 1	['E', '-', 'H']	[[(('test', 280), (-171.11964416503906, -175.1534881591797)), (('test', 285), (-75.66908264160156, 163.07301330566406)), (('test', 293), (-46.83866882324219, -52.167938232421875)), (('test', 300), (-55.898834228515625, -51.498653411865234)), (('test', 305), (-55.827362060546875, -49.671138763427734)), (('test', 310), (-60.93037033081055, -37.920616149902344)), (('test', 318), (-67.4963150024414, …
1kjn	A	88		['PRO', 'ASN', 'ASP', 'ALA', 'ALA', 'ALA', 'ALA']	['PRO', 'ALA', 'ALA']	0, 1	['S', 'H']	[[(('test', 615), (-87.36544036865234, -9.871732711791992)), (('test', 622), (-169.6155242919922, -178.41477966308594)), (('test', 630), (-54.887516021728516, -47.47560501098633)), (('test', 638), (-59.5263557434082, -44.52862548828125)), (('test', 643), (-64.71160125732422, -38.591400146484375)), (('test', 648), (-64.97595977783203, -39.69688034057617)), (('test', 653), (-63.46230697631836, -41.…
1kjx	A	153		['PHE', 'ASP', 'LYS', 'GLU', 'THR', 'PHE', 'ALA']	['PHE', 'THR', 'PHE']	0, 0	['T', 'H']	[[(('test', 1145), (-71.75861358642578, 35.84782028198242)), (('test', 1156), (173.57945251464844, 61.75504684448242)), (('test', 1164), (-37.94282913208008, -30.546314239501953)), (('test', 1173), (-54.81874084472656, -71.59229278564453)), (('test', 1182), (-61.92787551879883, -30.50461769104004)), (('test', 1189), (-50.44916534423828, -58.05532455444336)), (('test', 1200), (-62.5140495300293, -…
1kjx	A	182		['VAL', 'ASP', 'TYR', 'GLN', 'LYS', 'VAL', 'LEU']	['VAL', 'LYS', 'VAL']	1, 0	['-', 'H']	[[(('test', 1398), (-92.23063659667969, 115.11442565917969)), (('test', 1405), (-59.81123733520508, 118.52782440185547)), (('test', 1413), (-53.80643081665039, -63.46413040161133)), (('test', 1425), (-42.71866989135742, -53.717342376708984)), (('test', 1434), (-56.42539978027344, -42.514461517333984)), (('test', 1443), (-54.874752044677734, -49.76966094970703)), (('test', 1450), (-61.465862274169…
1kjx	A	203		['VAL', 'ASP', 'VAL', 'SER', 'ASP', 'LEU', 'LEU']	['VAL', 'ASP', 'LEU']	1, 0	['E', '-', 'H']	[[(('test', 1558), (-162.8600616455078, 169.144287109375)), (('test', 1565), (-95.91759490966797, 84.01107025146484)), (('test', 1573), (-68.15040588378906, -21.04277992248535)), (('test', 1580), (-61.18645477294922, -62.53789520263672)), (('test', 1586), (-60.89445495605469, -30.254087448120117)), (('test', 1594), (-55.330711364746094, -61.20823669433594)), (('test', 1602), (-56.331398010253906,…
1kjx	A	311		['LEU', 'ASP', 'THR', 'VAL', 'ALA', 'VAL', 'ARG']	['LEU', 'ALA', 'VAL']	1, 0	['-', 'H']	[[(('test', 2378), (-55.71051788330078, 106.68240356445312)), (('test', 2386), (-80.68478393554688, 98.39871215820312)), (('test', 2394), (-64.32315826416016, -24.30257797241211)), (('test', 2401), (-68.3839111328125, -50.60985565185547)), (('test', 2408), (-57.16539001464844, -55.469730377197266)), (('test', 2413), (-42.93296432495117, -47.207611083984375)), (('test', 2420), (-57.5766716003418, …
1kk9	A	82		['VAL', 'ASP', 'ASN', 'VAL', 'ALA', 'PHE', 'ARG']	['VAL', 'ALA', 'PHE']	1, 1	['-', 'H']	[[(('test', 648), (-119.90850830078125, 114.47460174560547)), (('test', 655), (-92.20896911621094, -179.73165893554688)), (('test', 663), (-54.49694061279297, -45.43245315551758)), (('test', 671), (-64.748291015625, -46.554134368896484)), (('test', 678), (-54.42583084106445, -53.253055572509766)), (('test', 683), (-54.680259704589844, -42.55480194091797)), (('test', 694), (-59.08005905151367, -41…
1kkc	A	200		['ILE', 'ASN', 'TRP', 'ALA', 'GLU', 'ALA', 'GLU']	['ILE', 'GLU', 'ALA']	0, 0	['B', 'H']	[[(('test', 1460), (-73.20054626464844, 124.72930908203125)), (('test', 1468), (-80.87541961669922, 82.4983901977539)), (('test', 1476), (-61.38909912109375, -30.271774291992188)), (('test', 1490), (-62.49983215332031, -36.39857482910156)), (('test', 1495), (-71.80689239501953, -36.97575378417969)), (('test', 1504), (-63.74486541748047, -39.8851432800293)), (('test', 1509), (-58.42472839355469, -…
1kkj	A	151		['ILE', 'ASP', 'TYR', 'ASP', 'ASP', 'VAL', 'ARG']	['ILE', 'ASP', 'VAL']	1, 0	['B', '-', 'H']	[[(('test', 1170), (-46.74541473388672, 133.9167022705078)), (('test', 1178), (-91.34723663330078, 104.16595458984375)), (('test', 1186), (-68.27623748779297, -23.610332489013672)), (('test', 1198), (-72.05095672607422, -30.705018997192383)), (('test', 1206), (-73.28880310058594, -39.09030532836914)), (('test', 1214), (-56.43505859375, -49.9242057800293)), (('test', 1221), (-64.48023986816406, -4…
1kkj	A	179		['ILE', 'ASP', 'PHE', 'ALA', 'LYS', 'PHE', 'ARG']	['ILE', 'LYS', 'PHE']	1, 0	['-', 'H']	[[(('test', 1398), (-98.2122802734375, 135.6629638671875)), (('test', 1406), (-90.29546356201172, 92.78103637695312)), (('test', 1414), (-65.91502380371094, -30.569454193115234)), (('test', 1425), (-60.95859909057617, -41.93893051147461)), (('test', 1430), (-69.72682189941406, -38.21175003051758)), (('test', 1439), (-60.401153564453125, -43.184268951416016)), (('test', 1450), (-67.08349609375, -4…
1kl7	A	420		['LEU', 'ASP', 'PRO', 'HIS', 'THR', 'ALA', 'VAL']	['LEU', 'THR', 'ALA']	0, 1	['-', 'H']	[[(('test', 3242), (-107.7045669555664, 142.92967224121094)), (('test', 3250), (-78.709228515625, 158.78005981445312)), (('test', 3258), (-57.791378021240234, -35.96670150756836)), (('test', 3265), (-65.03712463378906, -42.285640716552734)), (('test', 3275), (-65.84451293945312, -39.579830169677734)), (('test', 3282), (-55.636043548583984, -48.71792984008789)), (('test', 3287), (-51.4856033325195…
1klx	A	40		['ILE', 'ASN', 'LYS', 'GLN', 'LYS', 'LEU', 'PHE']	['ILE', 'LYS', 'LEU']	1, 1	['S', '-', 'H']	[[(('test', 274), (-101.90306854248047, 118.85123443603516)), (('test', 282), (-75.5259780883789, 160.0858917236328)), (('test', 290), (-60.48411178588867, -29.918581008911133)), (('test', 299), (-63.802772521972656, -50.08934020996094)), (('test', 308), (-58.66456985473633, -45.59213638305664)), (('test', 317), (-52.130592346191406, -45.95252227783203)), (('test', 325), (-62.6883659362793, -40.0…
1kmi	Z	103		['ILE', 'ASP', 'LEU', 'ALA', 'ASP', 'ALA', 'ARG']	['ILE', 'ASP', 'ALA']	0, 0	['-', 'H']	[[(('test', 1743), (-56.864994049072266, 136.4156036376953)), (('test', 1751), (-144.5840606689453, 92.57685089111328)), (('test', 1759), (-51.83930206298828, -35.99917984008789)), (('test', 1767), (-57.43570327758789, -58.76151657104492)), (('test', 1772), (-57.018062591552734, -31.135988235473633)), (('test', 1780), (-61.2242431640625, -31.630544662475586)), (('test', 1785), (-76.10507202148438…
1knw	A	105		['ILE', 'ASP', 'GLN', 'ALA', 'THR', 'LEU', 'GLU']	['ILE', 'THR', 'LEU']	1, 1	['-', 'H']	[[(('test', 806), (-143.0987091064453, 133.30999755859375)), (('test', 814), (-99.42979431152344, 170.3596954345703)), (('test', 822), (-53.94388198852539, -48.946598052978516)), (('test', 831), (-60.79050064086914, -39.44166946411133)), (('test', 836), (-68.37940216064453, -44.563873291015625)), (('test', 843), (-50.81916809082031, -47.95927047729492)), (('test', 851), (-64.06381225585938, -40.0…
1knw	A	197		['VAL', 'ASP', 'TYR', 'ALA', 'HIS', 'LEU', 'GLU']	['VAL', 'HIS', 'LEU']	0, 0	['T', '-', 'H']	[[(('test', 1513), (-110.90369415283203, 21.239486694335938)), (('test', 1520), (-84.27603912353516, 83.51766204833984)), (('test', 1528), (-66.41361999511719, -23.849559783935547)), (('test', 1540), (-71.09219360351562, -39.658409118652344)), (('test', 1545), (-66.63011932373047, -40.88750076293945)), (('test', 1555), (-57.739784240722656, -39.33177185058594)), (('test', 1563), (-65.260681152343…
1knw	A	240		['VAL', 'ASP', 'THR', 'GLU', 'HIS', 'TYR', 'TYR']	['VAL', 'HIS', 'TYR']	1, 0	['-', 'H']	[[(('test', 1836), (-62.89532470703125, 138.37376403808594)), (('test', 1843), (-98.6678695678711, 101.51057434082031)), (('test', 1851), (-67.7051773071289, -30.548107147216797)), (('test', 1858), (-64.25759887695312, -37.568206787109375)), (('test', 1867), (-65.99295806884766, -45.33151626586914)), (('test', 1877), (-56.222015380859375, -46.33076477050781)), (('test', 1889), (-63.13671112060547…
1knz	A	38	surface	['TYR', 'ASP', 'TYR', 'GLN', 'ASP', 'ILE', 'TYR']	['TYR', 'ASP', 'ILE']	1, 0	['-', 'H']	[[(('test', 211), (-173.49449157714844, 153.53591918945312)), (('test', 223), (-103.1475830078125, 125.4171371459961)), (('test', 231), (-44.1343994140625, -53.660064697265625)), (('test', 243), (-55.89550018310547, -43.829071044921875)), (('test', 252), (-57.25912857055664, -58.115081787109375)), (('test', 260), (-61.46289825439453, -35.55829620361328)), (('test', 268), (-62.3773307800293, -44.4…
1ko7	A	208	surface	['ILE', 'ASN', 'VAL', 'MET', 'THR', 'LEU', 'PHE']	['ILE', 'THR', 'LEU']	1, 0	['E', 'H']	[[(('test', 1625), (-125.81731414794922, 159.5277557373047)), (('test', 1633), (-107.7581787109375, 111.76161193847656)), (('test', 1641), (-65.1892318725586, -31.739789962768555)), (('test', 1648), (-65.70675659179688, -45.807823181152344)), (('test', 1656), (-66.6285400390625, -43.989540100097656)), (('test', 1663), (-73.73235321044922, -39.18303680419922)), (('test', 1671), (-114.3691253662109…
1kol	A	219		['LEU', 'ASN', 'PRO', 'ALA', 'ARG', 'LEU', 'ALA']	['LEU', 'ARG', 'LEU']	0, 0	['S', '-', 'H']	[[(('test', 1586), (-104.68614196777344, -18.329586029052734)), (('test', 1594), (-82.43621826171875, 116.94950103759766)), (('test', 1602), (-73.71871948242188, -22.03418731689453)), (('test', 1609), (-72.64103698730469, -39.2656364440918)), (('test', 1614), (-72.88948059082031, -34.8029670715332)), (('test', 1625), (-66.59918212890625, -39.300628662109375)), (('test', 1633), (-63.14210891723633…
1kq3	A	151		['VAL', 'ASP', 'THR', 'GLU', 'ILE', 'VAL', 'ALA']	['VAL', 'ILE', 'VAL']	1, 0	['E', 'H']	[[(('test', 1161), (-117.88166046142578, 112.80522918701172)), (('test', 1168), (-91.30025482177734, 106.01309204101562)), (('test', 1176), (-65.61768341064453, -21.71256446838379)), (('test', 1183), (-70.70333099365234, -39.23069763183594)), (('test', 1192), (-65.77283477783203, -43.54157257080078)), (('test', 1200), (-61.2181396484375, -40.89717102050781)), (('test', 1207), (-65.34798431396484,…
1kqb	A	168		['PHE', 'ASP', 'ALA', 'ALA', 'ILE', 'LEU', 'ASP']	['PHE', 'ILE', 'LEU']	1, 0	['S', '-', 'H']	[[(('test', 1287), (-149.7606658935547, 158.53688049316406)), (('test', 1298), (-89.20915985107422, 102.6851806640625)), (('test', 1306), (-65.78862762451172, -32.187015533447266)), (('test', 1311), (-61.36222839355469, -43.6508674621582)), (('test', 1316), (-66.70526885986328, -43.6849365234375)), (('test', 1324), (-65.10980987548828, -43.20835876464844)), (('test', 1332), (-58.833335876464844, …
1kqf	A	298		['ILE', 'ASN', 'ALA', 'GLU', 'TYR', 'VAL', 'LYS']	['ILE', 'TYR', 'VAL']	1, 0	['S', '-', 'H']	[[(('test', 2032), (-138.9517059326172, 162.79197692871094)), (('test', 2040), (-95.86185455322266, 89.66888427734375)), (('test', 2048), (-50.956905364990234, -45.88619613647461)), (('test', 2053), (-68.76107025146484, -33.53123092651367)), (('test', 2062), (-65.211669921875, -49.18081283569336)), (('test', 2074), (-59.89244079589844, -50.28608703613281)), (('test', 2081), (-56.33391571044922, -…
1kqf	A	477		['VAL', 'ASP', 'LEU', 'GLN', 'SER', 'TYR', 'LEU']	['VAL', 'SER', 'TYR']	0, 0	['-', 'S', 'H']	[[(('test', 3433), (-70.94375610351562, -15.326213836669922)), (('test', 3440), (-146.52964782714844, 166.21055603027344)), (('test', 3448), (-51.552616119384766, -44.96116256713867)), (('test', 3456), (-58.09672927856445, -46.402793884277344)), (('test', 3465), (-64.26599884033203, -39.49751663208008)), (('test', 3471), (-63.584449768066406, -50.1431884765625)), (('test', 3483), (-63.94543457031…
1kqf	A	536		['TYR', 'ASP', 'VAL', 'ILE', 'LYS', 'TYR', 'PHE']	['TYR', 'LYS', 'TYR']	0, 1	['-', 'H']	[[(('test', 3929), (-100.45868682861328, 72.73066711425781)), (('test', 3941), (-72.6566390991211, 163.33326721191406)), (('test', 3949), (-59.15721130371094, -40.89527130126953)), (('test', 3956), (-63.45570755004883, -43.48761749267578)), (('test', 3964), (-62.853328704833984, -44.60065841674805)), (('test', 3973), (-64.83946228027344, -33.36757278442383)), (('test', 3985), (-77.6961898803711, …
1kr4	A	16		['PRO', 'ASN', 'GLU', 'GLU', 'LYS', 'ALA', 'LEU']	['PRO', 'LYS', 'ALA']	0, 1	['S', 'H']	[[(('test', 127), (-61.25215148925781, -26.51275634765625)), (('test', 134), (-160.20298767089844, 172.28512573242188)), (('test', 142), (-60.01421356201172, -46.164825439453125)), (('test', 151), (-54.18589782714844, -50.454376220703125)), (('test', 160), (-66.62489318847656, -38.22001647949219)), (('test', 169), (-63.01826095581055, -45.385887145996094)), (('test', 174), (-69.14739227294922, -3…
1kr7	A	2		['VAL', 'ASN', 'TRP', 'ALA', 'ALA', 'VAL', 'VAL']	['VAL', 'ALA', 'VAL']	0, 0	['-', 'H']	[[(('test', 10), (-54.126914978027344, 134.4591827392578)), (('test', 17), (-81.4801025390625, 73.79564666748047)), (('test', 25), (-62.431541442871094, -30.385671615600586)), (('test', 39), (-62.083831787109375, -41.01191711425781)), (('test', 44), (-68.4261474609375, -39.81727981567383)), (('test', 49), (-60.19731140136719, -45.11028289794922)), (('test', 56), (-64.43049621582031, -39.940975189…
1kr7	A	61		['ALA', 'ASP', 'ALA', 'ALA', 'GLY', 'LEU', 'ALA']	['ALA', 'GLY', 'LEU']	0, 0	['-', 'H']	[[(('test', 462), (-64.10160064697266, 139.6824951171875)), (('test', 467), (-103.68260955810547, 84.61766052246094)), (('test', 475), (-62.033138275146484, -38.58921813964844)), (('test', 480), (-62.493812561035156, -43.28129196166992)), (('test', 485), (-65.12385559082031, -40.293331146240234)), (('test', 489), (-67.17134857177734, -41.89726638793945)), (('test', 497), (-59.718353271484375, -47…
1ks8	A	4		['TYR', 'ASP', 'TYR', 'LYS', 'GLN', 'VAL', 'LEU']	['TYR', 'GLN', 'VAL']	0, 0	['-', 'H']	[[(('test', 15), (-82.8582992553711, 141.645263671875)), (('test', 27), (-86.09398651123047, 83.23201751708984)), (('test', 35), (-58.55974578857422, -33.80931091308594)), (('test', 47), (-60.28164291381836, -43.63154983520508)), (('test', 56), (-72.56326293945312, -33.12554931640625)), (('test', 65), (-66.591552734375, -36.33940887451172)), (('test', 72), (-61.093284606933594, -46.31687927246094…
1ksf	X	50		['VAL', 'ASP', 'LEU', 'VAL', 'ALA', 'LEU', 'ARG']	['VAL', 'ALA', 'LEU']	1, 0	['-', 'H']	[[(('test', 384), (-110.3160171508789, 129.4604034423828)), (('test', 391), (-76.47695922851562, 106.3437728881836)), (('test', 399), (-57.7016716003418, -31.844697952270508)), (('test', 407), (-73.31025695800781, -47.47342300415039)), (('test', 414), (-59.8175048828125, -25.838943481445312)), (('test', 419), (-84.19693756103516, -39.09382629394531)), (('test', 427), (-56.457698822021484, -58.443…
1kso	A	71	surface	['VAL', 'ASP', 'PHE', 'VAL', 'GLU', 'TYR', 'VAL']	['VAL', 'GLU', 'TYR']	0, 1	['E', '-', 'H']	[[(('test', 549), (-136.658447265625, 141.2320556640625)), (('test', 556), (-90.18390655517578, -171.73619079589844)), (('test', 564), (-60.991729736328125, -45.06327819824219)), (('test', 575), (-60.39117431640625, -38.59687423706055)), (('test', 582), (-68.56237030029297, -38.445499420166016)), (('test', 591), (-63.67859649658203, -45.22862243652344)), (('test', 603), (-65.67799377441406, -34.9…
1kt1	A	350		['ALA', 'ASN', 'GLU', 'LYS', 'GLY', 'LEU', 'TYR']	['ALA', 'GLY', 'LEU']	0, 0	['T', '-', 'H']	[[(('test', 2370), (-95.20907592773438, 15.99183464050293)), (('test', 2375), (-70.85737609863281, 111.0125732421875)), (('test', 2383), (-57.210227966308594, -50.039344787597656)), (('test', 2392), (-58.24156951904297, -42.36253356933594)), (('test', 2401), (-65.80284118652344, -37.42513656616211)), (('test', 2405), (-71.60252380371094, -38.37609100341797)), (('test', 2413), (-69.888916015625, -…
1ktb	A	185		['VAL', 'ASN', 'TYR', 'THR', 'LEU', 'LEU', 'GLY']	['VAL', 'LEU', 'LEU']	1, 0	['-', 'H']	[[(('test', 1448), (-103.29886627197266, 136.31288146972656)), (('test', 1455), (-114.69547271728516, 96.68660736083984)), (('test', 1463), (-69.74573516845703, -17.41181755065918)), (('test', 1475), (-70.08645629882812, -44.9769172668457)), (('test', 1482), (-63.45396041870117, -44.28632354736328)), (('test', 1490), (-56.97182846069336, -42.09773254394531)), (('test', 1498), (-60.304874420166016…
1ku0	A	371		['PHE', 'ASN', 'ILE', 'ARG', 'ALA', 'PHE', 'TYR']	['PHE', 'ALA', 'PHE']	1, 0	['S', '-', 'H']	[[(('test', 2893), (-103.05441284179688, 109.47512817382812)), (('test', 2904), (-79.33963775634766, 82.95896911621094)), (('test', 2912), (-61.91535186767578, -34.27447509765625)), (('test', 2920), (-64.72087860107422, -47.9068603515625)), (('test', 2931), (-65.57708740234375, -34.46390914916992)), (('test', 2936), (-59.10488510131836, -51.89409255981445)), (('test', 2947), (-74.81145477294922, …
1ku1	A	607		['MET', 'ASN', 'LYS', 'LYS', 'THR', 'ILE', 'GLY']	['MET', 'THR', 'ILE']	1, 0	['S', '-', 'H']	[[(('test', 566), (-130.95921325683594, 163.06057739257812)), (('test', 574), (-61.13591766357422, 111.79313659667969)), (('test', 582), (-64.81331634521484, -24.694580078125)), (('test', 591), (-72.60550689697266, -44.410160064697266)), (('test', 600), (-60.724754333496094, -42.827091217041016)), (('test', 607), (-59.077720642089844, -46.62440872192383)), (('test', 615), (-60.28102111816406, -41…
1ku1	A	694	surface	['PRO', 'ASP', 'ALA', 'ASP', 'SER', 'VAL', 'PHE']	['PRO', 'SER', 'VAL']	1, 1	['-', 'H']	[[(('test', 1266), (-67.4052963256836, 136.6573028564453)), (('test', 1273), (-76.95037078857422, 177.0086669921875)), (('test', 1281), (-53.88385009765625, -42.69386672973633)), (('test', 1286), (-65.6116714477539, -34.851104736328125)), (('test', 1294), (-71.74256896972656, -38.79912567138672)), (('test', 1300), (-67.45024108886719, -35.726070404052734)), (('test', 1307), (-61.228248596191406, …
1kuf	A	17		['VAL', 'ASP', 'HIS', 'GLY', 'MET', 'TYR', 'THR']	['VAL', 'MET', 'TYR']	0, 1	['E', '-', 'H']	[[(('test', 117), (-104.35265350341797, 122.93083953857422)), (('test', 124), (-78.04505920410156, 177.7705078125)), (('test', 132), (-70.33296966552734, -32.92937469482422)), (('test', 142), (-64.45108032226562, -41.43730163574219)), (('test', 146), (-69.16332244873047, -38.29279708862305)), (('test', 154), (-57.13013458251953, -47.20661163330078)), (('test', 166), (-63.96327209472656, -41.92391…
1kut	A	202		['PHE', 'ASP', 'LYS', 'ASP', 'VAL', 'TYR', 'ARG']	['PHE', 'VAL', 'TYR']	1, 0	['-', 'H']	[[(('test', 1463), (-46.74574279785156, 133.8957977294922)), (('test', 1474), (-123.63510131835938, 136.83200073242188)), (('test', 1482), (-66.87548828125, -56.03513717651367)), (('test', 1491), (-59.99386215209961, -33.76397705078125)), (('test', 1499), (-67.8646469116211, -52.292266845703125)), (('test', 1506), (-51.11702346801758, -56.09189987182617)), (('test', 1518), (-48.23143768310547, -7…
1kuv	A	66		['LEU', 'ASN', 'LEU', 'ASP', 'GLU', 'VAL', 'GLN']	['LEU', 'GLU', 'VAL']	1, 1	['-', 'H']	[[(('test', 269), (-135.91236877441406, 126.77754211425781)), (('test', 277), (-86.58648681640625, 166.5579833984375)), (('test', 285), (-43.01225662231445, -41.60528564453125)), (('test', 293), (-68.9388198852539, -36.89326095581055)), (('test', 301), (-71.6936264038086, -31.972627639770508)), (('test', 310), (-73.923095703125, -37.96858596801758)), (('test', 317), (-63.0706901550293, -40.296928…
1kv9	A	4		['VAL', 'ASP', 'GLU', 'ALA', 'ALA', 'ILE', 'ARG']	['VAL', 'ALA', 'ILE']	1, 0	['B', '-', 'H']	[[(('test', 11), (-78.71025085449219, 120.01162719726562)), (('test', 18), (-139.50567626953125, -178.4868927001953)), (('test', 26), (-56.703800201416016, -47.585880279541016)), (('test', 35), (-56.18268585205078, -42.68280792236328)), (('test', 40), (-63.82787322998047, -43.68816375732422)), (('test', 45), (-68.94255828857422, -36.69865798950195)), (('test', 53), (-70.34513854980469, -35.151885…
1kvk	A	63		['TRP', 'ASP', 'VAL', 'ALA', 'THR', 'LEU', 'GLN']	['TRP', 'THR', 'LEU']	1, 0	['E', 'H']	[[(('test', 455), (-123.65412902832031, 157.25132751464844)), (('test', 469), (-113.64842224121094, 123.72795867919922)), (('test', 477), (-43.740806579589844, -34.613677978515625)), (('test', 484), (-53.93789291381836, -54.681488037109375)), (('test', 489), (-62.68234634399414, -50.03721618652344)), (('test', 496), (-65.06846618652344, -33.92673110961914)), (('test', 504), (-65.53395080566406, -…
1kw4	A	45		['ILE', 'ASP', 'GLY', 'GLN', 'ALA', 'LEU', 'LEU']	['ILE', 'ALA', 'LEU']	1, 1	['-', 'H']	[[(('test', 281), (-84.38754272460938, 108.30255126953125)), (('test', 289), (-101.38520812988281, -174.991943359375)), (('test', 297), (-56.414390563964844, -44.13478469848633)), (('test', 301), (-60.3762092590332, -39.480499267578125)), (('test', 310), (-71.21664428710938, -39.222232818603516)), (('test', 315), (-58.1741828918457, -38.284122467041016)), (('test', 323), (-64.73793029785156, -23.…
1kwg	A	250		['LEU', 'ASP', 'ALA', 'PHE', 'ALA', 'LEU', 'ALA']	['LEU', 'ALA', 'LEU']	1, 0	['S', '-', 'H']	[[(('test', 2046), (-105.63319396972656, 127.60009002685547)), (('test', 2054), (-75.65412902832031, 94.5720443725586)), (('test', 2062), (-64.19597625732422, -35.14432144165039)), (('test', 2067), (-58.959129333496094, -46.03544616699219)), (('test', 2078), (-67.84556579589844, -48.57325744628906)), (('test', 2083), (-62.83536911010742, -38.778533935546875)), (('test', 2091), (-64.4325180053711,…
1kwm	A	112		['LEU', 'ASN', 'ILE', 'ASP', 'GLY', 'TYR', 'ILE']	['LEU', 'GLY', 'TYR']	0, 0	['S', '-', 'H']	[[(('test', 1673), (-81.7207260131836, -51.614501953125)), (('test', 1681), (-87.65181732177734, 70.00025177001953)), (('test', 1689), (-65.9073715209961, -39.2205924987793)), (('test', 1697), (-63.11439895629883, -42.122867584228516)), (('test', 1705), (-67.09759521484375, -42.82820510864258)), (('test', 1709), (-55.51622009277344, -50.04142761230469)), (('test', 1721), (-56.18679428100586, -43.…
1ky8	A	277		['ALA', 'ASP', 'LEU', 'ASP', 'LEU', 'ALA', 'ALA']	['ALA', 'LEU', 'ALA']	0, 0	['S', '-', 'H']	[[(('test', 2057), (-56.25947952270508, 150.08364868164062)), (('test', 2062), (-79.90707397460938, 109.3583755493164)), (('test', 2070), (-67.86861419677734, -23.99036407470703)), (('test', 2078), (-67.19525146484375, -55.035255432128906)), (('test', 2086), (-56.31698226928711, -48.700374603271484)), (('test', 2094), (-58.046348571777344, -47.72145080566406)), (('test', 2099), (-63.9489364624023…
1kyq	A	240		['ILE', 'ASP', 'VAL', 'LYS', 'ARG', 'LEU', 'LEU']	['ILE', 'ARG', 'LEU']	1, 0	['B', '-', 'H']	[[(('test', 1884), (-66.98828887939453, 147.14892578125)), (('test', 1892), (-92.66455078125, 92.54948425292969)), (('test', 1900), (-47.88135528564453, -55.3363151550293)), (('test', 1907), (-50.19966125488281, -50.31552505493164)), (('test', 1916), (-61.880680084228516, -40.91791915893555)), (('test', 1927), (-68.75774383544922, -30.637462615966797)), (('test', 1935), (-63.57133865356445, -45.8…
[truncated: 11,388 more rows]
