# Supplementary material for: Bioinformatics leading to conveniently accessible, helix enforcing, bicyclic ASX motif mimics (BAMMs)
Source: Nat Commun. 2024 May 17;15:4217. doi: 10.1038/s41467-024-48323-z (PMC11101637; doi:10.1038/s41467-024-48323-z)
Supplement: Supplementary file 6 — Source Data [file 41467_2024_48323_MOESM6_ESM.zip › source data.xlsx]

## Sheet: Fig 2
Fig 2d			Fig 2f									Fig 2g									statistical data collected from ASX motif dataset which was uploaded in the supplementary materials;scripts for data mining and statistical analyses were uploaded in the public GitHub website shared in 'CODE AVAILABILITY'.
subset	12175 motifs		L,L	L,I	I,L	L,A	V,L	L,V	I,A	A,A		E	T	Q	A	D	L	S	F
subset with patches	8600 motifs		276	169	160	160	148	143	113	17		699	510	363	277	266	207	198	116
subset with triangles	3492 motifs

## Sheet: Fig 3
AAKA-10uM-PBS					ADAA-10uM-PBS					LDLL-10uM-PBS					ADLL-10uM-PBS					LDAL-10uM-PBS					LALL-10uM-PBS					LDLA-10uM-PBS					AAKA-12mer-10uM-PBS					LDLL-12mer-10uM-PBS					AAKA-22mer-10uM-PBS
	0	1	2			0	1	2			0	1	2			0	1	2			0	1	2			0	1	2			0	1	2			0	1	2			0	1	2			0	1	2
250	-0.51885	-0.713983	-0.501187		250	-0.551957	-1.20467	-0.758056		250	-0.111146	-0.0247839	-0.0194677		250	1.75914	1.62901	1.35139		250	1.70935	1.44815	1.52743		250	0.611539	0.841796	0.709171		250	1.59276	1.03343	1.44326		250	0.441629	0.341695	0.412552		250	0.460877	0.200851	0.362503		250	-2.40692	-2.44279	-2.24407
249.5	-0.52588	-0.604436	-0.842549		249.5	-0.470808	-0.726658	-0.800992		249.5	-0.19253	-0.146945	-0.0659245		249.5	1.5661	1.51945	1.60082		249.5	1.65616	1.19809	1.69037		249.5	1.10633	0.538482	0.499007		249.5	1.20382	1.36199	1.10931		249.5	0.604495	0.428248	0.312768		249.5	0.358787	0.0938585	0.125038		249.5	-2.37372	-2.5776	-2.08363
249	-0.849187	-0.60882	-0.64369		249	-1.09453	-0.642172	-0.616897		249	-0.0897835	0.16105	-0.482809		249	1.84648	1.57309	1.97273		249	1.55921	1.15992	1.68611		249	0.550002	0.766805	0.783766		249	0.958683	0.954705	1.24179		249	0.646733	0.484137	0.294298		249	0.53413	0.269242	0.233799		249	-2.39441	-2.21874	-2.34147
248.5	-0.785726	-0.719548	-0.848544		248.5	-0.651699	-0.739957	-0.733404		248.5	-0.298481	-0.0319068	-0.15909		248.5	1.70092	1.63613	1.48401		248.5	1.74588	1.33022	1.71247		248.5	0.634942	1.22351	0.455034		248.5	1.51953	0.985705	0.774328		248.5	0.534985	0.343149	0.255282		248.5	0.370307	0.678456	0.479127		248.5	-2.25178	-2.5032	-2.24616
248	-0.45737	-0.454844	-0.800621		248	-0.812527	-0.905369	-0.811462		248	-0.342464	-0.247754	-0.556817		248	1.48726	1.63189	1.70986		248	1.74469	1.34908	1.73657		248	0.792731	0.937614	0.435768		248	1.02845	1.19941	0.998158		248	0.524529	0.268905	0.223001		248	0.131797	0.0374446	-0.0192862		248	-2.4928	-2.8854	-2.53991
247.5	-0.69952	-0.574226	-0.879811		247.5	-0.674411	-0.95195	-0.67778		247.5	-0.47089	-0.326933	-0.0446406		247.5	1.79494	1.62459	1.3607		247.5	1.56731	0.960267	1.61318		247.5	0.269094	0.63364	0.52597		247.5	1.36665	1.20305	1.25768		247.5	0.336709	0.537683	0.44462		247.5	0.473822	0.589386	0.333789		247.5	-2.47934	-2.96244	-2.70271
247	-0.57045	-0.700138	-0.476743		247	-0.967076	-0.545969	-0.821548		247	-0.586981	-0.546758	-0.33021		247	1.89348	1.21248	1.86041		247	1.63063	0.835869	1.20555		247	0.619574	0.740793	0.376283		247	1.26189	0.860727	1.37268		247	0.604811	0.481861	0.450934		247	0.30896	0.0714201	0.0219131		247	-2.28813	-2.69368	-2.53072
246.5	-0.698783	-0.613003	-0.548926		246.5	-0.684258	-1.01351	-0.738527		246.5	-0.658149	-0.466206	-0.632069		246.5	1.68501	1.85819	1.40794		246.5	1.58259	1.18788	1.5518		246.5	0.730654	0.641316	0.418947		246.5	0.942259	1.20767	1.42363		246.5	0.572799	0.289422	0.355726		246.5	0.298675	-0.174958	0.247623		246.5	-2.54182	-2.77821	-2.9685
246	-1.00389	-0.648062	-0.749321		246	-1.08112	-1.06	-1.0822		246	-0.776448	-0.775027	-0.547309		246	1.35454	1.33181	1.4194		246	1.2995	0.92127	1.30658		246	0.747139	0.551817	0.48732		246	1.16487	1.14786	1.11597		246	0.508359	0.350121	0.267226		246	0.237715	-0.231996	0.331764		246	-2.84367	-2.6139	-2.93289
245.5	-1.01646	-1.3026	-1.05454		245.5	-1.05916	-1.26668	-1.23204		245.5	-0.966662	-0.63542	-1.0062		245.5	1.40971	1.55334	1.30252		245.5	1.37949	1.20043	1.22104		245.5	0.256848	0.888934	0.0315038		245.5	1.0084	0.964294	1.20032		245.5	0.590697	0.565938	0.0593826		245.5	0.385487	0.244146	0.337552		245.5	-3.05429	-3.07251	-2.90626
245	-0.654921	-1.16537	-0.710307		245	-1.11682	-1.01402	-1.09945		245	-1.10464	-1.25681	-1.13148		245	1.37133	1.20938	1.1542		245	1.46812	1.03584	1.15008		245	0.277761	0.485249	0.25727		245	0.836152	0.954348	0.84532		245	0.442624	0.342799	0.351047		245	0.485592	-0.134075	0.0773092		245	-3.50638	-2.98335	-3.2793
244.5	-1.33122	-1.18557	-0.990169		244.5	-1.17402	-1.10688	-1.47256		244.5	-0.738375	-1.1505	-1.35078		244.5	1.28269	1.55256	1.37061		244.5	1.13226	0.494334	1.05683		244.5	-0.1223	-0.102197	0.254448		244.5	1.12374	0.660882	1.17914		244.5	0.367859	0.212058	0.362067		244.5	-0.142019	-0.0668234	0.218348		244.5	-3.22201	-2.81283	-3.249
244	-1.5021	-1.13122	-1.08671		244	-1.47751	-1.32	-0.995464		244	-1.38296	-1.21946	-1.55601		244	1.19855	1.24972	1.22722		244	0.758657	0.678571	1.13518		244	-0.0632598	0.328694	0.4061		244	0.746726	0.923988	0.938667		244	0.144563	-0.140975	0.132236		244	0.0110574	-0.338065	0.00463262		244	-2.8943	-3.4402	-3.55917
243.5	-1.23795	-1.16632	-1.17792		243.5	-1.40108	-1.50742	-1.36186		243.5	-1.82133	-1.90966	-1.78418		243.5	1.26923	0.827295	1.23136		243.5	0.927513	0.420768	1.07733		243.5	-0.300815	-0.194532	-0.382733		243.5	0.464803	0.75246	0.594718		243.5	0.36612	0.391738	0.288295		243.5	0.224925	-0.244961	0.092244		243.5	-3.54834	-3.11878	-3.56269
243	-1.39692	-1.30861	-1.32463		243	-1.39755	-1.46853	-1.5933		243	-2.45522	-2.14408	-1.72375		243	1.02482	1.19133	0.59269		243	0.811649	0.112344	0.762696		243	0.0741219	-0.161397	0.0171866		243	0.715068	0.845336	0.690561		243	0.574367	0.324787	0.0886522		243	-0.13501	-0.0995388	-0.071299		243	-3.21285	-3.53521	-3.4902
242.5	-1.61893	-1.3981	-1.44185		242.5	-1.49624	-1.44296	-1.87362		242.5	-2.38477	-2.23547	-2.24967		242.5	1.16283	0.931189	0.954153		242.5	0.764303	0.219468	0.967962		242.5	-0.391868	-0.29876	-0.366767		242.5	0.49668	0.708607	0.605928		242.5	0.161879	-0.0133457	-0.118949		242.5	-0.370405	-0.305918	-0.472328		242.5	-3.85445	-3.92698	-3.9419
242	-1.67262	-1.69256	-1.53414		242	-1.8403	-2.15246	-1.91687		242	-2.84368	-2.90889	-2.50831		242	0.5685	0.865319	0.610022		242	0.42269	0.190959	0.464767		242	-0.458294	-0.358684	-0.857069		242	0.51861	0.630147	0.524694		242	0.0436718	0.0893924	0.29757		242	-0.127514	-0.515804	0.0234056		242	-4.12085	-4.00552	-4.0408
241.5	-2.00976	-1.93416	-1.77505		241.5	-1.96352	-1.91759	-1.86604		241.5	-3.32059	-2.91624	-3.04427		241.5	0.545837	0.526468	0.467664		241.5	0.272468	-0.0518301	0.0756181		241.5	-0.81723	-0.519269	-0.862047		241.5	0.136149	0.280506	0.137507		241.5	-0.180936	-0.0262546	-0.142394		241.5	-0.232416	-0.361907	-0.434679		241.5	-4.20658	-4.0226	-4.45925
241	-2.17878	-1.85787	-1.63867		241	-2.13837	-1.98745	-2.31563		241	-3.32858	-3.85437	-3.07291		241	0.763942	0.422341	0.263583		241	-0.152563	-0.198267	0.296377		241	-0.849478	-1.34984	-0.902626		241	0.130011	0.0287129	0.277263		241	0.188303	-0.136402	-0.266944		241	-0.457636	-0.451279	-0.514898		241	-4.48221	-4.49349	-4.51965
240.5	-2.3491	-2.23275	-2.31689		240.5	-2.56121	-2.30849	-2.60259		240.5	-4.02813	-4.07993	-3.63541		240.5	0.12723	0.00620617	-0.00815469		240.5	-0.37677	-0.605259	-0.529676		240.5	-1.23503	-1.09043	-1.31275		240.5	0.0112419	0.069889	-0.0487232		240.5	-0.316539	-0.281994	-0.042581		240.5	-0.295854	-0.645977	-0.593411		240.5	-4.94222	-5.12486	-4.64192
240	-2.3603	-2.34203	-2.64009		240	-2.5821	-2.74375	-2.70207		240	-4.96569	-4.40579	-4.54885		240	0.0641294	0.31632	0.15217		240	-0.499284	-1.05648	-0.435122		240	-1.71051	-1.27088	-1.35496		240	-0.203586	-0.294477	-0.137893		240	-0.0162052	-0.379416	-0.253523		240	-0.389617	-0.80396	-0.743921		240	-5.16639	-5.20604	-5.44261
239.5	-2.82551	-2.61207	-2.90974		239.5	-2.6437	-2.77178	-3.00856		239.5	-5.25804	-5.40271	-4.83684		239.5	-0.109998	-0.124096	-0.149262		239.5	-0.853011	-1.20603	-0.863152		239.5	-1.9659	-1.9276	-1.60456		239.5	-0.491191	-0.499065	-0.546175		239.5	-0.500045	-0.244375	-0.280421		239.5	-0.719162	-0.677895	-0.803806		239.5	-5.90453	-6.07029	-5.44341
239	-3.19518	-2.95394	-3.00193		239	-2.83294	-3.30307	-3.22641		239	-6.05303	-6.10888	-5.71421		239	-0.399794	-0.537103	-0.215258		239	-1.2945	-1.53668	-1.13033		239	-1.9105	-2.27082	-2.03663		239	-0.989832	-0.695361	-0.65974		239	-0.13436	-0.660424	-0.718836		239	-1.12043	-1.17773	-0.925375		239	-5.99735	-6.20311	-6.28384
238.5	-3.3771	-3.05326	-3.55115		238.5	-3.8784	-3.6713	-3.47065		238.5	-6.78221	-6.93842	-6.31329		238.5	-0.561768	-0.769273	-0.728596		238.5	-1.68513	-1.9456	-2.11322		238.5	-2.32964	-2.29259	-2.39489		238.5	-0.862382	-0.849598	-1.2726		238.5	-0.421937	-0.34736	-0.695819		238.5	-1.66833	-0.827133	-1.21101		238.5	-6.42314	-6.42897	-6.69838
238	-3.68372	-3.91357	-3.56824		238	-3.96753	-4.03702	-4.15173		238	-7.72222	-7.58382	-7.45286		238	-1.20378	-0.928481	-1.13533		238	-1.96533	-2.69776	-1.9608		238	-2.86974	-2.48066	-2.83198		238	-1.25049	-1.34634	-0.860531		238	-0.78741	-0.606793	-0.596705		238	-1.15561	-0.930211	-1.04395		238	-7.04426	-7.19119	-7.3749
237.5	-4.27159	-4.16207	-3.85308		237.5	-4.44012	-4.66741	-4.59424		237.5	-8.38001	-8.4886	-8.38644		237.5	-1.35512	-1.37586	-1.63948		237.5	-2.88282	-3.50892	-3.06412		237.5	-3.51039	-3.00177	-3.24312		237.5	-1.38622	-1.31608	-1.43864		237.5	-0.894688	-0.667367	-0.746276		237.5	-0.968889	-1.25347	-1.44405		237.5	-7.84576	-7.64938	-7.71246
237	-4.44599	-4.92243	-4.52268		237	-5.00463	-4.67662	-4.36907		237	-9.46407	-9.19807	-9.18279		237	-1.21895	-2.14436	-1.84965		237	-3.31869	-3.99189	-3.26952		237	-3.92534	-3.74785	-3.76287		237	-2.03156	-2.15421	-1.91972		237	-0.938525	-0.794645	-1.1203		237	-1.71147	-1.55509	-1.64082		237	-8.38452	-8.68859	-8.7062
236.5	-5.14941	-4.80084	-5.01017		236.5	-5.3672	-5.4542	-5.30082		236.5	-10.3203	-10.428	-10.4917		236.5	-2.45829	-2.34099	-2.38033		236.5	-3.8746	-4.44205	-3.73422		236.5	-4.85303	-3.91311	-4.24016		236.5	-2.56497	-2.33605	-2.79221		236.5	-0.794617	-1.11024	-1.3227		236.5	-1.60503	-1.70209	-1.70233		236.5	-9.20915	-9.2216	-9.19764
236	-5.80964	-5.42126	-5.61739		236	-5.75442	-6.1286	-5.6773		236	-11.8323	-11.9054	-11.2009		236	-2.53938	-2.80579	-2.80749		236	-4.75144	-4.81644	-4.73946		236	-5.14735	-4.89986	-5.01918		236	-2.52686	-2.81308	-2.78563		236	-1.10574	-1.38491	-1.37858		236	-1.94436	-2.19016	-2.08037		236	-9.97934	-10.0741	-10.1974
235.5	-5.91945	-5.91586	-6.23193		235.5	-6.3584	-6.21965	-6.4691		235.5	-13.2316	-12.8261	-12.8467		235.5	-3.35081	-3.29556	-3.30436		235.5	-5.45133	-5.84912	-5.38904		235.5	-5.93099	-5.36299	-5.39625		235.5	-3.69606	-3.28413	-3.30405		235.5	-1.23719	-1.39863	-1.34039		235.5	-2.12266	-2.37566	-2.13143		235.5	-10.7522	-11.108	-10.9269
235	-6.46497	-6.61819	-6.64789		235	-7.13116	-7.0733	-7.10538		235	-14.7856	-13.7897	-14.1864		235	-3.89996	-3.75552	-3.9689		235	-6.5362	-7.13495	-6.57924		235	-6.27734	-6.2154	-5.87891		235	-4.03287	-3.80622	-3.76253		235	-1.51632	-1.73735	-1.89326		235	-2.81894	-2.29239	-2.60538		235	-11.5691	-11.9058	-11.8185
234.5	-7.16457	-6.87268	-6.96911		234.5	-7.70697	-7.71747	-7.6846		234.5	-16.5114	-15.9933	-15.691		234.5	-4.4822	-4.88232	-4.53253		234.5	-7.31463	-7.47652	-7.18942		234.5	-7.21953	-6.72522	-6.87177		234.5	-4.24693	-4.37931	-4.5524		234.5	-1.9792	-1.47456	-1.82124		234.5	-2.58148	-2.77558	-2.72231		234.5	-12.82	-12.77	-13.1955
234	-7.55251	-7.70536	-8.02131		234	-8.53486	-8.86668	-8.50055		234	-17.4289	-17.4392	-17.4771		234	-4.91308	-4.82905	-5.15177		234	-8.50384	-8.54681	-8.11713		234	-7.78861	-7.89364	-7.76991		234	-4.73422	-4.91848	-4.97848		234	-2.00279	-1.78586	-2.21412		234	-2.2833	-2.97953	-3.032		234	-14.1734	-14.3863	-13.9806
233.5	-8.54595	-8.47302	-8.86622		233.5	-9.44135	-9.34004	-9.41874		233.5	-19.5136	-18.9341	-19.3092		233.5	-5.67945	-5.84985	-5.78874		233.5	-9.56141	-9.69211	-9.45004		233.5	-8.68709	-9.05316	-8.87899		233.5	-5.48263	-5.98744	-5.88151		233.5	-1.9492	-2.10591	-2.58472		233.5	-3.07262	-3.40759	-2.98148		233.5	-15.2545	-15.369	-14.9464
233	-9.63998	-9.74725	-9.44667		233	-10.4146	-10.27	-10.309		233	-21.4762	-20.9715	-20.878		233	-6.29354	-6.60517	-6.83209		233	-10.6268	-10.8033	-10.4836		233	-9.48985	-9.16778	-9.17392		233	-6.56708	-6.73324	-6.25897		233	-2.35966	-2.27311	-2.31864		233	-3.43787	-3.45626	-3.31917		233	-16.4646	-16.675	-16.8295
232.5	-10.2957	-10.2391	-10.4536		232.5	-11.1281	-11.2277	-11.2032		232.5	-23.363	-23.3434	-23.4604		232.5	-7.33254	-7.59907	-7.80884		232.5	-11.7045	-12.5284	-12.0955		232.5	-10.5453	-10.5968	-10.4408		232.5	-7.25643	-6.87631	-7.34292		232.5	-2.75574	-2.6578	-2.407		232.5	-3.69475	-3.54762	-3.84991		232.5	-17.6613	-18.264	-18.0782
232	-11.1222	-11.5332	-11.0721		232	-12.8704	-12.5736	-12.1036		232	-25.7967	-25.634	-25.3428		232	-8.31154	-8.45544	-8.18958		232	-13.1608	-13.0694	-13.1023		232	-11.8496	-11.428	-11.2889		232	-7.72952	-7.7714	-8.36355		232	-2.76059	-2.77437	-2.9151		232	-3.65702	-4.08648	-4.05519		232	-19.1361	-19.1639	-19.6767
231.5	-11.8336	-12.2861	-12.0368		231.5	-13.5387	-13.4748	-13.3972		231.5	-28.2391	-27.8317	-27.253		231.5	-9.20543	-9.45307	-9.04876		231.5	-14.324	-14.9294	-14.8532		231.5	-12.8579	-12.5572	-12.4285		231.5	-8.87777	-8.83967	-9.15551		231.5	-2.64395	-3.4394	-2.98022		231.5	-4.25178	-4.40003	-3.995		231.5	-21.1948	-20.9284	-21.065
231	-12.6423	-13.2961	-13.0862		231	-14.6279	-14.3307	-14.573		231	-30.5304	-30.4402	-29.92		231	-10.1298	-10.3453	-10.3856		231	-16.124	-16.7213	-16.1405		231	-14.018	-13.9901	-13.1001		231	-9.28866	-9.59257	-9.8426		231	-3.01259	-3.30014	-3.48158		231	-4.18969	-4.68664	-4.51379		231	-22.8158	-22.9752	-22.8061
230.5	-14.1943	-14.5806	-14.1168		230.5	-15.8534	-15.8292	-15.2706		230.5	-33.1615	-32.8631	-32.558		230.5	-10.6718	-11.4769	-11.2897		230.5	-17.0448	-18.3013	-17.3187		230.5	-15.4114	-14.6586	-14.441		230.5	-10.5624	-10.6216	-10.3873		230.5	-3.2004	-3.64462	-3.52551		230.5	-5.12127	-4.87404	-5.26446		230.5	-24.5214	-24.2199	-24.5422
230	-15.0769	-15.2458	-15.2123		230	-16.6977	-16.7408	-17.021		230	-35.6756	-35.5993	-34.9688		230	-12.0353	-12.171	-12.2756		230	-18.8561	-19.2286	-19.1599		230	-16.2192	-16.2529	-16.2738		230	-11.0704	-11.3428	-11.6154		230	-3.60754	-3.73196	-3.92468		230	-5.22398	-5.54275	-5.09599		230	-26.3496	-26.217	-26.1925
229.5	-15.8979	-16.4472	-16.1387		229.5	-17.7782	-17.6104	-17.8353		229.5	-38.1813	-37.252	-37.5698		229.5	-13.0373	-13.1804	-13.2569		229.5	-20.577	-20.6727	-20.3239		229.5	-17.8044	-17.3671	-17.5167		229.5	-12.5234	-12.4933	-12.6054		229.5	-3.6199	-4.41639	-3.93211		229.5	-5.36417	-5.4873	-5.80074		229.5	-27.7691	-27.5329	-27.7505
229	-17.2234	-17.5716	-17.2314		229	-19.3484	-19.4151	-18.9526		229	-40.5092	-40.2866	-39.9284		229	-13.8506	-14.2638	-14.4659		229	-21.8338	-22.6787	-22.5111		229	-19.135	-18.6668	-17.66		229	-13.2016	-13.4494	-13.8092		229	-4.06554	-4.62533	-4.34551		229	-5.80305	-6.12798	-6.20369		229	-29.3908	-29.745	-29.6323
228.5	-18.3273	-18.1224	-18.03		228.5	-20.4885	-20.5612	-20.4478		228.5	-42.8707	-42.6812	-42.4193		228.5	-15.0563	-15.2628	-15.448		228.5	-23.3919	-24.2276	-24.2236		228.5	-20.2755	-19.6377	-19.6216		228.5	-14.3703	-14.168	-14.1716		228.5	-4.27059	-5.03844	-4.56895		228.5	-6.00627	-6.35122	-6.39894		228.5	-31.1919	-31.6221	-31.5155
228	-19.5898	-19.3668	-19.2416		228	-21.4711	-21.5288	-21.4501		228	-45.3034	-44.6739	-44.416		228	-16.1359	-16.0149	-16.1183		228	-24.6642	-25.6899	-25.1067		228	-21.3087	-20.6759	-20.5562		228	-14.9869	-15.2442	-15.1004		228	-4.67275	-5.49485	-4.78802		228	-6.48741	-6.36764	-6.09396		228	-33.256	-33.396	-33.0947
227.5	-19.8143	-19.965	-20.9181		227.5	-22.426	-22.6972	-22.3121		227.5	-46.8954	-46.4817	-46.4923		227.5	-16.619	-17.54	-16.8879		227.5	-26.6923	-27.2335	-27.0817		227.5	-22.3929	-22.1715	-21.5315		227.5	-15.6488	-15.9645	-16.0123		227.5	-4.98805	-5.08507	-4.42332		227.5	-7.13503	-7.16261	-7.03096		227.5	-34.7772	-34.7208	-35.0205
227	-20.5627	-21.4818	-21.5254		227	-24.191	-23.7377	-23.3897		227	-48.1452	-48.7933	-47.8783		227	-17.8039	-17.8376	-18.1986		227	-27.6897	-28.6529	-28.3587		227	-23.3323	-22.6515	-22.2956		227	-16.6657	-16.9948	-17.1454		227	-5.26122	-5.09638	-5.54253		227	-7.14504	-7.20442	-7.00744		227	-36.2625	-36.2701	-36.5524
226.5	-22.3711	-21.8381	-22.4893		226.5	-24.8156	-24.3857	-24.8023		226.5	-49.8637	-50.5262	-48.7906		226.5	-18.8046	-18.9012	-18.8226		226.5	-29.3542	-29.6078	-29.9379		226.5	-24.0233	-23.5309	-23.5406		226.5	-17.7983	-17.6361	-17.5817		226.5	-5.12948	-5.90089	-5.33758		226.5	-7.08076	-8.12411	-7.98355		226.5	-37.825	-38.1716	-37.7781
226	-22.1387	-23.4475	-23.2794		226	-26.0657	-25.3596	-26.4603		226	-50.711	-50.8976	-50.7633		226	-19.6909	-19.6508	-19.6506		226	-30.398	-31.25	-31.2911		226	-24.2471	-24.1894	-23.5539		226	-17.7767	-18.0073	-18.3075		226	-5.77726	-5.5207	-6.15742		226	-7.80998	-7.27784	-7.84738		226	-39.3826	-39.4193	-39.3208
225.5	-23.8676	-23.7768	-24.3283		225.5	-27.0301	-26.5372	-25.8734		225.5	-51.3725	-51.1387	-51.4716		225.5	-19.9785	-20.6291	-20.2611		225.5	-31.5188	-32.0472	-32.5302		225.5	-25.1007	-24.2219	-23.8393		225.5	-19.2912	-19.2037	-19.3726		225.5	-5.61405	-6.51536	-5.90831		225.5	-8.40347	-8.22098	-8.10294		225.5	-39.9013	-40.931	-40.702
225	-24.0048	-24.7032	-24.1644		225	-27.4274	-27.4673	-27.3164		225	-51.8611	-52.4811	-51.592		225	-20.6768	-20.6111	-21.2768		225	-32.7429	-33.4547	-33.6471		225	-24.8709	-25.0485	-24.2025		225	-19.5839	-19.771	-19.8121		225	-6.56119	-6.56858	-6.52019		225	-8.69933	-8.50583	-8.50791		225	-41.6079	-41.5926	-42.1945
224.5	-25.3647	-25.1974	-25.434		224.5	-28.145	-27.776	-28.0388		224.5	-52.7806	-52.4098	-53.0434		224.5	-21.8083	-21.6562	-22.0329		224.5	-34.2759	-34.0365	-34.2044		224.5	-24.9693	-25.0944	-25.0269		224.5	-19.8004	-20.0977	-19.903		224.5	-5.83965	-6.25945	-6.39677		224.5	-8.22383	-8.15568	-8.36305		224.5	-42.7389	-43.282	-42.3982
224	-25.32	-26.1739	-25.5409		224	-29.156	-28.973	-28.5111		224	-52.8853	-52.5775	-52.8283		224	-21.6261	-22.1787	-22.2343		224	-34.6418	-35.0103	-34.617		224	-25.1442	-25.4412	-24.9242		224	-20.1639	-20.7576	-20.6018		224	-6.02377	-6.94508	-6.47134		224	-8.99724	-8.39782	-8.8173		224	-42.7188	-43.3847	-43.5642
223.5	-25.7014	-25.7744	-25.9393		223.5	-29.2856	-29.5683	-29.5367		223.5	-52.9297	-52.6849	-53.5263		223.5	-22.248	-22.7133	-22.82		223.5	-35.5914	-36.009	-35.4077		223.5	-25.7785	-25.2136	-25.144		223.5	-20.9672	-20.4149	-21.1229		223.5	-6.93945	-6.64079	-6.99093		223.5	-9.36357	-8.88896	-9.00913		223.5	-43.6917	-44.9728	-44.9965
223	-26.7513	-26.2555	-26.7303		223	-30.2943	-30.3425	-29.9362		223	-52.732	-51.6169	-51.526		223	-22.9368	-23.219	-23.0954		223	-35.8031	-37.0626	-36.6489		223	-25.1884	-25.4643	-24.8386		223	-20.9634	-21.3436	-21.263		223	-6.65158	-7.07126	-6.90655		223	-9.17652	-9.36693	-9.23528		223	-44.2318	-44.4399	-44.8009
222.5	-26.8903	-26.832	-26.4054		222.5	-30.1299	-30.367	-30.3889		222.5	-52.0292	-52.6122	-51.3635		222.5	-23.074	-23.382	-23.0509		222.5	-36.0955	-37.3829	-37.0067		222.5	-25.9755	-25.0743	-25.2199		222.5	-21.5334	-21.1253	-21.5278		222.5	-6.77959	-7.11292	-7.13789		222.5	-9.36009	-9.70857	-9.44738		222.5	-45.1099	-45.1937	-45.9157
222	-27.6563	-27.6302	-27.1532		222	-30.592	-31.1732	-30.3918		222	-51.8788	-52.0063	-51.776		222	-23.6309	-24.0872	-23.0306		222	-36.4184	-36.6465	-37.1824		222	-25.087	-24.975	-25.0848		222	-21.9261	-21.4867	-21.6992		222	-6.71606	-7.84269	-6.89476		222	-9.85474	-9.04847	-8.8035		222	-46.6035	-45.8813	-45.6814
221.5	-26.9192	-27.3849	-27.4867		221.5	-30.5414	-30.1479	-31.1954		221.5	-51.1545	-51.1141	-50.9972		221.5	-23.6494	-23.8798	-23.596		221.5	-37.1806	-37.0601	-37.5842		221.5	-24.856	-25.2015	-24.625		221.5	-21.8546	-21.991	-21.7243		221.5	-7.22464	-7.64137	-7.37722		221.5	-9.24898	-9.78177	-9.58635		221.5	-46.0732	-46.7072	-46.4663
221	-26.8804	-27.3508	-27.8009		221	-31.0618	-31.1851	-31.4969		221	-50.3818	-50.7608	-51.0728		221	-22.9262	-23.7988	-24.2586		221	-37.1127	-37.5094	-36.8698		221	-24.5814	-24.8281	-24.0486		221	-21.4411	-22.1826	-22.2435		221	-7.56428	-7.57601	-7.595		221	-10.3923	-10.0441	-10.4977		221	-46.3427	-46.6492	-47.1829
220.5	-27.7061	-27.2732	-28.133		220.5	-30.7594	-31.5017	-31.1103		220.5	-49.0726	-49.5723	-49.9934		220.5	-23.3635	-24.2131	-24.3685		220.5	-36.9628	-37.7595	-38.097		220.5	-24.6032	-24.2059	-24.44		220.5	-21.6583	-21.7464	-22.2946		220.5	-6.55281	-7.73103	-7.5622		220.5	-9.52374	-10.4378	-10.4285		220.5	-46.2691	-46.1781	-46.5902
220	-27.1666	-27.5889	-26.7985		220	-31.4294	-31.1226	-30.6125		220	-48.3997	-50.0379	-48.5414		220	-23.5939	-23.285	-24.3094		220	-36.6977	-37.9832	-37.6075		220	-23.9852	-23.9404	-23.8212		220	-22.4092	-21.88	-21.5184		220	-7.23167	-7.55093	-8.05888		220	-10.5499	-10.524	-9.95064		220	-46.2349	-46.7448	-46.8927
219.5	-27.456	-26.9219	-27.5415		219.5	-31.1084	-31.4549	-31.0502		219.5	-48.4797	-47.8354	-48.6216		219.5	-23.813	-23.6438	-23.4024		219.5	-36.8406	-37.3004	-37.7358		219.5	-23.6326	-23.4445	-23.6159		219.5	-21.7227	-21.9007	-22.0056		219.5	-7.61538	-7.74974	-7.34286		219.5	-9.37051	-9.59381	-9.95362		219.5	-45.741	-46.6168	-46.6992
219	-27.1568	-28.0217	-27.6464		219	-31.4826	-30.7266	-30.6713		219	-46.9434	-47.8711	-47.1244		219	-23.9099	-23.8456	-24.2384		219	-36.9244	-37.4626	-36.9587		219	-23.4017	-23.2256	-23.5326		219	-21.5292	-21.6175	-22.0039		219	-7.47454	-6.83656	-7.53641		219	-9.74346	-9.94847	-9.61916		219	-46.594	-45.927	-46.5328
218.5	-27.0224	-27.8855	-27.2684		218.5	-30.7794	-30.6043	-31.3564		218.5	-46.5747	-46.5578	-47.3969		218.5	-23.4391	-23.2545	-23.924		218.5	-36.3359	-37.1269	-36.1619		218.5	-22.7265	-22.8481	-22.3976		218.5	-21.5358	-21.9238	-21.6986		218.5	-7.37317	-7.80732	-7.10155		218.5	-9.77004	-10.4926	-9.96331		218.5	-46.1178	-46.3552	-46.4332
218	-26.3847	-26.9281	-27.3464		218	-31.7462	-30.6296	-31		218	-45.9597	-46.0298	-46.1456		218	-23.2724	-23.9866	-23.1841		218	-36.7539	-36.8311	-37.1834		218	-22.0789	-22.708	-21.9333		218	-21.2627	-21.5523	-21.5401		218	-7.46876	-8.02707	-7.50888		218	-9.99954	-10.3202	-10.5779		218	-45.8693	-45.7011	-45.5261
217.5	-26.4091	-26.6059	-27.6385		217.5	-31.0016	-30.292	-31.1757		217.5	-44.9128	-44.7781	-46.0943		217.5	-23.5781	-23.7308	-24.1933		217.5	-35.9338	-36.6901	-37.1745		217.5	-21.7282	-22.2274	-22.3851		217.5	-20.9448	-21.0486	-21.6445		217.5	-7.78873	-7.46712	-7.96551		217.5	-10.0663	-10.025	-9.80838		217.5	-45.0546	-45.5604	-45.572
217	-26.6105	-27.1898	-27.4287		217	-30.8498	-30.0968	-30.6896		217	-44.9654	-44.7537	-44.4874		217	-22.9177	-23.271	-23.3786		217	-35.8139	-36.0422	-36.615		217	-21.2266	-21.2663	-21.8084		217	-20.9712	-21.0222	-21.0499		217	-7.47753	-7.41954	-7.94176		217	-10.7245	-10.0251	-10.2377		217	-45.5258	-44.8271	-44.9188
216.5	-26.3044	-27.4226	-26.9702		216.5	-30.0075	-30.4243	-30.6207		216.5	-43.5145	-43.7244	-44.2767		216.5	-22.4326	-23.5803	-22.9163		216.5	-35.9856	-35.909	-36.0169		216.5	-21.4979	-20.752	-21.4524		216.5	-20.5426	-21.0644	-20.9608		216.5	-7.34981	-8.15586	-8.26098		216.5	-10.4023	-9.54735	-10.2213		216.5	-44.4579	-44.7891	-44.8823
216	-26.5278	-26.5559	-27.1315		216	-29.9879	-29.9149	-30.3353		216	-43.4316	-44.2416	-44.2899		216	-22.5466	-22.9344	-23.6201		216	-34.8577	-35.4293	-35.2017		216	-20.9374	-21.4786	-21.1122		216	-20.2426	-20.931	-20.7827		216	-8.12949	-7.77237	-7.47669		216	-10.1562	-10.3935	-10.18		216	-44.0712	-44.978	-44.698
215.5	-26.6513	-26.756	-26.6061		215.5	-29.8293	-30.0954	-29.3321		215.5	-42.8569	-42.7633	-43.1809		215.5	-22.6392	-23.1825	-22.6555		215.5	-34.5559	-35.0271	-35.3731		215.5	-21.0797	-20.7094	-20.5922		215.5	-20.6472	-20.5714	-20.8292		215.5	-7.7315	-7.66383	-8.3791		215.5	-10.6248	-10.472	-9.58171		215.5	-44.6837	-43.503	-45.3011
215	-26.3174	-26.993	-26.549		215	-29.8567	-29.8339	-29.6707		215	-42.8533	-42.995	-43.1694		215	-22.1492	-22.7283	-22.7249		215	-34.0677	-35.2929	-35.5515		215	-21.0887	-20.2561	-20.6293		215	-20.6408	-20.3795	-20.5717		215	-7.0888	-7.7098	-8.48572		215	-10.1132	-10.0616	-10.716		215	-43.999	-44.0757	-45.0171
214.5	-26.9485	-26.6508	-26.2769		214.5	-29.6689	-30.008	-29.7579		214.5	-42.5656	-41.9948	-42.5905		214.5	-22.5386	-22.5229	-22.2241		214.5	-33.6751	-34.8701	-34.4998		214.5	-19.9047	-20.4162	-20.5594		214.5	-20.5254	-20.6249	-20.958		214.5	-8.23419	-8.4979	-8.0863		214.5	-10.3901	-10.1212	-10.1558		214.5	-43.9769	-43.1903	-43.6556
214	-26.7322	-27.0387	-25.5817		214	-29.45	-29.3852	-30.0969		214	-42.8754	-42.6195	-42.7042		214	-22.0594	-22.4676	-22.2749		214	-34.4256	-34.5317	-34.8488		214	-20.04	-20.3696	-20.129		214	-20.2563	-20.2319	-20.1842		214	-8.00096	-8.24924	-7.59457		214	-10.7966	-10.7717	-10.8159		214	-44.6029	-44.5471	-44.3804
213.5	-26.0658	-26.9904	-26.9309		213.5	-30.0171	-29.5076	-29.9262		213.5	-42.4361	-41.8879	-43.183		213.5	-22.1992	-23.4289	-23.0191		213.5	-34.3224	-34.8902	-34.5227		213.5	-20.7292	-20.1592	-20.2501		213.5	-20.5784	-20.0884	-20.3073		213.5	-8.41691	-8.95092	-8.68558		213.5	-10.67	-10.3163	-10.9923		213.5	-44.1583	-43.7505	-44.0817
213	-26.5973	-26.7298	-27.1642		213	-29.5882	-29.5662	-29.2544		213	-42.9893	-43.2269	-43.1442		213	-22.3732	-22.3994	-22.9223		213	-34.1405	-34.2876	-34.8752		213	-20.9807	-20.4116	-20.6797		213	-20.5333	-20.3523	-20.6018		213	-8.18754	-8.4073	-8.58644		213	-11.3703	-10.9143	-11.4661		213	-44.3862	-43.8463	-43.8342
212.5	-27.5039	-27.1623	-27.2471		212.5	-29.9834	-29.814	-29.8857		212.5	-43.176	-43.4658	-43.2822		212.5	-23.1365	-22.7319	-22.6013		212.5	-34.0135	-34.9771	-34.4387		212.5	-20.9318	-20.9033	-20.8897		212.5	-20.8384	-20.8944	-20.5824		212.5	-8.91991	-9.34149	-8.87981		212.5	-11.3047	-11.3135	-11.153		212.5	-44.7248	-44.0609	-44.5243
212	-26.6412	-26.6038	-27.3876		212	-29.369	-29.8116	-30.327		212	-43.4969	-43.6948	-43.218		212	-23.1254	-23.411	-23.0078		212	-34.2033	-34.7388	-35.3965		212	-20.4873	-21.1475	-20.4954		212	-20.307	-20.5066	-21.3653		212	-8.7725	-9.18144	-9.83203		212	-11.1497	-11.4688	-11.4831		212	-45.1313	-44.3357	-43.5841
211.5	-27.8841	-28.3271	-27.8423		211.5	-31.0954	-30.0382	-30.5692		211.5	-44.3008	-44.1194	-44.7413		211.5	-22.969	-23.0542	-23.7004		211.5	-34.4293	-35.085	-34.6005		211.5	-21.0583	-21.3397	-20.844		211.5	-21.3562	-20.9508	-20.9603		211.5	-9.48837	-9.98008	-9.60232		211.5	-11.7653	-11.3962	-11.9133		211.5	-45.2255	-45.1981	-44.787
211	-28.3307	-28.4685	-28.4397		211	-31.5994	-31.3082	-30.7741		211	-44.7354	-45.9757	-45.956		211	-24.2691	-24.0352	-23.8471		211	-35.4302	-36.3373	-36.0747		211	-22.0095	-21.495	-21.6495		211	-21.739	-21.6663	-21.6372		211	-10.1954	-9.75169	-10.5874		211	-12.8521	-12.4321	-11.6298		211	-45.5543	-45.7407	-46.2375
210.5	-29.1539	-28.5396	-28.7514		210.5	-31.3062	-31.5495	-31.2221		210.5	-46.5415	-46.5196	-47.0123		210.5	-23.9298	-25.0557	-24.889		210.5	-36.6059	-36.7765	-36.2796		210.5	-21.8377	-22.2525	-22.3314		210.5	-21.966	-22.2232	-23.0887		210.5	-10.9059	-10.6188	-10.4815		210.5	-13.1938	-12.9391	-12.3294		210.5	-46.0008	-47.1876	-46.0145
210	-29.5654	-29.8009	-30.7797		210	-32.1675	-32.1131	-31.8626		210	-47.1728	-47.7691	-47.4779		210	-25.15	-25.2975	-25.5137		210	-36.296	-36.956	-37.4851		210	-22.9132	-22.6732	-22.7064		210	-22.3786	-23.1826	-22.8492		210	-11.9027	-11.6192	-11.5475		210	-13.7119	-12.6948	-13.0091		210	-47.6874	-47.473	-47.9845
209.5	-31.1841	-30.9851	-31.5137		209.5	-32.1918	-32.8312	-32.9773		209.5	-48.7582	-48.5307	-49.171		209.5	-25.8864	-25.9507	-25.9758		209.5	-37.2883	-38.2048	-37.9732		209.5	-23.5344	-23.3486	-22.9324		209.5	-23.5532	-23.631	-23.4358		209.5	-11.4832	-11.9528	-12.3806		209.5	-14.0027	-13.7425	-13.9286		209.5	-48.2816	-48.6552	-47.9211
209	-32.8573	-32.6214	-32.285		209	-33.4879	-34.401	-33.6693		209	-49.6557	-49.7528	-49.4929		209	-27.2643	-26.6059	-26.7752		209	-38.6189	-38.3161	-39.2155		209	-23.8298	-24.1339	-23.9736		209	-24.6498	-24.7341	-23.5691		209	-12.8491	-13.1845	-12.572		209	-14.2388	-14.4982	-14.7213		209	-49.4226	-49.308	-49.6535
208.5	-33.2607	-34.1243	-32.6595		208.5	-35.1696	-34.4351	-34.1696		208.5	-51.5303	-51.8102	-49.9179		208.5	-28.3407	-28.3512	-28.0119		208.5	-39.9985	-39.702	-40.4755		208.5	-24.1661	-23.7289	-24.0082		208.5	-24.9274	-25.5898	-25.1461		208.5	-13.0542	-13.5812	-14.2493		208.5	-14.5093	-14.8784	-14.9922		208.5	-50.5005	-51.5419	-50.3354
208	-35.5546	-34.9464	-35.208		208	-35.8278	-35.2946	-35.5708		208	-53.0414	-52.8763	-52.5907		208	-28.6592	-28.4464	-28.67		208	-40.5712	-41.6204	-41.9165		208	-24.4578	-25.5537	-25.4356		208	-25.369	-26.3903	-25.7491		208	-14.6858	-14.3582	-14.9199		208	-16.1036	-15.858	-15.9758		208	-52.6237	-52.4279	-52.2942
207.5	-35.5528	-36.323	-36.3458		207.5	-36.1431	-37.2405	-35.6226		207.5	-52.8721	-53.2974	-53.246		207.5	-29.7067	-29.815	-30.5554		207.5	-41.452	-42.7073	-43.5091		207.5	-25.2179	-25.7459	-25.5554		207.5	-27.3786	-26.7766	-27.229		207.5	-14.8056	-15.1984	-15.0984		207.5	-16.7968	-16.7611	-16.8818		207.5	-54.1027	-54.5445	-53.4402
207	-37.8412	-37.4747	-37.5585		207	-37.1922	-37.6363	-37.3822		207	-53.7528	-54.1699	-54.0933		207	-30.6152	-30.4245	-30.7348		207	-43.1391	-42.5096	-43.4685		207	-26.1486	-26.4058	-26.1728		207	-27.685	-27.9001	-27.8227		207	-16.8446	-16.1651	-16.9037		207	-18.5337	-17.1486	-17.2476		207	-53.4122	-54.298	-53.9798
206.5	-39.5174	-39.3712	-38.6067		206.5	-38.3853	-38.5324	-38.2156		206.5	-53.0973	-54.4543	-53.7962		206.5	-31.1853	-31.3971	-31.4118		206.5	-44.7983	-43.8046	-43.458		206.5	-25.6968	-25.7481	-26.1503		206.5	-29.003	-28.1792	-29.3721		206.5	-17.7943	-18.0652	-17.716		206.5	-18.3681	-18.58	-19.0922		206.5	-54.8704	-55.2597	-55.8449
206	-39.3036	-39.5425	-39.4758		206	-38.8997	-38.9643	-39.841		206	-52.6041	-53.0995	-52.512		206	-32.1747	-32.1117	-31.7675		206	-44.9703	-45.0328	-45.9383		206	-25.3625	-26.2504	-25.982		206	-29.3384	-28.9904	-29.1779		206	-18.4787	-19.2853	-19.4343		206	-19.304	-19.6523	-19.0995		206	-55.2991	-56.3544	-56.5979
205.5	-40.9325	-40.1521	-41.035		205.5	-40.0389	-38.2541	-39.0012		205.5	-54.7774	-53.0519	-54.5476		205.5	-32.1485	-31.9667	-32.067		205.5	-44.9919	-44.6036	-45.0006		205.5	-25.3689	-25.1602	-25.7521		205.5	-29.4567	-28.5857	-28.5202		205.5	-18.931	-19.592	-20.0447		205.5	-19.5012	-19.8261	-20.164		205.5	-55.294	-55.6318	-56.2038
205	-41.605	-40.9721	-41.7523		205	-38.5212	-39.4822	-39.0902		205	-51.9533	-52.3211	-52.3114		205	-31.9314	-32.4999	-32.4329		205	-44.576	-44.7131	-44.8997		205	-26.7277	-25.1226	-25.3551		205	-29.7782	-29.1055	-30.3279		205	-20.1603	-22.5693	-21.0692		205	-20.6507	-20.2139	-20.0726		205	-56.6258	-54.6624	-56.4501
204.5	-42.8692	-41.545	-41.2749		204.5	-39.281	-39.5256	-38.8339		204.5	-50.6576	-49.9094	-49.3537		204.5	-32.7911	-32.4622	-32.5852		204.5	-43.9627	-43.1872	-44.8236		204.5	-25.1915	-24.7216	-25.8543		204.5	-29.8689	-29.1292	-29.6936		204.5	-20.7397	-22.4606	-21.3918		204.5	-19.9197	-20.9991	-19.7098		204.5	-57.4568	-57.2476	-56.0124
204	-40.1739	-41.4797	-40.5826		204	-38.9369	-39.5506	-39.3215		204	-48.6399	-48.8089	-48.153		204	-32.8209	-31.8449	-32.158		204	-42.7676	-43.7596	-43.2576		204	-22.8699	-23.3878	-22.5401		204	-28.7223	-29.9323	-29.8071		204	-22.5913	-23.996	-21.9783		204	-21.7447	-21.6578	-22.1651		204	-54.7064	-53.9047	-53.8095
203.5	-41.6336	-43.0222	-42.3578		203.5	-37.4399	-38.0557	-38.399		203.5	-46.2383	-45.5684	-44.2393		203.5	-30.554	-31.7451	-30.3347		203.5	-42.7717	-42.1789	-40.1409		203.5	-21.1038	-22.202	-22.3847		203.5	-27.8805	-26.3508	-28.2283		203.5	-24.1564	-24.8995	-21.3865		203.5	-22.6498	-20.2864	-21.807		203.5	-53.9434	-56.819	-57.1702
203	-44.4005	-42.4313	-43.1789		203	-38.7467	-36.6373	-36.691		203	-40.8432	-42.3803	-39.2244		203	-31.3504	-31.5679	-31.4326		203	-40.3478	-41.2077	-42.0696		203	-20.5375	-19.786	-20.6517		203	-28.1029	-28.0707	-27.4416		203	-24.5183	-24.0789	-25.4647		203	-21.2781	-23.7171	-22.7194		203	-56.7531	-53.8176	-53.0714
202.5	-41.4998	-42.6079	-41.2537		202.5	-38.0734	-35.9409	-34.2565		202.5	-40.9958	-35.3167	-38.8455		202.5	-31.9137	-28.7385	-31.2863		202.5	-36.741	-39.4796	-39.157		202.5	-19.3917	-17.9688	-21.394		202.5	-26.165	-25.3065	-26.7714		202.5	-24.449	-22.8666	-26.9381		202.5	-24.3617	-22.5227	-21.6378		202.5	-52.9597	-50.1291	-50.3365
202	-41.7903	-40.3755	-38.7722		202	-35.8761	-37.4821	-33.2609		202	-30.8018	-34.3721	-39.3955		202	-28.6667	-27.159	-27.3898		202	-39.4945	-36.0425	-39.4435		202	-15.7448	-16.8208	-15.0815		202	-25.6855	-24.0276	-25.481		202	-24.9212	-27.8147	-26.8557		202	-28.0077	-20.8549	-26.0371		202	-42.9486	-48.8452	-54.1677
201.5	-38.4957	-44.4944	-42.7235		201.5	-32.6113	-29.336	-30.0613		201.5	-33.1481	-38.9086	-24.4275		201.5	-27.6853	-24.2368	-23.8244		201.5	-35.3861	-31.8931	-30.4409		201.5	-17.4771	-17.3067	-14.791		201.5	-23.1907	-22.3789	-25.9244		201.5	-26.8203	-25.9054	-26.9775		201.5	-23.8568	-23.0626	-24.0397		201.5	-45.7711	-53.2268	-37.7863
201	-36.4314	-43.8104	-36.044		201	-29.2747	-27.895	-25.9612		201	-3.53191	-23.5445	-27.4075		201	-23.8213	-24.5352	-22.5031		201	-23.4272	-26.8616	-32.9515		201	-9.10689	-8.99748	-17.573		201	-24.7506	-25.7843	-26.1767		201	-28.6155	-33.515	-24.4661		201	-26.7851	-24.1637	-23.1649		201	-32.8522	-45.5442	-39.8926
200.5	-43.5757	-34.3356	-25.7411		200.5	-26.4814	-33.2938	-30.9961		200.5	-1.51764	-29.4515	-23.5193		200.5	-32.1937	-31.9234	-23.8552		200.5	-33.96	-9.3055	-16.1979		200.5	-16.1572	-18.8714	-6.34173		200.5	-15.7018	-17.5592	-23.8225		200.5	-22.1574	-34.5977	-26.7826		200.5	-24.511	-13.3897	-27.4147		200.5	-21.6242	-33.632	-17.8615
200	-42.2968	-15.3452	-40.5806		200	-11.3582	-24.5751	-11.7118		200	9.4044	-1.91406	-27.7331		200	-14.6818	-24.6155	-19.636		200	-7.91733	-21.7378	-14.8283		200	-12.7384	-24.0202	-0.685037		200	-15.577	-0.0231735	-7.33812		200	-16.5128	-11.1531	-21.249		200	-22.5408	-17.6928	3.99056		200	-45.2114	-19.5022	-30.156
199.5	-37.9556	-32.6094	5.18633		199.5	-36.1197	-13.3008	-10.2133		199.5	41.5129	29.5622	-34.132		199.5	-6.82235	3.07989	26.6527		199.5	-4.23081	-18.8523	-7.99564		199.5	-8.87071	0.0411398	-22.3671		199.5	21.213	-2.75293	-31.6009		199.5	-7.25618	-4.9066	-38.9599		199.5	-11.5474	0.384814	13.4886		199.5	17.9082	10.5519	9.86499
199	-24.595	9.53805	39.8675		199	-4.09906	1.85285	-7.27119		199	-16.4735	-3.55301	-47.6769		199	64.2815	61.666	18.6439		199	8.56183	9.44943	44.5452		199	8.32821	28.9433	10.3805		199	-3.47072	-2.92454	-13.2227		199	39.8132	-14.0616	15.1945		199	53.7684	8.11704	1.30824		199	-33.1835	-27.2462	5.52253
198.5	-6.28441	-18.9184	34.0503		198.5	36.5581	23.7135	13.236		198.5	49.1283	33.0445	32.5559		198.5	44.144	62.2183	48.36		198.5	-7.88067	11.2728	11.556		198.5	23.5193	-8.91241	4.68978		198.5	53.1449	-4.84786	-17.7539		198.5	14.8284	20.0036	-12.8829		198.5	11.5212	6.00719	3.02937		198.5	-0.25631	60.0373	-40.9775
198	-1.13424	41.7292	-29.5882		198	6.96116	-1.09096	9.70748		198	-17.9176	51.5558	44.8338		198	35.6337	44.3932	-10.0358		198	51.7604	41.0709	70.3072		198	-14.4568	35.0105	45.9946		198	2.01183	27.9642	53.0171		198	-13.7118	12.2748	28.0704		198	13.0899	26.4878	85.639		198	-5.55526	58.6297	70.5145
197.5	-7.50097	106.96	43.5594		197.5	48.9109	6.85575	53.3145		197.5	-0.98067	-8.24481	6.94268		197.5	-0.348517	1.14329	13.6576		197.5	89.8292	29.1578	-22.2197		197.5	0.280545	5.71088	17.0128		197.5	-0.265157	50.848	7.81003		197.5	11.3985	1.60893	30.7529		197.5	-14.7502	27.9227	86.2077		197.5	-14.8881	-30.0373	78.4988
197	38.3905	62.8735	23.0172		197	48.36	38.5664	-0.625193		197	34.6727	21.5927	61.5811		197	-48.3761	66.8433	97.8467		197	46.5996	15.6636	-0.54761		197	1.75174	66.7795	29.445		197	14.5402	22.5742	31.6902		197	53.7121	8.02732	18.2983		197	26.3067	56.9342	40.7353		197	30.0959	132.069	-10.8949
196.5	38.4886	24.0633	24.8899		196.5	-6.75686	36.451	4.59969		196.5	17.2108	91.7503	43.6681		196.5	7.03911	4.89198	31.8516		196.5	69.2017	80.9734	19.4576		196.5	58.4363	66.502	7.89804		196.5	50.7804	6.38129	41.7939		196.5	-26.3507	-34.0183	68.0852		196.5	-16.5545	0.146357	21.7795		196.5	-7.33444	80.2986	-13.8385
196	23.8984	22.085	24.3201		196	-14.6369	12.0113	40.2891		196	5.86298	71.4531	32.9845		196	72.277	-38.9837	52.4733		196	73.4566	-62.5957	43.6039		196	14.4261	-29.0819	36.5981		196	20.6355	0.794744	76.4949		196	-22.3132	24.9775	43.7352		196	69.0904	43.2844	21.184		196	12.3052	25.2195	-2.17282
195.5	27.7494	8.78789	58.9263		195.5	7.25377	33.0042	-64.9121		195.5	46.4671	63.8049	-55.1525		195.5	30.1267	53.405	-19.1373		195.5	115.657	-42.5366	55.8503		195.5	-25.9326	31.3821	-13.8869		195.5	61.8403	33.831	1.85089		195.5	-34.8052	40.1268	38.8086		195.5	85.3588	21.7627	19.3613		195.5	-21.6708	37.018	43.5905
195	56.8349	36.3485	35.0931		195	-20.5439	73.6289	-0.32792		195	-32.579	-9.91499	-7.07831		195	-22.4269	26.2102	2.35475		195	-4.33063	72.9766	-9.67167		195	146.175	-22.177	28.017		195	0.0749661	32.8329	49.2026		195	-14.4835	-27.3835	26.071		195	4.20393	70.0396	78.1266		195	15.8937	74.6864	47.4474
[truncated: 4 more columns]

## Sheet: Fig 4b
MD simulation of virtual peptides		C-C-C			C-C-DC			C-DC-C			C-DC-DC			DC-C-C			DC-C-DC			DC-DC-C			DC-DC-DC			VFW
		time (ns)	RMSD (Å)		time (ns)	RMSD (Å)		time (ns)	RMSD (Å)		time (ns)	RMSD (Å)		time (ns)	RMSD (Å)		time (ns)	RMSD (Å)		time (ns)	RMSD (Å)		time (ns)	RMSD (Å)		time (ns)	RMSD (Å)
		0	0		0	0		0	0		0	0		0	0		0	0		0	0		0	0		0	0
		100.002	1.395		100.002	0.612		100.002	1.489		100.002	0.645		100.002	0.618		100.002	1.277		100.002	0.903		100.002	1.483		100.002	1.199
		200.004	2.044		200.004	0.701		200.004	2.344		200.004	1.1		200.004	0.964		200.004	1.352		200.004	1.17		200.004	2.22		200.004	1.082
		300.006	0.97		300.006	1.357		300.006	0.793		300.006	1.393		300.006	0.684		300.006	1.807		300.006	0.837		300.006	3.196		300.006	2.115
		400.008	1.067		400.008	0.687		400.008	1.49		400.008	1.793		400.008	0.712		400.008	1.891		400.008	1.368		400.008	2.99		400.008	2.593
		500.01	1.387		500.01	0.621		500.01	2.039		500.01	2.471		500.01	1.944		500.01	3.132		500.01	0.969		500.01	2.71		500.01	2.177
		600.012	1.291		600.012	0.683		600.012	2.233		600.012	2.32		600.012	2.783		600.012	1.944		600.012	0.869		600.012	3.651		600.012	1.51
		700.014	1.212		700.014	1.189		700.014	2.721		700.014	2.055		700.014	1.483		700.014	1.78		700.014	1.102		700.014	3.954		700.014	2.245
		800.016	1.186		800.016	1.63		800.016	2.127		800.016	2.35		800.016	1.986		800.016	1.706		800.016	1.981		800.016	3.451		800.016	2.014
		900.018	1.119		900.018	0.685		900.018	2.47		900.018	2.878		900.018	0.77		900.018	1.715		900.018	0.981		900.018	3.801		900.018	2.08
		1000.02	1.196		1000.02	1.05		1000.02	3.132		1000.02	3.734		1000.02	1.344		1000.02	2.026		1000.02	1.064		1000.02	4.166		1000.02	1.848
		1100.02	0.965		1100.02	0.686		1100.02	2.719		1100.02	3.494		1100.02	0.996		1100.02	2.397		1100.02	0.94		1100.02	4.313		1100.02	1.467
		1200.02	1.078		1200.02	1.263		1200.02	3.67		1200.02	3.949		1200.02	0.634		1200.02	1.904		1200.02	1.518		1200.02	3.675		1200.02	1.274
		1300.03	0.99		1300.03	1.017		1300.03	2.68		1300.03	4.041		1300.03	0.545		1300.03	1.385		1300.03	0.89		1300.03	4.032		1300.03	1.765
		1400.03	1.242		1400.03	0.683		1400.03	2.401		1400.03	3.644		1400.03	0.99		1400.03	1.32		1400.03	0.944		1400.03	3.572		1400.03	1.495
		1500.03	1.443		1500.03	0.722		1500.03	3.896		1500.03	3.095		1500.03	0.833		1500.03	1.606		1500.03	1.026		1500.03	5.468		1500.03	2.362
		1600.03	1.372		1600.03	0.99		1600.03	2.687		1600.03	3.307		1600.03	0.889		1600.03	1.319		1600.03	1.093		1600.03	4.795		1600.03	1.797
		1700.03	1.581		1700.03	0.61		1700.03	3.17		1700.03	3.706		1700.03	0.923		1700.03	1.171		1700.03	1.302		1700.03	4.905		1700.03	2.096
		1800.04	1.645		1800.04	0.677		1800.04	2.888		1800.04	3.418		1800.04	0.89		1800.04	1.503		1800.04	1.085		1800.04	4.446		1800.04	2.14
		1900.04	1.418		1900.04	0.962		1900.04	2.97		1900.04	3.652		1900.04	0.831		1900.04	1.31		1900.04	1.69		1900.04	4.904		1900.04	1.234
		2000.04	1.38		2000.04	1.021		2000.04	3.81		2000.04	3.339		2000.04	0.824		2000.04	1.544		2000.04	1.262		2000.04	3.904		2000.04	1.589
		2100.04	1.726		2100.04	0.78		2100.04	3.561		2100.04	2.485		2100.04	0.834		2100.04	1.993		2100.04	1.063		2100.04	4.485		2100.04	1.607
		2200.04	1.507		2200.04	0.698		2200.04	3.643		2200.04	2.521		2200.04	0.794		2200.04	1.2		2200.04	1.215		2200.04	4.596		2200.04	2.459
		2300.05	1.508		2300.05	0.702		2300.05	4.232		2300.05	2.056		2300.05	0.906		2300.05	1.843		2300.05	1.192		2300.05	4.262		2300.05	2.054
		2400.05	1.544		2400.05	0.802		2400.05	3.582		2400.05	3.028		2400.05	0.63		2400.05	0.99		2400.05	1.021		2400.05	3.243		2400.05	3.609
		2500.05	1.506		2500.05	3.039		2500.05	4.257		2500.05	3.916		2500.05	0.755		2500.05	1.123		2500.05	1.046		2500.05	3.744		2500.05	2.785
		2600.05	1.435		2600.05	3.855		2600.05	4.299		2600.05	4.306		2600.05	0.693		2600.05	1.065		2600.05	0.81		2600.05	3.244		2600.05	3.159
		2700.05	1.162		2700.05	3.546		2700.05	5.134		2700.05	3.462		2700.05	0.564		2700.05	1.246		2700.05	1.194		2700.05	3.231		2700.05	4.481
		2800.06	1.277		2800.06	3.081		2800.06	4.93		2800.06	4.119		2800.06	0.722		2800.06	1.415		2800.06	1.025		2800.06	2.882		2800.06	4.391
		2900.06	1.139		2900.06	3.27		2900.06	5.049		2900.06	3.258		2900.06	1.2		2900.06	1.112		2900.06	1.132		2900.06	3.204		2900.06	4.341
		3000.06	1.125		3000.06	3.273		3000.06	5.059		3000.06	3.121		3000.06	1.336		3000.06	1.094		3000.06	0.953		3000.06	3.37		3000.06	4.156
		3100.06	0.997		3100.06	3.122		3100.06	4.691		3100.06	3.179		3100.06	1.378		3100.06	2.455		3100.06	0.999		3100.06	3.276		3100.06	3.857
		3200.06	1.229		3200.06	3.299		3200.06	4.861		3200.06	2.744		3200.06	0.805		3200.06	2.428		3200.06	1.085		3200.06	3.25		3200.06	3.92
		3300.07	1.267		3300.07	3.299		3300.07	4.956		3300.07	3.111		3300.07	0.865		3300.07	3.048		3300.07	3.152		3300.07	2.812		3300.07	4.712
		3400.07	1.238		3400.07	3.334		3400.07	5.114		3400.07	3.289		3400.07	0.895		3400.07	3.246		3400.07	3.227		3400.07	2.673		3400.07	4.257
		3500.07	1.377		3500.07	2.764		3500.07	4.507		3500.07	3.973		3500.07	0.961		3500.07	3.624		3500.07	3.15		3500.07	2.697		3500.07	3.855
		3600.07	1.891		3600.07	3.457		3600.07	4.946		3600.07	3.633		3600.07	1.761		3600.07	2.876		3600.07	3.47		3600.07	2.619		3600.07	3.877
		3700.07	1.307		3700.07	3.163		3700.07	5.351		3700.07	3.227		3700.07	1.108		3700.07	3.035		3700.07	3.862		3700.07	2.617		3700.07	4.026
		3800.08	1.529		3800.08	3.222		3800.08	5.024		3800.08	3.384		3800.08	0.876		3800.08	2.719		3800.08	4.101		3800.08	2.982		3800.08	3.805
		3900.08	0.941		3900.08	2.54		3900.08	5.631		3900.08	3.056		3900.08	0.837		3900.08	3.094		3900.08	4.58		3900.08	2.989		3900.08	4.086
		4000.08	1.792		4000.08	3.112		4000.08	5.173		4000.08	3.55		4000.08	0.929		4000.08	3.278		4000.08	4.027		4000.08	2.775		4000.08	3.703
		4100.08	1.648		4100.08	3.015		4100.08	5.511		4100.08	3.056		4100.08	0.717		4100.08	2.965		4100.08	4.208		4100.08	3.411		4100.08	4.065
		4200.08	1.387		4200.08	3.041		4200.08	5.613		4200.08	3.212		4200.08	0.413		4200.08	2.251		4200.08	4.638		4200.08	4.553		4200.08	3.99
		4300.09	1.347		4300.09	3.146		4300.09	5.643		4300.09	3.116		4300.09	0.728		4300.09	3.082		4300.09	5.293		4300.09	4.001		4300.09	3.898
		4400.09	1.775		4400.09	3.118		4400.09	5.616		4400.09	2.922		4400.09	0.604		4400.09	2.815		4400.09	5.351		4400.09	2.627		4400.09	3.976
		4500.09	1.288		4500.09	2.788		4500.09	5.62		4500.09	2.959		4500.09	0.609		4500.09	2.867		4500.09	4.942		4500.09	2.892		4500.09	3.874
		4600.09	1.512		4600.09	3.219		4600.09	5.414		4600.09	3.263		4600.09	1.276		4600.09	3.028		4600.09	3.907		4600.09	2.457		4600.09	4.04
		4700.09	1.267		4700.09	3.074		4700.09	5.615		4700.09	2.784		4700.09	1.507		4700.09	2.645		4700.09	5.491		4700.09	3.254		4700.09	4.189
		4800.1	1.537		4800.1	3.223		4800.1	5.217		4800.1	3.34		4800.1	0.694		4800.1	2.792		4800.1	4.698		4800.1	2.775		4800.1	4.213
		4900.1	1.39		4900.1	3.243		4900.1	5.561		4900.1	3.879		4900.1	0.896		4900.1	3.066		4900.1	3.947		4900.1	3.771		4900.1	3.907
		5000.1	2.075		5000.1	3.172		5000.1	5.589		5000.1	3.496		5000.1	1.23		5000.1	3.172		5000.1	3.933		5000.1	2.735		5000.1	4.151
		5100.1	1.947		5100.1	2.983		5100.1	5.397		5100.1	3.827		5100.1	1.358		5100.1	3.196		5100.1	3.691		5100.1	3.247		5100.1	4.477
		5200.1	2.223		5200.1	2.915		5200.1	5.461		5200.1	2.588		5200.1	1.196		5200.1	3.261		5200.1	3.741		5200.1	2.865		5200.1	4.745
		5300.11	2.191		5300.11	3.035		5300.11	5.075		5300.11	3.03		5300.11	1.197		5300.11	2.821		5300.11	3.456		5300.11	2.303		5300.11	5.476
		5400.11	2.026		5400.11	3.199		5400.11	5.535		5400.11	3.002		5400.11	1.248		5400.11	3.256		5400.11	3.462		5400.11	2.701		5400.11	5.355
		5500.11	2.575		5500.11	3.146		5500.11	5.404		5500.11	3.896		5500.11	1.926		5500.11	3.623		5500.11	3.498		5500.11	3.178		5500.11	4.565
		5600.11	2.367		5600.11	3.066		5600.11	5.469		5600.11	3.546		5600.11	1.112		5600.11	3.086		5600.11	3.878		5600.11	2.673		5600.11	4.757
		5700.11	1.616		5700.11	3.198		5700.11	6.007		5700.11	3.653		5700.11	1.62		5700.11	3.3		5700.11	3.956		5700.11	2.943		5700.11	4.302
		5800.12	1.573		5800.12	3.771		5800.12	5.634		5800.12	3.511		5800.12	1.318		5800.12	3.623		5800.12	3.963		5800.12	3.022		5800.12	4.733
		5900.12	1.986		5900.12	3.626		5900.12	5.392		5900.12	3.164		5900.12	1.295		5900.12	3.395		5900.12	3.73		5900.12	3.568		5900.12	6.196
		6000.12	1.058		6000.12	3.824		6000.12	5.752		6000.12	2.835		6000.12	0.573		6000.12	2.739		6000.12	3.889		6000.12	3.594		6000.12	6.538
		6100.12	1.045		6100.12	3.648		6100.12	5.726		6100.12	3		6100.12	0.624		6100.12	2.692		6100.12	3.66		6100.12	3.722		6100.12	6.147
		6200.12	1.065		6200.12	4.179		6200.12	5.403		6200.12	2.792		6200.12	0.543		6200.12	3.074		6200.12	3.944		6200.12	3.412		6200.12	5.855
		6300.13	1.527		6300.13	3.163		6300.13	5.672		6300.13	3.505		6300.13	0.703		6300.13	3.383		6300.13	3.341		6300.13	3.656		6300.13	6.328
		6400.13	1.713		6400.13	3.563		6400.13	5.391		6400.13	3.34		6400.13	0.801		6400.13	2.641		6400.13	3.962		6400.13	3.63		6400.13	6.485
		6500.13	2.311		6500.13	3.523		6500.13	5.373		6500.13	3.58		6500.13	1.083		6500.13	3.486		6500.13	4.087		6500.13	4.304		6500.13	6.454
		6600.13	2.314		6600.13	3.643		6600.13	5.453		6600.13	3.403		6600.13	0.791		6600.13	2.897		6600.13	4.119		6600.13	4.97		6600.13	6.866
		6700.13	2.14		6700.13	3.538		6700.13	5.583		6700.13	3.086		6700.13	0.676		6700.13	3.75		6700.13	3.554		6700.13	4.233		6700.13	6.55
		6800.14	2.505		6800.14	3.851		6800.14	5.466		6800.14	3.174		6800.14	0.762		6800.14	4.575		6800.14	3.425		6800.14	4.591		6800.14	6.154
		6900.14	2.155		6900.14	4.242		6900.14	6.234		6900.14	2.964		6900.14	0.612		6900.14	4.408		6900.14	3.645		6900.14	4.057		6900.14	6.419
		7000.14	2.258		7000.14	4.426		7000.14	5.852		7000.14	3.639		7000.14	0.602		7000.14	4.287		7000.14	3.834		7000.14	4.244		7000.14	6.844
		7100.14	2.092		7100.14	4.515		7100.14	5.369		7100.14	3.968		7100.14	1.677		7100.14	4.217		7100.14	4.21		7100.14	4.162		7100.14	6.779
		7200.14	2.275		7200.14	4.653		7200.14	5.749		7200.14	2.971		7200.14	1.561		7200.14	4.049		7200.14	4.132		7200.14	3.941		7200.14	6.66
		7300.15	1.782		7300.15	4.549		7300.15	5.823		7300.15	3.567		7300.15	1.173		7300.15	4.44		7300.15	4.174		7300.15	4.202		7300.15	6.467
		7400.15	0.955		7400.15	4.591		7400.15	5.514		7400.15	3.573		7400.15	1.241		7400.15	3.322		7400.15	4.427		7400.15	4.165		7400.15	6.948
		7500.15	0.904		7500.15	4.561		7500.15	5.566		7500.15	3.413		7500.15	1.375		7500.15	3.274		7500.15	4.065		7500.15	5.041		7500.15	6.979
		7600.15	1.317		7600.15	3.862		7600.15	5.297		7600.15	4.257		7600.15	2.292		7600.15	3.377		7600.15	4.552		7600.15	4.933		7600.15	6.607
		7700.15	1.06		7700.15	3.654		7700.15	5.475		7700.15	4.787		7700.15	2.666		7700.15	3.629		7700.15	4.044		7700.15	4.771		7700.15	6.822
		7800.16	1.13		7800.16	3.685		7800.16	5.522		7800.16	4.792		7800.16	1.381		7800.16	3.674		7800.16	4.383		7800.16	4.33		7800.16	6.413
		7900.16	1.268		7900.16	3.902		7900.16	5.239		7900.16	4.978		7900.16	0.885		7900.16	3.973		7900.16	4.133		7900.16	4.245		7900.16	6.749
		8000.16	1.792		8000.16	3.355		8000.16	5.211		8000.16	5.352		8000.16	1.184		8000.16	3.649		8000.16	4.517		8000.16	4.684		8000.16	6.88
		8100.16	2.496		8100.16	3.426		8100.16	5.628		8100.16	3.377		8100.16	1.071		8100.16	3.764		8100.16	4.501		8100.16	4.579		8100.16	6.181
		8200.16	1.52		8200.16	3.549		8200.16	5.533		8200.16	4.454		8200.16	0.831		8200.16	3.946		8200.16	5.016		8200.16	5.129		8200.16	7.273
		8300.17	2.432		8300.17	3.079		8300.17	5.421		8300.17	5.244		8300.17	0.655		8300.17	4.202		8300.17	5.136		8300.17	4.646		8300.17	6.661
		8400.17	2.168		8400.17	3.076		8400.17	5.145		8400.17	5.672		8400.17	2.396		8400.17	4.186		8400.17	5.484		8400.17	3.887		8400.17	6.201
		8500.17	2.229		8500.17	3.23		8500.17	4.985		8500.17	4.989		8500.17	1.797		8500.17	4.244		8500.17	5.388		8500.17	3.969		8500.17	6.314
		8600.17	1.234		8600.17	3.757		8600.17	6.181		8600.17	5.528		8600.17	1.642		8600.17	4.184		8600.17	5.087		8600.17	3.778		8600.17	6.485
		8700.17	2.005		8700.17	3.456		8700.17	5.759		8700.17	5.326		8700.17	1.714		8700.17	4.199		8700.17	5.415		8700.17	3.989		8700.17	6.729
		8800.18	1.094		8800.18	4.037		8800.18	5.729		8800.18	4.959		8800.18	1.793		8800.18	4.174		8800.18	5.358		8800.18	4.475		8800.18	6.78
		8900.18	1.391		8900.18	3.78		8900.18	5.107		8900.18	4.887		8900.18	2.015		8900.18	4.073		8900.18	5.572		8900.18	4.466		8900.18	6.555
		9000.18	1.179		9000.18	4.019		9000.18	5.048		9000.18	4.603		9000.18	1.851		9000.18	3.899		9000.18	6.409		9000.18	5.395		9000.18	5.798
		9100.18	1.686		9100.18	4.331		9100.18	4.681		9100.18	4.435		9100.18	2.039		9100.18	4.249		9100.18	4.753		9100.18	5.899		9100.18	5.682
		9200.18	1.6		9200.18	3.284		9200.18	5.378		9200.18	4.01		9200.18	2.199		9200.18	4.369		9200.18	5.435		9200.18	5.75		9200.18	5.653
		9300.19	1.625		9300.19	3.251		9300.19	5.338		9300.19	4.257		9300.19	2.061		9300.19	4.298		9300.19	4.648		9300.19	5.061		9300.19	5.194
		9400.19	1.167		9400.19	3.759		9400.19	5.33		9400.19	4.106		9400.19	1.983		9400.19	4.113		9400.19	4.544		9400.19	4.692		9400.19	5.436
		9500.19	1.001		9500.19	3.447		9500.19	5.359		9500.19	4.705		9500.19	1.838		9500.19	4.329		9500.19	4.258		9500.19	4.626		9500.19	5.54
		9600.19	1.062		9600.19	3.878		9600.19	5.266		9600.19	4.879		9600.19	2.002		9600.19	4.589		9600.19	5.159		9600.19	4.511		9600.19	5.382
		9700.19	1.102		9700.19	4.329		9700.19	5.446		9700.19	4.378		9700.19	2.283		9700.19	4.549		9700.19	5.16		9700.19	4.477		9700.19	5.626
		9800.2	1.237		9800.2	4.207		9800.2	4.735		9800.2	4.407		9800.2	2.075		9800.2	4.255		9800.2	4.449		9800.2	4.782		9800.2	5.577
		9900.2	2.252		9900.2	4.378		9900.2	5.115		9900.2	4.565		9900.2	2.061		9900.2	4.356		9900.2	5.162		9900.2	4.677		9900.2	5.921
		10000.2	1.906		10000.2	4.466		10000.2	4.672		10000.2	4.602		10000.2	2.265		10000.2	4.409		10000.2	5.024		10000.2	4.745		10000.2	5.786
		10100.2	1.698		10100.2	4.245		10100.2	5.427		10100.2	4.72		10100.2	1.837		10100.2	4.152		10100.2	5.379		10100.2	4.948		10100.2	6.118
		10200.2	1.755		10200.2	3.987		10200.2	5.11		10200.2	4.497		10200.2	1.733		10200.2	3.898		10200.2	5.294		10200.2	4.345		10200.2	6.293
		10300.2	1.101		10300.2	4.137		10300.2	4.758		10300.2	4.492		10300.2	1.734		10300.2	4.21		10300.2	5.497		10300.2	4.383		10300.2	6.398
		10400.2	1.417		10400.2	4.265		10400.2	6.024		10400.2	4.593		10400.2	1.948		10400.2	3.876		10400.2	5.87		10400.2	5.026		10400.2	6.316
		10500.2	1.372		10500.2	3.828		10500.2	4.583		10500.2	5.367		10500.2	1.883		10500.2	4.171		10500.2	5.648		10500.2	4.678		10500.2	5.788
		10600.2	1.497		10600.2	3.371		10600.2	4.532		10600.2	4.607		10600.2	2.245		10600.2	4.147		10600.2	5.263		10600.2	4.928		10600.2	6.234
		10700.2	1.522		10700.2	3.718		10700.2	4.888		10700.2	4.595		10700.2	2.123		10700.2	4.443		10700.2	4.635		10700.2	5.122		10700.2	6.112
		10800.2	1.225		10800.2	2.19		10800.2	5.159		10800.2	4.523		10800.2	2.434		10800.2	4.722		10800.2	4.805		10800.2	5.201		10800.2	6.376
		10900.2	1.749		10900.2	2.667		10900.2	5.504		10900.2	4.424		10900.2	2.026		10900.2	4.5		10900.2	4.988		10900.2	5.054		10900.2	6.225
		11000.2	1.801		11000.2	3.711		11000.2	5.277		11000.2	4.286		11000.2	2.204		11000.2	4.341		11000.2	5.215		11000.2	5.053		11000.2	6.363
		11100.2	1.687		11100.2	3.35		11100.2	4.863		11100.2	4.592		11100.2	2.324		11100.2	4.17		11100.2	4.908		11100.2	4.703		11100.2	6.438
		11200.2	1.571		11200.2	2.734		11200.2	5.36		11200.2	4.783		11200.2	2.012		11200.2	4.211		11200.2	4.743		11200.2	4.547		11200.2	5.814
		11300.2	1.704		11300.2	2.468		11300.2	5.423		11300.2	4.707		11300.2	2.143		11300.2	4.489		11300.2	5.099		11300.2	4.582		11300.2	4.88
		11400.2	1.085		11400.2	2.669		11400.2	5.289		11400.2	4.402		11400.2	2.049		11400.2	4.679		11400.2	5.109		11400.2	4.43		11400.2	4.319
		11500.2	1.226		11500.2	3.793		11500.2	5.429		11500.2	4.417		11500.2	2.168		11500.2	4.476		11500.2	5.047		11500.2	5.448		11500.2	4.111
		11600.2	1.087		11600.2	3.257		11600.2	5.227		11600.2	4.731		11600.2	1.954		11600.2	4.404		11600.2	4.856		11600.2	4.869		11600.2	5.461
		11700.2	1.27		11700.2	2.556		11700.2	5.442		11700.2	4.611		11700.2	1.961		11700.2	4.357		11700.2	4.763		11700.2	4.542		11700.2	5.491
		11800.2	1.105		11800.2	2.834		11800.2	5.19		11800.2	3.769		11800.2	1.908		11800.2	4.508		11800.2	4.672		11800.2	4.836		11800.2	4.832
		11900.2	1.706		11900.2	3.203		11900.2	5.44		11900.2	4.613		11900.2	2.155		11900.2	4.324		11900.2	4.739		11900.2	3.511		11900.2	4.161
		12000.2	1.985		12000.2	3.369		12000.2	6.094		12000.2	4.679		12000.2	2.247		12000.2	4.463		12000.2	4.671		12000.2	3.625		12000.2	4.232
		12100.2	2.008		12100.2	2.406		12100.2	5.544		12100.2	4.444		12100.2	2.169		12100.2	3.872		12100.2	4.571		12100.2	3.824		12100.2	4.873
		12200.2	1.669		12200.2	3.378		12200.2	5.734		12200.2	4.402		12200.2	2.363		12200.2	4.512		12200.2	4.796		12200.2	4.106		12200.2	4.868
		12300.2	1.885		12300.2	4.621		12300.2	5.429		12300.2	4.63		12300.2	2.852		12300.2	4.488		12300.2	4.701		12300.2	4.672		12300.2	4.145
		12400.2	2.002		12400.2	4.675		12400.2	5.544		12400.2	4.496		12400.2	2.291		12400.2	4.876		12400.2	4.88		12400.2	4.56		12400.2	4.025
		12500.2	0.781		12500.2	5.472		12500.2	5.643		12500.2	4.644		12500.2	2.438		12500.2	4.477		12500.2	4.915		12500.2	3.658		12500.2	4.81
		12600.3	1.07		12600.3	5.497		12600.3	5.064		12600.3	4.689		12600.3	2.231		12600.3	5.102		12600.3	5.033		12600.3	4.15		12600.3	4.26
		12700.3	1.467		12700.3	5.636		12700.3	5.627		12700.3	4.518		12700.3	2.367		12700.3	4.733		12700.3	5.642		12700.3	4.418		12700.3	4.327
		12800.3	0.985		12800.3	4.572		12800.3	5.27		12800.3	4.478		12800.3	2.258		12800.3	4.743		12800.3	5.576		12800.3	4.526		12800.3	4.242
		12900.3	1.747		12900.3	4.005		12900.3	5.597		12900.3	4.629		12900.3	2.252		12900.3	5.024		12900.3	5.342		12900.3	4.05		12900.3	4.378
		13000.3	0.95		13000.3	4.455		13000.3	5.111		13000.3	4.412		13000.3	2.569		13000.3	4.562		13000.3	5.601		13000.3	5.092		13000.3	5.495
		13100.3	0.85		13100.3	4.764		13100.3	5.316		13100.3	4.471		13100.3	3.139		13100.3	4.611		13100.3	5.573		13100.3	3.824		13100.3	5.472
		13200.3	1.034		13200.3	4.59		13200.3	5.787		13200.3	4.49		13200.3	2.973		13200.3	4.64		13200.3	5.394		13200.3	4.928		13200.3	4.96
		13300.3	1.149		13300.3	5.13		13300.3	5.411		13300.3	4.267		13300.3	2.922		13300.3	4.502		13300.3	5.671		13300.3	4.832		13300.3	4.812
		13400.3	0.805		13400.3	4.417		13400.3	5.349		13400.3	4.576		13400.3	3.161		13400.3	4.795		13400.3	5.516		13400.3	5.229		13400.3	5.191
		13500.3	1.539		13500.3	4.431		13500.3	5.38		13500.3	4.161		13500.3	2.684		13500.3	4.664		13500.3	6.365		13500.3	5.014		13500.3	4.801
		13600.3	1.444		13600.3	4.822		13600.3	5.15		13600.3	4.563		13600.3	3.196		13600.3	4.285		13600.3	6.68		13600.3	5.016		13600.3	4.743
		13700.3	1.402		13700.3	4.43		13700.3	5.686		13700.3	5.113		13700.3	3.59		13700.3	4.242		13700.3	6.634		13700.3	4.969		13700.3	4.75
		13800.3	0.854		13800.3	4.892		13800.3	5.707		13800.3	4.833		13800.3	3.748		13800.3	4.154		13800.3	6.588		13800.3	4.882		13800.3	4.603
		13900.3	1.197		13900.3	4.748		13900.3	6.137		13900.3	5.271		13900.3	2.873		13900.3	4.392		13900.3	6.602		13900.3	4.735		13900.3	5.113
		14000.3	0.911		14000.3	4.655		14000.3	5.108		14000.3	5.34		14000.3	2.966		14000.3	4.178		14000.3	6.715		14000.3	4.856		14000.3	5.734
		14100.3	1.676		14100.3	4.616		14100.3	5.373		14100.3	5.365		14100.3	2.72		14100.3	4.369		14100.3	6.819		14100.3	5.25		14100.3	5.262
		14200.3	1.19		14200.3	4.415		14200.3	5.644		14200.3	5.55		14200.3	3.002		14200.3	4.389		14200.3	6.59		14200.3	5.328		14200.3	5.85
		14300.3	2.904		14300.3	4.622		14300.3	5.558		14300.3	5.519		14300.3	3.012		14300.3	4.715		14300.3	6.356		14300.3	4.919		14300.3	5.468
		14400.3	2.075		14400.3	4.154		14400.3	5.557		14400.3	5.498		14400.3	3.013		14400.3	4.507		14400.3	6.432		14400.3	5.059		14400.3	5.769
		14500.3	1.205		14500.3	4.766		14500.3	5.497		14500.3	5.747		14500.3	2.847		14500.3	4.671		14500.3	6.699		14500.3	5.158		14500.3	5.406
		14600.3	1.756		14600.3	5.063		14600.3	5.207		14600.3	5.508		14600.3	2.344		14600.3	4.463		14600.3	6.622		14600.3	4.908		14600.3	5.503
		14700.3	1.161		14700.3	4.34		14700.3	5.532		14700.3	5.592		14700.3	2.049		14700.3	4.601		14700.3	6.416		14700.3	4.762		14700.3	5.878
		14800.3	1.318		14800.3	4.475		14800.3	5.421		14800.3	6.033		14800.3	2.001		14800.3	4.384		14800.3	6.388		14800.3	4.662		14800.3	5.312
		14900.3	1.097		14900.3	4.667		14900.3	5.527		14900.3	5.723		14900.3	1.849		14900.3	4.623		14900.3	6.424		14900.3	4.918		14900.3	5.615
		15000.3	1.071		15000.3	4.663		15000.3	5.442		15000.3	5.954		15000.3	2.156		15000.3	4.211		15000.3	6.265		15000.3	4.884		15000.3	6.269
		15100.3	1.573		15100.3	4.528		15100.3	5.266		15100.3	5.638		15100.3	1.866		15100.3	4.14		15100.3	6.402		15100.3	4.538		15100.3	6.035
		15200.3	1.792		15200.3	4.494		15200.3	5.389		15200.3	5.639		15200.3	2.467		15200.3	4.473		15200.3	6.88		15200.3	4.878		15200.3	5.987
		15300.3	0.976		15300.3	4.617		15300.3	5.352		15300.3	5.381		15300.3	1.925		15300.3	4.346		15300.3	6.213		15300.3	4.927		15300.3	5.752
		15400.3	1.083		15400.3	4.617		15400.3	4.74		15400.3	5.988		15400.3	1.85		15400.3	4.346		15400.3	6.529		15400.3	4.717		15400.3	5.187
		15500.3	1.487		15500.3	4.789		15500.3	5.258		15500.3	5.585		15500.3	1.752		15500.3	4.353		15500.3	6.476		15500.3	4.441		15500.3	5.026
		15600.3	1.506		15600.3	5.575		15600.3	5.031		15600.3	5.573		15600.3	2.085		15600.3	4.401		15600.3	6.298		15600.3	5.038		15600.3	6.002
		15700.3	1.239		15700.3	5.744		15700.3	4.845		15700.3	5.455		15700.3	2.295		15700.3	4.382		15700.3	5.907		15700.3	4.528		15700.3	5.786
		15800.3	1.27		15800.3	5.665		15800.3	5.562		15800.3	5.27		15800.3	3.207		15800.3	4.118		15800.3	6.285		15800.3	4.701		15800.3	5.297
		15900.3	1.945		15900.3	5.705		15900.3	5.346		15900.3	5.048		15900.3	2.337		15900.3	4.579		15900.3	6.238		15900.3	4.578		15900.3	5.586
		16000.3	1.041		16000.3	5.559		16000.3	5.79		16000.3	5.172		16000.3	2.603		16000.3	4.58		16000.3	6.253		16000.3	5.714		16000.3	5.32
		16100.3	1.342		16100.3	5.598		16100.3	5.866		16100.3	4.995		16100.3	2.394		16100.3	3.949		16100.3	6.223		16100.3	4.866		16100.3	5.515
		16200.3	1.113		16200.3	5.308		16200.3	5.675		16200.3	5.73		16200.3	2.395		16200.3	3.523		16200.3	6.1		16200.3	5.178		16200.3	5.231
		16300.3	0.705		16300.3	5.432		16300.3	5.532		16300.3	5.308		16300.3	2.132		16300.3	3.556		16300.3	5.608		16300.3	5.199		16300.3	5.506
		16400.3	1.014		16400.3	5.052		16400.3	5.473		16400.3	5.824		16400.3	2.176		16400.3	3.115		16400.3	4.628		16400.3	5.083		16400.3	5.322
		16500.3	1.381		16500.3	5.308		16500.3	6.15		16500.3	5.231		16500.3	2.377		16500.3	2.753		16500.3	4.73		16500.3	4.967		16500.3	5.016
		16600.3	1.157		16600.3	5.407		16600.3	5.751		16600.3	5.12		16600.3	2.389		16600.3	2.789		16600.3	4.875		16600.3	4.859		16600.3	4.908
		16700.3	1.55		16700.3	5.404		16700.3	5.589		16700.3	5.126		16700.3	2.226		16700.3	2.741		16700.3	5.231		16700.3	4.668		16700.3	4.929
		16800.3	1.534		16800.3	5.231		16800.3	5.355		16800.3	5.407		16800.3	2.325		16800.3	3.135		16800.3	5.245		16800.3	4.64		16800.3	4.945
		16900.3	1.691		16900.3	5.392		16900.3	5.371		16900.3	5.233		16900.3	2.591		16900.3	3.457		16900.3	5.068		16900.3	4.996		16900.3	4.901
		17000.3	2.148		17000.3	5.474		17000.3	5.568		17000.3	4.636		17000.3	2.488		17000.3	3.439		17000.3	5.069		17000.3	5.036		17000.3	5.53
		17100.3	1.272		17100.3	5.399		17100.3	5.511		17100.3	4.327		17100.3	2.365		17100.3	4.225		17100.3	4.93		17100.3	4.843		17100.3	5.565
		17200.3	1.353		17200.3	5.282		17200.3	5.346		17200.3	4.237		17200.3	2.362		17200.3	3.934		17200.3	4.388		17200.3	4.835		17200.3	3.882
		17300.3	0.75		17300.3	5.127		17300.3	4.847		17300.3	4.124		17300.3	2.183		17300.3	3.508		17300.3	5.122		17300.3	5.066		17300.3	4.672
		17400.3	1.219		17400.3	5.291		17400.3	5.091		17400.3	3.732		17400.3	2.387		17400.3	3.733		17400.3	4.52		17400.3	4.751		17400.3	3.78
		17500.3	0.972		17500.3	5.368		17500.3	4.974		17500.3	4.757		17500.3	2.102		17500.3	3.676		17500.3	5.133		17500.3	4.257		17500.3	4.112
		17600.4	0.905		17600.4	5.235		17600.4	5.041		17600.4	3.949		17600.4	1.925		17600.4	3.709		17600.4	5.344		17600.4	4.7		17600.4	4.033
		17700.4	0.996		17700.4	5.434		17700.4	5.564		17700.4	4.188		17700.4	2.038		17700.4	4.16		17700.4	5.972		17700.4	4.889		17700.4	4.28
		17800.4	1.066		17800.4	5.137		17800.4	5.327		17800.4	4.346		17800.4	2.169		17800.4	3.778		17800.4	5.831		17800.4	4.605		17800.4	4.897
		17900.4	1.378		17900.4	5.261		17900.4	5.314		17900.4	4.188		17900.4	2.179		17900.4	3.06		17900.4	6.043		17900.4	4.854		17900.4	4.812
		18000.4	1.359		18000.4	5.527		18000.4	5.023		18000.4	4.896		18000.4	2.719		18000.4	2.884		18000.4	5.025		18000.4	5.071		18000.4	4.473
		18100.4	1.685		18100.4	5.535		18100.4	5.668		18100.4	4.641		18100.4	2.412		18100.4	2.742		18100.4	4.337		18100.4	4.937		18100.4	4.437
		18200.4	1.073		18200.4	5.15		18200.4	4.803		18200.4	3.802		18200.4	2.2		18200.4	2.936		18200.4	3.576		18200.4	5.254		18200.4	4.384
		18300.4	0.982		18300.4	5.215		18300.4	4.686		18300.4	4.137		18300.4	2.212		18300.4	2.576		18300.4	4.06		18300.4	5.562		18300.4	4.444
		18400.4	1.097		18400.4	5.672		18400.4	4.854		18400.4	4.686		18400.4	2.073		18400.4	2.733		18400.4	3.632		18400.4	5.404		18400.4	4.169
		18500.4	1.185		18500.4	5.408		18500.4	5.505		18500.4	4.087		18500.4	2.263		18500.4	2.649		18500.4	4.717		18500.4	5.623		18500.4	4.854
		18600.4	1.979		18600.4	5.222		18600.4	5.195		18600.4	4.07		18600.4	2.079		18600.4	2.725		18600.4	4.95		18600.4	5.428		18600.4	5.102
		18700.4	2.162		18700.4	4.732		18700.4	5.014		18700.4	3.495		18700.4	2.079		18700.4	3.865		18700.4	4.737		18700.4	5.504		18700.4	5.428
		18800.4	1.944		18800.4	4.87		18800.4	4.795		18800.4	3.623		18800.4	2.428		18800.4	4.221		18800.4	4.933		18800.4	5.471		18800.4	5.803
		18900.4	3.005		18900.4	4.742		18900.4	4.283		18900.4	3.904		18900.4	2.588		18900.4	3.683		18900.4	4.442		18900.4	5.237		18900.4	6.427
		19000.4	3.012		19000.4	5.158		19000.4	5.129		19000.4	4.002		19000.4	2.575		19000.4	3.211		19000.4	4.51		19000.4	5.147		19000.4	6.617
		19100.4	1.826		19100.4	5.154		19100.4	4.697		19100.4	3.048		19100.4	2.673		19100.4	3.324		19100.4	4.891		19100.4	4.827		19100.4	6.542
		19200.4	1.351		19200.4	4.838		19200.4	5.333		19200.4	3.563		19200.4	2.19		19200.4	3.141		19200.4	4.609		19200.4	4.635		19200.4	6.149
		19300.4	1.44		19300.4	4.306		19300.4	5.359		19300.4	4.358		19300.4	2.495		19300.4	3.149		19300.4	4.59		19300.4	4.697		19300.4	6.396
		19400.4	1.464		19400.4	4.477		19400.4	5.454		19400.4	4.602		19400.4	2.672		19400.4	3.309		19400.4	4.317		19400.4	4.607		19400.4	6.52
		19500.4	2.004		19500.4	4.295		19500.4	4.962		19500.4	4.195		19500.4	2.626		19500.4	3.259		19500.4	3.985		19500.4	4.738		19500.4	6.218
		19600.4	2.654		19600.4	4.565		19600.4	4.682		19600.4	3.964		19600.4	2.699		19600.4	3.237		19600.4	3.754		19600.4	4.577		19600.4	6.431
		19700.4	2.15		19700.4	4.585		19700.4	4.755		19700.4	3.65		19700.4	2.793		19700.4	3.194		19700.4	4.063		19700.4	4.602		19700.4	6.326
		19800.4	3.347		19800.4	4.157		19800.4	4.712		19800.4	3.132		19800.4	2.757		19800.4	3.548		19800.4	4.834		19800.4	4.893		19800.4	6.031
		19900.4	4.61		19900.4	4.124		19900.4	4.763		19900.4	3.578		19900.4	2.641		19900.4	4.466		19900.4	5.28		19900.4	4.785		19900.4	6.103
		20000.4	5.355		20000.4	3.843		20000.4	4.704		20000.4	2.989		20000.4	2.853		20000.4	4.305		20000.4	5.306		20000.4	4.734		20000.4	6.142
		20100.4	4.36		20100.4	3.933		20100.4	5.016		20100.4	3.366		20100.4	2.869		20100.4	3.7		20100.4	4.35		20100.4	5.053		20100.4	6.329
		20200.4	4.4		20200.4	4.246		20200.4	5.968		20200.4	3.561		20200.4	2.821		20200.4	4.018		20200.4	4.666		20200.4	5.789		20200.4	6.382
		20300.4	4.611		20300.4	4.044		20300.4	5.579		20300.4	3.663		20300.4	3.107		20300.4	4.329		20300.4	4.423		20300.4	5.712		20300.4	6.144
		20400.4	4.65		20400.4	4.59		20400.4	5.421		20400.4	3.908		20400.4	2.877		20400.4	3.895		20400.4	3.813		20400.4	4.988		20400.4	6.19
		20500.4	4.474		20500.4	4.496		20500.4	5.583		20500.4	3.864		20500.4	2.624		20500.4	3.551		20500.4	4.274		20500.4	5.248		20500.4	6.295
		20600.4	3.847		20600.4	4.124		20600.4	5.638		20600.4	3.833		20600.4	2.383		20600.4	3.906		20600.4	4.109		20600.4	5.177		20600.4	6.218
		20700.4	4.456		20700.4	4.34		20700.4	6.006		20700.4	4.103		20700.4	2.294		20700.4	4.16		20700.4	4.883		20700.4	5.212		20700.4	6.263
		20800.4	3.297		20800.4	4.55		20800.4	5.672		20800.4	4.362		20800.4	2.286		20800.4	4.168		20800.4	5.345		20800.4	5.099		20800.4	6.43
		20900.4	3.009		20900.4	4.222		20900.4	5.792		20900.4	4.452		20900.4	2.44		20900.4	4.174		20900.4	4.806		20900.4	5.138		20900.4	6.397
		21000.4	4.655		21000.4	4.711		21000.4	5.286		21000.4	4.415		21000.4	2.248		21000.4	3.681		21000.4	5.286		21000.4	5.09		21000.4	6.502
		21100.4	4.75		21100.4	4.189		21100.4	5.36		21100.4	4.272		21100.4	1.905		21100.4	3.875		21100.4	4.95		21100.4	5.18		21100.4	6.544
		21200.4	4.922		21200.4	4.968		21200.4	5.558		21200.4	3.996		21200.4	1.868		21200.4	3.874		21200.4	5.012		21200.4	5.267		21200.4	6.542
		21300.4	5.008		21300.4	4.823		21300.4	5.754		21300.4	2.888		21300.4	2.252		21300.4	3.41		21300.4	5.309		21300.4	5.416		21300.4	5.714
		21400.4	4.662		21400.4	4.863		21400.4	5.441		21400.4	2.646		21400.4	2.271		21400.4	3.515		21400.4	5.117		21400.4	5.302		21400.4	6.181
		21500.4	4.869		21500.4	4.516		21500.4	5.405		21500.4	2.967		21500.4	2.44		21500.4	3.535		21500.4	5.064		21500.4	5.362		21500.4	5.864
		21600.4	4.765		21600.4	5.322		21600.4	5.439		21600.4	3.25		21600.4	2.644		21600.4	3.966		21600.4	5.185		21600.4	5.598		21600.4	5.536
		21700.4	4.766		21700.4	5.269		21700.4	5.292		21700.4	3.647		21700.4	2.12		21700.4	4.029		21700.4	5.155		21700.4	5.272		21700.4	5.663
		21800.4	4.903		21800.4	4.819		21800.4	5.759		21800.4	4.917		21800.4	2.169		21800.4	3.622		21800.4	5.139		21800.4	5.63		21800.4	4.976
		21900.4	4.373		21900.4	5.126		21900.4	5.713		21900.4	4.733		21900.4	2.348		21900.4	3.755		21900.4	4.759		21900.4	5.404		21900.4	4.962
		22000.4	5.056		22000.4	5.138		22000.4	5.303		22000.4	4.512		22000.4	2.019		22000.4	3.533		22000.4	4.755		22000.4	5.114		22000.4	4.346
		22100.4	4.391		22100.4	5.264		22100.4	5.229		22100.4	5.325		22100.4	2.216		22100.4	3.288		22100.4	5.272		22100.4	5.044		22100.4	4.232
		22200.4	4.616		22200.4	5.594		22200.4	5.5		22200.4	4.477		22200.4	2.05		22200.4	3.401		22200.4	5.644		22200.4	4.903		22200.4	4.366
		22300.4	5.001		22300.4	5.632		22300.4	4.811		22300.4	4.902		22300.4	2.054		22300.4	3.154		22300.4	5.474		22300.4	5.259		22300.4	4.223
		22400.4	4.891		22400.4	5.33		22400.4	5.317		22400.4	5.163		22400.4	2.23		22400.4	3.794		22400.4	5.429		22400.4	5.124		22400.4	4.293
		22500.5	5.259		22500.5	5.591		22500.5	4.37		22500.5	4.802		22500.5	2.322		22500.5	4.183		22500.5	4.573		22500.5	5.555		22500.5	4.452
		22600.5	4.841		22600.5	5.448		22600.5	4.51		22600.5	5.871		22600.5	2.043		22600.5	4.738		22600.5	4.643		22600.5	5.623		22600.5	4.263
		22700.5	5.395		22700.5	5.231		22700.5	5.257		22700.5	5.969		22700.5	2.027		22700.5	4.545		22700.5	5.229		22700.5	5.652		22700.5	4.482
		22800.5	4.721		22800.5	5.127		22800.5	4.909		22800.5	5.238		22800.5	2.295		22800.5	5.067		22800.5	4.95		22800.5	5.575		22800.5	4.335
		22900.5	4.874		22900.5	4.854		22900.5	4.62		22900.5	5.926		22900.5	2.187		22900.5	4.263		22900.5	5.057		22900.5	5.538		22900.5	4.462
		23000.5	4.443		23000.5	4.848		23000.5	4.583		23000.5	5.61		23000.5	2.048		23000.5	4.649		23000.5	5.907		23000.5	5.536		23000.5	4.235
		23100.5	4.695		23100.5	4.777		23100.5	4.688		23100.5	4.718		23100.5	2.088		23100.5	5.214		23100.5	6.458		23100.5	5.934		23100.5	3.629
		23200.5	4.425		23200.5	4.174		23200.5	4.484		23200.5	4.512		23200.5	2.189		23200.5	5.791		23200.5	6.22		23200.5	5.568		23200.5	3.881
		23300.5	4.29		23300.5	4.88		23300.5	5.022		23300.5	4.585		23300.5	2.49		23300.5	5.757		23300.5	6.226		23300.5	5.46		23300.5	3.163
		23400.5	4.539		23400.5	4.975		23400.5	4.706		23400.5	5.192		23400.5	2.345		23400.5	5.921		23400.5	6.406		23400.5	5.533		23400.5	3.09
		23500.5	4.482		23500.5	4.48		23500.5	5.282		23500.5	5.241		23500.5	2.179		23500.5	6.042		23500.5	6.365		23500.5	5.456		23500.5	3.323
		23600.5	4.488		23600.5	4.905		23600.5	4.664		23600.5	5.045		23600.5	2.226		23600.5	5.254		23600.5	6.179		23600.5	5.601		23600.5	3.514
		23700.5	4.636		23700.5	4.263		23700.5	4.846		23700.5	5.54		23700.5	2.275		23700.5	5.688		23700.5	6.682		23700.5	5.111		23700.5	2.935
		23800.5	4.759		23800.5	4.358		23800.5	4.046		23800.5	5.715		23800.5	2.245		23800.5	5.585		23800.5	6.503		23800.5	5.191		23800.5	3.901
		23900.5	4.747		23900.5	4.447		23900.5	3.99		23900.5	5.195		23900.5	2.377		23900.5	5.843		23900.5	6.437		23900.5	4.91		23900.5	5.218
		24000.5	4.673		24000.5	4.096		24000.5	4.158		24000.5	5.203		24000.5	2.525		24000.5	5.922		24000.5	6.293		24000.5	5.28		24000.5	5.821
		24100.5	5.318		24100.5	3.918		24100.5	4.599		24100.5	5.501		24100.5	2.446		24100.5	5.661		24100.5	6.372		24100.5	5.613		24100.5	5.497
		24200.5	4.667		24200.5	3.856		24200.5	4.36		24200.5	5.263		24200.5	2.67		24200.5	5.823		24200.5	6.449		24200.5	5.69		24200.5	5.382
		24300.5	4.506		24300.5	4.035		24300.5	4.302		24300.5	5.423		24300.5	2.369		24300.5	5.824		24300.5	6.133		24300.5	5.068		24300.5	5.447
		24400.5	4.675		24400.5	4.158		24400.5	4.639		24400.5	5.496		24400.5	2.537		24400.5	5.885		24400.5	6.134		24400.5	5.225		24400.5	5.548
		24500.5	5.376		24500.5	5.171		24500.5	4.693		24500.5	5.349		24500.5	2.995		24500.5	5.819		24500.5	6.584		24500.5	5.15		24500.5	5.422
		24600.5	3.97		24600.5	4.807		24600.5	4.725		24600.5	5.068		24600.5	2.821		24600.5	5.67		24600.5	6.332		24600.5	4.846		24600.5	5.553
		24700.5	3.249		24700.5	5.204		24700.5	4.566		24700.5	5.428		24700.5	3.105		24700.5	5.574		24700.5	6.279		24700.5	5.057		24700.5	4.578
		24800.5	2.292		24800.5	5.736		24800.5	4.679		24800.5	5.159		24800.5	2.943		24800.5	5.759		24800.5	6.324		24800.5	4.889		24800.5	5.453
		24900.5	2.173		24900.5	4.849		24900.5	4.757		24900.5	5.192		24900.5	3.221		24900.5	5.882		24900.5	6.462		24900.5	4.988		24900.5	5.492
		25000.5	1.869		25000.5	5.674		25000.5	4.767		25000.5	5.285		25000.5	3.668		25000.5	5.85		25000.5	6.11		25000.5	4.823		25000.5	5.341
		25100.5	2.374		25100.5	5.855		25100.5	4.648		25100.5	5.162		25100.5	2.588		25100.5	5.858		25100.5	6.216		25100.5	4.749		25100.5	5.623
		25200.5	1.94		25200.5	5.47		25200.5	4.877		25200.5	5.306		25200.5	2.401		25200.5	5.751		25200.5	6.464		25200.5	4.962		25200.5	5.253
		25300.5	2.432		25300.5	5.679		25300.5	4.624		25300.5	5.047		25300.5	2.526		25300.5	5.885		25300.5	6.198		25300.5	4.366		25300.5	4.067
		25400.5	2.338		25400.5	5.816		25400.5	4.325		25400.5	5.446		25400.5	2.612		25400.5	5.9		25400.5	6.337		25400.5	4.53		25400.5	5.311
		25500.5	2.129		25500.5	5.522		25500.5	4.582		25500.5	5.115		25500.5	2.31		25500.5	5.784		25500.5	6.458		25500.5	4.715		25500.5	5.305
		25600.5	2.516		25600.5	5.991		25600.5	4.657		25600.5	5.119		25600.5	2.59		25600.5	5.813		25600.5	6.192		25600.5	4.963		25600.5	5.519
		25700.5	2.291		25700.5	5.963		25700.5	4.764		25700.5	5.502		25700.5	2.268		25700.5	5.769		25700.5	6.31		25700.5	4.549		25700.5	5.106
		25800.5	2.846		25800.5	4.914		25800.5	4.894		25800.5	5.697		25800.5	2.258		25800.5	5.726		25800.5	6.305		25800.5	5.133		25800.5	5.559
		25900.5	2.418		25900.5	4.962		25900.5	4.581		25900.5	5.655		25900.5	2.248		25900.5	5.929		25900.5	6.381		25900.5	4.938		25900.5	5.552
		26000.5	1.97		26000.5	4.834		26000.5	4.546		26000.5	5.786		26000.5	2.231		26000.5	5.688		26000.5	6.247		26000.5	4.711		26000.5	5.338
		26100.5	2.242		26100.5	4.106		26100.5	4.417		26100.5	5.9		26100.5	1.972		26100.5	5.904		26100.5	6.292		26100.5	4.851		26100.5	5.621
		26200.5	2.415		26200.5	3.683		26200.5	4.421		26200.5	5.721		26200.5	2.105		26200.5	5.205		26200.5	6.51		26200.5	4.418		26200.5	5.085
		26300.5	2.842		26300.5	3.734		26300.5	4.627		26300.5	5.807		26300.5	2.216		26300.5	5.065		26300.5	6.211		26300.5	4.668		26300.5	4.732
		26400.5	1.919		26400.5	3.897		26400.5	4.357		26400.5	5.747		26400.5	2.117		26400.5	4.958		26400.5	6.535		26400.5	5.853		26400.5	5.581
		26500.5	2.088		26500.5	3.196		26500.5	4.491		26500.5	5.529		26500.5	2.204		26500.5	4.821		26500.5	6.182		26500.5	5.628		26500.5	4.893
		26600.5	2.359		26600.5	3.811		26600.5	4.567		26600.5	5.88		26600.5	2.248		26600.5	3.962		26600.5	6.511		26600.5	5.828		26600.5	5.092
		26700.5	1.807		26700.5	3.877		26700.5	4.724		26700.5	5.527		26700.5	2.189		26700.5	4.108		26700.5	6.208		26700.5	5.133		26700.5	4.964
		26800.5	2.668		26800.5	3.844		26800.5	4.576		26800.5	5.944		26800.5	2.25		26800.5	3.849		26800.5	6.337		26800.5	5.006		26800.5	4.466
		26900.5	2.346		26900.5	3.741		26900.5	4.35		26900.5	5.786		26900.5	2.099		26900.5	3.917		26900.5	6.293		26900.5	5.227		26900.5	4.189
		27000.5	2.538		27000.5	3.849		27000.5	4.605		27000.5	5.806		27000.5	2.313		27000.5	3.605		27000.5	6.363		27000.5	5.082		27000.5	4.465
		27100.5	2.196		27100.5	3.686		27100.5	4.567		27100.5	5.816		27100.5	1.924		27100.5	3.441		27100.5	6.087		27100.5	4.977		27100.5	4.59
		27200.5	2.188		27200.5	4.707		27200.5	4.43		27200.5	5.824		27200.5	2.577		27200.5	3.613		27200.5	6.216		27200.5	5.208		27200.5	5
		27300.5	2.52		27300.5	4.72		27300.5	4.088		27300.5	5.526		27300.5	2.361		27300.5	4.021		27300.5	5.89		27300.5	4.98		27300.5	5.427
		27400.5	1.898		27400.5	4.59		27400.5	3.878		27400.5	5.98		27400.5	1.75		27400.5	4.775		27400.5	5.687		27400.5	5.121		27400.5	5.005
		27500.5	1.843		27500.5	4.249		27500.5	4.078		27500.5	5.81		27500.5	2.263		27500.5	4.083		27500.5	4.934		27500.5	5.009		27500.5	5.434
		27600.6	2.45		27600.6	3.833		27600.6	3.887		27600.6	5.616		27600.6	1.739		27600.6	4.773		27600.6	5.187		27600.6	4.903		27600.6	5.539
		27700.6	2.097		27700.6	3.613		27700.6	4.128		27700.6	6.078		27700.6	2.432		27700.6	4.444		27700.6	5.135		27700.6	5.105		27700.6	5.333
		27800.6	2.23		27800.6	3.737		27800.6	3.461		27800.6	5.983		27800.6	2.048		27800.6	4.963		27800.6	5.06		27800.6	5.396		27800.6	5.283
		27900.6	2.015		27900.6	3.925		27900.6	3.539		27900.6	5.741		27900.6	1.766		27900.6	5.309		27900.6	5.181		27900.6	4.973		27900.6	5.316
		28000.6	2.483		28000.6	3.739		28000.6	3.311		28000.6	5.641		28000.6	2.209		28000.6	5.082		28000.6	5.085		28000.6	5.227		28000.6	5.542
		28100.6	3.265		28100.6	3.718		28100.6	3.823		28100.6	5.829		28100.6	2.615		28100.6	5.236		28100.6	5.627		28100.6	5.159		28100.6	5.357
		28200.6	2.673		28200.6	3.584		28200.6	4.062		28200.6	5.765		28200.6	1.981		28200.6	4.949		28200.6	5.267		28200.6	4.453		28200.6	5.366
		28300.6	2.709		28300.6	5.132		28300.6	4.742		28300.6	5.707		28300.6	2.24		28300.6	4.624		28300.6	5.208		28300.6	4.51		28300.6	5.943
		28400.6	3.153		28400.6	4.425		28400.6	4.506		28400.6	5.575		28400.6	2.366		28400.6	4.955		28400.6	4.971		28400.6	4.589		28400.6	5.178
		28500.6	2.431		28500.6	3.867		28500.6	4.546		28500.6	5.501		28500.6	1.87		28500.6	4.778		28500.6	5.135		28500.6	5.717		28500.6	5.452
		28600.6	2.432		28600.6	4.089		28600.6	4.439		28600.6	5.725		28600.6	1.943		28600.6	4.869		28600.6	5.173		28600.6	5.202		28600.6	5.577
		28700.6	1.379		28700.6	3.452		28700.6	4.442		28700.6	5.543		28700.6	2.409		28700.6	4.843		28700.6	4.819		28700.6	5.141		28700.6	5.341
		28800.6	1.596		28800.6	3.915		28800.6	4.406		28800.6	5.65		28800.6	1.919		28800.6	4.995		28800.6	4.921		28800.6	5.225		28800.6	4.751
		28900.6	1.7		28900.6	3.678		28900.6	4.501		28900.6	5.457		28900.6	1.955		28900.6	4.5		28900.6	4.868		28900.6	5.753		28900.6	5.208
		29000.6	1.98		29000.6	3.783		29000.6	4.091		29000.6	5.948		29000.6	2.284		29000.6	4.831		29000.6	5.449		29000.6	5.59		29000.6	4.761
		29100.6	1.896		29100.6	3.651		29100.6	4.03		29100.6	5.752		29100.6	2.22		29100.6	4.954		29100.6	5.586		29100.6	5.702		29100.6	5.814
		29200.6	1.703		29200.6	3.73		29200.6	4.413		29200.6	5.676		29200.6	2.074		29200.6	4.912		29200.6	5.172		29200.6	5.455		29200.6	6.004
		29300.6	1.745		29300.6	3.932		29300.6	4.464		29300.6	5.586		29300.6	1.949		29300.6	5.232		29300.6	4.848		29300.6	5.488		29300.6	6.082
		29400.6	1.842		29400.6	3.402		29400.6	4.38		29400.6	5.629		29400.6	1.918		29400.6	4.773		29400.6	4.596		29400.6	5.375		29400.6	5.213
		29500.6	1.663		29500.6	3.724		29500.6	4.936		29500.6	5.826		29500.6	2.166		29500.6	5.195		29500.6	4.876		29500.6	5.222		29500.6	4.85
		29600.6	1.703		29600.6	3.646		29600.6	4.667		29600.6	5.85		29600.6	2.085		29600.6	4.84		29600.6	4.851		29600.6	5.589		29600.6	4.601
		29700.6	1.838		29700.6	3.504		29700.6	4.56		29700.6	5.969		29700.6	1.964		29700.6	5.266		29700.6	4.979		29700.6	5.666		29700.6	4.745
		29800.6	1.983		29800.6	3.988		29800.6	4.386		29800.6	5.823		29800.6	1.913		29800.6	5.14		29800.6	4.973		29800.6	5.577		29800.6	4.945
		29900.6	2.164		29900.6	3.968		29900.6	4.366		29900.6	5.6		29900.6	2.241		29900.6	5.193		29900.6	4.841		29900.6	5.417		29900.6	4.987
		30000.6	2.424		30000.6	4.212		30000.6	4.508		30000.6	5.839		30000.6	1.765		30000.6	5.24		30000.6	5.112		30000.6	5.401		30000.6	4.444
		30100.6	2.387		30100.6	4.055		30100.6	4.431		30100.6	5.593		30100.6	2.061		30100.6	5.371		30100.6	4.978		30100.6	5.733		30100.6	4.293
		30200.6	2.61		30200.6	3.781		30200.6	4.541		30200.6	5.648		30200.6	2.253		30200.6	5.17		30200.6	4.763		30200.6	5.489		30200.6	4.585
		30300.6	2.293		30300.6	3.647		30300.6	4.42		30300.6	5.698		30300.6	1.924		30300.6	5.09		30300.6	5.062		30300.6	5.272		30300.6	4.563
		30400.6	1.889		30400.6	4.037		30400.6	4.525		30400.6	5.639		30400.6	2.303		30400.6	5.13		30400.6	5.047		30400.6	5.307		30400.6	4.471
		30500.6	2.181		30500.6	3.195		30500.6	4.129		30500.6	5.698		30500.6	1.856		30500.6	5.153		30500.6	5.22		30500.6	5.39		30500.6	4.736
		30600.6	2.197		30600.6	3.29		30600.6	3.636		30600.6	5.579		30600.6	2.304		30600.6	4.947		30600.6	5.076		30600.6	5.357		30600.6	4.74
		30700.6	2.508		30700.6	3.575		30700.6	3.862		30700.6	5.496		30700.6	1.891		30700.6	4.914		30700.6	4.837		30700.6	5.064		30700.6	4.691
		30800.6	3.401		30800.6	3.529		30800.6	3.435		30800.6	5.012		30800.6	2.193		30800.6	5.479		30800.6	4.56		30800.6	4.998		30800.6	5.269
		30900.6	2.616		30900.6	3.265		30900.6	3.258		30900.6	5.307		30900.6	2.456		30900.6	5.384		30900.6	4.959		30900.6	4.919		30900.6	5.503
		31000.6	2.868		31000.6	3.762		31000.6	3.477		31000.6	5.776		31000.6	2.626		31000.6	4.717		31000.6	4.752		31000.6	4.492		31000.6	4.891
		31100.6	2.612		31100.6	3.759		31100.6	3.061		31100.6	5.401		31100.6	2.214		31100.6	5.093		31100.6	4.672		31100.6	5.228		31100.6	4.669
		31200.6	2.458		31200.6	3.301		31200.6	3.264		31200.6	5.432		31200.6	2.361		31200.6	5.075		31200.6	5.071		31200.6	5.089		31200.6	5.255
		31300.6	2.286		31300.6	3.572		31300.6	3.034		31300.6	5.598		31300.6	3.222		31300.6	4.933		31300.6	5.761		31300.6	5.286		31300.6	4.963
		31400.6	3.085		31400.6	3.914		31400.6	3.123		31400.6	5.705		31400.6	2.24		31400.6	4.833		31400.6	4.554		31400.6	4.675		31400.6	5.388
		31500.6	2.586		31500.6	3.586		31500.6	3.339		31500.6	5.513		31500.6	2.175		31500.6	4.832		31500.6	4.747		31500.6	4.67		31500.6	5.326
		31600.6	2.588		31600.6	3.37		31600.6	3.16		31600.6	5.661		31600.6	2.273		31600.6	5.458		31600.6	4.442		31600.6	5.213		31600.6	5.684
		31700.6	2.608		31700.6	3.107		31700.6	3.318		31700.6	5.734		31700.6	2.2		31700.6	5.161		31700.6	4.695		31700.6	5.299		31700.6	4.826
		31800.6	3.067		31800.6	3.314		31800.6	3.109		31800.6	5.57		31800.6	2.103		31800.6	5.083		31800.6	4.356		31800.6	5.49		31800.6	4.032
		31900.6	3.468		31900.6	3.656		31900.6	3.322		31900.6	5.849		31900.6	2.069		31900.6	5.259		31900.6	4.398		31900.6	5.813		31900.6	3.53
		32000.6	3.749		32000.6	3.44		32000.6	3.21		32000.6	5.852		32000.6	2.045		32000.6	5.189		32000.6	4.612		32000.6	5.872		32000.6	4.472
		32100.6	4.259		32100.6	3.274		32100.6	3.143		32100.6	5.786		32100.6	2.134		32100.6	4.988		32100.6	4.719		32100.6	5.63		32100.6	2.99
		32200.6	4.343		32200.6	3.256		32200.6	3.871		32200.6	5.629		32200.6	2.354		32200.6	5.152		32200.6	4.58		32200.6	5.498		32200.6	4.126
		32300.6	4.476		32300.6	3.43		32300.6	4.242		32300.6	5.542		32300.6	2.252		32300.6	5.06		32300.6	4.383		32300.6	5.592		32300.6	4.847
		32400.6	4.74		32400.6	3.519		32400.6	4.093		32400.6	5.775		32400.6	2.455		32400.6	5.088		32400.6	4.542		32400.6	5.703		32400.6	4.658
		32500.7	4.746		32500.7	3.492		32500.7	4.258		32500.7	5.537		32500.7	2.477		32500.7	5.141		32500.7	4.732		32500.7	5.458		32500.7	4.543
		32600.7	4.625		32600.7	3.895		32600.7	4.995		32600.7	5.608		32600.7	2.2		32600.7	5.053		32600.7	4.659		32600.7	5.628		32600.7	4.323
		32700.7	4.984		32700.7	3.702		32700.7	5.074		32700.7	5.843		32700.7	2.183		32700.7	5.231		32700.7	4.934		32700.7	5.499		32700.7	3.782
		32800.7	4.692		32800.7	3.879		32800.7	4.51		32800.7	5.899		32800.7	2.378		32800.7	4.934		32800.7	4.919		32800.7	5.461		32800.7	4.135
		32900.7	4.076		32900.7	3.824		32900.7	4.393		32900.7	5.635		32900.7	2.826		32900.7	5.1		32900.7	5.421		32900.7	5.386		32900.7	3.187
		33000.7	3.223		33000.7	3.864		33000.7	4.079		33000.7	5.782		33000.7	2.739		33000.7	4.753		33000.7	5.404		33000.7	5.282		33000.7	3.3
		33100.7	2.776		33100.7	3.856		33100.7	3.929		33100.7	5.799		33100.7	2.577		33100.7	5.068		33100.7	4.931		33100.7	5.709		33100.7	3.213
		33200.7	2.839		33200.7	3.794		33200.7	3.679		33200.7	5.769		33200.7	2.666		33200.7	5.076		33200.7	4.835		33200.7	5.618		33200.7	2.724
		33300.7	3.414		33300.7	3.666		33300.7	3.492		33300.7	5.756		33300.7	2.226		33300.7	4.9		33300.7	4.658		33300.7	5.509		33300.7	3.572
		33400.7	3.053		33400.7	3.908		33400.7	3.49		33400.7	5.914		33400.7	2.21		33400.7	5.518		33400.7	5.672		33400.7	5.576		33400.7	3.007
		33500.7	2.602		33500.7	4.436		33500.7	3.208		33500.7	5.697		33500.7	2.379		33500.7	5.071		33500.7	5.273		33500.7	6.018		33500.7	3.235
		33600.7	3.1		33600.7	3.951		33600.7	3.582		33600.7	5.491		33600.7	2.267		33600.7	5.315		33600.7	5.529		33600.7	5.166		33600.7	2.995
		33700.7	2.207		33700.7	3.487		33700.7	3.418		33700.7	6.008		33700.7	2.322		33700.7	5.011		33700.7	5.29		33700.7	5.105		33700.7	3.938
		33800.7	1.913		33800.7	3.29		33800.7	3.25		33800.7	5.694		33800.7	1.97		33800.7	5.214		33800.7	4.981		33800.7	5.084		33800.7	4.006
		33900.7	1.34		33900.7	4.873		33900.7	3.391		33900.7	5.647		33900.7	2.201		33900.7	5.399		33900.7	5.313		33900.7	4.866		33900.7	3.867
		34000.7	1.597		34000.7	4.034		34000.7	3.294		34000.7	5.807		34000.7	2.164		34000.7	5.437		34000.7	5.151		34000.7	5.305		34000.7	4.077
		34100.7	1.172		34100.7	4.012		34100.7	3.309		34100.7	5.658		34100.7	2.359		34100.7	5.137		34100.7	5.089		34100.7	4.783		34100.7	4.094
		34200.7	1.536		34200.7	3.808		34200.7	3.641		34200.7	5.777		34200.7	1.957		34200.7	5.418		34200.7	5.296		34200.7	4.737		34200.7	4.126
		34300.7	0.996		34300.7	4.313		34300.7	2.976		34300.7	5.814		34300.7	2.077		34300.7	5.659		34300.7	5.345		34300.7	4.472		34300.7	4.67
		34400.7	1.305		34400.7	3.611		34400.7	3.024		34400.7	5.921		34400.7	1.883		34400.7	5.621		34400.7	4.972		34400.7	4.589		34400.7	4.544
		34500.7	1.405		34500.7	3.879		34500.7	3.182		34500.7	5.433		34500.7	1.987		34500.7	5.63		34500.7	4.564		34500.7	4.577		34500.7	5.006
		34600.7	0.951		34600.7	3.982		34600.7	3.816		34600.7	5.688		34600.7	1.865		34600.7	5.377		34600.7	4.796		34600.7	5.836		34600.7	4.635
		34700.7	1.282		34700.7	4.261		34700.7	3.729		34700.7	5.557		34700.7	2.197		34700.7	4.296		34700.7	4.728		34700.7	4.495		34700.7	4.547
		34800.7	1.029		34800.7	4.09		34800.7	3.973		34800.7	5.643		34800.7	2.099		34800.7	4.365		34800.7	4.737		34800.7	4.893		34800.7	4.746
		34900.7	1.031		34900.7	4.384		34900.7	3.895		34900.7	5.63		34900.7	2.103		34900.7	4.982		34900.7	4.719		34900.7	4.746		34900.7	4.736
		35000.7	1.708		35000.7	4.148		35000.7	4.475		35000.7	5.616		35000.7	1.935		35000.7	4.496		35000.7	4.355		35000.7	4.327		35000.7	4.685
		35100.7	1.758		35100.7	4.076		35100.7	4.05		35100.7	5.727		35100.7	2.045		35100.7	4.308		35100.7	4.564		35100.7	4.146		35100.7	4.195
		35200.7	1.82		35200.7	4.211		35200.7	4.419		35200.7	5.752		35200.7	2.039		35200.7	4.927		35200.7	4.788		35200.7	4.803		35200.7	4.37
		35300.7	1.559		35300.7	4.336		35300.7	3.996		35300.7	5.518		35300.7	2.132		35300.7	4.827		35300.7	4.493		35300.7	4.356		35300.7	3.974
		35400.7	0.814		35400.7	4.534		35400.7	3.821		35400.7	5.594		35400.7	2.189		35400.7	5.075		35400.7	4.556		35400.7	4.279		35400.7	4.094
		35500.7	1.471		35500.7	4.502		35500.7	3.941		35500.7	5.686		35500.7	2.163		35500.7	5.144		35500.7	4.91		35500.7	4.967		35500.7	4.461
		35600.7	1.884		35600.7	4.008		35600.7	3.034		35600.7	5.523		35600.7	1.995		35600.7	5.212		35600.7	4.653		35600.7	5.083		35600.7	4.771
		35700.7	1.63		35700.7	4.288		35700.7	2.943		35700.7	5.757		35700.7	1.855		35700.7	4.939		35700.7	4.499		35700.7	4.968		35700.7	4.578
		35800.7	1.457		35800.7	3.947		35800.7	4.037		35800.7	5.882		35800.7	1.912		35800.7	5.614		35800.7	4.857		35800.7	4.249		35800.7	3.622
		35900.7	1.075		35900.7	4.056		35900.7	4.346		35900.7	5.902		35900.7	1.999		35900.7	5.564		35900.7	4.708		35900.7	4.579		35900.7	3.701
		36000.7	0.969		36000.7	3.769		36000.7	5.006		36000.7	5.869		36000.7	1.906		36000.7	5.695		36000.7	4.776		36000.7	5		36000.7	3.589
		36100.7	1.054		36100.7	3.629		36100.7	5.274		36100.7	5.901		36100.7	2.029		36100.7	5.461		36100.7	4.872		36100.7	4.054		36100.7	3.854
		36200.7	0.886		36200.7	3.625		36200.7	5.327		36200.7	5.892		36200.7	2.17		36200.7	4.897		36200.7	4.834		36200.7	4.908		36200.7	3.926
		36300.7	2.037		36300.7	4.089		36300.7	5.4		36300.7	5.473		36300.7	2.433		36300.7	4.933		36300.7	4.605		36300.7	4.841		36300.7	4.891
		36400.7	1.276		36400.7	3.777		36400.7	5.643		36400.7	5.669		36400.7	2.247		36400.7	4.703		36400.7	4.785		36400.7	4.958		36400.7	4.604
		36500.7	0.853		36500.7	3.737		36500.7	6.837		36500.7	5.605		36500.7	2.29		36500.7	4.729		36500.7	4.682		36500.7	4.773		36500.7	4.774
		36600.7	0.916		36600.7	4.074		36600.7	7.194		36600.7	5.834		36600.7	2.151		36600.7	4.321		36600.7	4.702		36600.7	5.09		36600.7	4.944
		36700.7	2.781		36700.7	3.731		36700.7	7.473		36700.7	5.798		36700.7	2.182		36700.7	5.308		36700.7	4.599		36700.7	4.81		36700.7	5.284
		36800.7	4.034		36800.7	3.285		36800.7	7.063		36800.7	5.854		36800.7	2.318		36800.7	4.934		36800.7	4.124		36800.7	4.64		36800.7	4.614
		36900.7	2.656		36900.7	3.058		36900.7	7.017		36900.7	6.117		36900.7	2.482		36900.7	5.172		36900.7	4.781		36900.7	4.57		36900.7	4.348
		37000.7	2.385		37000.7	3.095		37000.7	7.316		37000.7	5.936		37000.7	1.858		37000.7	5.22		37000.7	4.706		37000.7	4.214		37000.7	4.679
		37100.7	2.087		37100.7	3.872		37100.7	7.153		37100.7	6.316		37100.7	1.803		37100.7	4.844		37100.7	5.426		37100.7	4.646		37100.7	4.921
		37200.7	2.588		37200.7	3.599		37200.7	7.232		37200.7	6.232		37200.7	2.502		37200.7	4.681		37200.7	4.752		37200.7	4.601		37200.7	5.394
		37300.7	3.572		37300.7	4.339		37300.7	7.055		37300.7	5.964		37300.7	2.034		37300.7	4.545		37300.7	4.948		37300.7	4.071		37300.7	5.219
		37400.7	3.014		37400.7	3.965		37400.7	7.31		37400.7	5.911		37400.7	2.048		37400.7	4.101		37400.7	4.835		37400.7	4.525		37400.7	4.816
		37500.8	3.974		37500.8	3.517		37500.8	7.079		37500.8	6.207		37500.8	2.246		37500.8	4.272		37500.8	4.866		37500.8	4.423		37500.8	4.738
		37600.8	3.761		37600.8	3.482		37600.8	7.227		37600.8	5.928		37600.8	2.16		37600.8	3.896		37600.8	4.726		37600.8	5.417		37600.8	5.069
		37700.8	3.729		37700.8	3.504		37700.8	6.686		37700.8	5.923		37700.8	2.129		37700.8	5.032		37700.8	4.591		37700.8	4.5		37700.8	4.931
		37800.8	4.042		37800.8	3.47		37800.8	6.997		37800.8	6.004		37800.8	2.263		37800.8	4.569		37800.8	5.477		37800.8	5.146		37800.8	4.983
		37900.8	4.543		37900.8	3.426		37900.8	7.142		37900.8	5.879		37900.8	2.232		37900.8	5.313		37900.8	4.639		37900.8	4.605		37900.8	4.896
		38000.8	4.67		38000.8	3.706		38000.8	7.119		38000.8	5.652		38000.8	2.097		38000.8	5.116		38000.8	4.485		38000.8	5.24		38000.8	4.424
		38100.8	4.121		38100.8	3.933		38100.8	7.168		38100.8	5.908		38100.8	1.913		38100.8	5.103		38100.8	4.599		38100.8	4.75		38100.8	5.107
		38200.8	4.265		38200.8	3.741		38200.8	7.337		38200.8	5.971		38200.8	1.955		38200.8	4.533		38200.8	4.845		38200.8	5.146		38200.8	4.994
		38300.8	4.443		38300.8	4.112		38300.8	7.134		38300.8	6.141		38300.8	1.937		38300.8	5.093		38300.8	5.49		38300.8	5.64		38300.8	5.736
		38400.8	4.679		38400.8	4.245		38400.8	6.933		38400.8	5.953		38400.8	2.161		38400.8	5.211		38400.8	5.375		38400.8	5.508		38400.8	5.317
		38500.8	4.697		38500.8	4.005		38500.8	5.207		38500.8	5.944		38500.8	1.993		38500.8	5.221		38500.8	5.353		38500.8	5.51		38500.8	4.963
		38600.8	4.097		38600.8	3.9		38600.8	4.466		38600.8	5.961		38600.8	1.614		38600.8	5.443		38600.8	5.221		38600.8	5.951		38600.8	4.65
		38700.8	4.379		38700.8	4.391		38700.8	4.81		38700.8	6.024		38700.8	2.426		38700.8	5.138		38700.8	5.557		38700.8	5.535		38700.8	4.617
		38800.8	3.902		38800.8	3.867		38800.8	5.039		38800.8	6.092		38800.8	2.059		38800.8	5.818		38800.8	5.486		38800.8	5.08		38800.8	5.117
		38900.8	4.954		38900.8	3.768		38900.8	4.896		38900.8	6.27		38900.8	2.394		38900.8	5.04		38900.8	5.299		38900.8	5.004		38900.8	5.318
		39000.8	4.398		39000.8	3.931		39000.8	4.743		39000.8	6.193		39000.8	1.898		39000.8	4.779		39000.8	4.56		39000.8	5.153		39000.8	5.634
		39100.8	3.673		39100.8	3.798		39100.8	5.997		39100.8	6.228		39100.8	1.979		39100.8	4.772		39100.8	5.068		39100.8	4.86		39100.8	5.329
		39200.8	4.081		39200.8	3.431		39200.8	4.216		39200.8	6.175		39200.8	2.061		39200.8	5.401		39200.8	4.995		39200.8	5.043		39200.8	5.343
		39300.8	3.99		39300.8	3.361		39300.8	5.396		39300.8	6.177		39300.8	2.174		39300.8	5.167		39300.8	5.059		39300.8	4.55		39300.8	4.397
		39400.8	4.15		39400.8	3.569		39400.8	6.32		39400.8	6.005		39400.8	2.215		39400.8	5.269		39400.8	5.467		39400.8	4.672		39400.8	5.229
		39500.8	4.71		39500.8	3.987		39500.8	5.072		39500.8	5.96		39500.8	2.625		39500.8	5.435		39500.8	4.661		39500.8	4.194		39500.8	6.431
		39600.8	5.42		39600.8	4.242		39600.8	6.339		39600.8	6.049		39600.8	3.31		39600.8	4.904		39600.8	4.499		39600.8	4.634		39600.8	6.029
		39700.8	4.663		39700.8	3.961		39700.8	5.342		39700.8	6.209		39700.8	3.309		39700.8	5.201		39700.8	4.852		39700.8	4.066		39700.8	6.273
		39800.8	6.346		39800.8	3.966		39800.8	5.486		39800.8	6.033		39800.8	3.617		39800.8	4.695		39800.8	4.562		39800.8	4.301		39800.8	6.085
		39900.8	5.489		39900.8	3.682		39900.8	5.296		39900.8	6.265		39900.8	3.646		39900.8	4.476		39900.8	4.585		39900.8	5.036		39900.8	5.82
		40000.8	5.379		40000.8	3.571		40000.8	4.844		40000.8	5.935		40000.8	4.71		40000.8	4.906		40000.8	4.807		40000.8	4.825		40000.8	5.893
		40100.8	5.081		40100.8	3.667		40100.8	4.164		40100.8	5.839		40100.8	4.543		40100.8	5.428		40100.8	4.528		40100.8	5.013		40100.8	6.151
		40200.8	6.123		40200.8	3.971		40200.8	4.374		40200.8	5.226		40200.8	4.422		40200.8	5.367		40200.8	4.677		40200.8	5.316		40200.8	6.13
		40300.8	4.771		40300.8	3.687		40300.8	3.434		40300.8	4.436		40300.8	4.559		40300.8	5.371		40300.8	4.426		40300.8	5.804		40300.8	6.455
		40400.8	4.593		40400.8	4.135		40400.8	5.02		40400.8	4.382		40400.8	4.551		40400.8	6.037		40400.8	4.842		40400.8	5.651		40400.8	7
		40500.8	5.456		40500.8	5.1		40500.8	4.861		40500.8	4.461		40500.8	4.459		40500.8	4.88		40500.8	4.911		40500.8	5.75		40500.8	6.36
		40600.8	6.944		40600.8	4.756		40600.8	4.825		40600.8	4.386		40600.8	4.524		40600.8	4.703		40600.8	4.724		40600.8	5.847		40600.8	6.249
		40700.8	7.309		40700.8	4.798		40700.8	4.731		40700.8	4.314		40700.8	4.312		40700.8	4.229		40700.8	4.452		40700.8	5.522		40700.8	5.506
		40800.8	7.03		40800.8	5.126		40800.8	4.788		40800.8	4.33		40800.8	4.467		40800.8	4.363		40800.8	4.892		40800.8	6.384		40800.8	5.211
		40900.8	7.3		40900.8	5.015		40900.8	4.283		40900.8	4.337		40900.8	4.461		40900.8	5.073		40900.8	4.293		40900.8	7.209		40900.8	4.983
		41000.8	7.36		41000.8	4.205		41000.8	3.593		41000.8	4.403		41000.8	4.143		41000.8	4.834		41000.8	4.733		41000.8	7.009		41000.8	5.207
		41100.8	7.066		41100.8	4.664		41100.8	3.666		41100.8	4.369		41100.8	4.202		41100.8	5.111		41100.8	4.535		41100.8	7.451		41100.8	4.716
		41200.8	7.326		41200.8	4.417		41200.8	3.912		41200.8	3.928		41200.8	4.272		41200.8	5.051		41200.8	4.222		41200.8	7.49		41200.8	4.603
		41300.8	6.71		41300.8	4.312		41300.8	4.409		41300.8	3.703		41300.8	3.849		41300.8	4.844		41300.8	4.26		41300.8	7.286		41300.8	4.486
		41400.8	6.971		41400.8	4.245		41400.8	4.344		41400.8	3.639		41400.8	4.485		41400.8	4.505		41400.8	4.325		41400.8	7.045		41400.8	4.93
		41500.8	6.732		41500.8	4.315		41500.8	4.443		41500.8	3.886		41500.8	4.997		41500.8	4.903		41500.8	5.371		41500.8	7.336		41500.8	5.12
		41600.8	7.098		41600.8	4.201		41600.8	4.457		41600.8	3.908		41600.8	4.675		41600.8	5.272		41600.8	5.225		41600.8	7.307		41600.8	5
		41700.8	7.459		41700.8	3.945		41700.8	4.92		41700.8	3.934		41700.8	5.057		41700.8	5.534		41700.8	5.036		41700.8	7.126		41700.8	5.077
		41800.8	6.259		41800.8	4.253		41800.8	3.499		41800.8	4.147		41800.8	4.539		41800.8	4.459		41800.8	5.275		41800.8	7.449		41800.8	4.845
		41900.8	6.803		41900.8	3.936		41900.8	3.997		41900.8	4.738		41900.8	4.505		41900.8	3.996		41900.8	5.448		41900.8	7.092		41900.8	4.576
		42000.8	6.451		42000.8	4.093		42000.8	4.123		42000.8	3.957		42000.8	4.384		42000.8	4.76		42000.8	5.133		42000.8	6.913		42000.8	4.74
		42100.8	7.05		42100.8	3.847		42100.8	4.978		42100.8	3.857		42100.8	4.231		42100.8	5.625		42100.8	5.094		42100.8	7.415		42100.8	5.343
		42200.8	7.196		42200.8	4.407		42200.8	4.856		42200.8	3.879		42200.8	4.581		42200.8	5.244		42200.8	5.038		42200.8	7.121		42200.8	4.776
		42300.8	7.192		42300.8	4.636		42300.8	3.856		42300.8	3.863		42300.8	4.07		42300.8	5.354		42300.8	5.303		42300.8	7.625		42300.8	4.542
		42400.8	6.856		42400.8	4.099		42400.8	3.975		42400.8	4.17		42400.8	4.212		42400.8	5.006		42400.8	4.989		42400.8	7.445		42400.8	4.852
		42500.8	7.046		42500.8	4.166		42500.8	3.841		42500.8	4.276		42500.8	4.284		42500.8	4.545		42500.8	4.966		42500.8	7.475		42500.8	4.317
		42600.9	7.299		42600.9	4.097		42600.9	4.093		42600.9	4.083		42600.9	4.233		42600.9	4.854		42600.9	5.095		42600.9	6.615		42600.9	4.979
		42700.9	7.194		42700.9	4.189		42700.9	3.561		42700.9	4.104		42700.9	4.144		42700.9	4.926		42700.9	4.957		42700.9	7.513		42700.9	4.499
		42800.9	7.384		42800.9	4.021		42800.9	3.808		42800.9	4.445		42800.9	4.168		42800.9	4.578		42800.9	5.493		42800.9	7.694		42800.9	4.776
		42900.9	7.377		42900.9	3.293		42900.9	4.216		42900.9	4.065		42900.9	3.876		42900.9	4.682		42900.9	5.594		42900.9	7.706		42900.9	4.897
		43000.9	7.306		43000.9	4.301		43000.9	4.282		43000.9	3.964		43000.9	4.627		43000.9	4.512		43000.9	5.381		43000.9	7.15		43000.9	5.442
		43100.9	7.476		43100.9	4.431		43100.9	3.854		43100.9	3.762		43100.9	4.626		43100.9	4.362		43100.9	4.889		43100.9	7.397		43100.9	5.082
		43200.9	7.098		43200.9	4.206		43200.9	3.996		43200.9	3.837		43200.9	5.019		43200.9	4.208		43200.9	4.981		43200.9	7.245		43200.9	4.981
		43300.9	6.918		43300.9	4.596		43300.9	3.844		43300.9	4.505		43300.9	5.368		43300.9	4.78		43300.9	4.977		43300.9	6.721		43300.9	5.222
		43400.9	6.92		43400.9	4.545		43400.9	5.087		43400.9	4.294		43400.9	4.756		43400.9	5.321		43400.9	5.383		43400.9	7.029		43400.9	5.143
		43500.9	7.481		43500.9	4.699		43500.9	4.958		43500.9	4.363		43500.9	4.128		43500.9	5.514		43500.9	4.747		43500.9	6.773		43500.9	5.092
		43600.9	7.581		43600.9	4.847		43600.9	4.421		43600.9	4.099		43600.9	4.303		43600.9	4.73		43600.9	4.576		43600.9	7.505		43600.9	4.93
		43700.9	7.317		43700.9	4.811		43700.9	4.631		43700.9	4.055		43700.9	3.695		43700.9	5.049		43700.9	4.595		43700.9	7.169		43700.9	5.298
		43800.9	7.48		43800.9	4.48		43800.9	4.716		43800.9	4.72		43800.9	3.155		43800.9	4.699		43800.9	4.731		43800.9	6.654		43800.9	4.963
		43900.9	7.458		43900.9	4.798		43900.9	4.567		43900.9	4.035		43900.9	3.199		43900.9	4.624		43900.9	5.035		43900.9	6.581		43900.9	5.352
		44000.9	7.262		44000.9	4.691		44000.9	4.957		44000.9	3.944		44000.9	3.262		44000.9	4.375		44000.9	4.675		44000.9	6.749		44000.9	5.364
		44100.9	7.388		44100.9	4.677		44100.9	3.949		44100.9	4.314		44100.9	3.815		44100.9	4.649		44100.9	4.586		44100.9	6.69		44100.9	5.547
		44200.9	7.364		44200.9	4.658		44200.9	4.585		44200.9	4.195		44200.9	3.96		44200.9	4.627		44200.9	4.586		44200.9	6.153		44200.9	5.858
		44300.9	7.313		44300.9	4.733		44300.9	4.948		44300.9	4.174		44300.9	4.55		44300.9	4.918		44300.9	4.386		44300.9	7.167		44300.9	5.733
		44400.9	6.721		44400.9	4.747		44400.9	5.205		44400.9	3.773		44400.9	5.214		44400.9	5.605		44400.9	4.733		44400.9	7.127		44400.9	4.838
		44500.9	7.148		44500.9	4.164		44500.9	5.11		44500.9	3.887		44500.9	5.255		44500.9	5.239		44500.9	4.759		44500.9	7.317		44500.9	5.217
		44600.9	6.966		44600.9	4.265		44600.9	4.882		44600.9	4.199		44600.9	5.142		44600.9	4.816		44600.9	4.803		44600.9	6.498		44600.9	5.918
		44700.9	6.327		44700.9	4.387		44700.9	4.972		44700.9	4.245		44700.9	4.358		44700.9	5.27		44700.9	4.475		44700.9	6.183		44700.9	5.044
		44800.9	5.515		44800.9	4.653		44800.9	5.72		44800.9	3.85		44800.9	4.398		44800.9	5.109		44800.9	4.447		44800.9	6.521		44800.9	4.591
		44900.9	5.231		44900.9	4.704		44900.9	5.454		44900.9	3.988		44900.9	4.137		44900.9	4.631		44900.9	4.809		44900.9	6.851		44900.9	5.798
		45000.9	5.95		45000.9	4.543		45000.9	3.867		45000.9	3.896		45000.9	3.882		45000.9	4.844		45000.9	4.754		45000.9	6.527		45000.9	5.771
		45100.9	5.255		45100.9	4.79		45100.9	3.986		45100.9	3.91		45100.9	4.087		45100.9	4.924		45100.9	4.603		45100.9	6.512		45100.9	5.095
		45200.9	5.073		45200.9	4.566		45200.9	4.233		45200.9	4.174		45200.9	4.102		45200.9	5.052		45200.9	4.608		45200.9	6.331		45200.9	4.401
		45300.9	4.895		45300.9	3.69		45300.9	4.658		45300.9	3.949		45300.9	3.988		45300.9	4.916		45300.9	4.316		45300.9	6.313		45300.9	4.793
		45400.9	4.918		45400.9	3.695		45400.9	4.184		45400.9	4.507		45400.9	3.978		45400.9	5.049		45400.9	4.572		45400.9	6.795		45400.9	4.705
		45500.9	4.85		45500.9	4.621		45500.9	4.28		45500.9	4.453		45500.9	4.073		45500.9	4.124		45500.9	5.194		45500.9	6.964		45500.9	5.017
		45600.9	4.793		45600.9	3.887		45600.9	4.273		45600.9	4.101		45600.9	4.361		45600.9	3.985		45600.9	5.409		45600.9	7.155		45600.9	5.907
		45700.9	4.577		45700.9	3.975		45700.9	4.284		45700.9	3.916		45700.9	4.354		45700.9	3.934		45700.9	5.417		45700.9	6.412		45700.9	4.788
		45800.9	4.554		45800.9	3.731		45800.9	4.394		45800.9	4.397		45800.9	4.005		45800.9	3.805		45800.9	5.087		45800.9	6.278		45800.9	5.193
		45900.9	4.729		45900.9	4.548		45900.9	4.576		45900.9	4.387		45900.9	4.154		45900.9	4.124		45900.9	5.026		45900.9	6.532		45900.9	4.828
		46000.9	4.845		46000.9	4.371		46000.9	5.096		46000.9	4.782		46000.9	4.051		46000.9	3.559		46000.9	5.295		46000.9	6.244		46000.9	4.645
		46100.9	4.555		46100.9	4.308		46100.9	5.183		46100.9	4.991		46100.9	4.134		46100.9	4.297		46100.9	5.119		46100.9	6.458		46100.9	4.757
		46200.9	4.645		46200.9	4.33		46200.9	5.331		46200.9	3.883		46200.9	4.373		46200.9	4.559		46200.9	5.113		46200.9	6.012		46200.9	5.088
		46300.9	4.687		46300.9	4.414		46300.9	5.284		46300.9	4.186		46300.9	4.634		46300.9	3.599		46300.9	4.707		46300.9	6.147		46300.9	5.333
		46400.9	4.584		46400.9	3.677		46400.9	5.279		46400.9	4.099		46400.9	4.761		46400.9	3.944		46400.9	4.916		46400.9	7.526		46400.9	5.48
		46500.9	4.561		46500.9	4.075		46500.9	5.231		46500.9	3.707		46500.9	4.834		46500.9	4.011		46500.9	5.105		46500.9	7.476		46500.9	5.168
		46600.9	4.585		46600.9	3.826		46600.9	5.343		46600.9	4.415		46600.9	4.911		46600.9	2.584		46600.9	5.015		46600.9	6.896		46600.9	5.802
		46700.9	4.449		46700.9	4.336		46700.9	5.441		46700.9	4.721		46700.9	4.915		46700.9	3.281		46700.9	5.099		46700.9	6.263		46700.9	5.26
		46800.9	4.802		46800.9	4.221		46800.9	5.291		46800.9	4.291		46800.9	4.369		46800.9	3.091		46800.9	5.453		46800.9	5.573		46800.9	5.179
		46900.9	4.503		46900.9	4.283		46900.9	5.193		46900.9	4.059		46900.9	4.396		46900.9	2.578		46900.9	5.15		46900.9	5.906		46900.9	5.325
		47000.9	4.843		47000.9	4.446		47000.9	4.068		47000.9	3.911		47000.9	3.975		47000.9	3.259		47000.9	5.135		47000.9	6.371		47000.9	5.153
		47100.9	4.65		47100.9	4.447		47100.9	4.453		47100.9	4.17		47100.9	4		47100.9	2.908		47100.9	5.098		47100.9	6.779		47100.9	4.917
		47200.9	4.648		47200.9	3.886		47200.9	4.233		47200.9	4.006		47200.9	4.005		47200.9	3.428		47200.9	4.129		47200.9	6.665		47200.9	4.913
		47300.9	4.609		47300.9	4.997		47300.9	4.066		47300.9	3.356		47300.9	4.187		47300.9	3.623		47300.9	4.083		47300.9	6.489		47300.9	5.171
		47400.9	4.814		47400.9	4.654		47400.9	4.522		47400.9	4.081		47400.9	3.976		47400.9	2.897		47400.9	3.925		47400.9	5.259		47400.9	5.022
		47500.9	4.806		47500.9	4.74		47500.9	4.705		47500.9	4.59		47500.9	4.581		47500.9	2.931		47500.9	4.758		47500.9	6.969		47500.9	5.385
		47601	4.865		47601	4.764		47601	4.614		47601	4.891		47601	4.512		47601	3.249		47601	4.704		47601	7.082		47601	5.329
		47701	4.841		47701	5.039		47701	4.766		47701	4.5		47701	4.426		47701	2.925		47701	4.432		47701	7.276		47701	5.118
		47801	4.523		47801	4.317		47801	3.766		47801	3.48		47801	4.434		47801	3.373		47801	4.603		47801	6.837		47801	5.162
		47901	5.038		47901	3.947		47901	3.686		47901	2.869		47901	4.351		47901	3.237		47901	4.906		47901	6.658		47901	5.059
		48001	4.898		48001	3.964		48001	3.036		48001	3.523		48001	4.179		48001	3.463		48001	4.887		48001	6.519		48001	5.39
		48101	4.765		48101	4.253		48101	4.462		48101	3.21		48101	3.932		48101	3.167		48101	5.047		48101	6.477		48101	5.18
		48201	4.771		48201	4.232		48201	4.144		48201	3.732		48201	4.206		48201	3.133		48201	5.01		48201	6.447		48201	5.213
		48301	4.713		48301	4.119		48301	4.406		48301	4.477		48301	4.001		48301	2.755		48301	5.054		48301	6.391		48301	4.544
		48401	4.808		48401	4.399		48401	3.648		48401	4.143		48401	4.83		48401	2.865		48401	5.482		48401	6.457		48401	4.408
		48501	4.621		48501	4.964		48501	4.645		48501	3.968		48501	5.267		48501	4.252		48501	5.306		48501	6.553		48501	4.802
		48601	4.772		48601	4.994		48601	4.236		48601	3.953		48601	4.646		48601	3.548		48601	5.266		48601	7.168		48601	4.937
		48701	4.725		48701	4.425		48701	2.995		48701	4.256		48701	4.312		48701	3.654		48701	4.697		48701	5.794		48701	4.762
		48801	4.811		48801	4.759		48801	3.866		48801	4.587		48801	4.44		48801	3.203		48801	4.123		48801	6.102		48801	4.952
		48901	4.643		48901	4.291		48901	3.12		48901	4.759		48901	4.538		48901	3.146		48901	6.057		48901	6.635		48901	4.906
		49001	4.432		49001	4.918		49001	3.375		49001	4.316		49001	4.421		49001	3.195		49001	6.405		49001	6.933		49001	4.651
		49101	4.864		49101	4.769		49101	4.985		49101	4.154		49101	4.321		49101	2.683		49101	6.631		49101	6.57		49101	4.924
		49201	5.016		49201	4.82		49201	4.046		49201	4.672		49201	4.654		49201	2.731		49201	6.421		49201	6.547		49201	4.812
		49301	4.774		49301	4.538		49301	3.558		49301	4.733		49301	4.598		49301	2.734		49301	6.049		49301	6.554		49301	4.511
		49401	4.884		49401	4.927		49401	3.74		49401	4.551		49401	4.662		49401	2.837		49401	5.762		49401	6.785		49401	4.323
		49501	4.819		49501	4.74		49501	3.875		49501	4.039		49501	4.677		49501	3.003		49501	6.171		49501	5.963		49501	4.589
		49601	4.806		49601	4.576		49601	4.711		49601	4.334		49601	4.633		49601	2.802		49601	6.103		49601	6.541		49601	4.911
		49701	4.742		49701	4.882		49701	3.76		49701	4.758		49701	4.192		49701	2.601		49701	5.982		49701	6.54		49701	5.036
		49801	4.488		49801	4.395		49801	3.683		49801	4.331		49801	4.517		49801	3.25		49801	6.28		49801	7.142		49801	5.258
		49901	4.883		49901	4.886		49901	4.966		49901	4.219		49901	4.061		49901	3.124		49901	6.109		49901	6.815		49901	5.211
		50000	4.522		50000	4.306		50000	4.515		50000	4.195		50000	4.735		50000	3.29		50000	6.131		50000	6.819		50000	5.487

## Sheet: Fig 4d
AAKA-12mer-10uM-10TFE					LDLL-12mer-10uM-10TFE					N'-N3-12mer-10uM-10TFE					N'-N4-12mer-10uM-10TFE					bicyclo-12mer-15uM-10TFE
	0	1	2			0	1	2			0	1	2			0	1	2			0	1	2
250	0.422073	0.225676	0.485286		250	0.76705	0.919806	0.925602		250	0.593465	0.46927	0.501011		250	1.95638	1.83762	1.54147		250	-0.34604	-0.307577	-0.308462
249.5	0.00687193	0.367135	0.277094		249	0.734372	0.575528	0.964147		249	0.300939	0.38799	0.586447		249	1.4393	1.59444	1.49123		249	-0.547704	-0.420339	-0.196754
249	0.409218	0.108644	0.131235		248	0.984053	1.18596	0.983089		248	0.134867	0.529308	0.176558		248	1.58259	1.62921	1.54781		248	-0.549672	-0.713661	-0.407576
248.5	0.341931	0.303379	-0.130491		247	0.629952	0.625788	0.895698		247	0.553464	0.165765	0.0559621		247	1.79209	1.64325	1.68905		247	-0.667767	-0.515851	-0.905606
248	0.449649	0.239994	0.180007		246	0.620946	0.739761	0.706154		246	0.222942	0.188391	0.29299		246	1.46299	1.30362	1.64076		246	-0.904363	-1.14059	-1.05423
247.5	0.00230051	0.50697	0.08286		245	0.405241	0.393868	0.7067		245	0.474442	0.28272	0.19631		245	1.63167	1.38658	1.90681		245	-1.29082	-1.34101	-0.734101
247	0.00066033	0.227238	0.253917		244	0.367578	0.502767	0.288355		244	0.451459	0.278216	0.528045		244	1.46617	1.37713	1.50876		244	-1.80991	-1.52147	-1.54144
246.5	0.287114	0.190228	-0.0365029		243	0.644129	0.611439	0.61704		243	0.0684959	0.210507	-0.422443		243	1.04067	1.06328	1.46248		243	-1.89046	-2.24585	-2.11389
246	0.270595	0.408062	0.00276756		242	0.0879645	0.278016	-0.27213		242	-0.244153	-0.0661346	-0.471182		242	0.973295	1.1472	1.35831		242	-2.42371	-2.24146	-2.42261
245.5	-0.0721536	0.0232804	-0.0169109		241	-0.155382	-0.145256	-0.145666		241	-0.219732	-0.254039	-0.453783		241	1.00178	0.768928	0.563083		241	-3.01367	-3.33807	-3.10801
245	0.420328	-0.0464774	0.222442		240	-0.551318	-0.288364	-0.504364		240	-0.17271	-0.308885	-0.621065		240	0.69699	0.58685	0.482365		240	-3.81282	-4.14455	-3.72866
244.5	0.109394	-0.0912318	0.0630844		239	-0.43329	-0.957164	-0.332572		239	-1.13605	-0.992337	-1.23097		239	0.371273	0.432677	0.117514		239	-4.70794	-4.71345	-5.1283
244	0.0890934	-0.218384	0.0971492		238	-0.980849	-1.17956	-0.760504		238	-1.53872	-1.36677	-0.947333		238	0.0106951	0.101784	-0.211728		238	-5.99071	-5.99442	-5.57201
243.5	-0.0581603	-0.477358	-0.245145		237	-1.58482	-1.53053	-1.43659		237	-1.39496	-1.58111	-1.85922		237	-0.522568	-0.667885	-0.72112		237	-7.13608	-7.30808	-7.15578
243	-0.247546	0.137022	-0.354088		236	-1.78877	-1.8339	-1.87808		236	-2.03356	-2.30205	-2.11576		236	-1.07948	-0.982724	-1.03442		236	-8.42822	-8.94771	-8.73596
242.5	-0.512757	-0.713605	-0.429325		235	-2.64298	-2.73089	-2.38413		235	-2.28308	-2.32295	-2.39163		235	-1.59431	-1.73221	-1.7582		235	-10.667	-10.0646	-10.3401
242	-0.500642	-0.581841	-0.321936		234	-3.46412	-3.5266	-3.52657		234	-2.81117	-3.00344	-2.9		234	-2.28761	-2.40353	-2.71253		234	-12.2393	-11.9806	-12.6063
241.5	-0.409004	-0.485739	-0.733746		233	-4.22756	-4.06556	-4.51416		233	-3.26274	-3.79376	-3.35785		233	-2.90444	-2.91636	-2.80956		233	-14.0136	-14.1805	-14.1233
241	-0.767607	-0.607583	-0.725555		232	-4.62852	-5.25873	-5.18034		232	-4.36181	-4.02626	-4.06775		232	-3.7249	-3.4641	-3.30336		232	-16.012	-16.4177	-15.7235
240.5	-0.674324	-0.731651	-1.14523		231	-5.47577	-6.0682	-5.84693		231	-4.9178	-5.02281	-5.14659		231	-4.34802	-4.13526	-4.43863		231	-18.801	-18.3985	-18.7542
240	-0.959926	-1.02434	-0.834478		230	-6.80311	-6.95757	-6.52876		230	-5.02933	-5.67867	-5.88431		230	-5.76663	-5.05034	-5.25442		230	-20.8737	-20.7885	-19.7238
239.5	-1.00931	-0.886325	-0.819154		229	-7.78646	-7.86076	-7.52787		229	-6.28779	-6.31134	-6.04106		229	-5.77363	-6.06559	-6.11322		229	-22.6495	-22.8422	-22.3852
239	-0.959041	-1.21816	-0.944287		228	-8.48446	-8.86748	-8.76134		228	-6.70976	-6.39337	-7.51771		228	-6.24536	-7.11416	-6.59662		228	-24.7514	-24.1962	-23.9548
238.5	-1.33837	-1.47156	-0.900709		227	-9.71395	-9.36744	-9.51006		227	-8.15447	-7.82242	-7.398		227	-6.88675	-7.58094	-7.12841		227	-25.8156	-26.1158	-25.9195
238	-1.27379	-1.54598	-1.80539		226	-10.6321	-10.5411	-10.7871		226	-8.23422	-8.16689	-8.70021		226	-7.69577	-8.20201	-8.22769		226	-27.2571	-27.139	-26.8049
237.5	-1.73202	-1.80458	-1.63105		225	-11.1777	-11.061	-10.881		225	-8.95782	-9.71096	-8.88318		225	-8.83764	-9.168	-8.46585		225	-27.1867	-27.404	-27.433
237	-1.96218	-1.76504	-1.8722		224	-12.081	-13.0444	-11.8907		224	-9.28982	-10.0632	-9.94121		224	-9.29086	-8.7746	-9.6145		224	-27.3712	-27.2119	-27.3099
236.5	-2.19938	-1.8863	-2.34217		223	-12.0618	-12.1744	-12.238		223	-10.8702	-11.1432	-10.172		223	-9.37323	-10.5084	-9.84437		223	-28.9519	-28.1984	-27.7651
236	-2.33322	-2.62556	-2.44941		222	-12.4858	-12.7293	-13.0457		222	-11.0511	-10.967	-11.2812		222	-10.3005	-9.89205	-11.4856		222	-28.5594	-27.8066	-28.1014
235.5	-2.49441	-3.12582	-2.6467		221	-12.8848	-13.5137	-13.2817		221	-11.8449	-12.4158	-12.0698		221	-11.0966	-11.6034	-11.4862		221	-27.1119	-27.8542	-26.5735
235	-2.84447	-3.30937	-3.24472		220	-13.3433	-12.7318	-13.0897		220	-11.8465	-12.3706	-12.4224		220	-11.8877	-11.4905	-12.0729		220	-26.8436	-27.2388	-26.825
234.5	-3.20664	-3.44789	-3.27134		219	-13.8645	-12.7893	-14.094		219	-13.2938	-12.6831	-13.3362		219	-12.2998	-12.0358	-12.3285		219	-25.7543	-25.2694	-24.806
234	-3.40086	-3.95955	-3.60967		218	-13.2159	-13.1153	-13.9818		218	-12.7391	-13.8894	-13.7104		218	-11.9934	-12.241	-12.7211		218	-25.8451	-24.9227	-24.0494
233.5	-3.62372	-4.14063	-4.16819		217	-12.748	-13.6511	-13.4672		217	-13.6958	-13.3363	-13.8312		217	-12.6853	-13.5573	-12.7144		217	-23.4629	-23.2817	-22.5296
233	-4.41577	-4.51765	-4.73632		216	-13.9667	-13.7368	-13.9699		216	-13.2732	-14.3886	-14.2336		216	-12.22	-12.4958	-13.1977		216	-23.5422	-22.683	-22.4247
232.5	-4.68442	-4.48707	-5.04087		215	-13.7589	-13.2858	-12.7547		215	-14.8609	-14.9518	-15.1219		215	-13.4795	-14.2143	-12.5852		215	-22.8267	-22.127	-22.3675
232	-5.19713	-5.02511	-5.10678		214	-14.3757	-14.1734	-13.327		214	-16.443	-15.4545	-15.9119		214	-13.1549	-13.7543	-13.7997		214	-21.9278	-21.2419	-21.8409
231.5	-5.15976	-5.79789	-5.53713		213	-14.495	-13.6765	-14.6601		213	-15.3846	-15.0521	-15.4224		213	-15.3989	-14.5907	-14.8951		213	-21.1734	-21.8129	-19.9431
231	-5.80753	-6.04438	-6.06037		212	-13.4881	-13.5708	-13.9059		212	-17.2876	-16.411	-16.8924		212	-14.2147	-14.9142	-14.6288		212	-21.2995	-21.8978	-18.8148
230.5	-6.08846	-6.73227	-6.702		211	-14.3489	-15.6424	-15.1993		211	-17.5262	-18.6694	-17.9125		211	-16.0903	-16.3597	-15.5679		211	-18.3208	-19.7292	-19.3119
230	-6.56032	-6.89386	-6.927		210	-16.7607	-16.5955	-15.9489		210	-19.252	-18.0237	-20.1038		210	-16.8208	-17.5635	-17.3483		210	-22.8005	-20.3657	-19.3393
229.5	-6.98879	-7.22327	-7.72227		209	-18.1744	-17.1142	-17.0963		209	-21.8531	-19.6245	-21.2705		209	-18.3347	-17.3999	-18.9442		209	-21.8558	-20.6559	-19.9701
229	-7.31687	-7.61958	-7.66786		208	-18.6744	-17.5109	-20.0891		208	-22.7264	-22.1395	-24.7692		208	-20.0847	-19.8426	-21.2769		208	-22.3499	-20.1025	-19.2808
228.5	-7.89906	-8.31697	-8.38331		207	-21.0572	-19.0985	-20.3042		207	-23.5116	-22.9814	-25.4526		207	-20.9737	-19.4705	-24.1195		207	-20.5447	-23.6913	-21.404
228	-8.99327	-9.26999	-9.45203		206	-20.1033	-23.333	-21.6724		206	-27.4188	-27.1869	-26.5407		206	-22.3744	-23.4678	-22.3811		206	-22.2871	-20.6881	-25.5316
227.5	-9.41126	-9.11734	-9.22175		205	-21.5637	-22.0549	-23.0342		205	-29.1044	-26.1512	-24.717		205	-22.7372	-21.7987	-24.8661		205	-21.57	-24.4376	-23.4747
227	-9.3546	-10.1438	-9.6729		204	-21.415	-24.1603	-22.0184		204	-29.0134	-30.5108	-26.3915		204	-23.7046	-28.2791	-22.2491		204	-26.7083	-25.7323	-19.5893
226.5	-9.76105	-10.4001	-9.90262		203	-23.6869	-22.0772	-21.3732		203	-25.8778	-28.9576	-29.2391		203	-21.0041	-18.7167	-22.858		203	-20.9104	-19.7202	-20.8889
226	-10.4509	-10.6722	-10.6799		202	-21.9873	-19.1667	-17.0828		202	-28.072	-26.9026	-16.3515		202	-19.6577	-24.0484	-21.0941		202	-17.1674	-21.869	-14.4895
225.5	-10.2861	-11.0284	-10.8712		201	-13.7418	-16.2501	-11.2907		201	-20.9577	-24.2181	-28.2459		201	-4.10217	-23.7805	-12.7473		201	0.250885	-17.92	-18.9963
225	-11.2476	-11.1359	-10.8217		200	-0.995494	-11.8591	-4.40903		200	7.04711	-14.6018	-38.9202		200	13.1282	-20.6416	-15.2357		200	15.8317	11.5905	17.6314
224.5	-11.0994	-11.4297	-11.0493		199	-7.73239	14.1193	4.7292		199	37.8884	-12.6584	-7.48039		199	-21.0596	15.7259	-5.10748		199	18.9521	22.4324	77.9744
224	-11.2382	-11.8209	-12.4466		198	29.7042	25.3201	-3.36722		198	-28.6631	72.6408	-1.30481		198	17.5347	-39.0897	14.4102		198	35.3971	-2.71106	17.9629
223.5	-12.3697	-11.2267	-12.279		197	17.8274	-56.2857	75.1106		197	-23.4805	74.8261	36.5903		197	13.8483	26.3692	41.6917		197	-37.5436	-17.9221	33.7056
223	-12.0384	-12.3816	-12.3402		196	26.0023	-14.6609	-69.7549		196	-23.217	71.7372	25.0706		196	-18.8665	70.8884	-73.7621		196	40.7082	94.7584	-12.2549
222.5	-11.8923	-12.4557	-12.5461		195	4.01737	80.007	13.5965		195	47.6903	40.342	-120.631		195	45.9633	111.12	-37.6477		195	54.971	0.460394	-17.8269
222	-12.6133	-13.3475	-13.1657
221.5	-12.6769	-13.3953	-13.7551
221	-12.6464	-12.7434	-13.1085
220.5	-13.0661	-13.978	-13.0199
220	-13.414	-12.9299	-13.4019
219.5	-13.1517	-12.7844	-13.7478
219	-12.6861	-13.5877	-12.9117
218.5	-12.644	-13.465	-13.5327
218	-12.889	-13.5471	-12.8829
217.5	-13.4046	-13.2539	-13.2332
217	-12.7946	-12.9643	-13.4714
216.5	-13.1805	-13.3047	-13.4974
216	-12.658	-12.6971	-13.6343
215.5	-13.1494	-12.9915	-13.5933
215	-13.2691	-13.2231	-13.747
214.5	-13.1513	-13.4871	-13.8448
214	-14.1263	-13.3393	-13.4673
213.5	-12.8491	-13.7981	-14.3484
213	-13.2459	-14.1609	-13.4189
212.5	-13.1954	-14.1956	-14.8566
212	-14.5815	-14.1308	-14.6117
211.5	-14.6465	-15.0867	-14.9956
211	-15.2663	-15.6306	-15.6488
210.5	-15.0078	-15.6681	-15.8295
210	-16.6548	-16.1539	-16.5492
209.5	-17.0989	-16.707	-16.1452
209	-17.9193	-18.23	-18.2464
208.5	-18.2442	-19.0525	-19.3694
208	-18.7315	-19.9256	-20.0617
207.5	-19.4202	-20.0758	-20.0023
207	-21.1362	-21.3204	-21.7043
206.5	-22.0046	-21.5268	-22.6879
206	-22.9985	-22.7605	-23.8252
205.5	-23.586	-24.411	-24.1964
205	-25.6033	-25.1791	-25.4974
204.5	-25.3419	-25.2573	-25.0647
204	-26.5128	-26.3602	-26.6029
203.5	-26.391	-28.0485	-27.0497
203	-25.8121	-26.7982	-27.4179
202.5	-26.803	-27.1422	-29.2532
202	-26.7543	-28.1264	-26.9404
201.5	-26.3028	-25.6897	-30.6301
201	-28.1361	-24.4957	-26.6747
200.5	-24.5858	-28.1796	-24.5357
200	-22.5602	-20.2481	-16.8179
199.5	-28.7039	-20.453	-18.6093
199	6.06141	-6.87651	-26.349
198.5	40.0644	-7.35755	-11.2524
198	5.50478	-1.74061	0.156441
197.5	-1.56875	-1.74212	30.175
197	7.81059	-31.6531	26.591
196.5	5.80739	23.7616	43.1737
196	-13.1516	20.0195	18.3198
195.5	6.1761	-20.38	67.9709
195	-14.9909	39.5431	24.9069

## Sheet: Fig 4e
AAKA-12mer-10uM-PBS					LDLL-12mer-10uM-PBS					N'-N3-12mer-10uM-PBS					N'-N4-12mer-10uM-PBS					bicyclo-12mer-10uM-PBS
	0	1	2			0	1	2			0	1	2			0	1	2			0	1	2
250	0.441629	0.341695	0.412552		250	0.460877	0.200851	0.362503		250	0.887083	0.836362	0.66375		250	2.33736	2.21002	1.81365		250	0.143481	0.25989	0.0489608
249.5	0.604495	0.428248	0.312768		249.5	0.358787	0.0938585	0.125038		249	0.59938	0.777485	0.943176		249	1.90921	1.86793	2.28895		249.5	0.334131	0.366732	0.0921825
249	0.646733	0.484137	0.294298		249	0.53413	0.269242	0.233799		248	1.03187	0.804531	0.97002		248	2.18546	2.29841	1.95199		249	0.666289	0.225037	0.19285
248.5	0.534985	0.343149	0.255282		248.5	0.370307	0.678456	0.479127		247	0.753682	0.644894	0.543832		247	2.26582	2.20304	1.83558		248.5	0.451058	-0.00874271	0.538833
248	0.524529	0.268905	0.223001		248	0.131797	0.0374446	-0.0192862		246	0.713791	0.667202	0.63058		246	2.39884	2.45757	2.13041		248	0.198058	0.358518	0.0890684
247.5	0.336709	0.537683	0.44462		247.5	0.473822	0.589386	0.333789		245	0.981173	0.743766	0.680785		245	1.56487	2.15938	1.86359		247.5	0.100279	0.0556135	-0.102833
247	0.604811	0.481861	0.450934		247	0.30896	0.0714201	0.0219131		244	0.655435	0.206343	0.567033		244	1.90317	1.82921	1.78208		247	0.202522	0.279299	-0.2407
246.5	0.572799	0.289422	0.355726		246.5	0.298675	-0.174958	0.247623		243	0.532621	0.286206	0.441964		243	1.91971	1.63164	1.90171		246.5	0.227168	0.21481	-0.0540395
246	0.508359	0.350121	0.267226		246	0.237715	-0.231996	0.331764		242	0.382099	0.441398	0.109788		242	1.63236	1.88096	1.79848		246	0.0236124	0.269675	0.160987
245.5	0.590697	0.565938	0.0593826		245.5	0.385487	0.244146	0.337552		241	0.159375	0.135855	0.152997		241	1.24534	1.46362	1.83089		245.5	-0.475066	-0.259529	-0.196586
245	0.442624	0.342799	0.351047		245	0.485592	-0.134075	0.0773092		240	-0.119413	-0.12823	-0.169586		240	1.24656	1.3802	1.49799		245	-0.0941953	-0.203273	-0.228846
244.5	0.367859	0.212058	0.362067		244.5	-0.142019	-0.0668234	0.218348		239	-0.199329	-0.442416	-0.362183		239	1.09068	1.14956	1.03445		244.5	-0.355924	-0.336643	-0.223305
244	0.144563	-0.140975	0.132236		244	0.0110574	-0.338065	0.00463262		238	-0.534528	-0.459178	-0.617277		238	0.926941	1.25256	0.927385		244	-0.376435	-0.469063	-0.032692
243.5	0.36612	0.391738	0.288295		243.5	0.224925	-0.244961	0.092244		237	-0.577581	-0.951951	-1.0337		237	0.539999	0.889646	0.804263		243.5	-0.714952	-0.603681	-0.79732
243	0.574367	0.324787	0.0886522		243	-0.13501	-0.0995388	-0.071299		236	-1.21102	-1.12745	-1.01562		236	0.289393	-0.0184413	0.114857		243	-0.58044	-0.603529	-0.792344
242.5	0.161879	-0.0133457	-0.118949		242.5	-0.370405	-0.305918	-0.472328		235	-1.06068	-1.37672	-1.55985		235	-0.191966	-0.108225	-0.333551		242.5	-0.842724	-0.768459	-1.09496
242	0.0436718	0.0893924	0.29757		242	-0.127514	-0.515804	0.0234056		234	-1.4557	-1.82293	-1.78496		234	-0.644219	-1.14665	-0.707497		242	-1.27897	-0.817816	-1.14384
241.5	-0.180936	-0.0262546	-0.142394		241.5	-0.232416	-0.361907	-0.434679		233	-1.97509	-2.24292	-2.62152		233	-0.960701	-1.02101	-1.14473		241.5	-1.3155	-1.27661	-1.38991
241	0.188303	-0.136402	-0.266944		241	-0.457636	-0.451279	-0.514898		232	-2.51134	-2.44263	-2.6391		232	-1.63796	-1.63483	-2.29848		241	-1.56817	-1.52779	-1.09374
240.5	-0.316539	-0.281994	-0.042581		240.5	-0.295854	-0.645977	-0.593411		231	-3.22669	-2.82921	-2.9908		231	-2.25942	-2.44062	-2.63785		240.5	-1.48809	-1.29966	-1.25878
240	-0.0162052	-0.379416	-0.253523		240	-0.389617	-0.80396	-0.743921		230	-3.61899	-3.21628	-3.44742		230	-2.84749	-3.0323	-2.73211		240	-1.90744	-1.5271	-1.94409
239.5	-0.500045	-0.244375	-0.280421		239.5	-0.719162	-0.677895	-0.803806		229	-3.50524	-3.84157	-4.19712		229	-3.08816	-3.54497	-3.25689		239.5	-2.37054	-2.20959	-2.02357
239	-0.13436	-0.660424	-0.718836		239	-1.12043	-1.17773	-0.925375		228	-4.23865	-5.00497	-4.76731		228	-3.9691	-3.93621	-3.65903		239	-2.43071	-2.29801	-2.20892
238.5	-0.421937	-0.34736	-0.695819		238.5	-1.66833	-0.827133	-1.21101		227	-4.80068	-5.02802	-5.14482		227	-4.76763	-4.67357	-4.35299		238.5	-2.46908	-2.64368	-2.73803
238	-0.78741	-0.606793	-0.596705		238	-1.15561	-0.930211	-1.04395		226	-5.31891	-5.5466	-5.87182		226	-5.25649	-4.81396	-4.91565		238	-2.59368	-2.82813	-2.94398
237.5	-0.894688	-0.667367	-0.746276		237.5	-0.968889	-1.25347	-1.44405		225	-5.63406	-5.92761	-6.21594		225	-5.44603	-5.86818	-5.34344		237.5	-3.31262	-3.10392	-3.25896
237	-0.938525	-0.794645	-1.1203		237	-1.71147	-1.55509	-1.64082		224	-6.43589	-6.48741	-6.83162		224	-5.59899	-6.51456	-6.3818		237	-3.11604	-3.94319	-3.30761
236.5	-0.794617	-1.11024	-1.3227		236.5	-1.60503	-1.70209	-1.70233		223	-7.82731	-6.86065	-7.77127		223	-6.51703	-6.20855	-6.8989		236.5	-4.26495	-3.82379	-4.1547
236	-1.10574	-1.38491	-1.37858		236	-1.94436	-2.19016	-2.08037		222	-7.34615	-8.15155	-7.519		222	-6.7994	-6.97004	-7.16302		236	-4.56159	-4.48558	-4.48369
235.5	-1.23719	-1.39863	-1.34039		235.5	-2.12266	-2.37566	-2.13143		221	-8.08819	-8.13436	-8.52772		221	-7.49193	-7.94632	-8.24311		235.5	-4.96231	-5.0165	-4.88568
235	-1.51632	-1.73735	-1.89326		235	-2.81894	-2.29239	-2.60538		220	-8.27281	-8.96665	-8.63097		220	-8.41725	-7.08521	-8.08478		235	-5.09611	-5.66088	-5.84194
234.5	-1.9792	-1.47456	-1.82124		234.5	-2.58148	-2.77558	-2.72231		219	-9.27547	-9.11148	-9.06298		219	-8.20642	-7.90173	-9.23883		234.5	-6.11622	-5.90639	-5.98793
234	-2.00279	-1.78586	-2.21412		234	-2.2833	-2.97953	-3.032		218	-9.50058	-9.3488	-10.1547		218	-8.23678	-9.151	-9.35048		234	-6.42661	-6.25386	-6.49993
233.5	-1.9492	-2.10591	-2.58472		233.5	-3.07262	-3.40759	-2.98148		217	-10.6262	-10.1249	-10.0272		217	-9.26538	-8.64647	-8.62828		233.5	-6.7656	-6.9115	-6.99051
233	-2.35966	-2.27311	-2.31864		233	-3.43787	-3.45626	-3.31917		216	-10.8652	-10.5186	-10.8173		216	-10.1105	-10.1928	-10.3286		233	-7.69638	-7.55036	-7.69806
232.5	-2.75574	-2.6578	-2.407		232.5	-3.69475	-3.54762	-3.84991		215	-11.4463	-11.0456	-11.115		215	-10.7711	-9.37069	-9.90013		232.5	-8.32005	-8.13572	-8.077
232	-2.76059	-2.77437	-2.9151		232	-3.65702	-4.08648	-4.05519		214	-11.2525	-11.9799	-11.2992		214	-9.74688	-10.7685	-10.7728		232	-8.70696	-8.61794	-8.57549
231.5	-2.64395	-3.4394	-2.98022		231.5	-4.25178	-4.40003	-3.995		213	-11.5312	-11.7357	-13.1023		213	-10.6881	-10.3617	-10.8565		231.5	-9.00086	-9.45848	-9.2856
231	-3.01259	-3.30014	-3.48158		231	-4.18969	-4.68664	-4.51379		212	-13.0571	-12.9653	-13.1952		212	-11.8519	-11.9172	-11.525		231	-10.1924	-9.77158	-10.1248
230.5	-3.2004	-3.64462	-3.52551		230.5	-5.12127	-4.87404	-5.26446		211	-13.7783	-14.7208	-14.9013		211	-11.6485	-12.1462	-12.808		230.5	-10.719	-10.4492	-10.0923
230	-3.60754	-3.73196	-3.92468		230	-5.22398	-5.54275	-5.09599		210	-15.2137	-15.6333	-16.0727		210	-12.6998	-13.559	-13.9686		230	-11.0005	-10.8952	-10.8602
229.5	-3.6199	-4.41639	-3.93211		229.5	-5.36417	-5.4873	-5.80074		209	-15.545	-17.4131	-16.997		209	-14.356	-14.5852	-14.5875		229.5	-11.2724	-11.5014	-11.4424
229	-4.06554	-4.62533	-4.34551		229	-5.80305	-6.12798	-6.20369		208	-18.2751	-18.788	-18.3519		208	-15.8657	-15.8447	-15.1162		229	-12.0859	-12.2432	-12.0794
228.5	-4.27059	-5.03844	-4.56895		228.5	-6.00627	-6.35122	-6.39894		207	-19.2883	-19.7181	-19.3091		207	-17.0879	-17.091	-18.3043		228.5	-12.2855	-13.098	-12.6136
228	-4.67275	-5.49485	-4.78802		228	-6.48741	-6.36764	-6.09396		206	-20.5591	-22.0798	-20.7145		206	-18.7176	-18.8591	-20.5257		228	-13.2134	-13.0588	-13.0837
227.5	-4.98805	-5.08507	-4.42332		227.5	-7.13503	-7.16261	-7.03096		205	-23.1498	-22.5179	-22.6652		205	-20.4775	-20.9981	-16.9339		227.5	-13.6603	-13.8601	-13.4185
227	-5.26122	-5.09638	-5.54253		227	-7.14504	-7.20442	-7.00744		204	-24.5468	-25.9425	-26.9707		204	-20.7037	-22.7333	-21.5737		227	-14.1633	-14.1455	-14.0331
226.5	-5.12948	-5.90089	-5.33758		226.5	-7.08076	-8.12411	-7.98355		203	-21.4227	-24.5479	-26.7388		203	-22.4923	-18.8154	-18.7277		226.5	-14.2809	-14.5536	-14.445
226	-5.77726	-5.5207	-6.15742		226	-7.80998	-7.27784	-7.84738		202	-22.4175	-29.8601	-20.9214		202	-15.4689	-19.0478	-19.0849		226	-14.3507	-15.5437	-14.7655
225.5	-5.61405	-6.51536	-5.90831		225.5	-8.40347	-8.22098	-8.10294		201	-18.2572	-25.361	-22.7538		201	-17.66	-16.4912	-9.88513		225.5	-14.3674	-15.1979	-15.1113
225	-6.56119	-6.56858	-6.52019		225	-8.69933	-8.50583	-8.50791		200	-15.7979	11.4242	19.3803		200	20.2377	17.2465	11.3794		225	-14.8963	-15.0465	-15.2394
224.5	-5.83965	-6.25945	-6.39677		224.5	-8.22383	-8.15568	-8.36305		199	-0.568112	-6.61457	72.073		199	9.99163	43.3912	-20.7207		224.5	-15.0204	-15.2169	-14.7974
224	-6.02377	-6.94508	-6.47134		224	-8.99724	-8.39782	-8.8173		198	37.9949	-62.9019	2.80626		198	-32.6846	49.5983	-18.1247		224	-15.9697	-15.8169	-15.3692
223.5	-6.93945	-6.64079	-6.99093		223.5	-9.36357	-8.88896	-9.00913		197	41.7475	6.47272	-64.1886		197	-60.7044	64.3487	23.0522		223.5	-14.6023	-15.306	-15.0613
223	-6.65158	-7.07126	-6.90655		223	-9.17652	-9.36693	-9.23528		196	0.886548	31.6982	-10.9758		196	-19.5805	-23.7483	51.4659		223	-15.3162	-14.827	-15.3828
222.5	-6.77959	-7.11292	-7.13789		222.5	-9.36009	-9.70857	-9.44738		195	-11.8961	1.06336	59.3485		195	-11.1794	15.9067	38.494		222.5	-14.5445	-15.8408	-15.287
222	-6.71606	-7.84269	-6.89476		222	-9.85474	-9.04847	-8.8035												222	-15.2379	-15.4889	-15.6946
221.5	-7.22464	-7.64137	-7.37722		221.5	-9.24898	-9.78177	-9.58635												221.5	-16.0819	-15.6365	-15.7082
221	-7.56428	-7.57601	-7.595		221	-10.3923	-10.0441	-10.4977												221	-14.472	-15.1479	-15.0019
220.5	-6.55281	-7.73103	-7.5622		220.5	-9.52374	-10.4378	-10.4285												220.5	-14.423	-14.9166	-14.9835
220	-7.23167	-7.55093	-8.05888		220	-10.5499	-10.524	-9.95064												220	-14.5187	-14.5032	-14.7865
219.5	-7.61538	-7.74974	-7.34286		219.5	-9.37051	-9.59381	-9.95362												219.5	-14.9957	-14.8705	-14.6883
219	-7.47454	-6.83656	-7.53641		219	-9.74346	-9.94847	-9.61916												219	-14.4003	-14.6933	-14.8167
218.5	-7.37317	-7.80732	-7.10155		218.5	-9.77004	-10.4926	-9.96331												218.5	-14.027	-14.4073	-14.1171
218	-7.46876	-8.02707	-7.50888		218	-9.99954	-10.3202	-10.5779												218	-13.7983	-14.1873	-13.2112
217.5	-7.78873	-7.46712	-7.96551		217.5	-10.0663	-10.025	-9.80838												217.5	-14.155	-13.8097	-13.3954
217	-7.47753	-7.41954	-7.94176		217	-10.7245	-10.0251	-10.2377												217	-13.9829	-13.428	-13.6368
216.5	-7.34981	-8.15586	-8.26098		216.5	-10.4023	-9.54735	-10.2213												216.5	-12.6695	-13.1798	-12.6504
216	-8.12949	-7.77237	-7.47669		216	-10.1562	-10.3935	-10.18												216	-12.3258	-12.7557	-12.9623
215.5	-7.7315	-7.66383	-8.3791		215.5	-10.6248	-10.472	-9.58171												215.5	-13.2731	-12.5121	-12.5711
215	-7.0888	-7.7098	-8.48572		215	-10.1132	-10.0616	-10.716												215	-12.6961	-13.3759	-12.3062
214.5	-8.23419	-8.4979	-8.0863		214.5	-10.3901	-10.1212	-10.1558												214.5	-13.3216	-12.8887	-12.516
214	-8.00096	-8.24924	-7.59457		214	-10.7966	-10.7717	-10.8159												214	-12.28	-13.1264	-12.7506
213.5	-8.41691	-8.95092	-8.68558		213.5	-10.67	-10.3163	-10.9923												213.5	-11.8771	-12.6209	-12.0642
213	-8.18754	-8.4073	-8.58644		213	-11.3703	-10.9143	-11.4661												213	-12.0713	-11.9763	-11.4757
212.5	-8.91991	-9.34149	-8.87981		212.5	-11.3047	-11.3135	-11.153												212.5	-11.7516	-11.2307	-11.6872
212	-8.7725	-9.18144	-9.83203		212	-11.1497	-11.4688	-11.4831												212	-12.246	-11.7103	-11.6065
211.5	-9.48837	-9.98008	-9.60232		211.5	-11.7653	-11.3962	-11.9133												211.5	-12.0495	-12.427	-12.8469
211	-10.1954	-9.75169	-10.5874		211	-12.8521	-12.4321	-11.6298												211	-13.7026	-13.0086	-13.1444
210.5	-10.9059	-10.6188	-10.4815		210.5	-13.1938	-12.9391	-12.3294												210.5	-12.5538	-12.109	-11.9096
210	-11.9027	-11.6192	-11.5475		210	-13.7119	-12.6948	-13.0091												210	-12.8844	-13.7345	-13.0529
209.5	-11.4832	-11.9528	-12.3806		209.5	-14.0027	-13.7425	-13.9286												209.5	-13.2405	-13.3938	-14.1579
209	-12.8491	-13.1845	-12.572		209	-14.2388	-14.4982	-14.7213												209	-13.165	-14.0762	-13.9433
208.5	-13.0542	-13.5812	-14.2493		208.5	-14.5093	-14.8784	-14.9922												208.5	-14.3043	-14.5005	-15.2167
208	-14.6858	-14.3582	-14.9199		208	-16.1036	-15.858	-15.9758												208	-15.5864	-15.6542	-15.2555
207.5	-14.8056	-15.1984	-15.0984		207.5	-16.7968	-16.7611	-16.8818												207.5	-14.5492	-15.7607	-16.2608
207	-16.8446	-16.1651	-16.9037		207	-18.5337	-17.1486	-17.2476												207	-16.5794	-17.8086	-16.1693
206.5	-17.7943	-18.0652	-17.716		206.5	-18.3681	-18.58	-19.0922												206.5	-17.187	-17.447	-17.1345
206	-18.4787	-19.2853	-19.4343		206	-19.304	-19.6523	-19.0995												206	-17.7427	-18.5144	-18.0274
205.5	-18.931	-19.592	-20.0447		205.5	-19.5012	-19.8261	-20.164												205.5	-18.0237	-18.0772	-17.5446
205	-20.1603	-22.5693	-21.0692		205	-20.6507	-20.2139	-20.0726												205	-16.9584	-18.2591	-17.845
204.5	-20.7397	-22.4606	-21.3918		204.5	-19.9197	-20.9991	-19.7098												204.5	-19.0916	-19.0875	-18.8357
204	-22.5913	-23.996	-21.9783		204	-21.7447	-21.6578	-22.1651												204	-17.9313	-17.3326	-20.1597
203.5	-24.1564	-24.8995	-21.3865		203.5	-22.6498	-20.2864	-21.807												203.5	-18.177	-18.5096	-19.0686
203	-24.5183	-24.0789	-25.4647		203	-21.2781	-23.7171	-22.7194												203	-20.6045	-20.8049	-19.7617
202.5	-24.449	-22.8666	-26.9381		202.5	-24.3617	-22.5227	-21.6378												202.5	-17.1646	-21.2023	-19.5124
202	-24.9212	-27.8147	-26.8557		202	-28.0077	-20.8549	-26.0371												202	-18.6773	-24.3818	-20.6316
201.5	-26.8203	-25.9054	-26.9775		201.5	-23.8568	-23.0626	-24.0397												201.5	-16.2143	-18.6454	-25.7414
201	-28.6155	-33.515	-24.4661		201	-26.7851	-24.1637	-23.1649												201	-16.8446	-20.0726	-21.2233
200.5	-22.1574	-34.5977	-26.7826		200.5	-24.511	-13.3897	-27.4147												200.5	-9.13856	-12.3639	-9.92477
200	-16.5128	-11.1531	-21.249		200	-22.5408	-17.6928	3.99056												200	9.60403	-15.2222	-13.2062
199.5	-7.25618	-4.9066	-38.9599		199.5	-11.5474	0.384814	13.4886												199.5	-27.8784	-4.2192	-20.1462
199	39.8132	-14.0616	15.1945		199	53.7684	8.11704	1.30824												199	13.1999	3.33319	22.5828
198.5	14.8284	20.0036	-12.8829		198.5	11.5212	6.00719	3.02937												198.5	-2.1742	16.9866	-40.108
198	-13.7118	12.2748	28.0704		198	13.0899	26.4878	85.639												198	-16.6931	31.3265	-36.0238
197.5	11.3985	1.60893	30.7529		197.5	-14.7502	27.9227	86.2077												197.5	-18.282	-29.3256	40.5208
197	53.7121	8.02732	18.2983		197	26.3067	56.9342	40.7353												197	-17.6596	12.1073	-44.327
196.5	-26.3507	-34.0183	68.0852		196.5	-16.5545	0.146357	21.7795												196.5	13.3565	8.90905	13.5032
196	-22.3132	24.9775	43.7352		196	69.0904	43.2844	21.184												196	43.2801	-2.88906	10.2261
195.5	-34.8052	40.1268	38.8086		195.5	85.3588	21.7627	19.3613												195.5	-18.1682	39.7111	-18.1912
195	-14.4835	-27.3835	26.071		195	4.20393	70.0396	78.1266												195	-31.0414	7.45997	6.9695

## Sheet: Fig 4f
AAKA-12mer-15uM-10TFE																																						LDLL-12mer-15uM-10TFE
	5	7.5	10	12.5	15	17.5	20	22.5	25	27.5	30	32.5	35	37.5	40	42.5	45	47.5	50	52.5	55	57.5	60	62.5	65	67.5	70	72.5	75	77.5	80	82.5	85	87.5	90	92.5			5	7.5	10	12.5	15	17.5	20	22.5	25	27.5	30
250	1.2512	1.24897	0.672739	0.738754	0.883876	0.627813	0.506736	1.00349	0.839266	0.725965	0.508905	0.835899	0.676688	0.602739	0.697664	0.451054	0.907992	0.745808	0.743515	0.761385	0.715039	0.5181	0.647939	0.869356	0.764824	0.394515	0.857797	0.594758	0.461769	0.455268	0.462414	0.626152	0.637573	0.618701	0.764822	0.463695		250	1.06588	0.792095	0.937316	0.733033	0.829594	0.555794	0.856139	0.757395	0.554965	0.672543	0.493431
249	1.0003	1.3226	1.15745	0.867546	0.800468	0.719509	0.827906	0.566472	0.556	0.245575	0.500942	0.837036	0.724686	0.682953	0.932023	0.501922	0.491068	0.633288	0.494102	0.560017	0.789672	0.704075	0.084212	0.607286	0.515901	0.751114	0.531165	0.404922	0.404355	0.891803	0.292064	0.415471	0.674494	0.622039	0.607128	0.574715		249	0.751648	0.968502	0.753058	0.924109	0.594787	0.875084	0.694297	0.526355	0.648768	0.51593	0.37282
248	0.796449	1.02696	1.08293	0.796791	0.989936	0.919353	0.473252	0.772809	0.935331	0.41137	0.651482	0.379945	0.726789	0.621977	0.311204	0.286936	0.629265	0.568169	0.35556	0.435954	0.261495	0.267574	0.677517	0.359077	0.656947	0.436645	0.367376	0.514885	-0.0691603	0.702284	0.422949	0.0367716	0.571088	0.457576	0.571783	0.420545		248	1.0378	1.08996	0.805869	0.918101	1.13453	0.993889	0.503672	0.624079	0.765208	0.465264	0.49264
247	0.934907	0.999645	0.873964	0.469944	0.945514	0.646654	0.523731	0.555916	0.475116	0.255301	0.41473	0.286678	0.566057	0.405443	0.374042	0.454444	0.281509	0.231504	0.348937	0.194918	0.313508	0.764534	0.420234	0.418957	0.433101	0.317274	0.50918	0.105656	0.243562	0.601575	0.305965	0.026361	0.628365	0.21632	0.253771	0.388206		247	0.55308	0.356265	0.55063	0.422977	0.50635	0.638845	0.880473	0.433111	0.646466	0.256193	0.558579
246	1.05194	0.778734	0.776371	0.97962	0.730415	0.631959	0.759105	0.343044	0.387657	0.753535	0.651915	0.346385	0.587096	0.353361	0.387536	0.274034	0.338455	0.280917	0.149762	0.0963237	0.141453	0.151309	0.56951	0.134848	0.0627171	0.0304475	0.269622	0.249677	0.136192	0.337943	0.0970783	0.446576	0.131572	0.256406	0.101721	0.292527		246	0.809115	0.691303	0.593952	0.809919	0.765835	0.735899	0.699148	0.322245	0.495134	0.391626	0.185072
245	0.804264	0.634307	0.511479	0.439357	0.841836	0.479978	0.344272	0.493941	0.556622	0.209137	0.437709	0.125026	0.382016	0.148239	0.479881	0.36248	0.538841	0.19616	0.170504	0.156177	0.166167	0.264915	0.293693	0.253274	0.279733	0.105283	0.257977	0.0160621	-0.0544659	-0.171819	0.0694745	0.0841431	0.23342	-0.314622	-0.1408	-0.270982		245	0.718442	0.687959	0.532577	0.45572	0.569186	0.493932	0.16965	0.485961	-0.1757	0.0514669	0.192206
244	0.599891	0.50098	0.524211	0.371288	0.606467	0.0270013	0.040021	0.455406	0.352347	0.129548	0.48707	0.489116	-0.159181	-0.076146	0.0537533	0.149048	0.128087	-0.149522	-0.0216111	-0.0496025	0.317115	0.0956484	0.338532	-0.000430237	0.0900932	0.111091	0.296989	-0.574291	-0.513532	-0.268825	-0.0486391	-0.191229	-0.0305239	0.0837393	-0.228788	-0.0460259		244	0.606024	0.150339	0.707363	0.494569	0.250862	0.0189044	0.60795	0.539426	0.353186	0.103653	0.156645
243	0.744466	0.365311	0.383521	0.484175	-0.226583	0.213764	0.268	0.125814	0.00248872	-0.0348894	0.0316108	-0.213119	-0.0730267	0.049965	-0.352889	0.111978	-0.356609	0.0883684	-0.0200948	-0.300448	-0.301532	-0.463987	-0.528788	-0.425211	-0.173663	-0.358039	-0.323567	-0.133404	-0.473587	-0.617852	-0.229241	-0.329121	-0.210952	-0.066092	-0.18649	-0.524374		243	0.118825	0.485501	0.117435	0.11121	0.487975	0.00539953	-0.206736	0.017826	-0.2866	-0.257223	-0.0900288
242	0.334164	0.403021	0.2858	0.094934	0.0313196	-0.42073	-0.0796132	-0.223437	-0.212713	-0.548133	-0.213493	-0.0882333	-0.551322	-0.440668	-0.171284	-0.146305	-0.571238	-0.145123	-0.355434	-0.605998	-0.590355	-0.51788	-0.71278	-0.240036	-0.413283	-0.567581	-0.431984	-0.357855	-0.75657	-0.274727	-0.714573	-0.839938	-0.730084	-0.68605	-0.480731	-0.547554		242	-0.116885	-0.21062	-0.0845298	0.00488458	-0.035444	-0.338629	-0.266218	-0.255146	-0.218485	-0.55823	-0.571053
241	-0.225392	-0.192116	-0.334012	-0.255686	-0.470994	-0.680118	-0.504849	-0.582571	-0.232574	-0.314959	-0.448423	-0.505539	-0.357369	-0.73121	-0.849698	-0.617739	-0.547516	-0.672533	-0.949506	-0.726354	-0.966703	-0.711146	-0.639257	-0.745975	-0.598488	-0.863918	-0.478139	-0.722809	-0.771906	-1.25187	-0.734563	-0.606527	-0.859406	-0.741136	-0.610807	-1.04116		241	-0.633662	-0.179825	-0.509853	-0.708748	-0.545893	-0.463331	-0.396209	-0.680913	-0.882826	-0.859295	-0.729049
240	-0.478653	-0.370104	-0.721588	-0.382412	-0.916412	-1.05541	-0.758349	-0.725575	-0.724115	-0.456748	-0.8322	-0.896503	-0.304536	-1.00213	-0.86631	-1.1879	-1.14006	-0.918445	-0.5505	-0.945149	-0.923972	-0.975629	-1.092	-0.722941	-1.35472	-1.05464	-0.961381	-0.992275	-0.949075	-1.11149	-0.984781	-1.26092	-0.996355	-1.24786	-1.33798	-1.05464		240	-0.653089	-0.846935	-0.867124	-0.91421	-0.830195	-1.02301	-1.56388	-1.02927	-1.16056	-0.947748	-1.12082
239	-1.10454	-1.35192	-0.679297	-0.992534	-1.03918	-0.797782	-1.23537	-1.3514	-0.965867	-1.09838	-0.996344	-1.29033	-1.29971	-1.3465	-1.28277	-1.37389	-1.49366	-1.40825	-1.14142	-0.966537	-1.26156	-1.25271	-1.1823	-1.4007	-1.69355	-1.10179	-1.42146	-1.89801	-1.46504	-1.46497	-1.42564	-1.76388	-1.63623	-1.73359	-1.7373	-1.64099		239	-1.0918	-1.39746	-1.32214	-1.33537	-1.52193	-1.51118	-1.48728	-1.63083	-1.74561	-1.70047	-1.54407
238	-1.67821	-1.22614	-1.72398	-1.71679	-1.49943	-1.9479	-1.67261	-1.46588	-2.01119	-1.66347	-1.4962	-1.79035	-1.72219	-1.62831	-1.99346	-1.53012	-1.52669	-1.62335	-1.59847	-2.225	-1.79013	-1.6357	-1.8998	-1.546	-1.79665	-2.08163	-1.7773	-1.63507	-1.90015	-1.9369	-1.82735	-1.90774	-1.75354	-1.85392	-1.79496	-2.0101		238	-2.20076	-2.05781	-1.97681	-1.92735	-2.34471	-2.18085	-2.32146	-2.46496	-2.45864	-2.35123	-2.22818
237	-2.70495	-2.68012	-2.40519	-2.38049	-2.33877	-2.10571	-2.3362	-2.21395	-2.29207	-2.11674	-2.23733	-2.30292	-1.97599	-2.01591	-2.3089	-1.90544	-2.20568	-1.86447	-2.17221	-1.96872	-2.41794	-2.08252	-2.05133	-2.03243	-1.73091	-1.83657	-1.97388	-2.25376	-1.83078	-1.82136	-2.35908	-2.29919	-2.53188	-2.24395	-2.26909	-2.27316		237	-2.58307	-2.55493	-2.80523	-3.02707	-2.73085	-3.19171	-3.10252	-2.93429	-3.01664	-3.00929	-3.02075
236	-3.23733	-3.31654	-3.00986	-2.95575	-2.82965	-3.01806	-3.02004	-3.05804	-2.96548	-2.95491	-2.89179	-2.59359	-2.90435	-2.25493	-2.65249	-2.87063	-2.77114	-2.36853	-2.79774	-2.27053	-2.81719	-2.94229	-2.58171	-2.81217	-2.65991	-2.05408	-2.77457	-2.65649	-2.41802	-2.67708	-2.56267	-2.75057	-2.80361	-2.49782	-2.71683	-2.07564		236	-3.60289	-3.54918	-3.77164	-3.818	-3.82055	-3.88095	-4.09066	-3.98126	-3.99224	-3.81871	-4.19541
235	-4.27987	-4.18293	-4.29898	-4.03583	-3.90021	-3.59778	-3.72025	-3.89939	-3.46717	-3.27168	-3.37713	-3.51468	-3.55931	-3.33786	-3.11972	-2.93334	-3.60554	-3.05597	-2.78625	-3.44282	-3.2647	-2.88195	-2.94002	-2.59148	-2.96203	-3.2055	-2.96459	-3.0454	-3.22671	-3.02809	-3.17346	-2.98181	-3.00191	-2.69802	-3.31516	-2.92746		235	-4.88517	-4.39069	-5.03628	-5.00861	-4.84181	-5.00157	-4.83118	-4.49149	-4.82926	-5.05075	-4.62411
234	-5.66969	-5.32751	-5.12606	-5.04636	-5.05117	-4.7607	-4.59784	-4.85631	-4.58232	-3.97298	-4.16886	-4.3359	-4.22787	-3.82379	-4.15149	-3.5893	-3.88209	-3.60871	-3.85481	-3.4022	-3.99945	-3.60611	-3.79794	-3.38538	-4.14579	-3.94089	-3.83119	-3.7296	-3.55402	-3.46936	-3.47182	-3.4837	-3.47593	-3.45449	-3.52594	-3.52193		234	-5.90955	-5.93563	-6.05397	-6.18554	-6.2026	-6.13168	-5.98911	-5.91719	-5.64223	-5.90115	-6.08209
233	-6.89906	-6.63892	-6.88706	-6.49123	-5.98689	-5.64093	-5.8941	-5.16937	-5.7669	-4.98991	-5.49593	-5.22301	-4.80603	-4.80507	-4.85725	-4.78134	-4.73794	-4.1	-4.74048	-4.11773	-4.58386	-4.09044	-3.75884	-4.04631	-3.77564	-4.19387	-4.18714	-4.59765	-4.40456	-4.31663	-4.01968	-4.31351	-4.36495	-3.88566	-3.6557	-3.96089		233	-7.68823	-7.50698	-7.5378	-7.54407	-7.71283	-7.5767	-7.2992	-7.34538	-6.91591	-7.18971	-7.04511
232	-8.66921	-8.54434	-8.31329	-7.5583	-7.52896	-7.02199	-6.73822	-6.89174	-6.25485	-6.67037	-6.04966	-5.99915	-5.85937	-5.49013	-5.31577	-4.7256	-5.41743	-5.04605	-4.86721	-5.01665	-4.85225	-4.86929	-4.25841	-4.79958	-4.6169	-4.33057	-4.45575	-4.50684	-4.56795	-4.53159	-4.6838	-4.04312	-4.15022	-4.55367	-4.1374	-4.9243		232	-8.91962	-9.01751	-9.31456	-8.99702	-8.92799	-8.80491	-8.98137	-8.82481	-8.49455	-8.60435	-8.32218
231	-10.4099	-10.5564	-10.0055	-9.20315	-9.40376	-8.76339	-8.30192	-7.91079	-7.46046	-7.37901	-7.46157	-7.05703	-6.82562	-6.31219	-6.14539	-5.89571	-5.69465	-5.5591	-5.76416	-5.68542	-5.27877	-4.99359	-5.30433	-5.28643	-4.97917	-5.32282	-4.91346	-5.06131	-4.83488	-5.10796	-4.88384	-5.30442	-5.00546	-4.70131	-4.789	-5.15847		231	-10.9082	-10.6921	-10.6749	-10.3569	-10.5752	-10.4913	-10.4511	-10.0748	-10.0522	-9.76475	-10.4269
230	-12.793	-12.0255	-11.3758	-10.8655	-10.0693	-9.90209	-9.02026	-9.56142	-8.59876	-8.85914	-8.37016	-7.54797	-7.94333	-7.12922	-6.7843	-6.65222	-6.69359	-6.66164	-5.99405	-5.9301	-5.59229	-5.90028	-5.5908	-5.72828	-6.37848	-5.45105	-5.3439	-5.43042	-5.80526	-5.11482	-5.30491	-5.52226	-5.03857	-4.90526	-5.34842	-4.93168		230	-12.9135	-12.72	-12.6494	-12.1729	-11.9902	-12.0453	-11.5746	-11.4373	-11.3736	-11.2228	-11.0494
229	-15.1988	-14.4994	-13.246	-12.8714	-12.4674	-11.4755	-10.6488	-10.5394	-9.72633	-9.40771	-9.02243	-8.77571	-8.5507	-8.30681	-7.78507	-7.84647	-7.58163	-6.9775	-6.75927	-6.07139	-6.8658	-6.48292	-6.75744	-6.02408	-6.3999	-6.23005	-5.9547	-5.5838	-5.99999	-5.80829	-6.15051	-6.17684	-5.79428	-5.95932	-5.43466	-5.5963		229	-14.3626	-14.7692	-14.3464	-14.5036	-13.964	-13.4011	-13.7324	-13.2326	-12.8102	-12.9626	-12.7064
228	-17.1807	-15.7418	-15.1611	-14.2906	-13.4447	-12.9847	-13.0349	-11.7833	-11.5476	-10.1249	-10.1533	-10.142	-9.80256	-9.10793	-8.66412	-8.58557	-7.73693	-8.16949	-7.5042	-7.02609	-6.73013	-7.38245	-7.09813	-6.80111	-6.59415	-7.12078	-7.26764	-6.59789	-7.01634	-6.63983	-6.69363	-6.64478	-6.53282	-6.64604	-6.56913	-6.02343		228	-17.1829	-16.8272	-15.9615	-16.1194	-16.0881	-14.7467	-15.1861	-14.6849	-14.659	-14.0571	-13.979
227	-18.4327	-18.1487	-16.3167	-15.5404	-15.5742	-14.6846	-13.435	-13.1904	-12.5392	-11.916	-11.4687	-11.5846	-10.9909	-9.83512	-10.3448	-8.71122	-8.77117	-8.56479	-8.61443	-7.99288	-8.05452	-8.0728	-7.70727	-7.83776	-7.13285	-7.43651	-7.78818	-7.24524	-7.10693	-6.92184	-7.08615	-6.73315	-6.79049	-7.67831	-6.91165	-6.51317		227	-18.7411	-18.5531	-18.1168	-17.5441	-17.2191	-16.7147	-16.6214	-16.469	-16.0762	-15.3884	-15.3486
226	-20.9458	-18.7429	-18.1659	-16.8372	-16.688	-15.4423	-14.7655	-13.9337	-13.3639	-12.9177	-12.2176	-11.898	-11.8036	-10.752	-10.439	-10.7728	-9.79327	-9.12953	-9.14748	-8.32026	-9.21957	-8.38242	-8.32767	-7.7673	-8.27615	-8.17729	-8.61714	-7.84546	-7.68511	-7.37133	-7.24417	-6.68441	-7.98108	-6.82627	-7.22859	-7.54718		226	-20.5225	-19.6108	-19.9725	-19.543	-18.5315	-18.1614	-17.7983	-17.2434	-16.9168	-16.9046	-16.8176
225	-21.4479	-21.2141	-20.0987	-18.9399	-17.5257	-17.044	-16.5797	-15.2932	-14.2183	-13.8321	-12.7967	-12.7766	-12.0797	-11.8381	-10.9561	-10.587	-10.4557	-9.64713	-9.72086	-9.4716	-8.89897	-8.97184	-8.33439	-8.57504	-8.10188	-8.19235	-8.03472	-8.04986	-8.76073	-7.71705	-8.41284	-7.63081	-8.21672	-7.92469	-7.64058	-8.12624		225	-22.0399	-21.1811	-20.8224	-20.9824	-20.2574	-20.0959	-19.2127	-18.6069	-18.6032	-18.5545	-18.5666
224	-23.0704	-21.8464	-21.7284	-19.913	-19.1123	-17.8876	-16.8411	-15.7558	-15.2056	-15.3819	-13.7297	-12.7515	-13.4697	-12.8989	-11.5424	-12.02	-11.4963	-10.3481	-10.3151	-9.66395	-10.0042	-9.10044	-8.98708	-8.82277	-9.2162	-9.24079	-9.45944	-9.30873	-9.06656	-8.12602	-7.79747	-9.09251	-8.83827	-7.7698	-8.09608	-8.50715		224	-22.6405	-22.8084	-22.6608	-22.1602	-21.5223	-21.5949	-20.6604	-20.1713	-20.2066	-18.8233	-19.1836
223	-24.3843	-23.7656	-21.7294	-20.9701	-19.8914	-17.9934	-17.9072	-17.4028	-15.6746	-14.8579	-15.0011	-13.5334	-13.1149	-12.394	-12.6277	-12.3074	-11.9459	-11.2581	-11.6207	-10.8948	-11.0948	-9.73441	-9.48707	-9.16388	-10.0076	-10.3418	-9.61483	-9.38729	-8.74047	-8.67355	-9.06757	-9.51976	-8.74823	-8.57905	-8.99207	-8.71832		223	-23.9101	-24.0706	-23.9911	-22.0649	-22.3338	-21.9158	-21.6347	-19.9733	-21.2513	-19.9035	-19.9724
222	-25.1249	-24.0575	-22.2552	-21.8879	-20.6991	-19.5934	-18.529	-16.5128	-16.3859	-15.1683	-15.3749	-14.2092	-13.0935	-12.8595	-11.8943	-12.3028	-12.1916	-11.2016	-11.0537	-11.2653	-10.7402	-10.3716	-10.1411	-9.91055	-10.0972	-10.1689	-9.66163	-9.34301	-8.77417	-9.88701	-9.18099	-9.98021	-8.95513	-9.38767	-9.62647	-8.3237		222	-24.8839	-24.3561	-24.6064	-23.7202	-23.9558	-22.3795	-22.5688	-21.1154	-20.9457	-20.9724	-20.4101
221	-25.2544	-24.9219	-24.0411	-21.8317	-21.0423	-19.7388	-19.1445	-17.9281	-17.308	-15.9876	-16.5886	-14.4734	-14.3864	-13.8046	-13.0067	-12.8834	-12.08	-11.7342	-11.9344	-10.8527	-11.3437	-10.6457	-11.0403	-10.3801	-11.2629	-9.24292	-10.5731	-9.64404	-10.5849	-10.3664	-9.68824	-9.52636	-9.0078	-8.927	-9.75498	-8.9774		221	-25.7077	-24.4502	-24.3644	-23.8874	-23.5432	-22.4751	-22.23	-21.8868	-20.9729	-22.0921	-20.0151
220	-25.7767	-25.5743	-23.5803	-22.3882	-21.2639	-20.5014	-18.5079	-17.5198	-17.2701	-15.7038	-16.1455	-15.3193	-14.3556	-13.7896	-13.2665	-13.5827	-12.632	-12.2408	-11.8294	-11.9333	-11.8047	-11.1685	-11.6247	-9.76088	-10.8449	-10.5345	-10.6638	-9.53473	-9.83006	-9.19314	-9.60402	-9.00436	-10.0038	-9.02888	-9.77144	-9.97754		220	-26.1412	-25.1487	-24.9785	-23.7214	-23.6329	-23.099	-23.252	-22.9592	-22.7037	-21.2896	-21.3528
219	-24.534	-25.0485	-22.8748	-21.239	-21.0215	-19.8366	-19.7739	-19.7346	-17.3308	-15.8769	-15.6246	-15.0419	-14.3616	-14.4685	-13.994	-13.2328	-12.758	-12.3913	-11.8453	-12.037	-11.4683	-11.3599	-11.4642	-11.3113	-11.4472	-10.9446	-10.3318	-10.5438	-10.8036	-9.93743	-10.7101	-10.0846	-9.62411	-10.9652	-10.2632	-9.8023		219	-25.0758	-25.1238	-24.3577	-24.6829	-23.1949	-23.8322	-23.2011	-23.1859	-22.6246	-22.4136	-22.6445
218	-25.3781	-24.6714	-22.722	-21.4673	-22.0627	-18.7472	-18.9664	-18.0139	-17.1848	-16.566	-15.3699	-15.7033	-15.1516	-14.2607	-14.0557	-14.0008	-12.3081	-12.9087	-13.4084	-12.2543	-11.6801	-10.8625	-11.5578	-10.808	-11.1428	-11.3073	-10.0253	-10.6006	-10.5779	-10.6599	-10.5265	-10.3448	-10.5046	-9.58345	-9.68027	-10.1797		218	-26.1414	-25.4486	-25.6054	-22.6722	-24.0805	-24.4039	-22.7629	-23.4316	-22.3649	-21.6109	-22.0927
217	-25.2913	-23.5242	-22.5793	-21.8332	-21.1557	-20.848	-20.1891	-18.0502	-16.8997	-16.0686	-16.4221	-15.8329	-14.5207	-14.7668	-13.4675	-14.2792	-14.2437	-13.4828	-12.6589	-12.6622	-11.438	-12.8456	-13.6799	-11.274	-11.9166	-11.4868	-10.5503	-11.0102	-10.5049	-10.9253	-10.4808	-10.9894	-10.1669	-10.6127	-10.4432	-11.0193		217	-25.7119	-25.4454	-25.1275	-24.9551	-23.6598	-24.38	-22.7163	-22.7046	-21.7081	-21.7965	-20.4696
216	-24.4927	-23.7354	-22.945	-21.5708	-21.7988	-20.3926	-19.7451	-18.1612	-17.1665	-16.1388	-16.0984	-16.0149	-14.9665	-14.2176	-14.9042	-13.2103	-13.1929	-14.1918	-13.7022	-11.3835	-12.7618	-12.1292	-11.2465	-12.232	-10.893	-11.3172	-10.9125	-10.7269	-11.3977	-10.8038	-10.2424	-11.618	-10.9226	-10.6851	-10.2024	-10.3236		216	-24.7397	-24.6589	-23.5886	-23.4517	-23.2902	-22.7331	-22.8993	-22.1137	-22.0931	-22.5861	-21.6136
215	-25.603	-24.5413	-22.9177	-22.162	-19.687	-19.7392	-18.614	-19.3889	-17.2831	-16.8802	-15.9661	-15.4844	-15.1903	-14.5442	-14.9525	-14.8308	-13.9771	-13.5531	-13.3476	-12.5689	-12.8326	-12.4637	-12.6365	-12.7701	-12.7545	-11.178	-11.0588	-12.3801	-11.2791	-11.0237	-10.4045	-11.8085	-11.5	-10.6102	-12.0579	-10.788		215	-24.5002	-25.379	-24.4941	-22.2569	-23.5756	-23.2315	-22.507	-22.7361	-22.638	-23.8263	-21.9102
214	-25.5652	-23.9387	-21.239	-21.2587	-19.9017	-19.1242	-19.0482	-18.3779	-17.8837	-17.015	-16.1671	-16.1584	-15.4225	-16.1911	-15.0805	-14.2684	-14.4387	-13.0385	-13.5503	-13.156	-12.8014	-13.2046	-12.7264	-12.8885	-13.2991	-12.6825	-11.5354	-11.8379	-11.567	-12.7327	-11.9876	-11.1495	-12.2576	-11.9695	-12.6759	-11.6522		214	-24.2333	-23.4209	-24.1745	-24.7921	-23.5201	-24.5495	-22.2998	-22.9499	-22.6295	-22.2556	-21.5453
213	-24.8329	-24.409	-23.4579	-22.4368	-20.9455	-20.3875	-18.8999	-18.9577	-17.945	-17.5167	-16.681	-17.2973	-15.5625	-16.9555	-15.8371	-14.5432	-15.3611	-13.4466	-14.0189	-14.0083	-13.9667	-13.1083	-13.2346	-12.7969	-13.2275	-13.9148	-12.9983	-12.472	-11.6917	-13.1945	-12.8084	-11.4647	-12.4706	-10.9304	-9.93952	-11.0574		213	-24.8427	-25.4411	-24.9743	-24.6714	-24.6565	-23.6334	-23.246	-22.4538	-23.8758	-22.8384	-23.0885
212	-26.1299	-25.296	-24.3566	-22.6608	-22.8794	-22.7348	-20.3473	-18.936	-18.8373	-18.9082	-18.7929	-17.7072	-16.2424	-17.2134	-16.2514	-17.1264	-15.968	-14.9294	-14.6515	-14.623	-14.8866	-14.2322	-13.844	-13.751	-11.9018	-13.7489	-12.4993	-13.7856	-13.8327	-13.5684	-12.5673	-12.5627	-12.5786	-12.2356	-12.7913	-12.2441		212	-25.2827	-25.1493	-24.6731	-24.921	-26.046	-25.4071	-23.9503	-23.5483	-24.6862	-24.2343	-22.8879
211	-25.0194	-25.9884	-24.943	-22.7502	-23.9174	-22.332	-20.6271	-20.2561	-19.4045	-18.624	-19.2805	-19.2907	-17.903	-17.5243	-18.434	-16.1582	-16.0152	-17.1313	-16.0972	-16.1664	-14.3038	-15.3814	-14.8598	-14.6877	-15.6631	-14.6623	-14.2293	-14.3261	-13.985	-12.749	-13.6932	-14.1568	-11.2369	-13.1451	-14.8503	-15.9706		211	-26.6048	-26.4565	-26.7508	-27.0708	-26.0488	-25.2634	-25.4227	-24.8721	-24.2427	-25.1359	-24.5349
210	-27.2255	-27.0703	-26.3139	-25.3619	-25.379	-24.3204	-23.6649	-22.1372	-21.9343	-20.9831	-21.0809	-19.527	-20.2818	-19.6367	-17.9293	-18.1863	-18.7772	-18.1195	-18.0577	-16.6311	-15.2429	-16.9431	-17.1333	-16.2647	-17.2166	-15.6464	-17.2235	-15.8807	-14.874	-15.7728	-15.3697	-14.326	-15.0491	-13.2653	-14.7212	-15.9297		210	-27.7785	-28.0024	-28.5983	-27.004	-27.7935	-27.726	-27.6906	-26.188	-27.3035	-25.563	-25.4714
209	-31.6464	-27.9033	-27.9637	-26.2574	-25.952	-25.8175	-26.4344	-23.7623	-23.9638	-22.7828	-23.4922	-23.1163	-22.2202	-21.2908	-21.0651	-20.24	-19.9774	-20.3635	-18.0705	-19.8242	-18.1754	-19.0987	-18.3106	-17.7053	-17.0533	-18.0901	-16.8616	-17.0189	-17.5659	-16.5529	-19.3769	-15.5938	-13.4599	-15.7256	-17.695	-15.4572		209	-29.7491	-29.2644	-29.8598	-29.2853	-29.645	-28.9866	-29.7086	-28.7566	-27.6106	-29.0972	-28.4529
208	-31.9548	-32.3921	-29.289	-29.1211	-27.8566	-27.3945	-25.8724	-26.239	-25.8736	-24.5155	-23.8614	-23.4983	-23.4441	-24.309	-21.8799	-21.2774	-22.1354	-22.3073	-23.2379	-22.026	-19.2817	-20.6077	-20.2393	-20.2003	-20.4556	-19.3803	-18.1118	-22.8828	-22.5016	-19.411	-18.0359	-19.8199	-19.8002	-22.2511	-19.426	-17.4027		208	-31.0654	-33.2705	-32.2678	-32.5908	-32.6663	-30.7945	-31.5764	-31.4315	-30.9185	-32.1955	-30.7236
207	-35.8304	-34.4095	-33.1924	-31.2794	-31.0433	-28.8562	-29.2324	-29.1031	-29.227	-27.3655	-26.935	-28.3399	-24.7659	-25.018	-25.4701	-22.6918	-24.5382	-24.3434	-24.4147	-24.6646	-22.5892	-21.7718	-21.897	-22.4319	-22.1302	-20.672	-21.2974	-23.5348	-20.5205	-20.5543	-21.2855	-14.1803	-25.0585	-27.9309	-24.3142	-25.885		207	-34.9049	-34.0386	-32.9134	-34.6333	-34.295	-33.4655	-33.8826	-34.8314	-33.0341	-32.4766	-33.0383
206	-36.9581	-37.099	-34.5317	-35.7374	-33.9147	-34.3385	-33.7536	-31.0587	-30.2365	-32.4857	-30.5861	-30.5837	-28.2166	-26.5348	-28.7697	-26.9321	-28.6747	-25.9294	-26.4962	-27.7132	-24.014	-24.4153	-26.6596	-29.9643	-22.9762	-26.7653	-31.0085	-19.9438	-26.9612	-23.5913	-26.1458	-30.8139	-26.4923	-32.3387	9.08823	-7.3385		206	-36.0414	-35.3871	-35.9844	-35.5445	-36.8132	-35.3376	-36.6371	-35.7687	-34.7146	-35.0153	-33.0145
205	-39.5423	-37.452	-34.1338	-38.5174	-36.0226	-35.7531	-35.9944	-34.4196	-33.0372	-31.9739	-32.9048	-34.6709	-28.8628	-28.4961	-29.3877	-31.4483	-30.5989	-29.6398	-27.2693	-29.6799	-35.6495	-33.7064	-26.8428	-25.8622	-18.9523	-27.9184	-30.0488	-30.0999	-22.6153	-32.487	-19.2058	-30.609	-7.37179	2.872	6.51665	26.0064		205	-37.6603	-39.0778	-37.107	-36.6976	-36.3589	-37.9844	-37.9066	-36.5847	-35.842	-34.5079	-34.4039
204	-36.9577	-38.7198	-37.9578	-40.8149	-37.7695	-36.9993	-37.155	-37.1291	-36.228	-37.1691	-34.3341	-37.3932	-32.1465	-38.5501	-30.2125	-36.3171	-29.7196	-30.6183	-36.4731	-23.2422	-21.9596	-32.6615	-32.2972	-17.2526	-7.42968	-26.6868	14.1381	6.75982	5.44475	-22.9023	-24.1872	-23.7864	-4.46393	52.1147	-29.0747	93.5744		204	-39.7567	-36.074	-38.9707	-38.869	-36.5869	-36.0157	-37.324	-38.8247	-35.4421	-32.7174	-41.1421
203	-39.7021	-39.7924	-38.6944	-38.9792	-37.0039	-37.9918	-39.3987	-35.5242	-35.272	-31.73	-41.0661	-35.034	-32.8593	-33.1754	-37.3328	-29.2193	-25.4068	-24.8506	-28.3222	-26.2321	-20.9774	-32.8415	-11.8642	-21.7611	-5.56979	10.9361	51.8333	-6.6818	-16.0099	24.7633	1.51716	80.795	46.0267	111.61	11.7414	-39.3524		203	-39.2159	-35.9156	-34.1771	-36.206	-38.5627	-34.8859	-39.2468	-37.7809	-38.152	-33.5439	-36.2912
202	-39.1475	-34.2261	-40.1428	-32.2442	-33.8317	-38.8286	-34.1952	-32.4606	-39.9646	-26.6936	-32.0116	-42.7323	-41.9951	-23.7556	-31.5491	-37.3572	-3.5308	-28.4897	-31.3062	-31.5542	-53.5309	54.3462	4.4088	-0.580355	83.588	25.3706	15.5208	-10.9558	8.26577	15.4565	17.3588	-3.53871	28.274	93.0031	112.416	116.41		202	-34.4592	-31.6963	-31.6733	-37.2041	-34.149	-29.0927	-37.1965	-29.7374	-37.678	-37.8725	-37.1559
201	-32.6797	-30.1188	-36.5491	-33.9226	-35.3282	-20.1494	-37.1798	-35.0623	-35.799	-33.2248	-43.8616	-25.2968	-9.23045	-7.17495	-26.0896	-24.6949	13.9343	11.7136	33.3698	-8.92707	48.5235	30.1412	37.2	12.7498	-81.737	23.5699	86.822	-7.4843	-25.3397	121.22	58.4424	5.92774	-5.80814	47.3971	54.4047	11.199		201	-31.3851	-29.4662	-25.3216	-33.0847	-37.1428	-42.2792	-37.389	-29.8631	-35.1195	-24.4322	-28.7893
200	-23.5207	-31.8754	-31.36	-30.0234	-28.2665	-27.2937	-21.2474	-31.7002	-46.6447	-23.9145	-39.1195	12.2534	-0.989958	38.5597	9.6062	47.974	-25.7282	12.2452	3.2191	-40.6817	57.7269	-10.6642	-31.1369	46.4775	74.7766	-82.27	-23.6248	-2.34911	4.55973	-4.29814	-124.909	-44.0737	65.0973	21.5989	-72.7481	-44.0741		200	-25.3892	-20.8817	-23.2584	-34.7379	-30.6177	-17.7658	-22.465	-9.05449	-34.4762	-37.1703	-27.8761
199	-21.9468	-30.4511	-22.9978	-12.2411	-37.0273	-40.207	22.817	-4.55262	-31.2702	45.7986	-6.21955	-28.9772	24.3836	10.9173	22.4563	47.9277	13.7698	11.6944	31.4748	24.6348	30.8313	64.2604	38.8336	30.3252	32.3469	38.0012	6.54607	67.0457	32.0664	-35.6592	-4.96113	112.621	101.634	-15.2054	-75.7746	-94.3583		199	-21.8399	-24.2729	-13.8368	-18.2338	-6.96804	-31.8819	16.3779	18.1529	-13.0314	-0.258839	12.2256
198	3.62155	-5.31846	-13.0756	-13.738	10.4799	2.61882	-24.7307	7.66052	-4.88431	40.0528	-37.6512	17.1797	12.9279	36.7213	28.5825	-83.9872	12.3164	43.2996	9.07749	-21.5067	2.69429	58.6903	-16.4439	53.7888	28.0847	-64.5532	-53.8241	-101.744	129.893	178.827	24.9679	-20.1716	65.5334	31.8908	-2.21433	92.36		198	-1.54606	-22.1554	-13.5078	-3.05892	-10.3797	-25.8268	-16.1049	12.8702	26.0262	5.90773	35.3836
197	15.255	-15.5437	-65.432	48.4834	-1.14414	-22.9341	-19.9465	-13.2457	26.7305	19.5584	29.835	30.4266	39.6679	1.69002	36.5752	-72.8469	88.6164	4.04879	-34.0263	113.348	-16.4004	-28.5383	139.746	100.814	33.6869	77.8465	67.9107	-40.8602	-8.3992	17.8045	35.6773	110.126	-23.8986	143.921	-56.7909	211.576		197	15.2401	-51.5154	-5.32923	-25.7492	2.76563	22.9237	3.42011	62.3929	-52.8723	42.9219	-27.715
196	-7.92436	38.7821	18.4555	21.1735	14.24	-39.4829	-74.8883	46.2952	-51.7531	23.3562	-56.1736	20.3828	-20.7335	-65.418	33.9676	71.2568	38.0808	4.85715	71.3951	33.1571	-26.0091	-56.0412	32.1332	70.334	-35.8557	50.8311	170.858	-164.371	5.64606	44.9841	76.7162	123.991	-36.7108	96.8606	62.5497	6.40574		196	16.538	8.89727	3.54695	-28.0076	-6.06266	-4.35908	2.33428	-33.1518	46.6874	3.43684	-11.9597
195	14.3632	-40.517	-3.93396	34.6291	41.172	33.326	32.2032	-6.94749	54.0717	26.1275	-48.669	-1.72495	-67.5247	59.2161	-39.3325	-40.2641	94.2627	88.3258	-0.316659	11.5782	44.3723	-0.244155	124.609	-44.7498	55.8443	30.9027	-21.2396	46.144	-13.1693	1.18469	73.626	-51.1505	163.481	45.8577	52.5564	40.5635		195	-0.264691	-10.5047	28.6331	-2.74452	2.19091	20.6438	31.9954	32.7969	51.4309	16.4169	-89.1588
	5	7.5	10	12.5	15	17.5	20	22.5	25	27.5	30	32.5	35	37.5	40	42.5	45	47.5	50	52.5	55	57.5	60	62.5	65	67.5	70	72.5	75	77.5	80	82.5	85	87.5	90	92.5			5	7.5	10	12.5	15	17.5	20	22.5	25	27.5	30
250	0.915612	1.07411	0.829499	0.87271	0.99583	0.93545	0.904283	0.711909	0.569421	0.319393	0.715582	0.588145	1.05253	0.496703	0.415848	0.401056	0.527887	0.477995	0.823245	0.472762	0.620392	0.208383	0.643163	0.580752	0.661687	0.329188	0.651353	0.525664	0.599253	0.370516	0.609983	0.623561	0.508634	0.320724	0.5988	0.614744		250	0.952551	0.812593	0.919736	0.953647	0.744111	0.927533	0.732373	0.936126	0.587471	0.680525	0.446418
249	1.08862	0.86761	0.877374	0.881303	0.902343	0.830297	0.699657	0.53375	0.810015	1.00643	0.679545	0.812376	0.706769	0.682003	0.653548	0.598277	0.792947	0.445626	0.831591	0.450834	0.455515	0.601566	0.595933	0.629142	0.54982	0.69557	0.600626	0.393838	0.30594	0.495339	0.369018	0.274763	0.243944	0.304156	0.776367	0.573751		249	0.816763	1.02151	0.856059	0.754475	0.630722	0.84191	0.505284	0.822438	0.956272	0.641217	0.762405
248	1.28616	0.961728	0.549667	1.19524	0.879024	0.96877	0.423744	0.62341	0.573816	0.908357	0.561456	0.28657	0.454033	0.462601	0.572398	0.40465	0.438715	0.732599	0.479934	0.553678	0.473589	0.333528	0.485239	0.243809	0.299943	0.711457	0.416955	0.304875	0.250941	0.435622	0.756994	0.460018	0.652219	0.649822	0.526624	0.460662		248	0.973071	1.06472	0.624116	0.999808	0.751578	0.796056	0.889133	0.807888	0.79919	0.408621	0.281116
247	0.73815	0.957319	0.807852	0.609538	0.808872	0.805164	0.67633	0.402988	0.295229	0.501514	0.902182	0.797923	0.477746	0.276966	0.351324	0.370471	0.411323	0.208635	0.561889	0.592825	0.206599	0.390527	0.668111	0.39337	0.40306	0.357375	0.276133	0.296467	0.380604	0.324221	0.362952	0.307772	0.385938	0.171808	0.228715	0.390173		247	0.872855	0.853371	0.588412	0.940632	0.918186	0.820649	0.534312	0.59583	0.613623	0.477111	0.620793
246	1.04175	0.886175	0.623762	0.618913	0.964945	0.858768	0.772684	0.326696	0.358434	0.409964	0.391153	0.709239	0.469826	0.556324	0.848733	0.245263	0.62107	0.0811695	0.0513094	0.0689805	0.486086	0.427495	0.207651	0.161221	0.372735	0.181728	0.342689	-0.00329403	0.0742107	0.250986	0.126685	0.606326	0.226754	0.460463	0.326148	0.0634633		246	0.909247	0.843033	0.819966	0.451661	0.576696	0.312477	0.790116	0.186476	0.493864	0.232674	0.294676
245	0.76405	0.522294	0.776355	0.764456	0.808112	0.550266	0.156912	0.468636	0.171113	0.207052	0.0396976	0.307592	0.62874	0.647308	0.286257	0.370125	0.0993658	0.317671	0.240946	0.0742892	0.277574	0.140611	0.0181922	0.351187	-0.135317	0.20647	-0.260296	0.0205939	-0.218649	0.192744	0.166302	0.032128	0.0560401	0.0724438	0.200952	0.0460157		245	0.901302	0.490815	0.548756	0.703662	0.427397	0.553988	0.322614	0.583132	0.0233453	0.388808	-0.106462
244	0.741535	0.87206	0.616907	0.766498	0.420539	0.599412	0.285141	0.12013	-0.188677	0.0663248	0.170973	0.411689	0.132867	0.340441	0.271644	-0.206208	0.0444499	0.286261	-0.000307625	-0.0829703	0.0242272	0.744722	0.0872711	-0.20879	-0.0553327	-0.224112	0.053783	0.190214	-0.197915	-0.445093	-0.121238	-0.350443	0.0589626	0.00819197	-0.27646	-0.0222447		244	0.480036	0.482709	0.4675	-0.0445023	0.450355	0.370008	-0.00426325	0.145332	-0.0824872	0.157326	0.113664
243	0.41689	0.483686	0.427554	0.534726	-0.158974	0.482363	0.41098	0.108405	0.191822	0.0159262	0.146831	-0.159166	-0.082981	0.0514684	-0.0994973	-0.103232	-0.0403528	-0.198701	0.10106	0.129466	-0.311407	-0.416896	-0.407996	-0.375837	-0.0488218	-0.333046	-0.152255	-0.436629	-0.390904	-0.379284	-0.392453	-0.37907	-0.484963	-0.262783	-0.595688	-0.421898		243	0.309581	0.293082	0.238692	0.28343	0.302073	0.140071	0.0824756	-0.0461894	-0.275729	-0.227444	-0.548283
242	0.132294	0.0853379	0.41458	-0.0828679	0.232756	0.16899	-0.0638582	-0.401172	-0.0969646	0.0139666	-0.228941	0.0212234	-0.211992	-0.281773	-0.325016	-0.603487	-0.353268	-0.541327	-0.291616	-0.0926861	-0.261511	0.0236397	-0.0954345	-0.126921	-0.237159	-0.471321	-0.361741	-0.390613	-0.404017	-0.648128	-0.620202	-0.596499	-0.412835	-0.823655	-0.962772	-0.426147		242	-0.0727639	-0.0167842	0.0128193	-0.260442	-0.0870525	0.0978471	-0.464538	-0.0606756	-0.231106	-0.487276	-0.345304
241	0.0249543	-0.0767519	-0.0207635	0.0121123	-0.408949	-0.17189	-0.539861	-0.406347	0.0312634	-0.324909	-0.495998	-0.62498	-0.161279	-0.470893	-0.744544	-0.349696	-0.700113	-0.904705	-0.757593	-0.7299	-0.531373	-0.840702	-0.698394	-0.610257	-0.847384	-0.874372	-0.639045	-0.770608	-1.02405	-0.925744	-0.754376	-0.680191	-0.660704	-0.926305	-1.07541	-0.77645		241	-0.828264	-0.204033	-0.186654	-0.443007	-0.288037	-0.629605	-0.296917	-0.779555	-0.695455	-0.656035	-0.985898
240	-0.311397	-0.553417	-0.33741	-0.7861	-0.682427	-0.518089	-0.781069	-1.00143	-1.16844	-0.833777	-0.887143	-0.729152	-0.928159	-0.851147	-1.01536	-1.09478	-0.981502	-0.936315	-0.730668	-1.02318	-0.934083	-0.985399	-0.749814	-1.12474	-1.03383	-0.948396	-0.981158	-1.00387	-0.849284	-1.21314	-0.959474	-1.14268	-1.42693	-1.27751	-1.09233	-1.18757		240	-0.872077	-1.03934	-1.11672	-0.939221	-1.11772	-0.775945	-1.05609	-1.20778	-1.28963	-1.28575	-1.20854
239	-0.842921	-1.41474	-1.26032	-0.651501	-1.10601	-0.979315	-1.20143	-1.2577	-1.16347	-1.32017	-1.04108	-0.998847	-1.30885	-1.31255	-1.47759	-1.44799	-1.41867	-1.01851	-1.07632	-1.42651	-1.37053	-1.12387	-1.13996	-1.19304	-1.54476	-1.63031	-1.13479	-1.53842	-1.5369	-1.15386	-1.47667	-1.60932	-1.62171	-1.7404	-1.39909	-1.521		239	-1.29607	-1.65821	-1.74327	-1.31776	-1.39546	-1.59228	-1.61011	-1.92263	-1.94065	-1.40964	-1.86348
238	-2.01161	-1.68188	-1.62381	-1.84334	-1.63413	-1.40912	-1.4431	-1.5427	-1.57228	-1.67661	-1.79971	-1.26931	-1.5974	-1.53314	-1.50045	-1.81313	-1.34764	-1.79726	-1.54965	-1.5333	-1.4636	-1.73485	-1.83919	-1.79433	-1.89571	-1.69786	-1.96497	-2.01199	-1.61849	-1.90739	-2.22489	-1.80184	-1.55813	-1.85203	-1.71381	-2.17497		238	-1.84148	-1.65804	-2.02334	-2.28863	-2.18298	-1.99204	-2.13932	-2.41825	-2.33716	-2.08464	-2.41796
237	-2.1865	-1.93663	-2.49087	-2.09878	-2.2887	-2.48099	-1.75197	-2.29247	-2.08902	-2.30714	-1.95	-2.09671	-2.31933	-2.46388	-2.18025	-2.074	-1.86927	-1.94054	-1.73122	-1.80298	-1.97309	-2.18226	-1.9726	-2.0747	-2.05301	-2.17275	-2.10571	-2.54903	-2.0209	-2.36291	-2.14693	-2.4315	-2.11317	-1.96547	-2.13281	-2.56691		237	-2.81502	-2.97601	-2.66018	-2.85984	-2.58385	-3.12389	-3.15277	-2.94731	-3.17432	-2.96626	-3.18444
236	-3.21794	-3.41449	-2.83573	-2.82136	-3.13033	-3.20818	-3.03431	-2.83906	-3.13658	-2.67833	-2.98783	-2.86307	-2.62199	-2.52169	-2.70895	-2.63502	-2.63351	-2.55464	-2.77178	-2.63801	-2.59388	-2.81815	-2.8329	-2.55986	-2.51357	-2.60461	-2.59503	-2.15699	-2.60849	-2.42222	-2.8085	-2.82608	-2.94137	-3.06222	-2.4145	-2.66174		236	-3.71106	-3.82505	-4.08144	-3.87995	-3.9972	-3.87332	-3.80518	-3.99257	-4.08349	-3.80622	-3.79973
235	-4.25999	-4.43339	-3.97806	-4.25368	-4.30426	-4.04202	-3.78144	-3.71429	-3.52175	-3.62941	-3.29089	-3.23081	-3.21489	-3.11431	-2.84748	-3.50839	-3.27008	-3.24064	-2.97763	-2.54824	-3.29516	-3.25454	-3.06362	-2.83875	-3.25116	-3.26013	-2.53248	-3.1823	-3.02052	-3.11272	-3.07827	-2.89622	-2.9016	-3.24669	-2.91287	-3.1419		235	-4.80583	-4.74633	-5.3333	-4.82177	-4.92264	-4.74781	-4.64986	-5.00839	-4.69265	-4.62342	-4.8653
234	-5.39751	-5.4692	-5.20915	-5.23724	-5.11184	-5.24064	-4.97077	-4.481	-4.88592	-4.35736	-4.26313	-4.18902	-4.23945	-3.54871	-3.51091	-3.47161	-3.75398	-3.7503	-3.59728	-3.787	-3.54884	-4.01791	-3.56521	-3.63391	-3.6185	-3.64378	-3.86583	-3.7507	-3.58482	-3.60833	-3.48385	-3.7265	-3.54577	-3.36066	-3.74095	-3.21741		234	-6.40276	-6.14651	-5.70227	-5.89901	-5.98968	-6.44193	-6.07254	-5.91123	-6.19473	-5.92788	-5.82611
233	-7.04247	-6.75153	-6.81688	-6.86413	-6.2045	-6.16104	-5.88235	-5.92701	-5.73069	-5.65804	-5.39235	-5.2027	-4.704	-4.51918	-4.85434	-4.14769	-4.36631	-4.30684	-4.28709	-4.30493	-4.3102	-3.70175	-4.13308	-4.29561	-4.27544	-4.05195	-3.85098	-3.88278	-4.05558	-4.14694	-4.19018	-4.1583	-4.07035	-4.12446	-4.10527	-3.8532		233	-7.19307	-7.6375	-7.53034	-7.35401	-7.31268	-7.26601	-7.43661	-7.11858	-7.59298	-6.7721	-7.06927
232	-8.86054	-8.71376	-8.1614	-7.91702	-7.64698	-7.59702	-6.7691	-7.02099	-6.74267	-6.39145	-6.62575	-6.20565	-5.80268	-6.17912	-5.41617	-5.09702	-4.87521	-5.27758	-4.55555	-4.97595	-4.94884	-5.22327	-4.2816	-4.57181	-4.89096	-4.66557	-4.32208	-4.71174	-4.47809	-4.65687	-4.49244	-4.91881	-4.58556	-4.68279	-4.30966	-4.88162		232	-8.92189	-9.21863	-8.78186	-8.65126	-8.68423	-8.65141	-8.62227	-8.45556	-8.54514	-8.46647	-8.59077
231	-10.0864	-10.1986	-9.65049	-9.13552	-9.00739	-8.90224	-8.22742	-8.21435	-7.8947	-7.60027	-7.61238	-6.95978	-6.51828	-6.64758	-6.76953	-5.81235	-5.75056	-5.91566	-5.58922	-5.19955	-5.25537	-5.57644	-5.06451	-4.68266	-5.10781	-5.18208	-4.75384	-4.94091	-4.70433	-5.12568	-4.73891	-5.04548	-4.58853	-5.0737	-4.41489	-4.81382		231	-10.7497	-10.4776	-11.0588	-10.6329	-10.3854	-10.3243	-9.7677	-9.69531	-10.3429	-9.72696	-9.59661
230	-12.1604	-12.2736	-11.5903	-10.9724	-10.2669	-10.3335	-9.58861	-9.26915	-9.17468	-8.85942	-7.82561	-8.11372	-7.70392	-7.55914	-7.05292	-7.12144	-6.71453	-6.50077	-6.60146	-6.13567	-6.1122	-5.60515	-6.29771	-5.65075	-5.76784	-5.91255	-5.39245	-5.85916	-5.25654	-5.42936	-4.88284	-5.37036	-5.30166	-5.15552	-5.2452	-5.10794		230	-12.988	-13.0077	-12.9422	-12.207	-11.5781	-11.8385	-11.7111	-11.4023	-11.4781	-11.2195	-11.0948
229	-14.0415	-14.261	-13.7179	-12.9477	-11.9011	-11.456	-11.7872	-10.8179	-9.62337	-9.31081	-9.4057	-9.07096	-8.20286	-8.09233	-8.15163	-7.73151	-7.52234	-6.74915	-7.38559	-7.05815	-6.91052	-6.70349	-6.49707	-6.48616	-6.4129	-6.40121	-6.17973	-5.91399	-5.70913	-6.14108	-5.77852	-5.65171	-5.61778	-5.7783	-5.96821	-5.85303		229	-14.494	-14.4362	-14.2823	-13.6693	-13.5061	-13.7081	-13.2414	-12.8303	-12.6363	-12.5871	-12.5039
228	-16.5854	-16.2497	-15.3537	-14.5809	-13.8405	-13.1688	-12.542	-12.1169	-11.3674	-11.5992	-10.6592	-9.56228	-9.23017	-9.00551	-8.86878	-8.48308	-8.64293	-7.9891	-7.81096	-7.63955	-7.62312	-7.35483	-7.36195	-7.06827	-6.86152	-7.07876	-6.76681	-6.56553	-6.53232	-6.75707	-6.0936	-6.66914	-6.35175	-6.51173	-5.75424	-6.08643		228	-16.9447	-16.1374	-16.2295	-15.8644	-15.6552	-14.9316	-14.897	-15.3402	-14.1017	-14.0231	-13.7471
227	-18.3741	-18.101	-16.8375	-16.0556	-15.3813	-13.9255	-14.1692	-13.1641	-12.3333	-11.895	-11.6451	-11.1308	-10.8774	-10.0905	-10.1071	-9.58074	-9.24611	-8.9742	-8.49631	-8.52608	-8.20742	-8.03465	-7.58974	-8.01362	-7.8364	-7.3202	-7.62484	-7.58098	-6.74853	-7.16255	-6.72352	-7.26217	-6.94503	-6.78887	-6.45379	-6.96914		227	-19.0553	-17.8161	-18.4172	-17.1728	-17.45	-17.0917	-16.7733	-15.7781	-15.7879	-15.8803	-15.1374
226	-20.0129	-20.5916	-18.3004	-17.9408	-17.0042	-16.0182	-14.8767	-13.7522	-14.2289	-13.6822	-12.151	-12.3397	-11.7567	-10.9062	-10.5062	-9.84168	-9.4217	-9.08834	-9.45742	-8.59644	-9.38011	-8.61498	-8.73761	-8.83811	-8.50252	-7.85606	-7.53956	-7.37565	-7.02803	-7.80923	-8.24847	-7.32585	-7.81785	-6.92189	-7.91185	-7.44567		226	-20.4976	-19.9213	-19.6693	-18.7661	-19.0673	-18.052	-18.4141	-17.5571	-16.3737	-16.9363	-16.8249
225	-22.0101	-21.1273	-20.2404	-19.6361	-18.3463	-18.1743	-15.299	-15.238	-14.6278	-14.2105	-13.1884	-12.9532	-11.4702	-12.3293	-11.3366	-11.0349	-10.0566	-10.0751	-10.3124	-9.29854	-9.01843	-9.76	-9.29527	-8.94062	-8.99492	-8.52082	-7.98056	-7.83388	-8.08031	-8.73732	-8.61559	-8.64681	-7.78085	-7.76049	-7.85976	-7.83666		225	-22.3993	-20.7939	-21.3193	-20.7161	-20.349	-19.8623	-19.8369	-19.083	-18.5355	-18.003	-17.3363
224	-22.8761	-22.377	-21.5174	-19.8645	-19.8468	-18.0276	-17.2179	-16.1233	-15.6924	-15.1657	-14.0544	-13.6976	-13.5378	-11.9627	-11.5211	-11.1824	-11.1126	-11.2249	-10.6272	-10.5784	-9.79446	-9.63111	-8.74826	-9.07903	-9.28935	-8.63656	-8.66453	-8.88757	-8.26456	-8.81497	-8.93465	-8.12775	-8.36906	-8.35652	-8.23503	-7.94857		224	-22.4326	-21.9401	-21.8711	-21.1101	-21.3035	-20.8146	-20.0705	-19.7498	-19.4547	-19.4178	-18.6377
223	-24.0666	-23.2434	-22.5061	-21.402	-20.6665	-18.7792	-17.1954	-16.7309	-16.4539	-15.9777	-14.9454	-14.2355	-13.5963	-12.829	-12.9542	-11.8549	-12.2999	-11.3129	-10.8753	-11.1953	-10.8456	-9.87248	-9.93438	-9.57583	-9.82043	-10.2205	-9.59381	-9.74839	-8.51754	-8.59438	-8.68438	-8.60019	-10.2856	-8.49864	-8.93182	-8.36589		223	-24.6009	-23.7457	-22.9375	-21.3095	-22.8263	-20.8456	-21.4954	-20.9589	-20.2225	-19.4669	-19.3113
222	-24.8657	-24.0513	-22.6302	-21.4521	-20.6334	-19.2292	-18.2132	-17.2442	-16.9397	-16.388	-15.1092	-14.4039	-14.5766	-13.7664	-12.2992	-12.0427	-12.4534	-11.5278	-10.6084	-11.0895	-10.4974	-10.5623	-10.199	-10.2229	-10.0284	-9.91112	-9.10265	-9.58266	-8.83019	-8.65294	-9.15713	-9.72622	-9.12612	-8.69223	-9.10249	-8.87882		222	-25.1832	-23.2106	-24.3386	-23.3093	-22.2533	-22.8657	-22.0657	-21.2972	-22.1203	-20.4216	-19.8077
221	-25.2737	-24.5467	-23.9576	-22.4895	-21.9079	-19.7941	-20.1727	-18.5295	-17.396	-16.5311	-16.1738	-15.3632	-14.4845	-13.3339	-13.023	-12.4217	-12.6156	-12.4637	-12.0336	-10.9776	-11.5102	-11.3283	-10.6199	-11.2846	-9.66982	-10.2483	-9.79678	-10.1764	-10.2923	-9.50628	-10.2835	-9.58569	-9.2978	-10.0603	-9.50275	-9.50646		221	-25.1355	-25.3126	-24.5982	-23.7656	-22.6929	-22.3874	-22.3684	-23.247	-21.998	-21.1445	-21.0502
220	-25.6715	-25.2097	-24.4745	-22.22	-21.1215	-19.7206	-18.3468	-17.9794	-17.4078	-17.3952	-15.3519	-15.5265	-13.9404	-13.7741	-13.0056	-14.0948	-12.9212	-12.9698	-11.0399	-11.4315	-11.8451	-11.1634	-11.3598	-11.1304	-10.4714	-10.2215	-9.94317	-11.0229	-9.05801	-9.79333	-10.3625	-9.99696	-9.97606	-10.8685	-9.62517	-9.50124		220	-25.4745	-25.3505	-24.265	-23.8026	-23.0101	-23.0789	-22.08	-22.1037	-22.6129	-21.4444	-22.5081
219	-25.6985	-25.2201	-23.5646	-21.9758	-20.5374	-20.1291	-19.7495	-18.329	-18.7001	-16.4009	-16.3222	-15.1182	-15.4491	-15.432	-13.9381	-13.0959	-13.1477	-13.3814	-13.2645	-12.0568	-11.5064	-10.1864	-10.6936	-10.9223	-9.94682	-10.5738	-11.311	-10.8741	-11.0565	-10.6388	-10.0543	-9.6102	-8.94145	-9.83471	-9.77921	-9.16915		219	-25.682	-24.3596	-24.0281	-23.8871	-22.6423	-23.1987	-22.7904	-22.354	-21.8693	-22.2612	-21.3861
218	-24.8316	-24.6671	-23.0332	-22.4076	-21.2067	-19.6165	-19.3088	-17.9229	-17.9843	-16.037	-16.9468	-15.0972	-15.2213	-13.7878	-14.0821	-12.6181	-12.6481	-14.0004	-12.6201	-12.1973	-13.2956	-10.8608	-11.6022	-12.3014	-11.2569	-11.6613	-10.851	-10.8421	-10.0511	-10.6996	-10.5137	-9.88182	-9.45381	-10.372	-10.2458	-8.87801		218	-24.9926	-25.6208	-24.9069	-23.8739	-23.2131	-23.1726	-22.316	-21.7382	-22.3803	-21.5722	-21.1051
217	-23.9327	-24.2901	-23.1609	-21.9762	-21.2992	-19.318	-19.5534	-18.3774	-17.7417	-16.5132	-15.8531	-15.6495	-15.7938	-14.3075	-14.5822	-14.1541	-13.4732	-14.3143	-12.9427	-13.3447	-12.9682	-11.7867	-12.2325	-11.9274	-11.9676	-10.9718	-11.292	-11.6099	-10.6102	-10.1436	-10.5653	-11.4287	-10.6686	-10.0508	-10.4295	-10.0228		217	-24.6265	-24.4358	-24.3028	-24.4221	-23.9595	-22.6218	-22.7654	-21.8108	-22.7519	-22.0526	-21.7809
216	-24.1815	-23.8403	-22.5349	-22.1694	-20.0859	-20.4889	-18.6911	-18.2194	-18.3298	-17.3974	-16.6681	-15.607	-14.8208	-14.826	-14.5769	-13.9506	-13.46	-12.4175	-12.8077	-13.6246	-12.256	-12.2905	-12.2213	-11.7228	-11.6044	-11.5996	-10.8031	-11.2597	-10.3313	-12.052	-9.65272	-12.0017	-12.2084	-10.7773	-10.4044	-10.3285		216	-25.2774	-24.976	-24.4802	-23.0205	-24.0331	-23.2499	-21.9769	-23.1133	-21.4403	-22.0849	-21.7574
215	-23.8412	-24.9462	-22.413	-20.6999	-21.1669	-20.1577	-19.2845	-19.3166	-16.9143	-17.0301	-15.6331	-16.5644	-15.007	-15.2632	-13.9131	-14.1341	-13.2507	-12.1973	-13.942	-12.7945	-12.7891	-13.3397	-11.9741	-11.979	-11.5658	-12.5746	-11.4804	-11.6862	-11.9137	-11.7924	-11.8805	-10.5891	-10.5103	-9.40918	-10.8172	-11.0573		215	-24.5667	-24.8533	-23.9351	-23.3758	-24.2597	-23.929	-21.7982	-22.5002	-22.2215	-21.8586	-21.5708
214	-24.4943	-23.6228	-23.4149	-22.3316	-21.0368	-20.3534	-18.9201	-19.1942	-18.2808	-17.7987	-17.3491	-15.4859	-15.6192	-14.8954	-14.9139	-14.9185	-15.3089	-13.6574	-12.3006	-12.8818	-14.4058	-12.351	-12.8734	-12.812	-11.8223	-13.2699	-12.3359	-11.4137	-12.2179	-11.375	-11.2323	-12.7896	-11.0114	-10.8039	-11.1571	-11.5617		214	-23.0046	-24.0318	-24.7668	-23.2809	-24.0305	-23.1039	-22.0784	-23.2575	-22.7373	-22.9143	-21.8057
213	-25.1607	-24.8908	-23.8686	-23.5469	-20.8641	-20.5455	-20.6859	-20.7356	-19.1158	-18.0833	-17.4187	-16.9994	-16.8796	-15.498	-15.6278	-15.1806	-14.5742	-13.8958	-14.7193	-14.9061	-13.3571	-14.2196	-14.3844	-12.3543	-13.2888	-12.4677	-11.8149	-13.491	-12.073	-12.721	-12.5487	-12.7276	-11.3501	-12.7215	-12.1647	-11.5367		213	-25.2158	-25.0708	-24.2335	-23.7987	-24.3273	-23.2284	-23.8277	-24.359	-22.9083	-22.1503	-21.8085
212	-25.3821	-25.1552	-24.3958	-23.2041	-22.8358	-21.6365	-19.5841	-20.189	-19.5744	-18.6862	-18.2544	-17.5604	-18.0065	-17.294	-16.9682	-15.745	-15.7088	-15.1719	-15.7092	-14.4279	-15.0545	-13.7384	-14.8226	-12.5609	-13.6674	-12.7553	-12.6081	-13.8512	-12.5935	-13.3055	-12.8141	-14.1899	-12.172	-12.5037	-12.5632	-12.5133		212	-26.6485	-26.4001	-24.6661	-26.1004	-24.7465	-23.2846	-24.6194	-23.8067	-24.3279	-23.9416	-23.1951
211	-26.0554	-24.5778	-25.9944	-22.6733	-22.9007	-22.5521	-22.4297	-22.0428	-19.7654	-19.5645	-18.6164	-18.8955	-19.1963	-18.1635	-17.5977	-16.4095	-16.6355	-16.9003	-16.7503	-16.8394	-15.1001	-15.1111	-16.3177	-14.5656	-13.3342	-14.6027	-16.6851	-13.7742	-15.0056	-14.8338	-13.9841	-13.8027	-14.3589	-12.4825	-14.5403	-12.4392		211	-26.8038	-26.056	-27.0384	-26.5938	-25.0257	-25.3446	-24.6395	-25.0384	-24.8947	-25.1272	-24.5476
210	-28.2276	-27.3086	-26.4091	-25.5533	-24.5251	-23.2244	-23.4516	-21.7069	-21.5019	-20.9042	-20.4647	-19.6533	-19.7627	-18.8241	-18.7771	-18.9211	-19.0994	-18.5723	-17.974	-17.9755	-18.0659	-17.4415	-16.434	-16.6667	-16.6099	-15.1353	-13.4287	-14.8529	-14.4181	-15.1498	-14.7368	-16.1192	-16.0175	-13.609	-14.9674	-14.5778		210	-28.6855	-28.6913	-27.7079	-27.8962	-27.3893	-25.2529	-26.5533	-27.1919	-27.3697	-26.6077	-24.4662
209	-30.9403	-30.646	-29.5177	-27.0913	-26.2367	-25.4401	-25.5011	-23.5993	-23.8102	-24.1505	-22.2207	-22.6356	-21.9102	-21.9529	-21.1001	-20.5775	-21.1393	-19.0826	-19.5914	-19.5409	-17.8935	-17.4617	-19.8099	-16.3845	-18.453	-15.949	-18.8895	-17.0817	-16.9767	-14.6755	-13.7937	-17.9804	-16.8104	-19.2919	-18.0981	-17.1842		209	-31.1115	-30.18	-30.1853	-30.3035	-30.0191	-29.2186	-29.4105	-30.0664	-28.9686	-28.8897	-27.2448
208	-32.2233	-30.8897	-30.0035	-29.6609	-28.4675	-27.8816	-26.9932	-25.9864	-25.2079	-25.4557	-24.979	-25.5292	-24.7347	-24.4425	-22.8875	-23.3514	-22.4257	-22.4101	-21.258	-21.5284	-21.1709	-21.1005	-21.6627	-21.555	-21.3967	-23.3106	-17.2518	-20.3724	-20.9986	-20.3967	-17.5029	-16.5482	-14.5157	-20.9486	-19.4382	-18.7888		208	-31.5	-32.3964	-31.4042	-33.8369	-32.8716	-31.224	-31.6819	-31.2814	-30.1599	-31.0172	-29.9763
207	-35.3274	-33.7313	-34.3216	-33.3862	-31.033	-30.8915	-30.8769	-27.1274	-28.8599	-30.0644	-27.1943	-26.55	-27.5166	-27.8105	-25.1895	-26.1084	-26.172	-25.1295	-24.7595	-24.5215	-23.8818	-20.7877	-23.4326	-21.6806	-23.8714	-24.8743	-23.371	-24.1172	-20.7463	-21.6362	-26.6364	-20.8833	-22.5131	-24.88	-14.7863	-34.3951		207	-36.0442	-34.0625	-33.1538	-34.2651	-33.3844	-33.4911	-33.1128	-32.741	-34.7688	-33.2301	-32.2
206	-36.2712	-35.2366	-36.4677	-34.9085	-33.3812	-32.841	-32.5032	-33.0846	-31.1686	-30.3637	-31.2901	-30.9746	-31.0179	-31.4717	-28.7986	-28.7846	-26.7507	-25.7453	-24.8122	-26.8023	-27.9675	-25.3107	-30.1556	-28.4406	-20.5402	-27.0159	-26.8132	-16.0065	-14.3416	-19.3994	-29.5693	-19.1441	-27.1334	-29.43	-1.89862	-30.542		206	-34.8506	-35.1884	-35.4534	-36.6386	-36.322	-37.5771	-36.3851	-36.0801	-33.9154	-34.75	-33.554
205	-36.9695	-38.9678	-37.628	-37.1944	-36.2849	-35.6499	-36.8697	-34.4485	-36.5834	-35.1309	-34.0417	-36.8041	-31.7359	-32.3705	-31.595	-28.2892	-29.526	-33.6633	-29.7579	-23.5583	-21.9012	-30.8895	-26.2757	-24.8976	-18.047	-25.1431	-24.3086	-29.1813	-31.4655	-13.3507	-26.282	13.7928	-4.62616	-20.3152	-33.5819	-3.92537		205	-37.2516	-38.1925	-40.02	-37.0642	-37.5375	-38.6818	-37.5447	-36.0509	-36.2251	-36.1225	-39.2222
204	-39.8185	-39.0906	-39.3233	-37.7053	-35.1696	-35.8438	-35.6581	-34.7993	-34.2879	-36.5701	-33.6738	-34.0594	-36.7983	-30.1688	-34.2866	-32.0015	-30.6881	-28.7837	-26.8914	-30.1304	-30.6764	-37.233	-25.9608	-45.0485	-29.5078	-16.4252	0.269123	6.81574	-8.77324	-21.7404	23.3324	-26.2009	27.3129	-23.0238	47.9295	-41.4071		204	-37.7035	-37.7701	-37.6769	-37.0527	-39.1581	-39.0043	-36.0723	-37.9449	-37.2294	-37.2546	-35.7425
203	-40.6301	-39.1119	-37.6353	-36.763	-39.5647	-37.8816	-39.4167	-39.1009	-35.0064	-37.8921	-35.551	-39.1971	-27.4728	-35.3024	-34.5582	-39.913	-40.5316	-32.6054	-36.9782	-33.9544	-38.6494	-21.7144	-6.82813	-15.4643	-45.6021	-8.44328	-29.9924	42.7595	2.36237	11.5072	82.5756	-22.5545	92.6912	-21.9714	-24.056	-48.5378		203	-35.604	-37.1169	-38.2041	-36.7091	-34.9294	-37.9536	-33.3861	-36.4884	-41.835	-36.9055	-37.8857
202	-36.5092	-33.8327	-41.6408	-38.6474	-42.4643	-39.197	-37.1938	-39.9312	-36.366	-32.6743	-41.6722	-30.5794	-33.672	-15.0656	-25.7495	-32.3438	-29.773	-2.85776	-7.48124	-11.3175	25.5504	-6.21867	20.2601	-67.1471	-16.4285	52.2177	-17.8269	58.4861	-9.37702	-6.81415	50.7562	43.3864	42.0349	87.458	22.7899	53.173		202	-35.7174	-33.6257	-31.9042	-36.3052	-38.8908	-33.4787	-32.6606	-35.0896	-44.6672	-37.8082	-42.5044
201	-31.1933	-34.5046	-33.7885	-38.5458	-36.5905	-32.3934	-41.329	-31.9053	-24.0497	-42.9916	-43.9606	-18.7405	-39.6684	-37.41	-31.1774	-0.91923	5.16456	20.2356	25.0872	20.8542	76.6668	10.3801	-19.0769	35.0788	-7.98375	-12.1302	5.66906	-70.6506	-9.19929	-13.0598	56.6795	55.1088	35.569	-0.64816	-52.974	-46.2473		201	-29.1203	-31.8903	-30.7854	-30.3765	-34.9625	-29.1584	-23.2066	-22.742	-26.933	-24.4388	-5.62303
200	-18.3768	-25.9156	-27.4836	-22.5434	-33.0104	-25.6272	-13.5787	-36.5024	-23.3864	-32.3171	-25.2087	-7.16428	0.0100157	19.2038	5.23197	9.47536	43.0834	-22.6105	24.0883	78.7153	6.9803	28.5518	52.781	10.0889	-22.5328	46.6329	-56.3668	83.5704	-50.0893	-62.1115	128.729	2.78957	37.6568	-54.2636	69.5917	34.289		200	-26.2056	-27.4493	-17.6052	-30.6207	-34.2192	-23.8677	-20.7565	-23.4978	-9.99075	-27.7729	-15.8381
199	-22.4536	-30.1994	-10.2925	-22.9089	-5.36768	-11.3311	-7.78034	-30.5859	2.80391	26.0338	56.2742	11.9339	-59.9265	1.42954	29.3617	46.3157	-17.7789	98.0893	50.3139	48.9855	89.0034	11.7321	49.2894	63.4116	86.7944	22.1758	20.4545	6.81628	74.9589	42.8388	77.4718	-3.26292	-83.9035	37.4605	121.876	104.9		199	-25.1214	-19.1174	-10.325	-8.28154	-31.9503	3.09369	-18.3709	2.96482	27.068	33.4841	-41.0124
198	-2.91684	10.0291	40.4427	-9.20802	-44.9105	-2.27116	-2.93023	-1.12247	42.9837	42.7925	64.5482	-19.793	46.2848	63.2708	56.5264	6.43546	16.5409	1.46038	-19.1929	129.079	-5.31101	-29.4199	-48.4396	24.6279	34.6597	-4.92494	-5.06343	45.4104	5.29506	98.3863	-53.7712	76.9029	188.212	54.1648	-101.949	99.0625		198	26.4136	16.8772	11.7166	-26.1055	1.00303	-1.6418	18.7356	22.0666	29.6127	-38.4667	58.0222
197	16.4874	-29.6095	-10.2291	12.8294	25.5554	46.0778	9.65881	15.1019	-20.0099	-0.839765	-55.3009	-57.8273	-70.394	-9.20271	59.8823	26.2838	43.8405	20.7465	83.8125	-37.0703	-28.6302	66.6124	87.4141	83.4622	81.9189	-55.021	73.1379	106.077	88.3427	44.4209	133.163	63.2689	39.3434	90.8876	-43.3729	115.083		197	-9.7477	26.7108	-31.8961	-9.43251	-26.9458	42.3547	47.8079	9.63871	25.4673	18.5011	4.74531
196	0.836958	-16.8786	43.9854	-47.4081	11.2867	9.42254	9.55095	-5.43224	-21.1602	-20.3718	73.7395	-68.5345	17.9791	18.3443	-11.4289	25.6095	-13.5234	87.182	71.6487	-1.90105	-57.2004	-40.8393	-38.7363	90.5341	49.4481	115.713	46.6095	79.8953	16.6746	64.0241	12.844	11.583	10.4957	-105.019	54.763	6.72		196	-44.1194	-20.3579	37.7865	34.7457	16.1814	-28.1157	16.9442	-14.8078	40.3221	15.3199	34.5392
195	6.36462	9.91192	6.23483	-69.0892	32.0381	8.76251	-20.2902	-7.94997	-58.6678	69.7623	25.1393	77.6371	-43.1081	47.3983	81.3526	71.7042	-42.9809	101.947	-15.7493	30.0779	1.74717	72.9242	55.4726	16.6014	-82.8201	-23.7186	169.342	-42.0711	199.407	-19.8666	48.162	-48.5602	150.511	-10.4266	189.783	77.7036		195	49.5668	2.60807	40.5429	-36.5935	53.4682	-32.2692	-1.15229	-9.91961	-39.8811	43.5987	41.6898
	5	7.5	10	12.5	15	17.5	20	22.5	25	27.5	30	32.5	35	37.5	40	42.5	45	47.5	50	52.5	55	57.5	60	62.5	65	67.5	70	72.5	75	77.5	80	82.5	85	87.5	90	92.5			5	7.5	10	12.5	15	17.5	20	22.5	25	27.5	30
250	0.791748	0.728308	0.814006	0.847909	0.734015	1.17047	1.09555	0.592767	0.845689	0.783366	0.744732	0.63639	0.893323	0.594622	0.696186	0.308816	0.628024	0.76179	0.449709	0.802831	0.584345	0.626984	0.358986	0.760347	0.566771	0.590784	0.560592	0.680468	0.571364	0.551825	0.607973	0.469866	0.625547	0.58495	0.53419	0.380892		250	1.13093	0.733876	0.654271	0.983443	0.939098	0.646207	0.899656	0.645572	0.625845	0.721395	0.815207
249	0.993603	1.05725	0.705659	1.0229	0.857546	0.934835	0.944996	0.671527	0.451998	0.320084	0.400676	0.611574	0.67621	0.242553	0.622326	0.617173	0.715889	0.485679	0.793145	0.427158	0.591496	0.527666	0.348989	0.532729	0.606623	0.583133	0.62881	0.480331	0.435114	0.410894	0.408662	0.65362	0.902615	0.574696	0.794086	0.802665		249	1.31826	0.914496	0.845864	0.571129	0.65663	0.880952	0.604314	0.772127	0.709461	0.920372	0.21575
248	0.930763	0.672902	0.926232	0.86764	0.541342	0.63708	0.622689	0.449296	0.584729	0.787356	0.667775	0.592618	0.565064	0.466809	0.319881	0.704984	0.482805	0.24975	0.758397	0.416826	0.478999	0.394509	0.572405	0.667343	0.403445	0.635566	0.430542	0.623083	0.32912	0.46948	0.470776	0.394455	0.831214	0.299664	0.49929	0.711267		248	0.889202	0.914114	1.22263	1.02448	1.03952	0.611028	0.516478	0.820045	0.533629	0.579617	0.664301
247	0.979393	1.00592	0.783802	0.8527	0.216174	0.850285	0.663971	0.396778	0.845711	0.633696	0.613806	0.566244	0.468528	0.594836	0.480346	0.272235	0.432603	0.495134	0.437291	0.51895	0.374469	0.326814	0.342706	0.30619	0.110905	0.551929	0.417481	0.266233	0.752266	0.33956	0.238839	0.646719	0.500286	0.381382	0.156346	0.370115		247	0.638778	1.18487	0.919937	0.544606	0.799664	0.585517	0.463073	0.548157	0.657301	0.705554	0.683348
246	0.806876	0.856455	0.859315	0.726124	0.803108	0.440839	0.493588	0.332601	0.641605	0.248774	0.530009	0.507205	0.394621	0.191647	0.069366	0.629316	0.222802	0.508008	0.403218	0.524009	0.32685	0.163798	0.472183	0.180306	0.324098	0.452059	0.200454	0.127664	0.321881	0.360759	0.350049	0.25332	0.249352	0.411546	0.361327	0.571265		246	0.706077	0.821064	0.539033	0.815745	0.738403	0.745727	0.756342	0.55198	0.318063	0.551376	0.398163
245	0.795973	0.926172	0.623885	0.571836	0.518892	0.781396	0.388872	0.358582	0.388049	0.155752	0.178337	0.321307	0.246625	0.562022	0.246946	0.2058	0.311659	0.0488773	0.216441	0.0690459	0.149267	-0.0588844	0.166444	0.356966	-0.0545328	0.0291684	-0.162248	0.13867	0.0107097	0.235994	-0.062669	0.0578275	0.277879	-0.366089	0.139724	0.157911		245	0.810297	0.591314	0.70189	0.586294	0.404649	0.284159	0.449627	0.256655	-0.0461154	0.104859	0.242708
244	0.191983	0.584745	0.520678	0.359742	0.364462	0.399865	0.672698	0.39992	0.0562795	0.290764	0.324316	0.306458	0.263736	-0.00724009	0.427357	-0.0521702	0.0438404	0.172393	0.103375	0.139104	-0.0346682	0.112669	0.104051	-0.0331262	-0.427367	0.0428453	-0.16647	-0.0505586	-0.160564	0.0307386	-0.132416	-0.340006	-0.199245	-0.016823	0.00874384	-0.209241		244	0.492605	0.434675	0.657002	0.288177	0.575924	-0.00861303	0.251099	0.0977393	-0.226727	0.0452684	0.0262316
243	0.528053	0.275054	0.27683	0.138285	0.264526	0.280359	-0.162191	0.534289	0.0854041	0.285553	-0.0680117	-0.0749928	-0.0948004	-0.169083	-0.000321439	-0.0122119	-0.384914	-0.059909	0.145932	-0.139423	-0.196091	0.0202531	-0.37164	-0.211154	-0.303817	-0.181456	-0.418154	-0.178874	-0.581648	-0.211546	-0.210626	-0.735584	-0.169505	-0.538931	-0.39293	-0.694802		243	0.216226	0.225022	0.125294	0.244311	0.297471	0.0134112	0.135267	-0.208115	-0.156217	-0.264887	-0.107343
242	0.122994	0.110455	0.0102375	0.119853	0.0349442	0.021389	0.00971876	-0.263333	-0.0623265	0.284241	-0.232306	-0.122847	0.0627738	-0.170844	-0.588984	-0.514603	-0.678991	-0.254971	-0.378808	-0.0700028	-0.513986	-0.518621	-0.521109	-0.46211	-0.322257	-0.487599	-0.726651	-0.301887	-0.740717	-0.439182	-0.650899	-0.945153	-0.804647	-0.673814	-0.854489	-0.619252		242	0.0745533	-0.25417	-0.102575	-0.0737204	-0.429036	-0.134938	-0.105609	-0.322799	-0.357832	-0.549351	-0.518464
241	-0.186146	-0.113909	-0.0737803	-0.17222	-0.374271	-0.169415	-0.409988	-0.143403	-0.598066	-0.269813	-0.573423	-0.856141	-0.693188	-0.534005	0.00584743	-0.738987	-0.242542	-0.512557	-0.328854	-0.331973	-0.626941	-0.556312	-0.888323	-0.527706	-0.903683	-0.476279	-0.489759	-0.840105	-0.509121	-1.14829	-0.749779	-0.891245	-0.791156	-1.09232	-0.768677	-0.695282		241	-0.144865	-0.408121	-0.308615	-0.505748	-0.498469	-0.841276	-0.584481	-0.780469	-0.471505	-1.09515	-0.558511
240	-0.571758	-0.545463	-0.860993	-0.328247	-0.528483	-0.555196	-0.624951	-0.708345	-0.685107	-0.905605	-0.62879	-0.852821	-0.776758	-0.895603	-0.777387	-0.713861	-0.387806	-0.73736	-1.12759	-0.945623	-0.879389	-1.15109	-1.0756	-0.762919	-1.10143	-1.20933	-0.789452	-1.06716	-1.04379	-1.19296	-1.11473	-1.08671	-1.1633	-1.12939	-1.07165	-1.13155		240	-0.883083	-0.639916	-0.806858	-0.98545	-1.11129	-1.16462	-1.19359	-1.13913	-1.178	-1.12916	-1.29697
239	-1.02879	-1.19577	-1.22845	-0.993037	-1.06905	-1.12261	-1.33035	-1.26394	-1.21848	-1.08962	-1.32691	-0.905936	-1.59305	-1.24523	-1.35016	-1.32268	-1.10669	-1.21354	-1.51031	-1.35573	-1.30659	-1.12464	-1.35383	-1.30062	-0.839522	-1.419	-1.59848	-1.58841	-1.11997	-1.30163	-1.75086	-1.48442	-1.34677	-1.48529	-1.43737	-1.66854		239	-1.36041	-1.28974	-1.37836	-1.38932	-1.53469	-1.68991	-1.88325	-1.49039	-1.79724	-1.61013	-1.74909
238	-1.53947	-1.99674	-1.69334	-1.62467	-1.45789	-1.82527	-1.47042	-1.53197	-1.70895	-1.83173	-1.36887	-1.32347	-2.04001	-1.61573	-1.70319	-1.73979	-1.25752	-1.67062	-1.74386	-1.94901	-1.61398	-1.57469	-2.07935	-2.02565	-1.44958	-1.59331	-1.76082	-1.75838	-1.76751	-1.84351	-1.82887	-1.88958	-1.67192	-1.72239	-2.22046	-1.92515		238	-1.79872	-2.11685	-2.0067	-2.06427	-1.93147	-2.44094	-2.25562	-2.44779	-2.41945	-2.26005	-2.28613
237	-2.40252	-2.17085	-2.30112	-2.27098	-2.70056	-2.00081	-2.53715	-2.3719	-2.36822	-2.64802	-2.33069	-1.86229	-2.15494	-1.9409	-2.27484	-2.12994	-1.85571	-2.13859	-2.37396	-2.06334	-2.02569	-2.05616	-1.92054	-1.79771	-2.04475	-2.42544	-1.99401	-1.99347	-2.44539	-2.3417	-2.19226	-2.14515	-2.3994	-2.4488	-2.111	-2.39194		237	-2.7283	-3.01457	-2.74271	-2.76703	-3.18569	-2.46375	-3.03224	-3.11286	-2.86301	-2.95794	-3.04776
236	-3.14005	-3.31175	-2.99631	-3.35128	-3.14594	-3.09948	-3.04384	-2.85466	-2.5651	-2.66203	-2.76863	-2.46145	-2.49899	-2.66618	-2.5533	-2.76903	-2.52094	-2.52738	-2.24024	-2.47924	-2.65078	-2.38847	-2.68506	-2.81336	-2.49213	-2.4643	-2.53897	-2.34921	-2.83234	-2.53616	-2.77417	-2.65559	-2.75469	-2.65838	-2.9908	-2.77612		236	-3.79261	-3.42425	-4.09955	-3.67856	-3.91908	-3.9896	-3.9502	-3.94673	-4.24879	-3.40295	-4.41461
235	-4.6286	-4.50028	-4.37578	-3.90546	-3.6041	-4.05114	-3.62048	-3.89153	-3.80908	-3.30681	-3.41454	-3.583	-3.73323	-3.63988	-3.06715	-3.20688	-3.02	-2.77896	-3.04987	-3.05196	-3.02176	-2.74055	-2.8089	-3.12615	-2.9918	-3.01125	-3.23893	-2.931	-2.99174	-2.9036	-3.09085	-2.91996	-2.93713	-3.20752	-2.9556	-3.09876		235	-4.55678	-4.99766	-5.1829	-4.53257	-4.8145	-5.04113	-4.58046	-4.5213	-5.0324	-4.90697	-4.94672
234	-5.6376	-5.24949	-5.08798	-4.78771	-5.07345	-4.97332	-4.64759	-4.87352	-4.58322	-4.14679	-4.59585	-4.10204	-4.52922	-3.94804	-3.93732	-3.64306	-3.53718	-3.9477	-3.899	-3.55824	-3.60912	-3.7117	-3.48443	-3.38356	-3.97059	-3.12759	-3.08534	-3.18815	-3.6088	-3.30525	-3.69914	-3.34298	-3.44718	-3.56435	-2.86058	-3.2195		234	-6.34666	-5.71663	-5.81232	-6.0262	-5.87394	-5.7537	-6.05752	-5.98752	-6.13039	-5.40524	-6.09237
233	-6.91668	-7.16346	-6.60537	-6.63719	-5.88605	-6.24204	-5.80991	-5.57202	-5.65919	-5.43957	-5.34132	-4.94687	-4.96948	-4.59913	-4.57233	-4.52957	-4.45681	-4.63346	-4.95914	-4.21469	-3.92203	-4.244	-4.44765	-3.75313	-3.89186	-3.79462	-3.9005	-4.02128	-4.05413	-3.85666	-4.2289	-4.28967	-4.26474	-3.91602	-4.13004	-3.78537		233	-7.39668	-7.82309	-7.65848	-7.37509	-7.251	-7.25915	-7.50264	-7.34466	-7.21842	-6.86988	-7.08884
232	-9.05924	-8.20083	-8.58665	-7.7792	-7.95349	-6.77198	-6.97128	-6.84957	-6.45254	-6.1361	-6.51276	-6.11138	-5.56502	-5.61138	-5.81842	-5.47793	-5.15075	-4.9425	-5.20038	-5.12723	-4.68707	-4.77289	-5.08427	-4.95618	-4.5936	-4.31046	-4.76396	-4.30358	-4.44972	-4.35722	-4.55444	-4.59231	-4.77843	-4.54806	-4.44728	-4.48133		232	-9.32768	-9.42394	-8.99968	-9.46158	-8.71834	-8.93633	-8.35431	-8.96784	-8.19045	-8.47377	-8.22425
231	-10.7482	-10.2886	-9.96884	-9.68453	-9.2517	-8.41105	-8.53143	-7.45701	-7.76759	-7.31897	-7.16042	-6.72702	-6.5866	-6.05276	-6.26291	-5.83898	-5.64406	-5.58707	-5.26782	-5.75562	-5.90042	-5.1572	-5.34384	-5.13712	-4.93961	-4.93835	-4.88061	-4.94758	-4.82612	-4.98715	-4.50557	-4.81565	-5.1058	-4.60286	-4.97292	-4.96308		231	-11.0382	-11.1514	-10.9153	-10.4917	-10.0407	-10.0019	-10.0932	-10.2496	-9.94165	-9.92782	-10.0505
230	-12.5682	-12.2492	-11.6706	-11.2664	-10.9543	-10.481	-9.91163	-8.85854	-8.60645	-8.34495	-7.91124	-7.88329	-7.44815	-7.12513	-7.37529	-6.71268	-6.64843	-6.30848	-6.52091	-6.2229	-5.57314	-5.88793	-5.60347	-6.25352	-5.61948	-5.29218	-5.62112	-6.09442	-5.53175	-5.47356	-5.27399	-5.23007	-5.69073	-5.11059	-5.75942	-5.10449		230	-12.6561	-12.5003	-12.6899	-12.5476	-12.2049	-11.9076	-11.9355	-11.3004	-11.5708	-11.4987	-10.6557
229	-14.9325	-14.286	-13.0068	-12.1637	-12.2842	-11.552	-10.3904	-11.2411	-9.82924	-10.1135	-8.85799	-8.6416	-8.35255	-8.12636	-7.67056	-8.10713	-7.52185	-7.1171	-7.01659	-7.13809	-6.65774	-6.777	-6.61406	-6.45147	-6.57053	-6.34241	-5.98662	-6.36187	-6.24295	-5.94923	-5.80468	-5.69446	-5.86631	-5.83613	-5.87759	-5.6901		229	-14.7538	-14.0002	-14.4501	-14.3077	-13.6836	-14.0482	-13.3936	-13.8978	-13.1455	-12.7187	-12.5945
228	-16.9268	-15.9187	-15.2742	-14.6664	-13.9266	-13.235	-12.353	-11.1552	-10.8535	-11.0034	-10.0142	-9.94559	-9.12624	-9.72901	-8.33949	-8.88679	-7.7341	-7.98597	-8.03532	-7.76289	-7.38351	-6.68906	-6.72296	-6.84324	-7.32698	-6.36121	-7.07738	-6.53818	-6.68697	-5.71184	-6.3158	-6.7347	-6.33961	-6.16757	-5.94429	-6.58111		228	-16.4929	-16.2818	-15.2406	-16.3632	-15.1992	-15.6771	-14.618	-14.2602	-13.7731	-14.2455	-13.7294
227	-18.4864	-17.6789	-17.3264	-16.252	-14.8151	-14.3103	-13.6211	-13.0916	-12.3768	-12.0206	-11.3102	-11.2104	-10.2405	-9.91114	-10.105	-8.92205	-9.18821	-8.11189	-8.2146	-7.68346	-8.1127	-7.71065	-7.97003	-8.16808	-6.4816	-7.10894	-7.6901	-6.43713	-7.02215	-6.82483	-6.70105	-7.14197	-6.95318	-7.0126	-6.2638	-6.77401		227	-18.2242	-18.3819	-17.6683	-17.6812	-16.7777	-16.7963	-16.2225	-16.7107	-15.6946	-15.5103	-15.6971
226	-21.3121	-19.3656	-18.715	-17.1839	-16.508	-15.5113	-15.0692	-13.935	-13.868	-12.3474	-12.5616	-12.5688	-11.2183	-11.2179	-10.2574	-10.0378	-9.99788	-8.77773	-8.93422	-8.59656	-8.15779	-8.16214	-7.72744	-8.46945	-8.04769	-7.32081	-7.4942	-7.48357	-7.54251	-8.65598	-6.90392	-7.58543	-7.04777	-7.10373	-7.23075	-7.91343		226	-20.3531	-20.0578	-19.8172	-19.5475	-18.8277	-18.2548	-17.5717	-17.4812	-16.8233	-16.6763	-16.743
225	-22.0293	-20.77	-19.9797	-19.1315	-17.6633	-16.4086	-15.6679	-15.7113	-14.9509	-13.5341	-13.7462	-13.3565	-11.7659	-11.5663	-10.9514	-11.2305	-9.67667	-10.2482	-10.0765	-9.36391	-9.27865	-8.73792	-8.84812	-9.0428	-8.45104	-8.61773	-8.34378	-8.85123	-8.17085	-7.65463	-8.49129	-7.75602	-7.26639	-7.84737	-8.19166	-7.97091		225	-21.7427	-21.7292	-20.7083	-20.6298	-19.7181	-19.1579	-19.0019	-18.5841	-18.8774	-18.7235	-17.8233
224	-23.4767	-22.3518	-20.4325	-20.1802	-19.0962	-18.4457	-17.9628	-15.7147	-15.4134	-15.3016	-14.0513	-13.5291	-13.5313	-12.0565	-11.8923	-12.1481	-10.6046	-11.9349	-10.3155	-9.96605	-9.6482	-9.20671	-9.18698	-9.90059	-8.61519	-8.65623	-8.48886	-8.96442	-7.69618	-8.78386	-8.36965	-8.52284	-7.63935	-7.7834	-7.96352	-8.44403		224	-23.1147	-22.8319	-22.0786	-21.9773	-21.0158	-20.8605	-20.5269	-19.6452	-19.2225	-18.7693	-18.9467
223	-24.0292	-23.489	-21.5957	-20.4312	-19.8417	-18.8637	-17.7489	-16.8647	-15.8406	-15.6354	-14.0305	-14.1581	-13.9706	-12.5235	-11.8037	-12.019	-11.8906	-11.4194	-10.3552	-10.7135	-10.983	-11.0309	-10.1603	-9.73293	-8.60944	-9.45254	-8.77566	-9.73837	-9.97238	-8.93567	-9.33344	-8.29236	-8.88925	-8.50187	-8.60799	-8.50769		223	-24.4535	-23.1167	-24.2746	-22.1204	-22.0641	-21.5181	-20.6509	-21.46	-19.9532	-20.0088	-19.9212
222	-24.3868	-24.0222	-22.0052	-21.2602	-19.8163	-19.4286	-18.3329	-16.854	-17.2549	-16.2078	-14.5962	-15.3349	-13.391	-14.3975	-13.5719	-11.6884	-12.2569	-11.4728	-11.4348	-10.5178	-10.6045	-10.6229	-10.7569	-9.80947	-9.7677	-10.6284	-9.0137	-9.56354	-9.7454	-9.44166	-10.3145	-9.59537	-9.43527	-9.09606	-9.21191	-9.40853		222	-24.9596	-24.8738	-24.3976	-23.5008	-22.2835	-22.7192	-21.4918	-21.5069	-20.6764	-20.8204	-20.5979
221	-26.2078	-24.1198	-23.0658	-21.3906	-21.1648	-19.7309	-18.4295	-18.1268	-17.0483	-15.8834	-16.0034	-14.7567	-14.9867	-13.7421	-13.1767	-12.469	-12.1186	-12.2705	-11.8264	-11.599	-11.1144	-11.3879	-9.84763	-11.6421	-11.1057	-9.89589	-10.3466	-9.55833	-9.40871	-9.93022	-10.0375	-9.2829	-9.49557	-9.10784	-9.25895	-8.75302		221	-25.2364	-24.8316	-24.7891	-22.9094	-23.4785	-23.3661	-22.5058	-20.6728	-22.2095	-21.4964	-21.3429
220	-25.8557	-25.7925	-22.7226	-21.0861	-20.675	-20.9052	-19.2406	-18.4872	-17.8945	-16.2936	-15.2871	-15.2204	-15.2398	-14.2014	-13.7865	-13.4445	-13.6571	-11.698	-12.489	-11.4417	-11.0817	-12.0891	-11.3848	-10.164	-10.3456	-10.708	-9.6767	-9.57242	-9.76252	-9.93402	-9.84682	-10.0311	-9.66291	-9.26391	-9.74639	-10.7241		220	-25.8613	-25.4811	-23.6947	-24.3231	-24.3911	-22.5291	-22.6854	-22.625	-22.2323	-21.7239	-21.4146
219	-25.2833	-23.9246	-23.7007	-22.1641	-21.5156	-20.1754	-18.5971	-18.5589	-17.5278	-16.5457	-16.4931	-15.9593	-15.2368	-13.784	-14.9383	-13.2786	-13.2196	-12.9448	-12.9328	-12.4992	-11.1872	-11.7351	-10.2945	-10.3145	-11.2374	-10.8548	-10.5731	-10.6081	-10.7742	-10.9416	-10.1493	-10.2318	-9.78017	-10.5197	-9.9331	-9.50551		219	-26.2217	-24.7073	-24.7172	-23.7818	-24.3163	-23.0589	-22.3579	-22.6739	-21.9393	-22.1528	-21.9916
218	-26.0666	-24.5578	-23.6027	-23.1026	-20.4262	-19.3957	-18.8087	-19.1603	-18.046	-16.8174	-15.2278	-15.2772	-14.6272	-14.4895	-13.9983	-13.9032	-13.0103	-12.899	-12.4822	-11.7577	-11.9831	-11.2757	-11.4797	-11.0704	-11.5127	-11.8787	-11.1811	-10.8458	-10.2899	-10.5982	-9.72635	-10.3051	-10.7453	-10.7101	-9.8508	-10.0141		218	-24.6934	-25.133	-25.0107	-23.1411	-23.774	-22.9497	-23.3621	-22.6273	-22.6701	-21.6354	-21.1858
217	-24.4848	-24.2535	-22.3746	-21.7057	-21.5284	-20.7636	-18.4695	-18.8895	-17.9803	-17.1053	-17.007	-15.5459	-14.6301	-16.022	-13.5897	-13.6988	-12.8128	-13.5178	-13.1058	-12.603	-11.6964	-11.7297	-12.0458	-11.9486	-11.6255	-11.2296	-11.3254	-10.8976	-10.4773	-10.2742	-10.6612	-11.2034	-10.6015	-10.2442	-10.3761	-9.92095		217	-25.1949	-24.5829	-24.6582	-23.5092	-23.9261	-23.4512	-22.4024	-22.1416	-21.8157	-21.0904	-21.6501
216	-24.4234	-24.8562	-23.0572	-21.2433	-20.7081	-19.511	-19.2805	-18.8651	-17.1947	-16.5982	-16.1969	-14.8157	-16.329	-14.2059	-14.3073	-14.3097	-13.7355	-12.2749	-12.8486	-12.2859	-12.9543	-11.7537	-11.9572	-11.5309	-11.3475	-10.9261	-11.8759	-11.1979	-11.0012	-11.0838	-11.161	-10.5648	-10.2638	-10.4543	-11.0072	-10.5085		216	-25.5008	-24.8978	-23.377	-23.6013	-23.8649	-22.9704	-22.7853	-22.6005	-21.9102	-22.6568	-22.6335
215	-25.0969	-23.9976	-23.2365	-22.6465	-21.405	-19.9998	-19.284	-18.8062	-17.4747	-17.3805	-16.442	-16.2586	-15.0153	-14.359	-14.7998	-15.0241	-13.6723	-13.3127	-13.5543	-13.5775	-12.4445	-12.3165	-12.467	-10.9325	-11.8004	-12.1037	-12.3321	-11.1129	-12.274	-11.3249	-11.5186	-11.17	-10.7719	-10.7185	-11.7799	-10.9858		215	-24.9945	-23.9896	-25.7917	-25.1388	-23.8411	-22.7699	-22.7547	-22.6137	-22.7535	-21.6084	-21.8469
214	-24.3795	-22.974	-21.8633	-22.0894	-20.7092	-20.0704	-19.6327	-18.3184	-18.0872	-17.9471	-16.6838	-17.3768	-15.7383	-15.5986	-15.122	-13.9366	-13.8573	-14.2063	-13.9977	-12.5101	-12.8314	-12.2702	-11.6619	-12.9313	-12.6064	-12.3179	-12.174	-12.1314	-10.9661	-12.3354	-12.1964	-12.2058	-11.9595	-11.4203	-11.0403	-10.9841		214	-24.8434	-26.1414	-24.6749	-23.4393	-23.4924	-22.8013	-21.7666	-23.0706	-22.7659	-22.7745	-23.6331
213	-25.1988	-25.0876	-23.2523	-22.4208	-22.2318	-21.3373	-19.9575	-19.3945	-17.838	-18.6956	-16.9352	-16.9087	-16.9918	-15.45	-14.9776	-15.6892	-15.4749	-14.1403	-14.2801	-14.2837	-13.6003	-14.2055	-13.7249	-12.3465	-13.1267	-12.8739	-12.6445	-13.1588	-13.4078	-11.4497	-11.4954	-13.3384	-10.9642	-11.6284	-13.3115	-10.837		213	-25.011	-24.8158	-24.7177	-23.6561	-23.4614	-23.0176	-23.3354	-22.4176	-23.5541	-22.8216	-22.0101
212	-25.2957	-24.7459	-23.5911	-22.9683	-21.6904	-22.0831	-20.3724	-19.8152	-20.6263	-19.0363	-18.3465	-18.4256	-15.8814	-17.8239	-16.8636	-15.4193	-15.0508	-14.9587	-15.8923	-14.6372	-14.7038	-14.004	-14.4836	-14.4512	-13.2043	-13.8386	-13.5597	-14.2131	-13.0906	-11.912	-12.8509	-12.3865	-11.8723	-12.8202	-12.1258	-12.5589		212	-26.8855	-25.7421	-24.6681	-24.5069	-25.3237	-23.7413	-24.2178	-24.3069	-23.5179	-23.3458	-23.514
211	-26.0149	-25.2587	-24.1473	-24.1592	-22.6933	-22.7725	-21.2392	-21.284	-20.9803	-19.9908	-18.3785	-18.4728	-17.8799	-17.1046	-16.9774	-18.0793	-16.5317	-16.5631	-14.6901	-16.4496	-15.5463	-15.4466	-14.7548	-14.4356	-14.7264	-14.5391	-14.8128	-14.4696	-13.6509	-14.5989	-14.7432	-14.5879	-12.6756	-13.3176	-12.7322	-13.4299		211	-25.779	-27.2094	-26.6377	-25.9815	-26.3592	-25.4044	-24.611	-26.7531	-24.2323	-24.1055	-24.965
210	-27.5565	-28.2291	-26.2182	-25.1987	-24.6245	-24.2241	-23.2124	-22.6509	-20.8766	-21.6913	-20.9376	-20.415	-19.7652	-18.3616	-18.5538	-17.8337	-16.6035	-18.0218	-17.6691	-17.4934	-18.315	-16.4867	-16.6268	-15.2222	-15.1267	-17.1071	-15.2296	-15.2261	-14.0922	-15.8335	-15.7092	-14.1745	-15.3114	-13.1052	-17.0486	-15.901		210	-28.4406	-28.7225	-27.8335	-26.3296	-27.019	-28.1599	-26.4719	-26.2641	-26.3135	-25.7644	-24.6764
209	-29.7022	-29.5554	-30.1868	-28.7953	-27.7913	-25.6146	-24.8004	-24.1006	-24.7119	-22.444	-22.0876	-22.8484	-21.9508	-22.1585	-21.1183	-20.674	-20.4356	-20.4882	-20.0386	-18.7332	-18.3275	-18.501	-18.1459	-19.4667	-17.4199	-18.7298	-18.8167	-18.4795	-16.1679	-16.8577	-15.6504	-18.3355	-16.279	-16.5539	-17.5645	-18.1024		209	-30.2806	-30.1706	-29.4085	-30.4583	-28.7084	-30.0179	-29.8642	-28.6458	-28.5088	-28.3118	-27.5023
208	-31.2871	-31.466	-30.6718	-28.6697	-30.0795	-28.1739	-28.2808	-25.9719	-25.6696	-25.2761	-24.8705	-25.5852	-23.7955	-24.1869	-21.7348	-22.8222	-21.8179	-21.264	-21.5266	-19.9505	-19.0235	-20.8981	-21.5873	-21.5205	-19.9244	-18.9463	-23.2114	-20.8661	-16.0598	-19.5972	-16.468	-17.2548	-19.7905	-11.9297	-17.062	-19.2801		208	-32.7881	-32.4806	-32.3476	-32.7948	-32.1035	-29.9102	-32.593	-32.4898	-31.1466	-29.9742	-30.8842
207	-34.9336	-33.9883	-32.2611	-32.6291	-30.5023	-31.2384	-29.9344	-28.8134	-29.8126	-28.5644	-28.7509	-27.1927	-26.8507	-23.4978	-25.3856	-23.5659	-25.6682	-25.4757	-21.9473	-22.2855	-23.3831	-24.016	-23.71	-24.2444	-20.1447	-19.7752	-18.3233	-19.8816	-21.905	-24.197	-21.5148	-23.1176	-24.1829	-20.2383	-23.7477	-14.2995		207	-35.5972	-35.3183	-33.009	-32.6085	-33.1445	-32.3185	-33.9218	-34.6764	-33.1501	-34.6151	-33.1329
206	-35.2641	-35.4439	-35.4238	-33.8394	-35.5909	-33.5225	-32.3497	-30.346	-30.3908	-30.1851	-30.0932	-29.9714	-30.556	-27.7826	-29.0612	-28.0676	-25.3809	-24.0519	-22.6207	-26.1315	-26.8816	-24.9233	-24.0587	-26.7422	-27.6052	-24.6816	-25.5687	-28.3977	-19.5684	-28.0124	-22.0151	-16.6819	-10.3999	-16.6769	-15.5472	-52.0641		206	-38.453	-35.57	-36.7757	-37.0529	-37.1701	-36.7614	-33.8832	-35.4786	-35.9716	-34.6772	-37.0093
205	-38.6879	-37.1454	-38.3516	-37.2879	-38.0094	-35.2618	-35.1594	-36.1259	-31.9106	-32.5673	-33.0643	-33.5977	-32.4369	-30.3587	-29.3578	-28.9741	-27.1296	-31.6782	-24.9177	-24.3465	-26.7828	-30.5346	-27.7445	-16.4407	-31.213	-22.6097	-31.4329	-20.4347	-18.8713	-13.5593	-7.43985	-34.0358	-51.0084	43.4192	37.3583	-32.3465		205	-37.8154	-38.3103	-37.9246	-37.5495	-38.608	-36.7864	-38.0549	-38.2294	-35.7402	-38.474	-33.8516
204	-38.7539	-38.6906	-37.1674	-40.3402	-38.5944	-35.4338	-34.9275	-32.8286	-36.9035	-34.6203	-34.7676	-34.4311	-32.4545	-29.0773	-29.7052	-31.558	-32.2636	-32.0705	-34.1297	-19.5324	-26.4827	-27.753	-27.1589	-15.6723	-41.1674	-28.8272	-29.6573	-8.08891	17.8165	15.7012	19.609	34.3275	3.95235	38.4377	29.2392	25.6227		204	-40.0758	-38.6176	-40.0823	-38.4966	-35.9248	-37.3623	-40.0307	-36.1909	-38.2212	-35.6035	-34.3594
203	-40.6332	-37.229	-39.9543	-39.7079	-37.6549	-36.8329	-38.2733	-37.572	-36.1105	-33.1228	-37.9743	-32.716	-31.5944	-33.5418	-41.4873	-24.0952	-19.4958	-31.2852	-35.5515	-38.2395	-33.3689	-23.8424	2.23551	-29.3197	-44.2096	28.6014	-33.5496	-51.7534	-18.5057	-22.1922	-36.3669	-13.1237	22.3086	58.0121	24.3892	79.1315		203	-37.5208	-38.5295	-36.3219	-35.9266	-37.1667	-33.0365	-39.6943	-35.3256	-39.8254	-38.2424	-33.6387
202	-36.7717	-37.2177	-40.9289	-37.3585	-39.8461	-40.103	-39.1312	-29.4176	-32.0798	-37.6378	-37.0634	-35.9416	-27.9853	-19.878	-27.9108	-30.7046	-38.2979	-23.4302	-34.6473	-43.4212	-41.4984	20.4769	-16.5053	1.78919	11.9558	-24.2971	-0.882022	7.91324	-25.5069	-0.55581	23.2556	-27.2811	6.35464	-75.8352	57.3362	93.0955		202	-32.5712	-34.6689	-31.687	-33.0824	-33.6268	-37.5347	-35.4627	-35.5424	-37.7133	-35.9541	-42.4006
201	-38.1893	-31.6861	-38.3363	-32.1533	-35.983	-31.6538	-38.8598	-19.7426	-30.1098	-27.8186	-30.7877	-28.1776	-8.42247	-12.4835	-16.8888	-5.52237	-43.0017	-12.4972	12.8516	3.82505	2.71466	-22.1759	-24.9476	68.4869	-31.7616	23.8965	-25.4842	93.3103	10.2324	65.4807	10.4121	-112.859	13.7861	69.5805	46.7266	38.8685		201	-30.0421	-27.7606	-27.1101	-27.5061	-37.0792	-22.9824	-39.9967	-27.5138	-30.2475	-30.6941	-47.3487
200	-32.1484	-32.667	-35.7404	-30.6584	-18.4563	-33.5314	-39.1936	-40.0862	-46.9935	-29.3173	-3.24024	-50.8274	23.1037	-16.9195	-1.64053	-36.0289	-22.6561	-28.7111	29.5222	35.0152	122.195	-83.1032	74.9561	8.76108	81.1176	-49.4892	-55.8387	15.2788	161.106	23.4502	-21.0641	144.458	25.0417	31.7303	-35.3824	-75.1458		200	-26.8273	-23.6599	-21.7322	-19.2735	-25.624	-21.0044	-26.0348	-22.5515	-22.5576	-10.678	4.54903
199	-22.8532	-21.6581	-50.667	-21.7733	-24.0347	-26.0844	-2.67189	-20.1115	-20.9581	40.0214	6.85107	3.60986	24.7882	-36.2537	39.949	12.7376	33.877	-18.7684	-83.6806	45.5384	-30.9715	46.8177	-28.9931	-58.8289	41.6157	-9.02567	51.3629	36.5073	129.146	17.7579	51.2383	20.1807	-54.8046	8.90151	-21.5184	-36.3612		199	-12.652	-12.9658	-31.3176	-11.2487	-5.73718	16.1387	28.6126	4.55043	-21.4774	-27.2581	-15.8235
198	16.6149	-13.3936	-40.9489	-24.792	-57.9603	-30.7816	16.4788	6.7713	31.9634	-5.0696	15.6892	-50.0571	-34.9849	47.5971	70.9675	0.727942	25.4093	-11.7083	-0.990304	42.9035	46.0446	6.06955	24.1665	-12.8019	104.596	28.4314	-59.2453	83.6055	48.5072	-33.6443	-42.992	90.5867	-8.036	136.949	30.0532	-26.9618		198	-16.7334	-16.5135	24.4665	9.46754	-20.0334	21.7652	24.1085	25.5931	28.602	20.0048	-16.4759
197	20.9075	-30.7443	33.264	13.8031	6.75217	-8.53515	62.1578	20.0343	67.5579	33.1631	73.6754	6.59528	13.9419	-56.7607	26.3171	-19.4374	88.3914	-7.32287	-8.55062	28.4797	78.0168	-43.9339	-10.3494	-110.893	-43.8721	43.0385	114.931	34.1314	44.6882	22.652	62.8156	-22.1819	119.728	44.9117	-10.9382	22.1389		197	-6.31355	27.9208	37.2379	16.1842	5.89156	23.3363	69.705	5.93326	19.5717	2.02815	21.5012
196	-44.4452	-43.3896	-8.32933	-0.0804053	22.6637	-31.2979	-3.81534	-31.2871	61.537	11.5272	-2.1656	61.3658	79.9279	69.5275	53.3321	18.0758	-9.12148	-51.4264	66.9591	24.6219	29.7188	35.7376	-83.2224	80.1471	-33.3132	6.46277	176.822	102.32	50.1208	42.0363	14.9326	155.974	184.398	17.0848	-219.964	-33.3354		196	-5.45294	25.0005	18.8876	5.21162	18.4699	32.6372	20.6157	-43.2937	67.2176	59.1163	26.367
195	40.7341	-28.6785	5.46304	-4.16433	11.9833	5.40555	27.374	-56.3158	-22.0009	-8.26196	72.9155	47.4324	-56.1051	42.4841	137.995	32.6893	82.166	35.7161	84.6309	17.5812	-42.2383	184.765	130.422	1.41443	8.12818	-44.2915	1.13803	-38.5901	150.437	45.8716	28.8845	47.0576	51.3285	93.3784	73.7374	137.07		195	10.4564	-27.5182	42.7957	17.6942	58.1879	-61.9396	34.5885	-7.64362	-9.64286	39.1512	-44.0837
[truncated: 100 more columns]

## Sheet: Fig 5
Fig 5g														Fig 5h													Fig 5i				solution conformations and H/D exchange experiments in Fig 5i
phi	psi/L1	D	A1	A3	L2	L3	A4	A5	A2	K	A6	W		phi	psi/C2	D	A1	A4	C3	C1	A2	A5	A3	K	A6		resi ID	LDLL-short	Bicyclo-short		raw NMR spectra uploaded in: https://drive.google.com/drive/folders/1pUPMyqw7N7arKu5ZnyXSAor022AVAZHz
-74.0768	145.964													49.9602	45.1411												1	0.3
-150.016	150.1													49.8425	45.1377												2
-74.089	145.991													49.3898	45.5075												3	1.3	1.33
-74.0879	145.987													48.8265	45.7109												4	1.66	1.81
-150.06	150.269													43.7267	47.6042												5	1.96	2.88
-74.0783	145.97													48.8601	45.8861												6	1.83	3.7
-150.014	150.089													50.0357	45.2957												7	1.96	2.57
-150.105	150.198													49.7292	46.1459												8		2.46
-74.0882	145.968													49.8266	45.1348												9	2.2	2.32
-150.015	150.094													49.7206	45.1901												10	1.69	2.24
-150.035	150.16													48.6396	45.5536												11	1.68
-74.0841	145.919													51.3117	44.6783
-75.5395	156.533													-67.5197	50.857
-75.5444	156.557													-67.469	51.0193
-75.5094	156.485													43.7439	47.5856
-74.0602	145.909													-67.4949	50.9572
-151.976	152.148													-67.7777	50.7367
-151.373	152.303													49.8088	44.0521
-73.7061	149.036													48.4755	45.5234
-74.1077	145.982													-67.4697	51.0299
-74.0866	145.99													59.9953	10.9246
-76.7185	148.176													-67.5366	50.8847
-74.076	145.974													-66.0703	58.9406
-76.296	150.385													-66.1106	58.5328
														49.6778	42.3524
-63.4636		124.296												-66.1142	58.6273
-65.1327		124.28												51.3904	45.0615
-63.4654		124.303												-67.4738	51.0075
-63.4659		124.301												-71.1077	70.6578
-65.2022		124.189												48.947	47.0011
-63.4658		124.324												-67.4959	50.9779
-65.14		124.292												48.9133	47.0061
-65.0778		124.201												-67.6197	50.7057
-63.4823		124.319												-66.0438	58.6047
-65.1366		124.296												-67.5133	50.9739
-65.1728		124.266												50.7628	42.008
-63.4659		124.292												40.8598	46.9965
-55.4946		119.865												-66.1253	58.5724
-55.516		119.862												59.9213	11.0254
-55.4258		119.855												40.9499	46.8147
-63.4567		124.294												60.0524	10.9096
-51.9938		114.106												48.0232	43.4003
-60.7745		118.083												48.1147	43.3566
-50.4849		113.868												-67.5673	50.7895
-63.5363		124.335												-67.4031	51.2651
-63.4789		124.297												-67.4933	50.9786
-60.8424		119.091												59.929	11.0166
-63.4614		124.317												-67.382	51.9693
-58.2472		117.152												48.143	43.2721
														62.3881	15.6742
-55.9158			-32.253
-55.8273			-32.2684											-130.319		-179.187
-55.9075			-32.2637											-130.283		-179.385
-55.9055			-32.2606											-130.188		179.944
-55.8085			-32.304											-129.867		-178.699
-55.8987			-32.249											-129.412		-179.53
-55.8346			-32.2786											-129.952		-178.655
-55.8319			-32.287											-130.203		-179.308
-55.9034			-32.182											-133.135		-175.847
-55.8443			-32.2195											-130.275		-179.457
-55.8254			-32.2991											-130.309		-179.486
-55.8825			-32.2367											-130.047		-178.968
-56.2885			-32.0932											-131.701		-175.373
-56.2764			-32.1423											-83.2248		163.26
-56.2826			-32.1264											-83.6138		163.468
-55.8962			-32.2459											-129.427		-179.539
-54.2362			-32.7868											-83.4697		163.522
-54.407			-32.8781											-82.6133		163.812
-54.2801			-32.7715											-128.41		-177.945
-55.9367			-32.231											-130.058		-179.423
-55.9425			-32.2253											-83.6186		163.481
-54.5532			-32.8289											-81.3183		167.666
-55.8815			-32.2961											-83.238		163.308
-54.3269			-32.8378											-92.5789		164.499
														-91.9203		164.43
-79.6913				-18.9976										-130.045		-176.044
-79.5882				-19.1138										-92.0434		164.497
-79.7374				-18.9274										-131.165		-176.129
-79.7153				-18.9742										-83.5805		163.364
-79.6058				-18.9562										-123.887		176.068
-79.6822				-19.0043										-127.013		177.652
-79.5915				-19.0735										-83.4913		163.448
-79.562				-19.1312										-127.014		177.631
-79.6792				-19.2609										-82.8791		163.561
-79.5409				-19.3675										-92.0955		164.446
-79.6826				-18.9235										-83.4932		163.576
-79.7019				-19.0294										-130.111		-176.548
-79.7558				-20.0871										-130.923		-177.663
-79.7768				-19.9723										-91.9126		164.4
-79.7767				-19.9938										-81.5868		167.743
-79.6975				-19.009										-130.888		-177.706
-74.1528				-22.5345										-81.3687		167.618
-73.5472				-23.4105										-128.59		-178.858
-74.1072				-22.4294										-128.632		-178.549
-79.8751				-18.6062										-83.0454		163.383
-79.853				-18.6535										-83.9895		162.941
-73.3986				-23.3222										-83.5048		163.524
-79.7437				-18.7793										-81.5596		167.698
-73.5079				-23.4805										-85.3256		164.654
														-128.707		-178.579
-80.8203					-47.8434									-68.3207		165.537
-80.8602					-47.8301
-80.8022					-47.9173									-62.0546			-32.9408
-80.778					-47.9041									-61.9926			-32.9575
-80.882					-47.9148									-61.9154			-32.9704
-80.835					-47.8418									-61.6495			-33.117
-80.869					-47.8872									-62.3866			-32.717
-80.8476					-47.8608									-61.972			-32.5951
-80.7056					-47.438									-62.109			-32.9268
-80.7289					-47.5092									-60.4769			-32.1036
-80.9067					-47.9145									-62.0423			-32.8863
-80.8597					-47.8713									-62.2292			-32.5148
-80.7716					-48.2001									-61.8977			-32.9032
-80.798					-48.2606									-59.3957			-31.4852
-80.787					-48.2936									-56.4367			-35.4365
-80.8574					-47.9213									-56.368			-35.5488
-82.0435					-48.1606									-62.4513			-32.675
-81.0196					-48.1067									-56.3548			-35.6322
-82.1153					-48.152									-56.1036			-36.3046
-81.1181					-47.8321									-58.7798			-33.1771
-80.9808					-48.0695									-61.7193			-32.3381
-81.036					-48.0345									-56.3638			-35.5702
-81.0024					-47.9257									-55.2411			-33.4917
-80.9237					-48.135									-56.2636			-35.629
														-56.5857			-36.677
-49.2197						-45.1383								-56.5985			-36.4698
-49.2594						-45.0539								-59.8558			-26.805
-49.1791						-44.9088								-56.4697			-36.6515
-49.1888						-44.9441								-59.5559			-31.6274
-49.2343						-44.8325								-56.3902			-35.4637
-49.2528						-44.9377								-64.2563			-30.784
-49.2225						-45.0348								-52.7711			-33.8726
-49.2618						-45.0799								-56.274			-35.6419
-49.5487						-44.6058								-52.849			-33.8366
-49.4995						-44.7461								-56.0838			-36.0293
-49.2008						-44.7498								-56.5724			-36.3456
-49.2534						-45.0464								-56.3577			-35.6414
-49.5219						-44.7903								-59.9295			-26.729
-49.4835						-44.5833								-62.0881			-30.5921
-49.4532						-44.67								-56.6124			-36.4198
-49.2087						-45.0634								-55.3471			-33.2897
-49.6468						-44.8662								-62.0752			-30.2435
-49.5281						-45.124								-55.2744			-33.4439
-49.6287						-44.8794								-58.5359			-33.9698
-49.0693						-44.1514								-58.2614			-34.6009
-48.9623						-44.5067								-56.2973			-35.674
-49.4852						-44.8753								-56.4513			-35.3454
-49.1484						-45.1315								-56.2636			-35.7368
-49.5699						-45.0609								-55.3501			-33.2746
														-56.7175			-35.4576
-63.1297							-21.9113							-58.5319			-33.9332
-63.1253							-21.896							-56.851			-34.8039
-62.8201							-22.1963
-62.9656							-22.089							-70.581				-43.938
-62.8367							-22.1612							-70.0899				-44.3277
-62.8892							-22.3512							-69.276				-44.9596
-62.8155							-22.3968							-70.7587				-44.4729
-63.1278							-21.9656							-71.5268				-43.4564
-63.2895							-23.5821							-71.4474				-44.0616
-63.204							-23.6213							-71.0631				-43.9916
-62.5638							-22.7034							-68.9299				-45.8593
-63.1591							-21.9323							-70.0016				-44.3572
-62.9833							-21.9974							-70.1238				-44.342
-62.6968							-22.2862							-69.3986				-44.5749
-62.7645							-22.0941							-73.9591				-42.7249
-62.8735							-22.4201							-61.4331				-31.7363
-62.8624							-22.0613							-61.461				-31.734
-62.9605							-21.972							-71.4326				-43.4647
-62.8445							-22.0028							-61.4402				-31.5755
-62.881							-21.711							-61.8071				-31.7039
-62.9932							-21.4683							-70.9948				-46.8573
-62.6033							-22.2403							-69.0405				-45.5252
-62.5537							-21.5415							-61.4612				-31.7524
-62.9164							-21.9864							-61.5777				-33.0703
														-61.5081				-31.7907
-95.0404								-36.8169						-62.1566				-33.0418
-95.1202								-36.7659						-62.0344				-32.4824
-95.6116								-36.5864						-76.1896				-50.1832
-95.4219								-36.7316						-62.0498				-32.5344
-95.6433								-36.5863						-73.814				-42.6383
-94.9876								-36.6625						-61.5086				-31.6256
-94.9873								-36.6484						-71.825				-42.4537
-95.0031								-36.9154						-65.929				-49.233
-90.283								-43.0639						-61.4567				-31.3092
-90.2857								-43.0901						-65.9189				-49.0785
-95.4204								-36.5188						-61.4555				-31.3097
-95.0292								-36.892						-61.9226				-32.3153
-95.3822								-36.6313						-61.4571				-31.5965
-95.8655								-36.4684						-77.4832				-49.778
-96.0077								-36.4086						-69.6873				-45.0919
-94.8381								-36.8191						-62.0046				-32.55
-95.4008								-36.6723						-61.6478				-33.1945
-95.2891								-36.7693						-69.6139				-45.3982
-95.5102								-36.6401						-61.6212				-32.833
-96.9899								-37.9899						-70.7565				-46.6699
-97.2148								-37.483						-70.6506				-46.661
-95.9221								-36.4767						-61.5005				-31.6067
-96.3335								-35.3882						-61.4122				-32.5527
-95.378								-36.714						-61.4593				-31.5868
														-61.6303				-33.1798
-56.005									-43.6615					-62.2048				-32.3584
-56.0213									-43.6218					-70.8911				-46.62
-55.5292									-43.6551					-61.9186				-31.2491
-55.6179									-43.6991
-55.5326									-43.6429					-56.0238					-51.5136
-56.0207									-43.6836					-56.0924					-51.177
-56.0441									-43.6663					-56.1148					-49.629
-55.9084									-43.6945					-55.7454					-51.6666
-53.5353									-43.2594					-55.4732					-51.708
-53.5672									-43.2336					-55.6594					-51.7804
-55.4789									-43.7943					-55.3639					-51.8379
-55.9425									-43.6395					-57.6293					-47.0196
-55.9338									-43.6568					-56.0848					-51.1772
-55.3869									-43.7403					-56.1295					-51.0641
-55.6716									-43.4794					-56.4592					-50.6555
-55.9637									-43.6989					-58.5654					-46.5624
-55.8755									-43.8055					-67.1253					-48.6019
-55.9201									-43.7446					-67.3699					-48.5302
-55.9199									-43.6931					-55.5055					-51.7152
-52.4468									-43.9008					-67.396					-48.6886
-53.3343									-43.6829					-66.1007					-50.3654
-55.5134									-43.6293					-58.7051					-50.6494
-56.6802									-42.4939					-56.719					-49.7218
-55.9407									-43.6959					-67.3423					-48.5127
														-65.9054					-48.676
-27.3266										-47.7766				-67.0381					-48.5002
-27.3167										-47.7493				-65.7094					-49.4573
-26.6274										-47.9597				-66.3108					-49.2808
-26.8305										-47.9898				-58.25					-50.4155
-26.6247										-47.9525				-66.2401					-49.2372
-27.1964										-48.2349				-58.4121					-46.4201
-27.2142										-48.2287				-67.4277					-48.4461
-27.1972										-47.8324				-56.7534					-48.1192
-22.0123										-50.9761				-56.9133					-45.1839
-21.9648										-51.0252				-67.9955					-48.0894
-26.4865										-48.5043				-56.9355					-45.3705
-27.215										-47.8019				-67.1562					-49.1643
-27.2446										-47.8104				-66.9176					-48.6231
-26.5142										-48.041				-67.4325					-48.6895
-26.7662										-47.8995				-57.9376					-50.7677
-27.114										-48.2702				-57.4503					-48.2345
-27.2229										-47.92				-66.3644					-49.1571
-27.2352										-47.8602				-65.8856					-48.4751
-27.2054										-47.8504				-57.557					-47.882
-24.9682										-49.4522				-65.9664					-48.6845
-25.7903										-49.4035				-58.1408					-51.2406
-26.5644										-47.9726				-58.1081					-51.4419
-30.5833										-43.1392				-67.0067					-48.9475
-27.237										-47.841				-67.0307					-47.7713
														-67.38					-48.6381
-98.3514											-4.95239			-65.8815					-48.477
-98.4795											-4.81455			-67.2172					-49.3479
-99.387											-5.08091			-58.332					-51.3282
-98.8298											-5.22926			-67.14					-49.5889
-99.4241											-5.03665
-97.9955											-4.8797			-70.3416						-34.2472
-97.9743											-4.88419			-70.1244						-34.7398
-98.0297											-5.55771			-69.1185						-39.6164
-100.485											-13.8192			-69.2491						-37.4515
-100.496											-13.8343			-70.1505						-34.7094
-98.7558											-5.31821			-69.4405						-37.2534
-98.1434											-5.41465			-69.6723						-37.4188
-98.4483											-4.85902			-67.7448						-40.2148
-99.3245											-5.25382			-70.0541						-34.8174
-99.2796											-4.75473			-70.0169						-34.7917
-97.6289											-5.49943			-69.3889						-35.8975
-98.0523											-5.34203			-68.7168						-34.9066
-98.2085											-5.18569			-70.3918						-36.5084
-98.336											-5.05614			-70.4203						-35.0759
-104.129											-3.88418			-70.1634						-34.5592
-102.519											-3.05095			-70.4726						-35.0425
-99.4717											-5.02309			-69.8115						-37.6588
-101.862											-4.17176			-67.1599						-35.5797
-98.3183											-5.01802			-68.1106						-38.5083
														-70.4267						-35.1624
-112.232												-22.5644		-69.602						-35.7219
-112.196												-22.5883		-70.345						-36.8192
-112.868												-20.2615		-69.2529						-38.5599
-113.081												-20.3416		-69.6437						-37.8313
-112.855												-20.2695		-71.1545						-14.0479
-112.162												-22.5809		-69.6656						-37.8799
-112.155												-22.5826		-68.8351						-35.262
-112.713												-21.0616		-70.4996						-34.9756
-119.26												-21.6668		-69.6852						-37.1209
-119.265												-21.7006		-66.9028						-42.2484
-112.963												-20.1896		-70.7956						-34.3613
-112.637												-21.0942		-67.016						-41.6604
-112.263												-22.5462		-70.5711						-35.8073
-112.979												-20.1653		-70.0846						-36.8209
-112.77												-20.4631		-70.4896						-35.0028
-112.642												-21.0768		-71.8522						-13.1082
-112.457												-22.4329		-68.201						-37.3758
-112.357												-22.4844		-69.6232						-38.1638
-112.295												-22.5219		-69.5571						-35.6971
-121.794												-159.257		-67.9489						-37.6844
-121.49												-158.959		-69.679						-35.5735
-112.856												-20.2623		-67.4606						-37.1905
-112.13												-22.7768		-67.542						-36.9176
-112.354												-22.5062		-70.3599						-36.2873
														-68.9741						-39.6807
														-70.4913						-34.9622
														-69.5625						-35.7605
														-71.2881						-26.5613
														-67.8264						-35.1503
														-71.1995						-26.0781
														-63.1608							-45.3927
														-63.427							-45.3229
														-61.2863							-43.6249
														-60.4306							-45.7308
														-63.1988							-45.2456
														-60.0133							-45.9278
														-60.3161							-45.7286
														-61.1937							-47.3416
														-63.3059							-45.7783
														-63.3744							-45.7683
														-63.0587							-45.5987
														-61.7981							-47.8666
														-61.0086							-45.7099
														-62.6564							-45.9156
														-63.1543							-45.6906
														-62.3377							-46.0048
														-58.8875							-45.9867
														-64.2087							-45.3851
														-62.6894							-44.4443
														-62.5684							-45.8799
														-62.4967							-46.2837
														-60.932							-45.5644
														-60.9969							-45.7863
														-60.3999							-46.2233
														-87.396							-46.6126
														-60.7673							-45.9239
														-61.6699							-47.6605
														-62.6459							-45.8263
														-62.8079							-45.6163
														-62.2944							-43.8536
														-62.2872							-45.7388
														-62.7475							-44.1616
														-60.9178							-45.7214
														-61.1626							-45.6093
														-62.3599							-46.0186
														-87.7326							-46.522
														-62.9441							-44.9714
														-60.2799							-45.7626
														-62.7741							-45.9538
														-63.2559							-45.3483
														-62.3811							-45.7971
														-62.3117							-45.2243
														-62.364							-45.4611
														-60.9092							-46.2034
														-60.0729							-44.8244
														-62.6042							-45.8738
														-62.7325							-45.9445
														-70.5702							-48.6649
														-63.9634							-45.3942
														-68.5454							-52.2495
														-62.351								-42.4759
														-62.4401								-39.3728
														-61.7741								-36.2781
														-62.9675								-38.0428
														-63.1993								-38.6955
														-62.1568								-41.9507
														-62.9928								-38.1158
														-61.0082								-36.4143
														-62.4415								-38.7073
														-62.4372								-38.8163
														-62.3769								-42.6321
														-62.2298								-42.5042
														-63.017								-41.1613
														-62.7329								-39.4717
														-63.0233								-38.6376
														-62.6789								-43.0091
														-63.2565								-42.7993
														-61.8501								-39.4751
														-61.9051								-39.1853
														-62.6068								-39.4466
														-62.7281								-42.4583
														-62.7061								-38.6662
														-63.4101								-40.4097
														-62.6167								-43.0069
														-56.6994								-36.2439
														-63.0439								-39.287
														-62.067								-43.1698
														-62.6498								-39.0624
														-62.3117								-39.3818
														-61.815								-40.6103
														-62.0697								-43.1206
														-61.4095								-43.3587
														-63.0489								-40.6822
														-63.1958								-38.1228
														-62.4935								-43.0448
														-56.8459								-36.13
														-62.5301								-42.3432
														-62.6549								-43.1136
														-62.9426								-38.7066
														-62.2019								-39.2521
														-63.1813								-41.8952
														-61.4544								-42.0783
														-61.4297								-42.0994
														-62.936								-40.8861
														-61.4606								-42.885
														-62.9831								-39.3676
														-63.0575								-38.5839
														-59.7767								-31.1073
														-61.8482								-42.4711
														-59.8396								-36.2993
														-62.5564									-41.1891
														-64.9783									-47.5582
														-68.62									-48.2687
														-66.6541									-52.0092
														-64.9962									-47.2254
														-63.0406									-44.6968
														-66.6348									-52.0015
														-67.8578									-51.7085
														-65.2273									-47.8933
														-65.1892									-47.9643
														-63.6714									-38.5191
														-63.7728									-37.1375
														-63.4669									-39.8465
														-65.4472									-46.4531
														-64.9022									-47.1429
														-63.3639									-38.1077
														-63.1046									-44.915
														-65.6529									-47.6316
														-68.4933									-44.7909
														-65.5942									-46.2016
														-63.3486									-38.6873
														-66.2957									-48.6381
														-65.9263									-48.7836
														-63.4022									-40.6621
														-58.8509									-35.7803
														-66.3056									-48.627
														-63.75									-36.9937
														-65.1525									-47.8875
														-65.9069									-46.2937
														-67.6889									-44.928
														-62.2496									-41.2566
														-65.8344									-38.7245
														-62.5404									-43.0805
														-66.0079									-47.8512
														-63.2819									-38.4793
														-58.885									-35.7106
														-62.7899									-40.9659
														-63.4537									-40.6913
														-65.0576									-47.9406
														-65.364									-47.9448
														-62.4199									-41.1461
														-63.1999									-42.9409
														-63.1282									-43.0299
														-63.4221									-40.2117
														-64.7225									-40.5504
														-65.2518									-45.935
														-65.1033									-47.8179
														-59.129									-33.1438
														-63.6218									-40.9204
														-61.0477									-31.3744
														-67.4018										-47.3439
														-61.5011										-36.0065
														-63.5974										-32.3016
														-65.5855										-28.8864
														-58.7613										-43.5154
														-70.6508										-40.5653
														-65.595										-28.8851
														-70.0578										-26.829
														-61.7333										-35.4856
														-61.2762										-35.7829
														-70.6923										-41.3383
														-68.6248										-50.9341
														-70.5886										-43.2206
														-62.9143										-34.5772
														-59.1278										-44.0173
														-69.5229										-47.9774
														-71.5348										-38.5236
														-61.1398										-36.2017
														-60.4796										-40.3267
														-61.8995										-38.8935
														-70.8739										-41.3212
														-64.9726										-30.8465
														-68.2153										-25.4371
														-72.2016										-41.5281
														-85.0368										-47.5893
														-65.8306										-30.6479
														-68.6572										-51.6059
														-60.8558										-39.0676
														-61.6674										-38.8419
														-62.6532										-32.6422
														-68.0196										-44.6289
														-68.6327										-40.3265
														-70.5078										-38.9939
														-63.7										-33.5697
														-70.1755										-43.6234
														-85.0881										-47.6131
														-66.6203										-47.7148
														-72.1063										-39.1805
														-61.3479										-37.6196
														-61.0684										-35.7417
														-67.3821										-47.5072
														-67.8806										-43.7499
														-68.1677										-43.4883
														-72.0816										-41.7896
														-71.1334										-39.6026
														-62.8332										-36.2613
														-60.9877										-38.9597
														-76.3986										-41.1064
														-67.2773										-45.0389
														-90.8986										-42.2428
														-68.4554											-36.9211
														-74.2928											-5.47074
														-70.2628											-7.70592
														-70.6024											-8.3816
														-68.7546											-6.13817
														-70.1368											-36.3457
														-70.621											-8.33145
														-70.9549											-8.46151
														-70.6745											-6.70613
														-70.7177											-6.69896
														-69.6325											-39.4191
														-66.4695											-36.5182
														-68.0444											-38.0095
														-70.7649											-6.91012
														-68.5306											-6.50198
														-67.9905											-36.4639
														-70.1166											-37.3792
														-74.1553											-5.41349
														-69.0247											-6.25931
														-69.6288											-6.58118
														-69.5046											-39.1823
														-71.4643											-7.6419
														-75.163											-7.22464
														-69.976											-36.8378
														-72.8571											-27.0392
														-71.03											-7.78939
														-67.7352											-35.041
														-69.5561											-6.66709
														-69.1146											-6.67897
														-75.2042											-5.50328
														-71.3421											-36.5703
														-73.076											-39.0913
														-71.864											-37.3922
														-70.6142											-7.30407
														-71.6078											-36.8165
														-72.8884											-26.9765
														-67.6586											-37.9084
														-72.5499											-37.1586
														-69.6661											-6.82608
														-70.777											-6.66183
														-66.9126											-37.8615
														-69.7389											-36.9989
														-69.847											-36.897
														-68.2676											-37.7939
														-72.5832											-37.3447
														-73.885											-5.47647
														-69.0762											-6.89446
														-71.1348											-39.2007
														-70.8148											-37.4691
														-69.2524											-30.5019

## Sheet: Fig 6b-f
1B-17.0uM-10TFE					1l-9.6uM-10TFE					1m-10.4uM-10TFE					2B-8.2uM-10TFE					2l-12.5uM-10TFE					2m-10.7uM-10TFE					3B-8uM-10TFE					3m-7.6uM-10TFE					3l-21.6uM-10TFE					4B-11.2uM-10TFE
	0	1	2			0	1	2			0	1	2			0	1	2			0	1	2			0	1	2			0	1	2			0	1	2			0	1	2			0	1	2
250	-0.499636	-0.1898	-0.391384		250	1.40508	1.61239	1.30389		250	1.00264	0.496404	0.427768		250	-2.19112	-2.09893	-2.00837		250	1.05833	0.871578	0.975518		250	-6.43985	-5.85308	-6.27727		250	-0.850491	-0.80582	-0.655855		250	1.62441	3.44609	3.7122		250	-0.503314	-0.812737	-0.842823		250	0.0431069	0.207003	0.35207
249	-0.144321	-0.194751	-0.121612		249	1.35101	1.57826	1.10011		249	0.590215	1.03762	0.715173		249	-2.27447	-2.17406	-2.43382		249	1.00317	0.904041	1.15777		249	-6.22968	-5.70336	-5.91673		249	-0.977707	-1.07027	-1.04501		249	1.51588	2.60302	3.44433		249	-0.595481	-0.760724	-0.879039		249	0.591463	0.304887	0.428591
248	-0.122397	-0.490918	0.0713992		248	1.13099	1.3773	1.4435		248	0.599535	0.687916	0.725291		248	-2.33427	-1.91002	-2.64754		248	0.835268	0.395376	0.96542		248	-6.77866	-6.60272	-6.06444		248	-0.993681	-1.26665	-1.26702		248	1.68825	2.82575	3.18208		248	-0.802964	-1.24445	-0.611662		248	0.131452	0.178993	0.00305499
247	-0.396761	-0.517986	-0.292994		247	1.23047	1.07499	1.48552		247	0.428233	0.527268	0.486374		247	-1.90002	-2.38725	-2.46185		247	0.957081	0.848458	0.84195		247	-6.4662	-6.55475	-6.08801		247	-0.88593	-1.09589	-1.05668		247	1.94576	2.6986	3.6759		247	-1.49598	-1.01758	-1.24339		247	-0.276025	-0.069032	0.0895374
246	-0.244836	-0.430638	-0.704202		246	1.1557	1.00095	0.878042		246	0.461106	0.589254	0.292583		246	-2.23504	-2.54262	-2.74292		246	1.14846	1.09156	0.694799		246	-6.81614	-6.55971	-6.2778		246	-1.29973	-1.36858	-1.17411		246	1.50544	2.51943	3.48928		246	-1.82825	-1.19064	-1.2934		246	-0.400998	-0.520662	-0.159886
245	-0.517507	-0.783722	-0.849639		245	1.46271	1.00465	1.12496		245	0.379076	0.310672	0.816938		245	-2.6652	-2.47664	-2.38463		245	0.633814	0.617404	0.993365		245	-6.99274	-6.57318	-6.55709		245	-1.48466	-1.41733	-1.68144		245	1.48132	2.63613	3.37999		245	-2.3063	-1.50102	-1.76856		245	-0.862481	-0.608727	-0.737333
244	-1.33775	-0.750309	-1.25415		244	1.12404	1.2876	0.86103		244	0.0138399	0.421202	0.0235595		244	-2.51166	-2.71794	-3.06299		244	0.55874	0.281381	0.831553		244	-7.42118	-6.87993	-6.70781		244	-1.42117	-1.74525	-1.61489		244	1.81253	2.39335	3.12778		244	-2.20388	-1.97197	-2.04198		244	-1.12871	-1.10136	-1.31467
243	-1.23796	-1.65407	-1.35949		243	1.08517	1.15709	0.814368		243	0.0386668	0.123232	0.182271		243	-3.06167	-3.32868	-2.99295		243	0.525437	0.665211	0.605803		243	-7.45311	-6.83053	-7.29915		243	-1.98996	-2.01459	-2.11457		243	1.74905	2.19742	3.13303		243	-2.83499	-2.2047	-2.18833		243	-1.4342	-2.01297	-2.11419
242	-1.82465	-1.9052	-2.17417		242	0.928291	0.756904	0.857968		242	-0.132079	-0.0510684	-0.0123461		242	-3.64733	-3.33559	-3.20232		242	0.20855	0.187865	0.26112		242	-7.93345	-7.11425	-7.08628		242	-2.50427	-2.39323	-2.35		242	1.07695	2.3884	3.01177		242	-3.32321	-2.87153	-2.55076		242	-2.36523	-2.49704	-2.55653
241	-2.34509	-2.69625	-2.41765		241	0.996722	0.841614	0.637304		241	-0.374478	-0.0818861	0.00680268		241	-3.55498	-3.74927	-3.74255		241	-0.391133	0.12935	-0.219266		241	-7.91101	-7.68646	-7.59955		241	-2.49944	-2.51148	-2.76556		241	1.00236	2.11297	2.22199		241	-4.05423	-3.11985	-3.3133		241	-3.30252	-3.23189	-3.25006
240	-2.75345	-2.88732	-3.287		240	0.881387	0.291452	0.602977		240	-0.533959	-0.476412	-0.398641		240	-4.13132	-3.84496	-3.77978		240	-0.0672965	-0.179458	-0.0772265		240	-7.80606	-7.91323	-7.75525		240	-2.97552	-2.93644	-3.0214		240	1.22831	1.5923	1.84053		240	-4.41688	-3.96666	-3.95525		240	-4.62733	-4.60854	-4.57766
239	-3.7745	-3.18193	-3.75733		239	1.07286	0.149104	0.272126		239	-1.41704	-0.425254	-1.02948		239	-4.64758	-4.34501	-4.18553		239	-0.743859	-0.404253	-0.703763		239	-8.37474	-8.65518	-8.14228		239	-3.7584	-3.36928	-3.51412		239	0.572848	0.941543	1.37714		239	-5.08558	-4.74776	-4.59051		239	-5.53335	-5.64409	-5.81875
238	-4.55318	-5.04171	-5.05056		238	0.305166	0.485211	0.379062		238	-1.3552	-1.1913	-1.37794		238	-5.02709	-4.86841	-4.94414		238	-1.27305	-1.25058	-1.30705		238	-9.14581	-8.34029	-8.58057		238	-4.13143	-3.80544	-3.55909		238	0.392591	1.11983	1.29124		238	-5.9878	-5.15454	-5.31891		238	-7.3303	-7.45125	-7.17899
237	-5.32192	-5.94645	-5.64068		237	0.359419	0.50614	-0.0317238		237	-2.01611	-1.58173	-1.75088		237	-5.65446	-5.84898	-5.51563		237	-1.73197	-1.6763	-1.90376		237	-9.56234	-9.0085	-8.56236		237	-4.53857	-4.70916	-4.47484		237	0.893994	0.449135	0.553032		237	-6.54684	-5.89209	-6.39033		237	-9.04742	-9.03421	-8.97346
236	-7.07329	-7.11594	-6.68216		236	-0.147873	-0.186714	-0.441703		236	-2.34073	-2.24772	-1.91462		236	-6.49524	-6.56555	-6.17292		236	-2.19242	-1.81947	-1.8605		236	-9.68819	-10.0475	-9.38118		236	-5.36516	-5.33085	-5.41069		236	-0.158558	0.091464	-0.158895		236	-7.70662	-7.29682	-6.79791		236	-11.3639	-10.7395	-10.9704
235	-8.40125	-9.08036	-8.97142		235	-0.0196019	-0.187183	-0.491354		235	-2.39792	-2.71636	-2.62902		235	-7.06803	-7.01314	-6.71093		235	-2.6753	-2.91866	-2.411		235	-10.0583	-9.97825	-9.52764		235	-5.99385	-5.46806	-5.93968		235	-0.273668	-0.533868	-0.334243		235	-8.36804	-8.28831	-8.14764		235	-13.4471	-13.3754	-13.8301
234	-9.53235	-9.4219	-9.58828		234	-0.495575	-0.317192	-0.303696		234	-3.02698	-2.94308	-2.97071		234	-7.91703	-7.5906	-7.57627		234	-2.96169	-2.57004	-3.14151		234	-10.47	-10.5284	-10.2023		234	-6.58226	-6.84388	-6.89265		234	-0.88973	-0.976734	-0.981518		234	-9.30897	-8.57632	-8.95036		234	-15.8299	-15.8208	-15.7843
233	-11.1421	-11.5758	-11.1506		233	-0.741317	-0.610491	-1.10349		233	-3.82424	-3.38893	-3.78283		233	-8.54554	-9.01284	-8.71065		233	-3.91877	-4.08041	-3.724		233	-10.9968	-11.0229	-10.9074		233	-7.82779	-7.66034	-7.38891		233	-1.13803	-0.610502	-1.05131		233	-10.3294	-10.1434	-9.71561		233	-18.6717	-18.094	-18.3117
232	-13.0083	-13.536	-13.0051		232	-1.31559	-1.50202	-1.21115		232	-4.64794	-4.19454	-4.41166		232	-9.58009	-9.79084	-9.95511		232	-4.52954	-4.44232	-5.01867		232	-11.5255	-11.6138	-11.7064		232	-8.29926	-8.1598	-8.62553		232	-1.3736	-1.69816	-1.99408		232	-10.8872	-11.2335	-11.0778		232	-21.0068	-21.3484	-21.3865
231	-14.1979	-15.4367	-14.3083		231	-1.56822	-1.48657	-1.71991		231	-5.01835	-5.58588	-4.99312		231	-11.0258	-10.4497	-10.7964		231	-5.5697	-5.14009	-5.2716		231	-12.4097	-12.2098	-12.1064		231	-9.49843	-9.24353	-9.36792		231	-1.75762	-2.18323	-1.87542		231	-12.2884	-12.5479	-11.9956		231	-24.1197	-23.8131	-24.0273
230	-16.4736	-16.5627	-17.0046		230	-1.68076	-1.90615	-1.64183		230	-6.047	-5.80991	-6.55113		230	-12.111	-11.5168	-11.7806		230	-5.84163	-5.79441	-6.19324		230	-13.1222	-13.0234	-12.8943		230	-10.2577	-10.1311	-9.91171		230	-2.61834	-2.62247	-2.68256		230	-13.6008	-13.2115	-13.1701		230	-26.325	-26.6203	-26.9103
229	-18.0034	-18.3616	-17.8506		229	-2.0062	-1.87521	-1.81427		229	-6.88137	-6.53238	-6.79111		229	-12.6704	-13.1776	-11.8459		229	-6.13584	-6.49593	-6.53592		229	-13.4978	-13.1687	-13.6908		229	-11.0864	-10.9243	-11.1095		229	-2.73787	-3.10833	-3.62555		229	-14.8125	-14.0285	-14.2724		229	-29.7038	-29.6221	-29.9672
228	-18.7013	-18.9752	-19.3383		228	-2.45129	-2.23349	-2.34858		228	-7.90599	-7.06746	-7.55676		228	-13.1602	-13.2946	-13.6201		228	-7.16466	-7.52256	-7.06264		228	-13.802	-13.6159	-13.6636		228	-11.6156	-11.8005	-11.6934		228	-3.72114	-4.01103	-3.79837		228	-15.3674	-15.2339	-15.3143		228	-32.2588	-32.2821	-32.5567
227	-19.8485	-20.2591	-19.8727		227	-2.22339	-2.65609	-3.11225		227	-8.56983	-7.93927	-7.88908		227	-13.9227	-14.3449	-14.1051		227	-8.19858	-7.40054	-7.80607		227	-14.9583	-15.153	-14.5974		227	-11.8718	-11.9408	-12.3757		227	-5.31565	-4.70157	-5.28241		227	-16.4269	-16.0831	-16.1232		227	-34.4363	-34.1909	-34.6748
226	-20.4399	-20.6742	-21.5318		226	-2.90225	-2.90636	-2.75535		226	-9.07698	-8.74493	-8.43428		226	-14.5793	-14.208	-14.8977		226	-8.06604	-8.28468	-8.5963		226	-15.0979	-15.0622	-15.1698		226	-12.2725	-12.5874	-12.6736		226	-5.26703	-5.33459	-5.32483		226	-17.254	-17.0975	-17.572		226	-36.2058	-36.1584	-36.4539
225	-21.3596	-22.4467	-21.4172		225	-2.22285	-3.17699	-2.87213		225	-9.11103	-9.52513	-9.08353		225	-14.1427	-14.0375	-14.718		225	-8.95408	-8.84609	-8.62979		225	-15.9431	-16.1431	-15.5885		225	-12.8301	-12.7399	-12.3754		225	-5.83413	-5.7106	-6.38993		225	-18.1014	-18.5021	-18.011		225	-38.2033	-37.1758	-37.9525
224	-22.0139	-22.0486	-21.2165		224	-3.25944	-3.49011	-3.04371		224	-10.4099	-9.70997	-10.3652		224	-14.4784	-15.1628	-15.3252		224	-8.71615	-9.41191	-9.12149		224	-17.0683	-15.9221	-16.1612		224	-13.2089	-13.3236	-12.4688		224	-6.51292	-6.71388	-6.54849		224	-17.6264	-18.3546	-18.2876		224	-38.5927	-38.6063	-38.2344
223	-22.3561	-23.0142	-22.6137		223	-2.8872	-3.44203	-3.74064		223	-10.2937	-10.4279	-10.5555		223	-14.7844	-15.1204	-14.7095		223	-8.70804	-8.91901	-8.86254		223	-16.4686	-16.9392	-16.1518		223	-13.4022	-13.7055	-13.3632		223	-6.94608	-7.29686	-7.46757		223	-18.7077	-18.0459	-18.5973		223	-39.0536	-38.5155	-38.9802
222	-22.1142	-22.7659	-22.4834		222	-3.08274	-3.91227	-3.49289		222	-11.0456	-10.7058	-11.0755		222	-14.595	-15.276	-15.3005		222	-8.81878	-8.76364	-8.46472		222	-16.9268	-16.906	-16.6188		222	-13.7851	-13.0953	-12.6983		222	-7.77226	-8.04278	-7.42943		222	-18.4227	-18.8404	-18.5435		222	-40.0789	-39.7051	-39.5067
221	-21.6484	-22.2886	-22.677		221	-3.67203	-3.6531	-3.52152		221	-11.1158	-10.7309	-10.5211		221	-14.9653	-14.7524	-14.7047		221	-8.55207	-8.97161	-8.77746		221	-17.9269	-16.6872	-16.8878		221	-13.298	-13.3463	-12.878		221	-7.85874	-8.75265	-8.50788		221	-18.9372	-18.522	-18.4699		221	-39.1726	-39.2875	-38.6844
220	-22.2272	-21.6168	-22.2674		220	-3.24968	-4.05035	-4.13988		220	-11.3915	-10.8589	-10.7659		220	-14.6499	-14.3748	-14.7711		220	-8.23005	-9.24745	-8.33954		220	-18.0424	-17.0936	-17.5958		220	-13.0683	-13.1191	-13.9759		220	-8.33007	-8.44586	-9.08731		220	-18.8483	-19.177	-18.3973		220	-39.26	-39.0444	-39.1259
219	-21.8079	-20.9631	-21.9162		219	-3.41451	-3.88758	-4.11094		219	-11.0859	-10.8184	-11.1476		219	-14.6009	-14.1708	-14.5911		219	-8.45408	-8.32511	-8.79274		219	-17.8311	-18.0632	-16.7901		219	-12.5071	-13.0365	-13.1648		219	-8.49806	-8.46474	-8.83473		219	-19.2603	-18.796	-18.4452		219	-38.2206	-38.4662	-38.8123
218	-21.3292	-22.5085	-21.9336		218	-3.7261	-4.43877	-4.25363		218	-10.73	-10.4381	-10.6487		218	-14.2777	-14.0787	-13.6602		218	-8.9059	-8.31451	-8.58185		218	-18.3206	-18.036	-17.9565		218	-13.3425	-12.9137	-13.1461		218	-7.65557	-8.13616	-8.90022		218	-18.7535	-18.1669	-18.2219		218	-38.552	-38.3725	-38.187
217	-21.2102	-21.7592	-20.3684		217	-3.36688	-4.2774	-4.15182		217	-10.2012	-10.3582	-10.0265		217	-13.9897	-14.1893	-13.6066		217	-8.48437	-8.22091	-8.49306		217	-19.1345	-18.2362	-17.7626		217	-13.2977	-12.6613	-12.4165		217	-8.10655	-7.77052	-8.30176		217	-18.0113	-17.9838	-19.9741		217	-37.9537	-38.0268	-37.5336
216	-21.3057	-21.6593	-21.6149		216	-3.71277	-4.43954	-4.18046		216	-9.84637	-9.70617	-8.92354		216	-13.6816	-13.6057	-14.2933		216	-7.8553	-8.10812	-8.4749		216	-18.5723	-19.0041	-17.8991		216	-12.1343	-12.5142	-12.3791		216	-7.1555	-7.21497	-7.93281		216	-18.7074	-18.8538	-18.9993		216	-37.8029	-37.4928	-37.2656
215	-20.7946	-22.0107	-21.0103		215	-3.53829	-4.24347	-4.25551		215	-9.17933	-8.77042	-8.65569		215	-13.1352	-14.0745	-13.7489		215	-8.37862	-8.24395	-8.1348		215	-19.7357	-19.4654	-17.7475		215	-12.8177	-13.1149	-12.7298		215	-6.51009	-6.76946	-7.73756		215	-18.9171	-18.2248	-19.146		215	-37.7884	-36.5293	-36.4397
214	-20.4719	-22.5811	-22.5462		214	-3.95042	-4.25813	-4.5442		214	-8.11546	-7.6897	-7.45214		214	-13.5912	-13.5309	-13.739		214	-7.7108	-8.52615	-8.26764		214	-19.3144	-19.4162	-18.5341		214	-12.6325	-12.4406	-12.4639		214	-4.73082	-5.59398	-5.846		214	-20.5779	-18.7362	-19.832		214	-37.6623	-36.9463	-35.9546
213	-22.8223	-22.6105	-22.3647		213	-4.36319	-4.61	-4.63505		213	-7.24018	-7.1353	-6.4494		213	-13.3825	-12.6852	-14.1768		213	-8.23287	-8.85606	-8.68539		213	-20.2282	-20.4902	-19.2476		213	-12.9455	-12.8223	-12.9279		213	-3.09201	-5.29539	-5.61952		213	-18.5375	-20.4858	-20.1705		213	-37.5925	-37.489	-36.2293
212	-23.8814	-22.333	-23.3268		212	-3.6722	-5.14161	-5.11325		212	-6.27896	-6.27361	-5.19521		212	-13.8149	-13.6054	-13.6749		212	-9.18092	-8.75069	-9.37773		212	-20.6499	-20.7225	-19.0694		212	-13.5204	-13.7384	-13.0676		212	-2.04026	-3.96275	-3.78084		212	-21.1152	-21.174	-21.5525		212	-38.7328	-38.2915	-37.6644
211	-24.537	-23.4791	-24.3703		211	-4.52399	-5.51364	-5.50595		211	-5.17309	-4.53736	-3.68503		211	-14.2066	-14.2389	-14.5849		211	-10.1161	-9.69045	-9.56879		211	-21.4801	-22.0868	-20.3027		211	-13.5766	-14.381	-14.0107		211	-0.318228	-2.1211	-1.7721		211	-24.0046	-24.1548	-22.8323		211	-40.0249	-39.1161	-39.5927
210	-24.4511	-24.8825	-25.8695		210	-4.96584	-5.65508	-6.36737		210	-3.63101	-3.227	-2.87184		210	-14.6501	-14.7935	-14.5637		210	-10.9663	-11.0995	-11.9442		210	-21.8289	-23.69	-22.5949		210	-14.8718	-13.9575	-13.847		210	0.693142	-1.76153	-1.5595		210	-26.1196	-26.0266	-26.0746		210	-41.1236	-40.904	-40.8806
209	-26.1767	-25.6932	-26.7908		209	-5.43841	-6.71025	-6.55002		209	-2.40773	-2.30103	-1.97089		209	-14.8034	-14.3166	-15.0536		209	-12.5485	-12.882	-12.8035		209	-22.314	-25.1109	-21.9097		209	-15.1024	-15.2727	-14.9604		209	1.80716	0.462548	0.10302		209	-29.5184	-29.9029	-29.0837		209	-41.5604	-41.6594	-42.413
208	-25.1925	-24.4707	-26.2621		208	-6.15553	-7.40436	-6.9861		208	-0.941376	-0.76549	-0.458631		208	-13.9624	-15.0736	-14.5616		208	-14.1987	-14.7017	-14.3557		208	-24.6929	-25.9278	-23.7478		208	-15.6474	-14.4778	-16.2852		208	3.87473	1.04476	1.00365		208	-33.2639	-33.2806	-33.4054		208	-44.0535	-43.7251	-42.2685
207	-26.2918	-27.0971	-27.0868		207	-7.2836	-8.16623	-8.08008		207	0.644153	0.991419	0.58049		207	-15.006	-15.5422	-14.565		207	-15.7458	-15.8914	-16.0321		207	-24.6	-26.3402	-26.3304		207	-16.4829	-15.5943	-16.3469		207	4.71298	2.28548	2.98855		207	-36.0481	-36.9653	-34.9639		207	-45.7695	-45.0432	-43.7233
206	-23.2243	-24.5497	-25.1571		206	-7.58382	-9.6917	-8.28227		206	1.40665	2.40028	2.08754		206	-15.7281	-13.4869	-14.9369		206	-15.5244	-18.2156	-17.4646		206	-26.5363	-30.0642	-27.5365		206	-14.2765	-16.3824	-15.2644		206	6.02789	3.99244	4.0569		206	-40.6935	-41.2405	-40.8802		206	-42.4832	-43.9574	-42.3961
205	-24.7459	-24.6726	-20.9822		205	-7.74355	-8.1853	-8.6356		205	3.25157	3.89876	3.56667		205	-13.7782	-12.0816	-12.0488		205	-18.5613	-16.4178	-18.4377		205	-27.0698	-30.1259	-26.5721		205	-15.5338	-15.6633	-14.7857		205	7.38034	5.18052	4.69269		205	-43.8385	-45.3145	-46.9067		205	-41.3752	-38.1108	-41.4809
204	-21.9598	-23.6221	-18.2515		204	-7.78967	-9.02564	-9.49871		204	6.84761	5.11802	6.58593		204	-10.6041	-12.467	-12.6522		204	-18.271	-17.8327	-18.0827		204	-27.3802	-32.4955	-26.714		204	-15.7394	-13.4102	-14.5187		204	8.52868	6.76054	6.69768		204	-50.0334	-50.3985	-49.7068		204	-35.029	-34.0733	-39.0049
203	-17.1827	-21.3882	-14.8229		203	-6.25727	-9.70882	-10.1562		203	8.51338	7.04249	9.01675		203	-8.54051	-11.5839	-7.64347		203	-17.7447	-16.907	-16.577		203	-25.7363	-33.6799	-29.3481		203	-14.0538	-15.4632	-11.5		203	9.69916	5.10965	8.09173		203	-46.8915	-50.0387	-54.0822		203	-29.0048	-34.3807	-27.8651
202	-6.72669	-5.92519	-10.7321		202	-7.27329	-8.92042	-10.3679		202	10.2059	9.18688	11.5877		202	-10.2036	-5.67819	-9.01537		202	-15.1688	-16.009	-16.7778		202	-30.2109	-33.4085	-29.6719		202	-9.04321	-15.8777	-11.7503		202	8.74032	7.13017	6.26965		202	-55.2448	-50.5166	-51.4323		202	-22.5124	-18.9419	-22.2382
201	-6.21864	-2.98813	-4.44668		201	-9.37734	-11.9724	-10.1737		201	10.2472	13.3066	8.48047		201	-6.84204	-5.09835	-3.17743		201	-15.6486	-15.2326	-15.1689		201	-30.0937	-30.1111	-26.4315		201	-6.71669	-14.1141	-10.9722		201	9.94569	6.71497	8.27911		201	-58.7535	-41.8768	-40.1331		201	-16.0946	-7.83334	-13.6304
200	-10.1287	16.3395	-15.3989		200	-4.28579	-8.94207	-6.84797		200	12.7541	14.5857	14.3255		200	3.83176	-5.61358	-2.23034		200	-11.5745	-10.3785	-16.9006		200	-27.5302	-38.6799	-28.7177		200	-5.38597	-4.68255	-0.933263		200	6.86088	6.09128	7.47713		200	-42.9573	-61.1855	-32.5347		200	6.76942	-9.73378	-11.2229
199	5.0927	-0.526228	-7.76832		199	5.69201	-12.6264	-18.2458		199	17.8962	16.3993	8.80153		199	0.924312	8.95222	3.69684		199	-12.6961	-0.605122	-18.6095		199	-31.7239	-39.9543	-16.3778		199	-2.51217	-6.14264	-5.16153		199	9.68694	6.26494	5.86272		199	-5.75012	-45.0108	-70.0022		199	8.49917	-10.9968	17.7109
198	27.6616	14.5154	5.66443		198	-12.6898	-1.52134	-26.0994		198	17.234	8.46601	19.3115		198	29.6217	17.4184	-4.08314		198	-8.21937	-12.4767	-2.15944		198	-20.1022	-31.6137	-25.2047		198	-9.34739	-12.4958	-11.3952		198	3.55013	5.78336	3.21482		198	-56.2973	33.0509	62.1136		198	40.8614	43.7991	19.4583
197	32.1484	22.8831	7.66228		197	-11.7776	-24.1079	10.4177		197	3.20695	26.6365	25.8412		197	11.7562	-12.4958	34.375		197	-0.659183	-7.20502	-6.64822		197	-29.528	-10.1056	-10.2328		197	23.729	43.2135	5.99055		197	13.6089	22.4645	9.29808		197	-3.396	22.8173	-6.59744		197	54.1222	34.3075	-4.23294
196	18.707	30.5639	-27.5975		196	-7.51264	41.8555	19.5155		196	6.99582	10.4526	0.00574183		196	11.777	53.5356	23.3455		196	25.0663	9.67244	33.761		196	-45.8409	2.01295	-9.19382		196	31.9387	14.3239	-28.4408		196	4.03381	-9.85672	16.3435		196	33.4439	59.3294	8.31208		196	12.7355	9.07934	15.6139
195	-6.88422	-26.4141	26.1295		195	-33.0271	41.8221	97.4151		195	17.0916	26.7068	44.1279		195	67.7702	-21.5342	-12.9187		195	-35.9386	26.634	30.8427		195	0.692525	9.73305	8.79624		195	-22.5986	-18.3531	69.0337		195	27.9334	8.92172	9.25712		195	53.5372	28.7312	3.99405		195	19.938	28.2703	-5.51363
[truncated: 20 more columns]

## Sheet: Fig 6g 3B 1st
0-1		0-2		0-3		0-4		0-5		0.13-1		0.13-2		0.13-3		0.13-4		0.13-5		0.25-1		0.25-2		0.25-3		0.25-4		0.25-5		0.51-1		0.51-2		0.51-3		0.51-4		0.51-5		0.76-1		0.76-2		0.76-3		0.76-4		0.76-5
Wavelength (nm)	Intensity (a.u.)	Wavelength (nm)	Intensity (a.u.)	Wavelength (nm)	Intensity (a.u.)	Wavelength (nm)	Intensity (a.u.)	Wavelength (nm)	Intensity (a.u.)	Wavelength (nm)	Intensity (a.u.)	Wavelength (nm)	Intensity (a.u.)	Wavelength (nm)	Intensity (a.u.)	Wavelength (nm)	Intensity (a.u.)	Wavelength (nm)	Intensity (a.u.)	Wavelength (nm)	Intensity (a.u.)	Wavelength (nm)	Intensity (a.u.)	Wavelength (nm)	Intensity (a.u.)	Wavelength (nm)	Intensity (a.u.)	Wavelength (nm)	Intensity (a.u.)	Wavelength (nm)	Intensity (a.u.)	Wavelength (nm)	Intensity (a.u.)	Wavelength (nm)	Intensity (a.u.)	Wavelength (nm)	Intensity (a.u.)	Wavelength (nm)	Intensity (a.u.)	Wavelength (nm)	Intensity (a.u.)	Wavelength (nm)	Intensity (a.u.)	Wavelength (nm)	Intensity (a.u.)	Wavelength (nm)	Intensity (a.u.)	Wavelength (nm)	Intensity (a.u.)
310	225.487	310	224.529	310	224.341	310	221.074	310	219.314	310	219.516	310	213.394	310	212.843	310	211.389	310	209.583	310	216.686	310	215.984	310	213.06	310	211.067	310	209.625	310	213.094	310	213.22	310	208.003	310	206.752	310	207.355	310	209.124	310	210.506	310	206.085	310	205.597	310	203.153
311.07	229.31	311.07	220.917	311.07	222.719	311.07	217.31	311.07	217.492	311.07	220.512	311.07	215.784	311.07	212.921	311.07	207.801	311.07	204.493	311.07	211.4	311.07	213.903	311.07	209.791	311.07	211.003	311.07	205.935	311.07	210.724	311.07	212.224	311.07	206.414	311.07	206.506	311.07	199.72	311.07	207.102	311.07	209.366	311.07	205.2	311.07	201.93	311.07	198.66
312	232.653	312	232.931	312	219.817	312	220.682	312	219.521	312	223.253	312	221.449	312	215.756	312	212.102	312	205.42	312	208.031	312	213.29	312	211.818	312	216.583	312	209.788	312	210.089	312	213.303	312	212.915	312	212.729	312	203.724	312	207.094	312	207.508	312	207.075	312	206.378	312	203.268
313.07	235.781	313.07	240.806	313.07	230.726	313.07	231.834	313.07	235.933	313.07	225.962	313.07	225.949	313.07	224.066	313.07	221.264	313.07	215.226	313.07	217.006	313.07	214.522	313.07	214.021	313.07	225.428	313.07	221.857	313.07	214.989	313.07	215.002	313.07	216.087	313.07	221.434	313.07	215.247	313.07	211.601	313.07	209.709	313.07	214.65	313.07	219.183	313.07	211.242
314	244.958	314	255.527	314	236.474	314	239.853	314	247.247	314	231.034	314	238.174	314	222.107	314	233.679	314	224.736	314	225.679	314	227.997	314	222.229	314	232.161	314	232.618	314	223.991	314	226.44	314	227.835	314	225.125	314	227.133	314	218.748	314	220.373	314	224.446	314	225.446	314	223.445
315.07	250.352	315.07	264.192	315.07	252.422	315.07	249.252	315.07	255.405	315.07	239.537	315.07	245.381	315.07	241.766	315.07	248.327	315.07	235.137	315.07	238.364	315.07	242.922	315.07	239.205	315.07	249.257	315.07	245.066	315.07	230.849	315.07	235.983	315.07	228.942	315.07	241.333	315.07	232.952	315.07	232.612	315.07	229.061	315.07	235.147	315.07	240.091	315.07	237.06
316	257.345	316	270.405	316	257.688	316	258.867	316	264.928	316	251.557	316	243.746	316	243.358	316	256.02	316	247.499	316	251.972	316	247.939	316	242.974	316	257.627	316	250.206	316	237.325	316	250.341	316	241.512	316	252.036	316	248.842	316	244.207	316	239.385	316	236.656	316	247.152	316	247.739
317.07	268.702	317.07	280.213	317.07	265.095	317.07	271.86	317.07	278.582	317.07	257.986	317.07	254.801	317.07	255.696	317.07	264.179	317.07	253.831	317.07	261.913	317.07	255.508	317.07	253.153	317.07	267.009	317.07	259.67	317.07	250.349	317.07	260.814	317.07	249.665	317.07	259.46	317.07	249.506	317.07	250.392	317.07	243.774	317.07	245.663	317.07	258.664	317.07	256.878
318	288.845	318	290.558	318	273.681	318	284.001	318	287.715	318	263.414	318	264.405	318	262.243	318	271.229	318	262.371	318	268.654	318	264.059	318	261.35	318	277.458	318	268.302	318	257.337	318	263.815	318	264.459	318	267.758	318	258.819	318	256.537	318	253.317	318	253.27	318	263.819	318	260.365
319.07	304.985	319.07	302.042	319.07	285.511	319.07	294.129	319.07	296.349	319.07	274.857	319.07	276.726	319.07	270.011	319.07	286.309	319.07	277.651	319.07	275.818	319.07	270.496	319.07	270.921	319.07	276.589	319.07	276.411	319.07	266.964	319.07	271.543	319.07	270.018	319.07	279.314	319.07	270.299	319.07	265.645	319.07	262.173	319.07	263.595	319.07	276.813	319.07	272.31
320	314.937	320	311.461	320	295.665	320	307.083	320	310.484	320	282.532	320	288.101	320	285.904	320	296.1	320	281.326	320	285.416	320	279.056	320	280.674	320	291.501	320	284.004	320	276.117	320	281.033	320	279.929	320	283.95	320	276.392	320	272.31	320	270.792	320	273.015	320	280.25	320	277.298
320.93	316.813	320.93	326.271	320.93	305.714	320.93	314.511	320.93	317.338	320.93	293.876	320.93	289.253	320.93	287.151	320.93	308.42	320.93	290.035	320.93	291.018	320.93	289.858	320.93	287.217	320.93	297.657	320.93	292.395	320.93	285.789	320.93	289.228	320.93	285.587	320.93	285.946	320.93	290.832	320.93	280.559	320.93	276.732	320.93	276.65	320.93	284.478	320.93	283.443
322.03	315.971	322.03	335.966	322.03	314.823	322.03	321.688	322.03	324.619	322.03	304.809	322.03	300.895	322.03	298.286	322.03	314.411	322.03	303.759	322.03	303.305	322.03	295.106	322.03	297.162	322.03	307.381	322.03	304.244	322.03	292.805	322.03	296.05	322.03	288.469	322.03	289.881	322.03	296.289	322.03	290.939	322.03	286.665	322.03	285.374	322.03	290.634	322.03	292.54
322.96	323.973	322.96	337.225	322.96	336.325	322.96	323.475	322.96	331.474	322.96	307.654	322.96	311.746	322.96	304.085	322.96	318.107	322.96	312.881	322.96	308.156	322.96	304.117	322.96	303.518	322.96	313.715	322.96	310.459	322.96	299.339	322.96	297.712	322.96	293.576	322.96	305.973	322.96	301.093	322.96	293.547	322.96	288.823	322.96	292.734	322.96	299.541	322.96	299.55
324.06	330.35	324.06	332.951	324.06	349.011	324.06	333.519	324.06	342.035	324.06	315.485	324.06	317.686	324.06	319.219	324.06	324.952	324.06	320.063	324.06	315.666	324.06	310.189	324.06	311.561	324.06	325.064	324.06	319.029	324.06	311.861	324.06	306.952	324.06	304.617	324.06	307.995	324.06	311.954	324.06	304.962	324.06	301.566	324.06	301.625	324.06	307.292	324.06	307.057
325	337.522	325	341.917	325	350.493	325	344.483	325	343.585	325	328.966	325	324.22	325	329.165	325	328.896	325	325.081	325	324.644	325	318.762	325	318.409	325	324.761	325	326.385	325	322.071	325	312.367	325	309.26	325	319.367	325	316.744	325	311.426	325	307.058	325	304.439	325	318.299	325	310.212
325.93	349.618	325.93	348.968	325.93	360.049	325.93	347.433	325.93	355.312	325.93	330.059	325.93	327.852	325.93	333.456	325.93	335.432	325.93	332.495	325.93	329.009	325.93	324.218	325.93	327.11	325.93	333.11	325.93	332.237	325.93	325.919	325.93	314.656	325.93	312.454	325.93	326.682	325.93	321.065	325.93	312.565	325.93	309.77	325.93	309.271	325.93	321.484	325.93	318.701
327.03	349.411	327.03	350.627	327.03	359.11	327.03	356.128	327.03	357.69	327.03	334.514	327.03	329.059	327.03	338.97	327.03	339.185	327.03	336.156	327.03	332.126	327.03	330.388	327.03	326.556	327.03	341.713	327.03	335.241	327.03	332.76	327.03	318.964	327.03	318.052	327.03	329.027	327.03	325.012	327.03	317.116	327.03	314.82	327.03	314.173	327.03	325.173	327.03	325.466
327.96	360.775	327.96	358.1	327.96	369.545	327.96	361.158	327.96	365.102	327.96	350.792	327.96	336.089	327.96	337.543	327.96	341.836	327.96	341.505	327.96	335.425	327.96	337.21	327.96	330.599	327.96	345.544	327.96	344.221	327.96	328.467	327.96	320.867	327.96	325.399	327.96	336.054	327.96	331.56	327.96	321.934	327.96	319.247	327.96	318.697	327.96	327.313	327.96	326.576
329.06	360.512	329.06	359.799	329.06	368.97	329.06	371.963	329.06	371.329	329.06	348.793	329.06	356.597	329.06	338.109	329.06	350.958	329.06	346.849	329.06	344.544	329.06	335.407	329.06	336.946	329.06	347.544	329.06	347.731	329.06	328.826	329.06	327.297	329.06	322.655	329.06	333.716	329.06	333.28	329.06	327.387	329.06	324.672	329.06	320.916	329.06	333.305	329.06	329.085
330	364.321	330	363.325	330	377.35	330	372.437	330	376.985	330	347.549	330	350.432	330	340.757	330	350.658	330	348.416	330	345.653	330	338.507	330	336.716	330	348.444	330	347.791	330	332.712	330	332.818	330	330.226	330	338.712	330	335.929	330	329.331	330	325.181	330	324.651	330	335.78	330	336.027
331.07	370.841	331.07	362.859	331.07	378.942	331.07	373.182	331.07	379.885	331.07	353.72	331.07	348.196	331.07	350.514	331.07	354.749	331.07	346.542	331.07	345.431	331.07	353.426	331.07	338.291	331.07	347.068	331.07	353.306	331.07	341.015	331.07	332.281	331.07	332.439	331.07	339.79	331.07	337.824	331.07	334.688	331.07	333.778	331.07	326.654	331.07	332.216	331.07	334.87
332	371.021	332	370.071	332	376.288	332	371.824	332	374.476	332	350.843	332	357.722	332	347.535	332	352.786	332	355.831	332	352.249	332	345.822	332	340.044	332	354.304	332	353.891	332	337.147	332	334.268	332	334.16	332	343.063	332	340.197	332	333.22	332	336.656	332	328.782	332	336.613	332	338.041
333.07	375.867	333.07	367.303	333.07	375.675	333.07	376.242	333.07	373.008	333.07	350.636	333.07	354.329	333.07	346.611	333.07	358.963	333.07	349.932	333.07	348.119	333.07	345.746	333.07	344.101	333.07	351.624	333.07	355.367	333.07	346.736	333.07	337.43	333.07	336.384	333.07	341.009	333.07	339.036	333.07	333.61	333.07	341.691	333.07	327.645	333.07	344.877	333.07	337.48
334	379.801	334	366.924	334	377.32	334	372.607	334	372.817	334	353.14	334	347.965	334	343.369	334	352.762	334	354.644	334	348.038	334	349.597	334	342.482	334	355.439	334	357.009	334	340.63	334	337.376	334	335.698	334	344.9	334	344.663	334	332.049	334	336.427	334	334.065	334	336.779	334	339.867
335.07	383.472	335.07	367.078	335.07	379.17	335.07	369.618	335.07	377.291	335.07	353.684	335.07	355.108	335.07	343.436	335.07	352.082	335.07	358.351	335.07	352.638	335.07	344.983	335.07	348.03	335.07	357.129	335.07	357.087	335.07	337.315	335.07	338.903	335.07	335.417	335.07	346.228	335.07	340.668	335.07	337.557	335.07	334.084	335.07	331.899	335.07	338.744	335.07	342.119
336	379.828	336	367.786	336	382.82	336	375.437	336	371.781	336	357.531	336	347.308	336	348.399	336	354.074	336	354.679	336	351.184	336	348.299	336	342.506	336	350.451	336	359.629	336	338.004	336	334.096	336	336.837	336	340.872	336	341.58	336	331.795	336	333.898	336	331.158	336	335.569	336	340.374
337.07	379.426	337.07	367.389	337.07	381.887	337.07	379.438	337.07	372.188	337.07	356.999	337.07	351.023	337.07	342.744	337.07	357.943	337.07	358.879	337.07	350.186	337.07	343.481	337.07	342.194	337.07	354.096	337.07	355.683	337.07	339.109	337.07	341.023	337.07	333.055	337.07	347.042	337.07	340.976	337.07	335.585	337.07	332.702	337.07	328.008	337.07	340.271	337.07	338.996
338	373.799	338	373.239	338	379.591	338	377.213	338	378.007	338	353.928	338	347.857	338	349.328	338	357.04	338	351.286	338	348.862	338	341.868	338	342.085	338	358.361	338	355.076	338	337.574	338	333.325	338	333.222	338	338.084	338	345.638	338	330.796	338	333.825	338	327.143	338	334.791	338	340.315
339.07	372.652	339.07	384.618	339.07	381.047	339.07	376.219	339.07	377.442	339.07	349.393	339.07	351.909	339.07	340.359	339.07	349.99	339.07	347.966	339.07	345.8	339.07	347.336	339.07	352.179	339.07	349.078	339.07	355.08	339.07	336.188	339.07	334.766	339.07	331.281	339.07	339.651	339.07	341.346	339.07	326.315	339.07	330.786	339.07	327.928	339.07	340.477	339.07	340.049
340	372.676	340	383.476	340	379.028	340	369.099	340	373.226	340	346.496	340	340.062	340	344.007	340	357.682	340	349.608	340	344.459	340	339.708	340	350.355	340	347.243	340	358.027	340	338.609	340	330.383	340	329.957	340	337.655	340	344.892	340	330.022	340	326.889	340	333.738	340	338.865	340	335.797
341.06	375.333	341.06	381.903	341.06	377.23	341.06	366.281	341.06	369.746	341.06	349.774	341.06	341.953	341.06	338.837	341.06	345.9	341.06	347.615	341.06	340.079	341.06	340.953	341.06	351.073	341.06	348.18	341.06	351.494	341.06	336.438	341.06	332.119	341.06	327.601	341.06	333.439	341.06	337.776	341.06	325.363	341.06	325.558	341.06	335.007	341.06	331.911	341.06	334.972
341.96	368.762	341.96	383.171	341.96	377.695	341.96	368.913	341.96	365.302	341.96	344.52	341.96	341.355	341.96	336.528	341.96	347.407	341.96	346.401	341.96	341.726	341.96	336.513	341.96	348.212	341.96	346.066	341.96	349.694	341.96	330.21	341.96	333.436	341.96	329.744	341.96	338.375	341.96	336.748	341.96	323.875	341.96	323.79	341.96	332.796	341.96	331.742	341.96	331.042
343.03	366.031	343.03	374.267	343.03	372.867	343.03	374.531	343.03	368.781	343.03	346.534	343.03	338.503	343.03	333.314	343.03	346.519	343.03	341.034	343.03	336.46	343.03	334.668	343.03	346.975	343.03	340.215	343.03	347.947	343.03	329.018	343.03	333.596	343.03	328.179	343.03	333.594	343.03	338.391	343.03	323.114	343.03	322.937	343.03	335.671	343.03	327.549	343.03	336.678
343.93	367.892	343.93	369.742	343.93	369.924	343.93	365.256	343.93	357.188	343.93	339.62	343.93	335.587	343.93	333.341	343.93	342.805	343.93	337.528	343.93	335.275	343.93	335.109	343.93	348.223	343.93	339.27	343.93	353.844	343.93	327.971	343.93	326.688	343.93	322.701	343.93	331.498	343.93	332.478	343.93	321.31	343.93	322.325	343.93	331.988	343.93	321.04	343.93	326.744
345	357.334	345	373.662	345	372.841	345	372.885	345	357.207	345	336.027	345	335.049	345	334.321	345	340.59	345	337.447	345	338.915	345	333.213	345	344.56	345	338.722	345	346.284	345	320.554	345	323.112	345	322.065	345	329.549	345	333.603	345	322.773	345	318.881	345	331.823	345	319.277	345	332.593
346.06	362.733	346.06	366.519	346.06	373.221	346.06	358.646	346.06	352.263	346.06	339.979	346.06	333.368	346.06	328.285	346.06	342.573	346.06	332.846	346.06	332.671	346.06	336.219	346.06	338.363	346.06	329.634	346.06	340.048	346.06	323.727	346.06	320.443	346.06	316.893	346.06	321.937	346.06	331.226	346.06	316.374	346.06	317.813	346.06	322.898	346.06	318.144	346.06	324.264
346.96	360.372	346.96	366.53	346.96	367.551	346.96	356.853	346.96	358.432	346.96	338.199	346.96	331.922	346.96	328.908	346.96	333.244	346.96	336.352	346.96	331.533	346.96	333.826	346.96	339.748	346.96	329.465	346.96	339.773	346.96	318.733	346.96	320.343	346.96	313.787	346.96	325.869	346.96	320.747	346.96	313.685	346.96	315.987	346.96	324.473	346.96	316.339	346.96	327.348
348.03	353.465	348.03	361.208	348.03	356.736	348.03	353.79	348.03	348.513	348.03	330.558	348.03	328.361	348.03	324.828	348.03	331.544	348.03	333.626	348.03	324.257	348.03	325.61	348.03	335.622	348.03	327.382	348.03	331.562	348.03	315.344	348.03	313.638	348.03	315.08	348.03	322.561	348.03	323.31	348.03	315.37	348.03	312.275	348.03	319.565	348.03	314.048	348.03	316.309
348.93	349.945	348.93	359.844	348.93	357.881	348.93	354.182	348.93	347.34	348.93	326.375	348.93	322.49	348.93	324.31	348.93	329.574	348.93	324.721	348.93	324.715	348.93	322.861	348.93	332.108	348.93	328.064	348.93	339.251	348.93	311.092	348.93	310.165	348.93	309.65	348.93	316.053	348.93	319.659	348.93	310.853	348.93	310.042	348.93	319.282	348.93	313.547	348.93	317.527
350	345.699	350	360.842	350	352.167	350	350.967	350	344.745	350	321.575	350	321.737	350	316.943	350	331.486	350	326.022	350	325.758	350	318.991	350	330.722	350	316.921	350	329.508	350	314.197	350	309.162	350	307.832	350	314.691	350	318.068	350	308.337	350	304.79	350	318.353	350	306.754	350	318.714
351.07	344.787	351.07	354.091	351.07	350.694	351.07	348.58	351.07	340.093	351.07	317.629	351.07	317.671	351.07	313.43	351.07	319.899	351.07	323.463	351.07	315.01	351.07	315.671	351.07	321.516	351.07	316.642	351.07	321.169	351.07	308.486	351.07	304.689	351.07	306.746	351.07	306.754	351.07	321.135	351.07	301.786	351.07	307.087	351.07	307.814	351.07	305.812	351.07	313.083
352	334.147	352	348.885	352	346.29	352	340.086	352	331.294	352	313.979	352	310.579	352	310.625	352	321.379	352	314.187	352	311.936	352	313.429	352	324.202	352	315.052	352	325.096	352	303.779	352	304.387	352	299.222	352	302.687	352	314.135	352	301.629	352	302.67	352	304.705	352	300.136	352	302.615
353.07	332.477	353.07	345.934	353.07	343.946	353.07	336.793	353.07	325.256	353.07	309.674	353.07	305.555	353.07	305.556	353.07	313.245	353.07	321.135	353.07	308.238	353.07	314.139	353.07	318.872	353.07	310.791	353.07	311.998	353.07	300.126	353.07	299.056	353.07	300.11	353.07	298.599	353.07	305.845	353.07	299.413	353.07	295.48	353.07	303.718	353.07	294.93	353.07	309.463
354	324.96	354	342.28	354	341.101	354	327.918	354	330.105	354	308.211	354	304.953	354	304.269	354	307.582	354	310.178	354	305.749	354	304.393	354	314.815	354	303.04	354	309.255	354	291.79	354	296.091	354	297.269	354	294.732	354	308.154	354	293.154	354	304.731	354	300.817	354	296.476	354	298.925
355.07	320.5	355.07	340.21	355.07	335.242	355.07	325.489	355.07	323.925	355.07	302.712	355.07	299.985	355.07	300.258	355.07	307.236	355.07	310.176	355.07	302.982	355.07	300.322	355.07	310.354	355.07	306.084	355.07	302.519	355.07	289.016	355.07	292.779	355.07	288.447	355.07	290.274	355.07	297.127	355.07	286.007	355.07	299.592	355.07	293.503	355.07	289.731	355.07	289.325
356	321.232	356	335.731	356	329.328	356	316.423	356	317.304	356	299.145	356	303.173	356	296.326	356	304.059	356	303.51	356	293.978	356	293.601	356	310.686	356	301.66	356	295.276	356	284.394	356	288.113	356	283.977	356	287.825	356	295.951	356	280.988	356	288.735	356	292.069	356	286.922	356	292.073
357.07	309.76	357.07	332.216	357.07	317.619	357.07	313.64	357.07	311.957	357.07	289.127	357.07	293.746	357.07	289.619	357.07	290.336	357.07	297.47	357.07	290.027	357.07	290.042	357.07	300.559	357.07	298.462	357.07	296.142	357.07	280.173	357.07	280.582	357.07	279.332	357.07	277.254	357.07	291.691	357.07	279.221	357.07	279.781	357.07	287.734	357.07	281.05	357.07	284.579
358	306.012	358	322.841	358	316.266	358	307.11	358	303.15	358	288.787	358	287.847	358	284.26	358	288.802	358	293.647	358	287.177	358	282.873	358	297.82	358	286.511	358	290.461	358	275.757	358	279.243	358	277.984	358	279.331	358	286.681	358	273.832	358	273.118	358	277.527	358	277.254	358	286.02
359.07	295.906	359.07	316.554	359.07	308.353	359.07	300.455	359.07	297.31	359.07	280.983	359.07	281.543	359.07	279.091	359.07	285.107	359.07	286.18	359.07	281.59	359.07	282.508	359.07	295.095	359.07	281.229	359.07	285.694	359.07	270.988	359.07	269.595	359.07	271.219	359.07	274.101	359.07	279.054	359.07	266.277	359.07	266.509	359.07	278.809	359.07	273.684	359.07	274.176
360	293.017	360	315.501	360	306.224	360	302.442	360	291.437	360	274.835	360	274.499	360	273.543	360	278.842	360	281.125	360	274.268	360	275.236	360	288.55	360	278.926	360	277.665	360	269.728	360	265.022	360	268.925	360	267.259	360	277.636	360	266.82	360	262.328	360	274.021	360	268.12	360	268.092
361.07	286.342	361.07	306.922	361.07	294.192	361.07	292.67	361.07	282.737	361.07	268.341	361.07	269.708	361.07	269.044	361.07	273.989	361.07	277.645	361.07	268.846	361.07	269.571	361.07	281.163	361.07	275.113	361.07	276.097	361.07	259.434	361.07	262.932	361.07	260.537	361.07	261.491	361.07	270.67	361.07	260.136	361.07	258.671	361.07	270.843	361.07	260.328	361.07	264.622
362	281.139	362	300.668	362	288.725	362	290.43	362	276.088	362	262.088	362	263.263	362	259.606	362	268.964	362	271.968	362	260.052	362	264.452	362	275.961	362	267.44	362	267.244	362	256.982	362	254.022	362	254.517	362	254.318	362	264.708	362	253.711	362	249.764	362	264.709	362	255.309	362	260.703
363.07	274.246	363.07	290.976	363.07	284.014	363.07	277.562	363.07	271.143	363.07	258.497	363.07	258.039	363.07	254.885	363.07	259.819	363.07	265.233	363.07	255.492	363.07	256.997	363.07	267.547	363.07	257.672	363.07	264.708	363.07	247.897	363.07	249.142	363.07	252.563	363.07	249.763	363.07	255.19	363.07	246.563	363.07	247.428	363.07	259.236	363.07	249.269	363.07	255.001
364	269.347	364	281.155	364	277.604	364	275.123	364	263.479	364	256.037	364	253.913	364	250.408	364	254.895	364	262.473	364	252.057	364	253.027	364	263.921	364	254.88	364	255.778	364	244.841	364	244.943	364	238.387	364	248.189	364	245.424	364	243.644	364	240.45	364	251.234	364	245.228	364	243.237
365.07	262.882	365.07	279.219	365.07	270.069	365.07	267.477	365.07	262.246	365.07	247.934	365.07	243.436	365.07	244.834	365.07	244.526	365.07	251.68	365.07	244.35	365.07	244.246	365.07	253.004	365.07	246.962	365.07	250.931	365.07	240.29	365.07	239.444	365.07	239.03	365.07	241.848	365.07	242.534	365.07	237.102	365.07	235.209	365.07	245.136	365.07	236.519	365.07	237.624
366	263.638	366	268.892	366	262.318	366	261.815	366	253.825	366	240.732	366	237.712	366	237.407	366	239.943	366	245.276	366	240.017	366	238.641	366	247.355	366	239.156	366	245.03	366	231.895	366	241.153	366	232.175	366	235.989	366	235.171	366	230.485	366	230.862	366	238.495	366	232.685	366	239.219
367.07	252.772	367.07	261.244	367.07	261.441	367.07	252.61	367.07	244.92	367.07	235.676	367.07	231.449	367.07	231.004	367.07	231.849	367.07	239.721	367.07	232.022	367.07	235.073	367.07	238.923	367.07	234.701	367.07	238.373	367.07	225.966	367.07	228.898	367.07	221.898	367.07	228.872	367.07	227.106	367.07	224.743	367.07	223.167	367.07	228.734	367.07	224.07	367.07	227.599
368	241.348	368	247.885	368	250.485	368	246.366	368	241.234	368	226.813	368	226.016	368	227.539	368	225.848	368	233.713	368	226.006	368	225.556	368	235.732	368	227.356	368	226.523	368	220.516	368	222.744	368	219.241	368	221.108	368	223.803	368	219.958	368	221.532	368	227.627	368	217.849	368	219.673
369.07	237.973	369.07	233.935	369.07	239.751	369.07	240.057	369.07	233.054	369.07	219.241	369.07	220.702	369.07	216.876	369.07	220.376	369.07	225.985	369.07	221.362	369.07	219.076	369.07	219.105	369.07	218.429	369.07	222.624	369.07	211.321	369.07	215.504	369.07	214.195	369.07	214.107	369.07	216.668	369.07	214.06	369.07	215.236	369.07	221.09	369.07	212.22	369.07	217.364
370	229.091	370	227.914	370	234.931	370	234.538	370	229.041	370	214.778	370	215.031	370	212.09	370	214.908	370	216.407	370	215.966	370	213.779	370	216.71	370	213.519	370	217.282	370	206.096	370	206.792	370	205.847	370	207.693	370	215.797	370	208.652	370	210.003	370	211.417	370	205.378	370	207.411
371.07	224.994	371.07	220.057	371.07	224.965	371.07	230.228	371.07	222.967	371.07	206.594	371.07	208.704	371.07	205.615	371.07	208.267	371.07	212.799	371.07	211.544	371.07	206.121	371.07	217.469	371.07	207.762	371.07	211.297	371.07	201.563	371.07	201.731	371.07	198.254	371.07	203.85	371.07	208.674	371.07	201.272	371.07	202.715	371.07	204.687	371.07	202.517	371.07	205.415
372	217.415	372	214.068	372	218.378	372	221.707	372	210.357	372	204.218	372	204.081	372	200.923	372	203.178	372	204.763	372	203.44	372	202.28	372	205.981	372	204.296	372	201.824	372	198.043	372	195.764	372	196.129	372	196.523	372	203.282	372	195.249	372	197.824	372	199.165	372	195.469	372	198.602
373.07	208.799	373.07	207.49	373.07	209.638	373.07	215.115	373.07	207.718	373.07	193.5	373.07	196.339	373.07	194.196	373.07	196.988	373.07	200.315	373.07	194.225	373.07	193.756	373.07	198.262	373.07	196.994	373.07	191.253	373.07	190.821	373.07	190.43	373.07	188.657	373.07	189.929	373.07	193.274	373.07	187.496	373.07	189.834	373.07	195.417	373.07	191.733	373.07	186.617
374	201.06	374	200.413	374	206.518	374	209.018	374	199.724	374	191.494	374	190.49	374	188.738	374	190.633	374	195.883	374	189.659	374	188.706	374	190.971	374	191.549	374	186.595	374	185.586	374	184.107	374	185.152	374	184.973	374	189.206	374	185.321	374	184.454	374	188.36	374	184.171	374	178.642
375.07	193.866	375.07	195.412	375.07	199.689	375.07	201.902	375.07	194.697	375.07	183.981	375.07	185.969	375.07	182.17	375.07	182.891	375.07	189.648	375.07	182.352	375.07	182.482	375.07	186.826	375.07	186.095	375.07	184.204	375.07	181.374	375.07	178.453	375.07	175.283	375.07	178.84	375.07	182.881	375.07	177.107	375.07	181.468	375.07	179.231	375.07	179.583	375.07	176.98
376	189.176	376	197.248	376	196.426	376	195.819	376	192.796	376	178.681	376	177.484	376	179.041	376	179.065	376	182.644	376	176.078	376	176.373	376	184.756	376	183.378	376	174.81	376	175.263	376	171.722	376	173.428	376	176.698	376	177.537	376	171.222	376	174.085	376	176.006	376	174.46	376	169.888
377.07	184.765	377.07	188.578	377.07	188.323	377.07	190.18	377.07	182.214	377.07	175.182	377.07	173.568	377.07	170.43	377.07	170.563	377.07	174.095	377.07	171.636	377.07	172.087	377.07	176.923	377.07	176.556	377.07	172.686	377.07	169.575	377.07	166.545	377.07	166.404	377.07	168.725	377.07	171.785	377.07	165.276	377.07	166.851	377.07	170.513	377.07	168.465	377.07	164.853
378	179.013	378	180.256	378	182.232	378	184.021	378	175.624	378	167.45	378	166.573	378	167.528	378	167.293	378	169.438	378	166.985	378	166.33	378	167.474	378	167.836	378	165.936	378	163.821	378	161.739	378	163.071	378	162.817	378	166.856	378	160.069	378	163.855	378	165.228	378	162.851	378	162.852
379.07	172.505	379.07	174.694	379.07	171.622	379.07	175.398	379.07	169.307	379.07	161.328	379.07	160.912	379.07	159.283	379.07	163.132	379.07	162.742	379.07	160.734	379.07	159.128	379.07	161.24	379.07	163.141	379.07	157.502	379.07	158.504	379.07	155.906	379.07	156.529	379.07	157.818	379.07	159.584	379.07	155.641	379.07	157.618	379.07	159.468	379.07	157.865	379.07	153.656
380	165.655	380	170.036	380	166.151	380	167.592	380	165.201	380	157.36	380	160.524	380	154.36	380	158.78	380	156.056	380	154.645	380	154.155	380	156.233	380	159.025	380	154.777	380	156.085	380	150.107	380	153.007	380	154.513	380	154.07	380	150.881	380	150.604	380	152.839	380	154.694	380	150.099
381.06	162.674	381.06	163.959	381.06	161.392	381.06	162.565	381.06	159.841	381.06	152.432	381.06	148.533	381.06	151.616	381.06	151.871	381.06	152.787	381.06	149.777	381.06	149.135	381.06	154.098	381.06	151.014	381.06	150.908	381.06	153.946	381.06	145.369	381.06	144.961	381.06	148.785	381.06	149.082	381.06	143.619	381.06	145.765	381.06	147.229	381.06	147.553	381.06	145.66
381.96	159.174	381.96	159.74	381.96	157.252	381.96	157.628	381.96	153.957	381.96	147.084	381.96	146.583	381.96	145.581	381.96	146.776	381.96	148.56	381.96	145.958	381.96	145.402	381.96	147.057	381.96	148.83	381.96	146.597	381.96	143.195	381.96	142.407	381.96	142.88	381.96	144.807	381.96	142.981	381.96	141.895	381.96	142.716	381.96	143.661	381.96	144.737	381.96	140.55
383.03	151.12	383.03	151.877	383.03	151.353	383.03	150.525	383.03	148.829	383.03	141.437	383.03	140.849	383.03	140.032	383.03	142.051	383.03	141.518	383.03	139.284	383.03	140.7	383.03	140.922	383.03	142.33	383.03	139.987	383.03	137.174	383.03	136.255	383.03	137.182	383.03	137.952	383.03	138.19	383.03	136.22	383.03	135.043	383.03	139.96	383.03	138.682	383.03	135.578
383.93	146.037	383.93	145.742	383.93	144.272	383.93	147.448	383.93	143.74	383.93	138.556	383.93	135.62	383.93	134.073	383.93	137.776	383.93	137.362	383.93	134.796	383.93	135.995	383.93	139.415	383.93	137.629	383.93	133.956	383.93	133.57	383.93	131.212	383.93	131.473	383.93	134.675	383.93	133.777	383.93	129.377	383.93	130.109	383.93	132.311	383.93	132.44	383.93	130.529
385	146.099	385	138.832	385	139.729	385	142.475	385	140.297	385	131.396	385	130.788	385	129.716	385	132.227	385	132.275	385	129.535	385	129.598	385	132.432	385	132.171	385	131.057	385	129.55	385	126.641	385	126.862	385	130.022	385	126.361	385	124.395	385	124.503	385	131.374	385	127.78	385	126.433
386.06	135.918	386.06	132.314	386.06	133.382	386.06	138.773	386.06	133.596	386.06	125.69	386.06	124.809	386.06	125.684	386.06	126.821	386.06	125.544	386.06	123.88	386.06	124.193	386.06	127.94	386.06	126.67	386.06	126.904	386.06	124.692	386.06	121.793	386.06	121.952	386.06	126.04	386.06	124.264	386.06	120.8	386.06	122.608	386.06	123.082	386.06	122.695	386.06	121.771
386.96	129.336	386.96	130.199	386.96	129.273	386.96	132.916	386.96	128.992	386.96	125.372	386.96	123.633	386.96	122.113	386.96	125.179	386.96	123.675	386.96	121.095	386.96	120.741	386.96	125.55	386.96	123.514	386.96	121.488	386.96	121.56	386.96	120.858	386.96	118.723	386.96	120.995	386.96	119.069	386.96	118.143	386.96	117.828	386.96	120.633	386.96	119.396	386.96	118.68
388.03	124.768	388.03	124.48	388.03	125.715	388.03	128.202	388.03	124.945	388.03	119.496	388.03	117.174	388.03	116.147	388.03	121.099	388.03	119.885	388.03	117.829	388.03	117.71	388.03	119.62	388.03	118.847	388.03	118.092	388.03	116.291	388.03	118.351	388.03	113.438	388.03	117.376	388.03	114.377	388.03	113.432	388.03	112.986	388.03	115.947	388.03	115.334	388.03	115.055
388.93	120.413	388.93	120.954	388.93	118.947	388.93	123.048	388.93	121.914	388.93	113.512	388.93	112.146	388.93	111.516	388.93	113.082	388.93	116.326	388.93	111.972	388.93	112.605	388.93	115.78	388.93	113.672	388.93	114.798	388.93	110.888	388.93	114.306	388.93	111.19	388.93	113.488	388.93	111.299	388.93	110.275	388.93	108.942	388.93	110.864	388.93	111.231	388.93	110.058
390	116.264	390	114.728	390	116.514	390	117.883	390	114.576	390	109.118	390	107.663	390	107.636	390	109.996	390	108.893	390	108.384	390	107.959	390	110.389	390	111.37	390	109.339	390	108.264	390	108.106	390	106.074	390	107.933	390	107.689	390	106.371	390	104.911	390	108.04	390	107.764	390	106.41
391.07	112.962	391.07	109.073	391.07	112.743	391.07	114.928	391.07	111.161	391.07	107.011	391.07	104.353	391.07	103.584	391.07	105.782	391.07	107.969	391.07	105.136	391.07	104.759	391.07	107.287	391.07	105.946	391.07	105.386	391.07	103.493	391.07	106.678	391.07	102.588	391.07	104.257	391.07	105.65	391.07	102.65	391.07	102.623	391.07	103.717	391.07	104.696	391.07	103.792
392	108.524	392	108.179	392	109.49	392	110.411	392	109.246	392	103.55	392	101.721	392	100.803	392	103.441	392	101.608	392	103.316	392	102.069	392	104.099	392	103.126	392	101.249	392	100.001	392	102.01	392	100.668	392	100.724	392	101.049	392	99.5797	392	99.2097	392	100.442	392	101.006	392	99.4068
393.07	104.383	393.07	102.437	393.07	104.371	393.07	107.275	393.07	104.743	393.07	99.0305	393.07	98.3243	393.07	98.8978	393.07	99.9165	393.07	97.721	393.07	99.6909	393.07	98.2679	393.07	99.7206	393.07	99.4183	393.07	98.0124	393.07	97.0207	393.07	98.9269	393.07	96.4403	393.07	98.1591	393.07	97.0837	393.07	96.8431	393.07	95.9769	393.07	97.8816	393.07	97.0413	393.07	96.1243
394	100.52	394	100.191	394	100.695	394	102.89	394	100.751	394	95.2873	394	95.4573	394	97.8885	394	96.2679	394	95.8661	394	95.688	394	93.7892	394	97.901	394	96.7485	394	94.5783	394	94.2435	394	93.8336	394	93.3114	394	96.0263	394	94.9659	394	92.0976	394	92.428	394	94.8188	394	93.8975	394	92.3682
395.07	96.0338	395.07	96.0311	395.07	97.53	395.07	98.0345	395.07	97.3039	395.07	90.1569	395.07	93.3037	395.07	93.4962	395.07	92.4981	395.07	93.2368	395.07	91.6538	395.07	91.661	395.07	92.9272	395.07	93.6024	395.07	91.3248	395.07	90.1337	395.07	90.9096	395.07	89.0461	395.07	91.0831	395.07	89.5107	395.07	88.5943	395.07	88.4432	395.07	89.7386	395.07	91.455	395.07	89.3526
0-1
0-1
Collection Time: 8/18/2023 10:54:22 AM
Operator Name :
Scan Software Version: 1.1(132)
Parameter List :
Instrument Cary Eclipse
Instrument Serial Number EL06063922
Data mode Fluorescence
Scan mode Emission
X Mode Wavelength (nm)
Start (nm) 310.00
Stop (nm) 395.00
Ex. Wavelength (nm) 295.00
Ex. Slit (nm) 10
Em. Slit (nm) 10
Scan rate (nm/min) 120.00
Data interval (nm) 1.0000
Averaging Time (s) 0.5000
Excitation filter Auto
Emission filter Open
PMT voltage (V) Medium
Corrected spectra OFF
Method Log :
Method Name : C:\Documents and Settings\Burgess Group\My Documents\Tianxiong\BAMM-cyclinE\0.FBSW
Date/Time stamp: 7/20/2023 7:16:29 PM
Method Modifications:
Current Method Changed: 7/20/2023 4:31:49 PM	Old:C:\Varian\Cary Eclipse WinFLR\Default.FMSW	New:C:\Varian\CARYEC~1\Default.FMSW
Overlayed Graphs Changed: 7/20/2023 4:32:26 PM	Old:OFF	New:ON
Ex. Slit Width (nm): Changed: 7/20/2023 4:32:26 PM	Old:5	New:10
Em. Slit Width (nm): Changed: 7/20/2023 4:32:26 PM	Old:5	New:10
Scan Control Changed: 7/20/2023 4:32:26 PM	Old:Medium	New:Slow
Ave. time (s): Changed: 7/20/2023 4:32:26 PM	Old:0.10000	New:0.50000
Excitation Wavelength Changed: 7/20/2023 4:32:26 PM	Old: 350.00	New: 295.00
Emission Wavelength Changed: 7/20/2023 4:32:26 PM	Old: 400.00	New: 310.00
Stop Wavelength Changed: 7/20/2023 4:32:26 PM	Old: 600.00	New: 395.00
Current Method Changed: 8/18/2023 10:53:12 AM	Old:C:\Documents and Settings\Burgess Group\My Documents\Tianxiong\cyclinE\c-helix-BAMM-SMe.FBSW	New:C:\Documents and Settings\Burgess Group\My Documents\Tianxiong\BAMM-cyclinE\0.FBSW
End Method Modifications
0-2
0-2
Collection Time: 8/18/2023 10:55:10 AM
Operator Name :
Scan Software Version: 1.1(132)
Parameter List :
Instrument Cary Eclipse
Instrument Serial Number EL06063922
Data mode Fluorescence
Scan mode Emission
X Mode Wavelength (nm)
Start (nm) 310.00
Stop (nm) 395.00
Ex. Wavelength (nm) 295.00
Ex. Slit (nm) 10
Em. Slit (nm) 10
Scan rate (nm/min) 120.00
Data interval (nm) 1.0000
Averaging Time (s) 0.5000
Excitation filter Auto
Emission filter Open
PMT voltage (V) Medium
Corrected spectra OFF
Method Log :
Method Name : C:\Documents and Settings\Burgess Group\My Documents\Tianxiong\BAMM-cyclinE\0.FBSW
Date/Time stamp: 7/20/2023 7:16:29 PM
Method Modifications:
Current Method Changed: 7/20/2023 4:31:49 PM	Old:C:\Varian\Cary Eclipse WinFLR\Default.FMSW	New:C:\Varian\CARYEC~1\Default.FMSW
Overlayed Graphs Changed: 7/20/2023 4:32:26 PM	Old:OFF	New:ON
Ex. Slit Width (nm): Changed: 7/20/2023 4:32:26 PM	Old:5	New:10
Em. Slit Width (nm): Changed: 7/20/2023 4:32:26 PM	Old:5	New:10
Scan Control Changed: 7/20/2023 4:32:26 PM	Old:Medium	New:Slow
Ave. time (s): Changed: 7/20/2023 4:32:26 PM	Old:0.10000	New:0.50000
Excitation Wavelength Changed: 7/20/2023 4:32:26 PM	Old: 350.00	New: 295.00
Emission Wavelength Changed: 7/20/2023 4:32:26 PM	Old: 400.00	New: 310.00
Stop Wavelength Changed: 7/20/2023 4:32:26 PM	Old: 600.00	New: 395.00
Current Method Changed: 8/18/2023 10:53:12 AM	Old:C:\Documents and Settings\Burgess Group\My Documents\Tianxiong\cyclinE\c-helix-BAMM-SMe.FBSW	New:C:\Documents and Settings\Burgess Group\My Documents\Tianxiong\BAMM-cyclinE\0.FBSW
End Method Modifications
0-3
0-3
Collection Time: 8/18/2023 10:55:57 AM
Operator Name :
Scan Software Version: 1.1(132)
Parameter List :
Instrument Cary Eclipse
Instrument Serial Number EL06063922
Data mode Fluorescence
Scan mode Emission
X Mode Wavelength (nm)
Start (nm) 310.00
Stop (nm) 395.00
Ex. Wavelength (nm) 295.00
Ex. Slit (nm) 10
Em. Slit (nm) 10
Scan rate (nm/min) 120.00
Data interval (nm) 1.0000
Averaging Time (s) 0.5000
Excitation filter Auto
Emission filter Open
PMT voltage (V) Medium
Corrected spectra OFF
Method Log :
Method Name : C:\Documents and Settings\Burgess Group\My Documents\Tianxiong\BAMM-cyclinE\0.FBSW
Date/Time stamp: 7/20/2023 7:16:29 PM
Method Modifications:
Current Method Changed: 7/20/2023 4:31:49 PM	Old:C:\Varian\Cary Eclipse WinFLR\Default.FMSW	New:C:\Varian\CARYEC~1\Default.FMSW
Overlayed Graphs Changed: 7/20/2023 4:32:26 PM	Old:OFF	New:ON
Ex. Slit Width (nm): Changed: 7/20/2023 4:32:26 PM	Old:5	New:10
Em. Slit Width (nm): Changed: 7/20/2023 4:32:26 PM	Old:5	New:10
Scan Control Changed: 7/20/2023 4:32:26 PM	Old:Medium	New:Slow
Ave. time (s): Changed: 7/20/2023 4:32:26 PM	Old:0.10000	New:0.50000
Excitation Wavelength Changed: 7/20/2023 4:32:26 PM	Old: 350.00	New: 295.00
Emission Wavelength Changed: 7/20/2023 4:32:26 PM	Old: 400.00	New: 310.00
Stop Wavelength Changed: 7/20/2023 4:32:26 PM	Old: 600.00	New: 395.00
Current Method Changed: 8/18/2023 10:53:12 AM	Old:C:\Documents and Settings\Burgess Group\My Documents\Tianxiong\cyclinE\c-helix-BAMM-SMe.FBSW	New:C:\Documents and Settings\Burgess Group\My Documents\Tianxiong\BAMM-cyclinE\0.FBSW
End Method Modifications
0-4
0-4
Collection Time: 8/18/2023 10:56:43 AM
Operator Name :
Scan Software Version: 1.1(132)
Parameter List :
Instrument Cary Eclipse
Instrument Serial Number EL06063922
Data mode Fluorescence
Scan mode Emission
X Mode Wavelength (nm)
Start (nm) 310.00
Stop (nm) 395.00
Ex. Wavelength (nm) 295.00
Ex. Slit (nm) 10
Em. Slit (nm) 10
Scan rate (nm/min) 120.00
Data interval (nm) 1.0000
Averaging Time (s) 0.5000
Excitation filter Auto
Emission filter Open
PMT voltage (V) Medium
Corrected spectra OFF
Method Log :
Method Name : C:\Documents and Settings\Burgess Group\My Documents\Tianxiong\BAMM-cyclinE\0.FBSW
Date/Time stamp: 7/20/2023 7:16:29 PM
Method Modifications:
Current Method Changed: 7/20/2023 4:31:49 PM	Old:C:\Varian\Cary Eclipse WinFLR\Default.FMSW	New:C:\Varian\CARYEC~1\Default.FMSW
Overlayed Graphs Changed: 7/20/2023 4:32:26 PM	Old:OFF	New:ON
Ex. Slit Width (nm): Changed: 7/20/2023 4:32:26 PM	Old:5	New:10
Em. Slit Width (nm): Changed: 7/20/2023 4:32:26 PM	Old:5	New:10
Scan Control Changed: 7/20/2023 4:32:26 PM	Old:Medium	New:Slow
Ave. time (s): Changed: 7/20/2023 4:32:26 PM	Old:0.10000	New:0.50000
Excitation Wavelength Changed: 7/20/2023 4:32:26 PM	Old: 350.00	New: 295.00
Emission Wavelength Changed: 7/20/2023 4:32:26 PM	Old: 400.00	New: 310.00
Stop Wavelength Changed: 7/20/2023 4:32:26 PM	Old: 600.00	New: 395.00
Current Method Changed: 8/18/2023 10:53:12 AM	Old:C:\Documents and Settings\Burgess Group\My Documents\Tianxiong\cyclinE\c-helix-BAMM-SMe.FBSW	New:C:\Documents and Settings\Burgess Group\My Documents\Tianxiong\BAMM-cyclinE\0.FBSW
End Method Modifications
0-5
0-5
Collection Time: 8/18/2023 10:57:31 AM
Operator Name :
Scan Software Version: 1.1(132)
Parameter List :
Instrument Cary Eclipse
Instrument Serial Number EL06063922
Data mode Fluorescence
Scan mode Emission
X Mode Wavelength (nm)
Start (nm) 310.00
Stop (nm) 395.00
Ex. Wavelength (nm) 295.00
Ex. Slit (nm) 10
Em. Slit (nm) 10
Scan rate (nm/min) 120.00
Data interval (nm) 1.0000
Averaging Time (s) 0.5000
Excitation filter Auto
Emission filter Open
PMT voltage (V) Medium
Corrected spectra OFF
Method Log :
Method Name : C:\Documents and Settings\Burgess Group\My Documents\Tianxiong\BAMM-cyclinE\0.FBSW
Date/Time stamp: 7/20/2023 7:16:29 PM
Method Modifications:
Current Method Changed: 7/20/2023 4:31:49 PM	Old:C:\Varian\Cary Eclipse WinFLR\Default.FMSW	New:C:\Varian\CARYEC~1\Default.FMSW
Overlayed Graphs Changed: 7/20/2023 4:32:26 PM	Old:OFF	New:ON
Ex. Slit Width (nm): Changed: 7/20/2023 4:32:26 PM	Old:5	New:10
Em. Slit Width (nm): Changed: 7/20/2023 4:32:26 PM	Old:5	New:10
Scan Control Changed: 7/20/2023 4:32:26 PM	Old:Medium	New:Slow
Ave. time (s): Changed: 7/20/2023 4:32:26 PM	Old:0.10000	New:0.50000
Excitation Wavelength Changed: 7/20/2023 4:32:26 PM	Old: 350.00	New: 295.00
Emission Wavelength Changed: 7/20/2023 4:32:26 PM	Old: 400.00	New: 310.00
Stop Wavelength Changed: 7/20/2023 4:32:26 PM	Old: 600.00	New: 395.00
Current Method Changed: 8/18/2023 10:53:12 AM	Old:C:\Documents and Settings\Burgess Group\My Documents\Tianxiong\cyclinE\c-helix-BAMM-SMe.FBSW	New:C:\Documents and Settings\Burgess Group\My Documents\Tianxiong\BAMM-cyclinE\0.FBSW
End Method Modifications
0.1-1
0.1-1
Collection Time: 8/18/2023 11:07:19 AM
Operator Name :
Scan Software Version: 1.1(132)
Parameter List :
Instrument Cary Eclipse
Instrument Serial Number EL06063922
Data mode Fluorescence
Scan mode Emission
X Mode Wavelength (nm)
Start (nm) 310.00
Stop (nm) 395.00
Ex. Wavelength (nm) 295.00
Ex. Slit (nm) 10
Em. Slit (nm) 10
Scan rate (nm/min) 120.00
Data interval (nm) 1.0000
Averaging Time (s) 0.5000
Excitation filter Auto
Emission filter Open
PMT voltage (V) Medium
Corrected spectra OFF
Method Log :
Method Name : C:\Documents and Settings\Burgess Group\My Documents\Tianxiong\BAMM-cyclinE\0.FBSW
Date/Time stamp: 8/18/2023 10:58:34 AM
Method Modifications:
Current Method Changed: 7/20/2023 4:31:49 PM	Old:C:\Varian\Cary Eclipse WinFLR\Default.FMSW	New:C:\Varian\CARYEC~1\Default.FMSW
Overlayed Graphs Changed: 7/20/2023 4:32:26 PM	Old:OFF	New:ON
Ex. Slit Width (nm): Changed: 7/20/2023 4:32:26 PM	Old:5	New:10
Em. Slit Width (nm): Changed: 7/20/2023 4:32:26 PM	Old:5	New:10
Scan Control Changed: 7/20/2023 4:32:26 PM	Old:Medium	New:Slow
Ave. time (s): Changed: 7/20/2023 4:32:26 PM	Old:0.10000	New:0.50000
Excitation Wavelength Changed: 7/20/2023 4:32:26 PM	Old: 350.00	New: 295.00
Emission Wavelength Changed: 7/20/2023 4:32:26 PM	Old: 400.00	New: 310.00
Stop Wavelength Changed: 7/20/2023 4:32:26 PM	Old: 600.00	New: 395.00
Current Method Changed: 8/18/2023 10:53:12 AM	Old:C:\Documents and Settings\Burgess Group\My Documents\Tianxiong\cyclinE\c-helix-BAMM-SMe.FBSW	New:C:\Documents and Settings\Burgess Group\My Documents\Tianxiong\BAMM-cyclinE\0.FBSW
End Method Modifications
0.1-2
0.1-2
Collection Time: 8/18/2023 11:08:11 AM
Operator Name :
Scan Software Version: 1.1(132)
Parameter List :
Instrument Cary Eclipse
Instrument Serial Number EL06063922
Data mode Fluorescence
Scan mode Emission
X Mode Wavelength (nm)
Start (nm) 310.00
Stop (nm) 395.00
Ex. Wavelength (nm) 295.00
Ex. Slit (nm) 10
Em. Slit (nm) 10
Scan rate (nm/min) 120.00
Data interval (nm) 1.0000
Averaging Time (s) 0.5000
Excitation filter Auto
Emission filter Open
PMT voltage (V) Medium
Corrected spectra OFF
Method Log :
Method Name : C:\Documents and Settings\Burgess Group\My Documents\Tianxiong\BAMM-cyclinE\0.FBSW
Date/Time stamp: 8/18/2023 10:58:34 AM
Method Modifications:
Current Method Changed: 7/20/2023 4:31:49 PM	Old:C:\Varian\Cary Eclipse WinFLR\Default.FMSW	New:C:\Varian\CARYEC~1\Default.FMSW
Overlayed Graphs Changed: 7/20/2023 4:32:26 PM	Old:OFF	New:ON
Ex. Slit Width (nm): Changed: 7/20/2023 4:32:26 PM	Old:5	New:10
Em. Slit Width (nm): Changed: 7/20/2023 4:32:26 PM	Old:5	New:10
Scan Control Changed: 7/20/2023 4:32:26 PM	Old:Medium	New:Slow
Ave. time (s): Changed: 7/20/2023 4:32:26 PM	Old:0.10000	New:0.50000
Excitation Wavelength Changed: 7/20/2023 4:32:26 PM	Old: 350.00	New: 295.00
Emission Wavelength Changed: 7/20/2023 4:32:26 PM	Old: 400.00	New: 310.00
Stop Wavelength Changed: 7/20/2023 4:32:26 PM	Old: 600.00	New: 395.00
Current Method Changed: 8/18/2023 10:53:12 AM	Old:C:\Documents and Settings\Burgess Group\My Documents\Tianxiong\cyclinE\c-helix-BAMM-SMe.FBSW	New:C:\Documents and Settings\Burgess Group\My Documents\Tianxiong\BAMM-cyclinE\0.FBSW
End Method Modifications
0.1-3
0.1-3
Collection Time: 8/18/2023 11:08:58 AM
Operator Name :
Scan Software Version: 1.1(132)
Parameter List :
Instrument Cary Eclipse
Instrument Serial Number EL06063922
Data mode Fluorescence
Scan mode Emission
X Mode Wavelength (nm)
Start (nm) 310.00
Stop (nm) 395.00
Ex. Wavelength (nm) 295.00
Ex. Slit (nm) 10
Em. Slit (nm) 10
Scan rate (nm/min) 120.00
Data interval (nm) 1.0000
Averaging Time (s) 0.5000
Excitation filter Auto
Emission filter Open
PMT voltage (V) Medium
Corrected spectra OFF
Method Log :
Method Name : C:\Documents and Settings\Burgess Group\My Documents\Tianxiong\BAMM-cyclinE\0.FBSW
Date/Time stamp: 8/18/2023 10:58:34 AM
Method Modifications:
Current Method Changed: 7/20/2023 4:31:49 PM	Old:C:\Varian\Cary Eclipse WinFLR\Default.FMSW	New:C:\Varian\CARYEC~1\Default.FMSW
Overlayed Graphs Changed: 7/20/2023 4:32:26 PM	Old:OFF	New:ON
Ex. Slit Width (nm): Changed: 7/20/2023 4:32:26 PM	Old:5	New:10
Em. Slit Width (nm): Changed: 7/20/2023 4:32:26 PM	Old:5	New:10
Scan Control Changed: 7/20/2023 4:32:26 PM	Old:Medium	New:Slow
Ave. time (s): Changed: 7/20/2023 4:32:26 PM	Old:0.10000	New:0.50000
Excitation Wavelength Changed: 7/20/2023 4:32:26 PM	Old: 350.00	New: 295.00
Emission Wavelength Changed: 7/20/2023 4:32:26 PM	Old: 400.00	New: 310.00
Stop Wavelength Changed: 7/20/2023 4:32:26 PM	Old: 600.00	New: 395.00
Current Method Changed: 8/18/2023 10:53:12 AM	Old:C:\Documents and Settings\Burgess Group\My Documents\Tianxiong\cyclinE\c-helix-BAMM-SMe.FBSW	New:C:\Documents and Settings\Burgess Group\My Documents\Tianxiong\BAMM-cyclinE\0.FBSW
End Method Modifications
0.1-4
0.1-4
Collection Time: 8/18/2023 11:09:46 AM
Operator Name :
Scan Software Version: 1.1(132)
Parameter List :
Instrument Cary Eclipse
Instrument Serial Number EL06063922
Data mode Fluorescence
Scan mode Emission
X Mode Wavelength (nm)
Start (nm) 310.00
Stop (nm) 395.00
Ex. Wavelength (nm) 295.00
Ex. Slit (nm) 10
Em. Slit (nm) 10
Scan rate (nm/min) 120.00
Data interval (nm) 1.0000
Averaging Time (s) 0.5000
Excitation filter Auto
Emission filter Open
PMT voltage (V) Medium
Corrected spectra OFF
Method Log :
Method Name : C:\Documents and Settings\Burgess Group\My Documents\Tianxiong\BAMM-cyclinE\0.FBSW
Date/Time stamp: 8/18/2023 10:58:34 AM
Method Modifications:
Current Method Changed: 7/20/2023 4:31:49 PM	Old:C:\Varian\Cary Eclipse WinFLR\Default.FMSW	New:C:\Varian\CARYEC~1\Default.FMSW
Overlayed Graphs Changed: 7/20/2023 4:32:26 PM	Old:OFF	New:ON
Ex. Slit Width (nm): Changed: 7/20/2023 4:32:26 PM	Old:5	New:10
Em. Slit Width (nm): Changed: 7/20/2023 4:32:26 PM	Old:5	New:10
Scan Control Changed: 7/20/2023 4:32:26 PM	Old:Medium	New:Slow
Ave. time (s): Changed: 7/20/2023 4:32:26 PM	Old:0.10000	New:0.50000
Excitation Wavelength Changed: 7/20/2023 4:32:26 PM	Old: 350.00	New: 295.00
Emission Wavelength Changed: 7/20/2023 4:32:26 PM	Old: 400.00	New: 310.00
Stop Wavelength Changed: 7/20/2023 4:32:26 PM	Old: 600.00	New: 395.00
Current Method Changed: 8/18/2023 10:53:12 AM	Old:C:\Documents and Settings\Burgess Group\My Documents\Tianxiong\cyclinE\c-helix-BAMM-SMe.FBSW	New:C:\Documents and Settings\Burgess Group\My Documents\Tianxiong\BAMM-cyclinE\0.FBSW
End Method Modifications
0.1-5
0.1-5
Collection Time: 8/18/2023 11:10:33 AM
Operator Name :
Scan Software Version: 1.1(132)
Parameter List :
Instrument Cary Eclipse
Instrument Serial Number EL06063922
Data mode Fluorescence
Scan mode Emission
X Mode Wavelength (nm)
Start (nm) 310.00
Stop (nm) 395.00
Ex. Wavelength (nm) 295.00
Ex. Slit (nm) 10
Em. Slit (nm) 10
Scan rate (nm/min) 120.00
Data interval (nm) 1.0000
Averaging Time (s) 0.5000
Excitation filter Auto
Emission filter Open
PMT voltage (V) Medium
Corrected spectra OFF
Method Log :
Method Name : C:\Documents and Settings\Burgess Group\My Documents\Tianxiong\BAMM-cyclinE\0.FBSW
Date/Time stamp: 8/18/2023 10:58:34 AM
Method Modifications:
Current Method Changed: 7/20/2023 4:31:49 PM	Old:C:\Varian\Cary Eclipse WinFLR\Default.FMSW	New:C:\Varian\CARYEC~1\Default.FMSW
Overlayed Graphs Changed: 7/20/2023 4:32:26 PM	Old:OFF	New:ON
Ex. Slit Width (nm): Changed: 7/20/2023 4:32:26 PM	Old:5	New:10
Em. Slit Width (nm): Changed: 7/20/2023 4:32:26 PM	Old:5	New:10
Scan Control Changed: 7/20/2023 4:32:26 PM	Old:Medium	New:Slow
Ave. time (s): Changed: 7/20/2023 4:32:26 PM	Old:0.10000	New:0.50000
Excitation Wavelength Changed: 7/20/2023 4:32:26 PM	Old: 350.00	New: 295.00
Emission Wavelength Changed: 7/20/2023 4:32:26 PM	Old: 400.00	New: 310.00
Stop Wavelength Changed: 7/20/2023 4:32:26 PM	Old: 600.00	New: 395.00
Current Method Changed: 8/18/2023 10:53:12 AM	Old:C:\Documents and Settings\Burgess Group\My Documents\Tianxiong\cyclinE\c-helix-BAMM-SMe.FBSW	New:C:\Documents and Settings\Burgess Group\My Documents\Tianxiong\BAMM-cyclinE\0.FBSW
End Method Modifications
0.2-1
0.2-1
Collection Time: 8/18/2023 11:19:35 AM
Operator Name :
Scan Software Version: 1.1(132)
Parameter List :
Instrument Cary Eclipse
Instrument Serial Number EL06063922
Data mode Fluorescence
Scan mode Emission
X Mode Wavelength (nm)
Start (nm) 310.00
Stop (nm) 395.00
Ex. Wavelength (nm) 295.00
Ex. Slit (nm) 10
Em. Slit (nm) 10
Scan rate (nm/min) 120.00
Data interval (nm) 1.0000
Averaging Time (s) 0.5000
Excitation filter Auto
Emission filter Open
PMT voltage (V) Medium
Corrected spectra OFF
Method Log :
Method Name : C:\Documents and Settings\Burgess Group\My Documents\Tianxiong\BAMM-cyclinE\0.1.FBSW
Date/Time stamp: 8/18/2023 11:11:29 AM
Method Modifications:
Current Method Changed: 7/20/2023 4:31:49 PM	Old:C:\Varian\Cary Eclipse WinFLR\Default.FMSW	New:C:\Varian\CARYEC~1\Default.FMSW
Overlayed Graphs Changed: 7/20/2023 4:32:26 PM	Old:OFF	New:ON
Ex. Slit Width (nm): Changed: 7/20/2023 4:32:26 PM	Old:5	New:10
Em. Slit Width (nm): Changed: 7/20/2023 4:32:26 PM	Old:5	New:10
Scan Control Changed: 7/20/2023 4:32:26 PM	Old:Medium	New:Slow
Ave. time (s): Changed: 7/20/2023 4:32:26 PM	Old:0.10000	New:0.50000
Excitation Wavelength Changed: 7/20/2023 4:32:26 PM	Old: 350.00	New: 295.00
Emission Wavelength Changed: 7/20/2023 4:32:26 PM	Old: 400.00	New: 310.00
Stop Wavelength Changed: 7/20/2023 4:32:26 PM	Old: 600.00	New: 395.00
Current Method Changed: 8/18/2023 10:53:12 AM	Old:C:\Documents and Settings\Burgess Group\My Documents\Tianxiong\cyclinE\c-helix-BAMM-SMe.FBSW	New:C:\Documents and Settings\Burgess Group\My Documents\Tianxiong\BAMM-cyclinE\0.FBSW
End Method Modifications
0.2-2
0.2-2
Collection Time: 8/18/2023 11:20:22 AM
Operator Name :
Scan Software Version: 1.1(132)
Parameter List :
Instrument Cary Eclipse
Instrument Serial Number EL06063922
Data mode Fluorescence
Scan mode Emission
X Mode Wavelength (nm)
Start (nm) 310.00
Stop (nm) 395.00
Ex. Wavelength (nm) 295.00
Ex. Slit (nm) 10
Em. Slit (nm) 10
Scan rate (nm/min) 120.00
Data interval (nm) 1.0000
Averaging Time (s) 0.5000
Excitation filter Auto
Emission filter Open
PMT voltage (V) Medium
Corrected spectra OFF
Method Log :
Method Name : C:\Documents and Settings\Burgess Group\My Documents\Tianxiong\BAMM-cyclinE\0.1.FBSW
Date/Time stamp: 8/18/2023 11:11:29 AM
Method Modifications:
Current Method Changed: 7/20/2023 4:31:49 PM	Old:C:\Varian\Cary Eclipse WinFLR\Default.FMSW	New:C:\Varian\CARYEC~1\Default.FMSW
Overlayed Graphs Changed: 7/20/2023 4:32:26 PM	Old:OFF	New:ON
Ex. Slit Width (nm): Changed: 7/20/2023 4:32:26 PM	Old:5	New:10
Em. Slit Width (nm): Changed: 7/20/2023 4:32:26 PM	Old:5	New:10
Scan Control Changed: 7/20/2023 4:32:26 PM	Old:Medium	New:Slow
Ave. time (s): Changed: 7/20/2023 4:32:26 PM	Old:0.10000	New:0.50000
Excitation Wavelength Changed: 7/20/2023 4:32:26 PM	Old: 350.00	New: 295.00
Emission Wavelength Changed: 7/20/2023 4:32:26 PM	Old: 400.00	New: 310.00
Stop Wavelength Changed: 7/20/2023 4:32:26 PM	Old: 600.00	New: 395.00
Current Method Changed: 8/18/2023 10:53:12 AM	Old:C:\Documents and Settings\Burgess Group\My Documents\Tianxiong\cyclinE\c-helix-BAMM-SMe.FBSW	New:C:\Documents and Settings\Burgess Group\My Documents\Tianxiong\BAMM-cyclinE\0.FBSW
End Method Modifications
0.2-3
0.2-3
Collection Time: 8/18/2023 11:21:09 AM
Operator Name :
Scan Software Version: 1.1(132)
Parameter List :
Instrument Cary Eclipse
Instrument Serial Number EL06063922
Data mode Fluorescence
Scan mode Emission
X Mode Wavelength (nm)
Start (nm) 310.00
Stop (nm) 395.00
Ex. Wavelength (nm) 295.00
Ex. Slit (nm) 10
Em. Slit (nm) 10
Scan rate (nm/min) 120.00
Data interval (nm) 1.0000
Averaging Time (s) 0.5000
Excitation filter Auto
Emission filter Open
PMT voltage (V) Medium
Corrected spectra OFF
Method Log :
Method Name : C:\Documents and Settings\Burgess Group\My Documents\Tianxiong\BAMM-cyclinE\0.1.FBSW
Date/Time stamp: 8/18/2023 11:11:29 AM
Method Modifications:
Current Method Changed: 7/20/2023 4:31:49 PM	Old:C:\Varian\Cary Eclipse WinFLR\Default.FMSW	New:C:\Varian\CARYEC~1\Default.FMSW
Overlayed Graphs Changed: 7/20/2023 4:32:26 PM	Old:OFF	New:ON
Ex. Slit Width (nm): Changed: 7/20/2023 4:32:26 PM	Old:5	New:10
Em. Slit Width (nm): Changed: 7/20/2023 4:32:26 PM	Old:5	New:10
Scan Control Changed: 7/20/2023 4:32:26 PM	Old:Medium	New:Slow
Ave. time (s): Changed: 7/20/2023 4:32:26 PM	Old:0.10000	New:0.50000
Excitation Wavelength Changed: 7/20/2023 4:32:26 PM	Old: 350.00	New: 295.00
Emission Wavelength Changed: 7/20/2023 4:32:26 PM	Old: 400.00	New: 310.00
Stop Wavelength Changed: 7/20/2023 4:32:26 PM	Old: 600.00	New: 395.00
Current Method Changed: 8/18/2023 10:53:12 AM	Old:C:\Documents and Settings\Burgess Group\My Documents\Tianxiong\cyclinE\c-helix-BAMM-SMe.FBSW	New:C:\Documents and Settings\Burgess Group\My Documents\Tianxiong\BAMM-cyclinE\0.FBSW
End Method Modifications
0.2-4
0.2-4
Collection Time: 8/18/2023 11:21:58 AM
Operator Name :
Scan Software Version: 1.1(132)
Parameter List :
Instrument Cary Eclipse
Instrument Serial Number EL06063922
Data mode Fluorescence
Scan mode Emission
X Mode Wavelength (nm)
Start (nm) 310.00
Stop (nm) 395.00
Ex. Wavelength (nm) 295.00
Ex. Slit (nm) 10
Em. Slit (nm) 10
Scan rate (nm/min) 120.00
Data interval (nm) 1.0000
Averaging Time (s) 0.5000
Excitation filter Auto
Emission filter Open
PMT voltage (V) Medium
Corrected spectra OFF
Method Log :
Method Name : C:\Documents and Settings\Burgess Group\My Documents\Tianxiong\BAMM-cyclinE\0.1.FBSW
Date/Time stamp: 8/18/2023 11:11:29 AM
Method Modifications:
Current Method Changed: 7/20/2023 4:31:49 PM	Old:C:\Varian\Cary Eclipse WinFLR\Default.FMSW	New:C:\Varian\CARYEC~1\Default.FMSW
Overlayed Graphs Changed: 7/20/2023 4:32:26 PM	Old:OFF	New:ON
Ex. Slit Width (nm): Changed: 7/20/2023 4:32:26 PM	Old:5	New:10
Em. Slit Width (nm): Changed: 7/20/2023 4:32:26 PM	Old:5	New:10
Scan Control Changed: 7/20/2023 4:32:26 PM	Old:Medium	New:Slow
Ave. time (s): Changed: 7/20/2023 4:32:26 PM	Old:0.10000	New:0.50000
Excitation Wavelength Changed: 7/20/2023 4:32:26 PM	Old: 350.00	New: 295.00
Emission Wavelength Changed: 7/20/2023 4:32:26 PM	Old: 400.00	New: 310.00
Stop Wavelength Changed: 7/20/2023 4:32:26 PM	Old: 600.00	New: 395.00
Current Method Changed: 8/18/2023 10:53:12 AM	Old:C:\Documents and Settings\Burgess Group\My Documents\Tianxiong\cyclinE\c-helix-BAMM-SMe.FBSW	New:C:\Documents and Settings\Burgess Group\My Documents\Tianxiong\BAMM-cyclinE\0.FBSW
End Method Modifications
0.2-5
0.2-5
Collection Time: 8/18/2023 11:22:44 AM
Operator Name :
Scan Software Version: 1.1(132)
Parameter List :
Instrument Cary Eclipse
Instrument Serial Number EL06063922
Data mode Fluorescence
Scan mode Emission
X Mode Wavelength (nm)
Start (nm) 310.00
Stop (nm) 395.00
Ex. Wavelength (nm) 295.00
Ex. Slit (nm) 10
Em. Slit (nm) 10
Scan rate (nm/min) 120.00
Data interval (nm) 1.0000
Averaging Time (s) 0.5000
Excitation filter Auto
Emission filter Open
PMT voltage (V) Medium
Corrected spectra OFF
Method Log :
Method Name : C:\Documents and Settings\Burgess Group\My Documents\Tianxiong\BAMM-cyclinE\0.1.FBSW
Date/Time stamp: 8/18/2023 11:11:29 AM
Method Modifications:
Current Method Changed: 7/20/2023 4:31:49 PM	Old:C:\Varian\Cary Eclipse WinFLR\Default.FMSW	New:C:\Varian\CARYEC~1\Default.FMSW
Overlayed Graphs Changed: 7/20/2023 4:32:26 PM	Old:OFF	New:ON
Ex. Slit Width (nm): Changed: 7/20/2023 4:32:26 PM	Old:5	New:10
Em. Slit Width (nm): Changed: 7/20/2023 4:32:26 PM	Old:5	New:10
Scan Control Changed: 7/20/2023 4:32:26 PM	Old:Medium	New:Slow
Ave. time (s): Changed: 7/20/2023 4:32:26 PM	Old:0.10000	New:0.50000
Excitation Wavelength Changed: 7/20/2023 4:32:26 PM	Old: 350.00	New: 295.00
Emission Wavelength Changed: 7/20/2023 4:32:26 PM	Old: 400.00	New: 310.00
Stop Wavelength Changed: 7/20/2023 4:32:26 PM	Old: 600.00	New: 395.00
Current Method Changed: 8/18/2023 10:53:12 AM	Old:C:\Documents and Settings\Burgess Group\My Documents\Tianxiong\cyclinE\c-helix-BAMM-SMe.FBSW	New:C:\Documents and Settings\Burgess Group\My Documents\Tianxiong\BAMM-cyclinE\0.FBSW
End Method Modifications
0.4-1
0.4-1
Collection Time: 8/18/2023 11:33:23 AM
Operator Name :
Scan Software Version: 1.1(132)
Parameter List :
Instrument Cary Eclipse
Instrument Serial Number EL06063922
Data mode Fluorescence
Scan mode Emission
X Mode Wavelength (nm)
Start (nm) 310.00
Stop (nm) 395.00
Ex. Wavelength (nm) 295.00
Ex. Slit (nm) 10
Em. Slit (nm) 10
Scan rate (nm/min) 120.00
Data interval (nm) 1.0000
Averaging Time (s) 0.5000
Excitation filter Auto
Emission filter Open
PMT voltage (V) Medium
Corrected spectra OFF
Method Log :
Method Name : C:\Documents and Settings\Burgess Group\My Documents\Tianxiong\BAMM-cyclinE\0.2.FBSW
Date/Time stamp: 8/18/2023 11:23:36 AM
Method Modifications:
Current Method Changed: 7/20/2023 4:31:49 PM	Old:C:\Varian\Cary Eclipse WinFLR\Default.FMSW	New:C:\Varian\CARYEC~1\Default.FMSW
Overlayed Graphs Changed: 7/20/2023 4:32:26 PM	Old:OFF	New:ON
Ex. Slit Width (nm): Changed: 7/20/2023 4:32:26 PM	Old:5	New:10
Em. Slit Width (nm): Changed: 7/20/2023 4:32:26 PM	Old:5	New:10
Scan Control Changed: 7/20/2023 4:32:26 PM	Old:Medium	New:Slow
Ave. time (s): Changed: 7/20/2023 4:32:26 PM	Old:0.10000	New:0.50000
Excitation Wavelength Changed: 7/20/2023 4:32:26 PM	Old: 350.00	New: 295.00
Emission Wavelength Changed: 7/20/2023 4:32:26 PM	Old: 400.00	New: 310.00
Stop Wavelength Changed: 7/20/2023 4:32:26 PM	Old: 600.00	New: 395.00
Current Method Changed: 8/18/2023 10:53:12 AM	Old:C:\Documents and Settings\Burgess Group\My Documents\Tianxiong\cyclinE\c-helix-BAMM-SMe.FBSW	New:C:\Documents and Settings\Burgess Group\My Documents\Tianxiong\BAMM-cyclinE\0.FBSW
End Method Modifications
0.4-2
0.4-2
Collection Time: 8/18/2023 11:34:09 AM
Operator Name :
Scan Software Version: 1.1(132)
Parameter List :
Instrument Cary Eclipse
Instrument Serial Number EL06063922
Data mode Fluorescence
Scan mode Emission
X Mode Wavelength (nm)
Start (nm) 310.00
Stop (nm) 395.00
Ex. Wavelength (nm) 295.00
Ex. Slit (nm) 10
Em. Slit (nm) 10
Scan rate (nm/min) 120.00
Data interval (nm) 1.0000
Averaging Time (s) 0.5000
Excitation filter Auto
Emission filter Open
PMT voltage (V) Medium
Corrected spectra OFF
Method Log :
Method Name : C:\Documents and Settings\Burgess Group\My Documents\Tianxiong\BAMM-cyclinE\0.2.FBSW
Date/Time stamp: 8/18/2023 11:23:36 AM
Method Modifications:
Current Method Changed: 7/20/2023 4:31:49 PM	Old:C:\Varian\Cary Eclipse WinFLR\Default.FMSW	New:C:\Varian\CARYEC~1\Default.FMSW
Overlayed Graphs Changed: 7/20/2023 4:32:26 PM	Old:OFF	New:ON
Ex. Slit Width (nm): Changed: 7/20/2023 4:32:26 PM	Old:5	New:10
Em. Slit Width (nm): Changed: 7/20/2023 4:32:26 PM	Old:5	New:10
Scan Control Changed: 7/20/2023 4:32:26 PM	Old:Medium	New:Slow
Ave. time (s): Changed: 7/20/2023 4:32:26 PM	Old:0.10000	New:0.50000
Excitation Wavelength Changed: 7/20/2023 4:32:26 PM	Old: 350.00	New: 295.00
Emission Wavelength Changed: 7/20/2023 4:32:26 PM	Old: 400.00	New: 310.00
Stop Wavelength Changed: 7/20/2023 4:32:26 PM	Old: 600.00	New: 395.00
Current Method Changed: 8/18/2023 10:53:12 AM	Old:C:\Documents and Settings\Burgess Group\My Documents\Tianxiong\cyclinE\c-helix-BAMM-SMe.FBSW	New:C:\Documents and Settings\Burgess Group\My Documents\Tianxiong\BAMM-cyclinE\0.FBSW
End Method Modifications
0.4-3
0.4-3
Collection Time: 8/18/2023 11:34:56 AM
Operator Name :
Scan Software Version: 1.1(132)
Parameter List :
Instrument Cary Eclipse
Instrument Serial Number EL06063922
Data mode Fluorescence
Scan mode Emission
X Mode Wavelength (nm)
Start (nm) 310.00
Stop (nm) 395.00
Ex. Wavelength (nm) 295.00
Ex. Slit (nm) 10
Em. Slit (nm) 10
Scan rate (nm/min) 120.00
Data interval (nm) 1.0000
Averaging Time (s) 0.5000
Excitation filter Auto
Emission filter Open
PMT voltage (V) Medium
Corrected spectra OFF
Method Log :
Method Name : C:\Documents and Settings\Burgess Group\My Documents\Tianxiong\BAMM-cyclinE\0.2.FBSW
Date/Time stamp: 8/18/2023 11:23:36 AM
Method Modifications:
Current Method Changed: 7/20/2023 4:31:49 PM	Old:C:\Varian\Cary Eclipse WinFLR\Default.FMSW	New:C:\Varian\CARYEC~1\Default.FMSW
Overlayed Graphs Changed: 7/20/2023 4:32:26 PM	Old:OFF	New:ON
Ex. Slit Width (nm): Changed: 7/20/2023 4:32:26 PM	Old:5	New:10
Em. Slit Width (nm): Changed: 7/20/2023 4:32:26 PM	Old:5	New:10
Scan Control Changed: 7/20/2023 4:32:26 PM	Old:Medium	New:Slow
Ave. time (s): Changed: 7/20/2023 4:32:26 PM	Old:0.10000	New:0.50000
Excitation Wavelength Changed: 7/20/2023 4:32:26 PM	Old: 350.00	New: 295.00
Emission Wavelength Changed: 7/20/2023 4:32:26 PM	Old: 400.00	New: 310.00
Stop Wavelength Changed: 7/20/2023 4:32:26 PM	Old: 600.00	New: 395.00
Current Method Changed: 8/18/2023 10:53:12 AM	Old:C:\Documents and Settings\Burgess Group\My Documents\Tianxiong\cyclinE\c-helix-BAMM-SMe.FBSW	New:C:\Documents and Settings\Burgess Group\My Documents\Tianxiong\BAMM-cyclinE\0.FBSW
End Method Modifications
0.4-4
0.4-4
Collection Time: 8/18/2023 11:35:44 AM
Operator Name :
Scan Software Version: 1.1(132)
Parameter List :
Instrument Cary Eclipse
Instrument Serial Number EL06063922
Data mode Fluorescence
Scan mode Emission
X Mode Wavelength (nm)
Start (nm) 310.00
Stop (nm) 395.00
Ex. Wavelength (nm) 295.00
Ex. Slit (nm) 10
Em. Slit (nm) 10
Scan rate (nm/min) 120.00
Data interval (nm) 1.0000
Averaging Time (s) 0.5000
Excitation filter Auto
Emission filter Open
PMT voltage (V) Medium
Corrected spectra OFF
Method Log :
Method Name : C:\Documents and Settings\Burgess Group\My Documents\Tianxiong\BAMM-cyclinE\0.2.FBSW
Date/Time stamp: 8/18/2023 11:23:36 AM
Method Modifications:
Current Method Changed: 7/20/2023 4:31:49 PM	Old:C:\Varian\Cary Eclipse WinFLR\Default.FMSW	New:C:\Varian\CARYEC~1\Default.FMSW
Overlayed Graphs Changed: 7/20/2023 4:32:26 PM	Old:OFF	New:ON
Ex. Slit Width (nm): Changed: 7/20/2023 4:32:26 PM	Old:5	New:10
Em. Slit Width (nm): Changed: 7/20/2023 4:32:26 PM	Old:5	New:10
Scan Control Changed: 7/20/2023 4:32:26 PM	Old:Medium	New:Slow
Ave. time (s): Changed: 7/20/2023 4:32:26 PM	Old:0.10000	New:0.50000
Excitation Wavelength Changed: 7/20/2023 4:32:26 PM	Old: 350.00	New: 295.00
Emission Wavelength Changed: 7/20/2023 4:32:26 PM	Old: 400.00	New: 310.00
Stop Wavelength Changed: 7/20/2023 4:32:26 PM	Old: 600.00	New: 395.00
Current Method Changed: 8/18/2023 10:53:12 AM	Old:C:\Documents and Settings\Burgess Group\My Documents\Tianxiong\cyclinE\c-helix-BAMM-SMe.FBSW	New:C:\Documents and Settings\Burgess Group\My Documents\Tianxiong\BAMM-cyclinE\0.FBSW
End Method Modifications
0.4-5
0.4-5
Collection Time: 8/18/2023 11:36:32 AM
Operator Name :
Scan Software Version: 1.1(132)
Parameter List :
Instrument Cary Eclipse
Instrument Serial Number EL06063922
Data mode Fluorescence
Scan mode Emission
X Mode Wavelength (nm)
Start (nm) 310.00
Stop (nm) 395.00
Ex. Wavelength (nm) 295.00
Ex. Slit (nm) 10
Em. Slit (nm) 10
Scan rate (nm/min) 120.00
Data interval (nm) 1.0000
Averaging Time (s) 0.5000
Excitation filter Auto
Emission filter Open
PMT voltage (V) Medium
Corrected spectra OFF
Method Log :
Method Name : C:\Documents and Settings\Burgess Group\My Documents\Tianxiong\BAMM-cyclinE\0.2.FBSW
Date/Time stamp: 8/18/2023 11:23:36 AM
Method Modifications:
Current Method Changed: 7/20/2023 4:31:49 PM	Old:C:\Varian\Cary Eclipse WinFLR\Default.FMSW	New:C:\Varian\CARYEC~1\Default.FMSW
Overlayed Graphs Changed: 7/20/2023 4:32:26 PM	Old:OFF	New:ON
Ex. Slit Width (nm): Changed: 7/20/2023 4:32:26 PM	Old:5	New:10
Em. Slit Width (nm): Changed: 7/20/2023 4:32:26 PM	Old:5	New:10
Scan Control Changed: 7/20/2023 4:32:26 PM	Old:Medium	New:Slow
Ave. time (s): Changed: 7/20/2023 4:32:26 PM	Old:0.10000	New:0.50000
Excitation Wavelength Changed: 7/20/2023 4:32:26 PM	Old: 350.00	New: 295.00
Emission Wavelength Changed: 7/20/2023 4:32:26 PM	Old: 400.00	New: 310.00
Stop Wavelength Changed: 7/20/2023 4:32:26 PM	Old: 600.00	New: 395.00
Current Method Changed: 8/18/2023 10:53:12 AM	Old:C:\Documents and Settings\Burgess Group\My Documents\Tianxiong\cyclinE\c-helix-BAMM-SMe.FBSW	New:C:\Documents and Settings\Burgess Group\My Documents\Tianxiong\BAMM-cyclinE\0.FBSW
End Method Modifications
0.6-1
0.6-1
Collection Time: 8/18/2023 11:47:43 AM
Operator Name :
Scan Software Version: 1.1(132)
Parameter List :
Instrument Cary Eclipse
Instrument Serial Number EL06063922
Data mode Fluorescence
Scan mode Emission
X Mode Wavelength (nm)
Start (nm) 310.00
Stop (nm) 395.00
Ex. Wavelength (nm) 295.00
Ex. Slit (nm) 10
Em. Slit (nm) 10
Scan rate (nm/min) 120.00
Data interval (nm) 1.0000
Averaging Time (s) 0.5000
Excitation filter Auto
Emission filter Open
PMT voltage (V) Medium
Corrected spectra OFF
Method Log :
Method Name : C:\Documents and Settings\Burgess Group\My Documents\Tianxiong\BAMM-cyclinE\0.4.FBSW
Date/Time stamp: 8/18/2023 11:38:58 AM
Method Modifications:
Current Method Changed: 7/20/2023 4:31:49 PM	Old:C:\Varian\Cary Eclipse WinFLR\Default.FMSW	New:C:\Varian\CARYEC~1\Default.FMSW
Overlayed Graphs Changed: 7/20/2023 4:32:26 PM	Old:OFF	New:ON
Ex. Slit Width (nm): Changed: 7/20/2023 4:32:26 PM	Old:5	New:10
Em. Slit Width (nm): Changed: 7/20/2023 4:32:26 PM	Old:5	New:10
Scan Control Changed: 7/20/2023 4:32:26 PM	Old:Medium	New:Slow
Ave. time (s): Changed: 7/20/2023 4:32:26 PM	Old:0.10000	New:0.50000
Excitation Wavelength Changed: 7/20/2023 4:32:26 PM	Old: 350.00	New: 295.00
Emission Wavelength Changed: 7/20/2023 4:32:26 PM	Old: 400.00	New: 310.00
Stop Wavelength Changed: 7/20/2023 4:32:26 PM	Old: 600.00	New: 395.00
Current Method Changed: 8/18/2023 10:53:12 AM	Old:C:\Documents and Settings\Burgess Group\My Documents\Tianxiong\cyclinE\c-helix-BAMM-SMe.FBSW	New:C:\Documents and Settings\Burgess Group\My Documents\Tianxiong\BAMM-cyclinE\0.FBSW
End Method Modifications
0.6-2
0.6-2
Collection Time: 8/18/2023 11:48:30 AM
Operator Name :
Scan Software Version: 1.1(132)
Parameter List :
Instrument Cary Eclipse
Instrument Serial Number EL06063922
Data mode Fluorescence
Scan mode Emission
X Mode Wavelength (nm)
Start (nm) 310.00
Stop (nm) 395.00
Ex. Wavelength (nm) 295.00
Ex. Slit (nm) 10
Em. Slit (nm) 10
Scan rate (nm/min) 120.00
Data interval (nm) 1.0000
Averaging Time (s) 0.5000
Excitation filter Auto
Emission filter Open
PMT voltage (V) Medium
Corrected spectra OFF
Method Log :
Method Name : C:\Documents and Settings\Burgess Group\My Documents\Tianxiong\BAMM-cyclinE\0.4.FBSW
Date/Time stamp: 8/18/2023 11:38:58 AM
Method Modifications:
Current Method Changed: 7/20/2023 4:31:49 PM	Old:C:\Varian\Cary Eclipse WinFLR\Default.FMSW	New:C:\Varian\CARYEC~1\Default.FMSW
Overlayed Graphs Changed: 7/20/2023 4:32:26 PM	Old:OFF	New:ON
Ex. Slit Width (nm): Changed: 7/20/2023 4:32:26 PM	Old:5	New:10
Em. Slit Width (nm): Changed: 7/20/2023 4:32:26 PM	Old:5	New:10
Scan Control Changed: 7/20/2023 4:32:26 PM	Old:Medium	New:Slow
Ave. time (s): Changed: 7/20/2023 4:32:26 PM	Old:0.10000	New:0.50000
Excitation Wavelength Changed: 7/20/2023 4:32:26 PM	Old: 350.00	New: 295.00
Emission Wavelength Changed: 7/20/2023 4:32:26 PM	Old: 400.00	New: 310.00
Stop Wavelength Changed: 7/20/2023 4:32:26 PM	Old: 600.00	New: 395.00
Current Method Changed: 8/18/2023 10:53:12 AM	Old:C:\Documents and Settings\Burgess Group\My Documents\Tianxiong\cyclinE\c-helix-BAMM-SMe.FBSW	New:C:\Documents and Settings\Burgess Group\My Documents\Tianxiong\BAMM-cyclinE\0.FBSW
End Method Modifications
0.6-3
0.6-3
Collection Time: 8/18/2023 11:49:18 AM
Operator Name :
Scan Software Version: 1.1(132)
Parameter List :
Instrument Cary Eclipse
Instrument Serial Number EL06063922
Data mode Fluorescence
Scan mode Emission
X Mode Wavelength (nm)
Start (nm) 310.00
Stop (nm) 395.00
Ex. Wavelength (nm) 295.00
Ex. Slit (nm) 10
Em. Slit (nm) 10
Scan rate (nm/min) 120.00
Data interval (nm) 1.0000
Averaging Time (s) 0.5000
Excitation filter Auto
Emission filter Open
PMT voltage (V) Medium
Corrected spectra OFF
Method Log :
Method Name : C:\Documents and Settings\Burgess Group\My Documents\Tianxiong\BAMM-cyclinE\0.4.FBSW
Date/Time stamp: 8/18/2023 11:38:58 AM
Method Modifications:
Current Method Changed: 7/20/2023 4:31:49 PM	Old:C:\Varian\Cary Eclipse WinFLR\Default.FMSW	New:C:\Varian\CARYEC~1\Default.FMSW
Overlayed Graphs Changed: 7/20/2023 4:32:26 PM	Old:OFF	New:ON
Ex. Slit Width (nm): Changed: 7/20/2023 4:32:26 PM	Old:5	New:10
Em. Slit Width (nm): Changed: 7/20/2023 4:32:26 PM	Old:5	New:10
Scan Control Changed: 7/20/2023 4:32:26 PM	Old:Medium	New:Slow
Ave. time (s): Changed: 7/20/2023 4:32:26 PM	Old:0.10000	New:0.50000
Excitation Wavelength Changed: 7/20/2023 4:32:26 PM	Old: 350.00	New: 295.00
Emission Wavelength Changed: 7/20/2023 4:32:26 PM	Old: 400.00	New: 310.00
Stop Wavelength Changed: 7/20/2023 4:32:26 PM	Old: 600.00	New: 395.00
Current Method Changed: 8/18/2023 10:53:12 AM	Old:C:\Documents and Settings\Burgess Group\My Documents\Tianxiong\cyclinE\c-helix-BAMM-SMe.FBSW	New:C:\Documents and Settings\Burgess Group\My Documents\Tianxiong\BAMM-cyclinE\0.FBSW
End Method Modifications
0.6-4
0.6-4
Collection Time: 8/18/2023 11:50:07 AM
Operator Name :
Scan Software Version: 1.1(132)
Parameter List :
Instrument Cary Eclipse
Instrument Serial Number EL06063922
Data mode Fluorescence
Scan mode Emission
X Mode Wavelength (nm)
Start (nm) 310.00
Stop (nm) 395.00
Ex. Wavelength (nm) 295.00
Ex. Slit (nm) 10
Em. Slit (nm) 10
Scan rate (nm/min) 120.00
Data interval (nm) 1.0000
Averaging Time (s) 0.5000
Excitation filter Auto
Emission filter Open
PMT voltage (V) Medium
Corrected spectra OFF
Method Log :
Method Name : C:\Documents and Settings\Burgess Group\My Documents\Tianxiong\BAMM-cyclinE\0.4.FBSW
Date/Time stamp: 8/18/2023 11:38:58 AM
Method Modifications:
Current Method Changed: 7/20/2023 4:31:49 PM	Old:C:\Varian\Cary Eclipse WinFLR\Default.FMSW	New:C:\Varian\CARYEC~1\Default.FMSW
Overlayed Graphs Changed: 7/20/2023 4:32:26 PM	Old:OFF	New:ON
Ex. Slit Width (nm): Changed: 7/20/2023 4:32:26 PM	Old:5	New:10
Em. Slit Width (nm): Changed: 7/20/2023 4:32:26 PM	Old:5	New:10
Scan Control Changed: 7/20/2023 4:32:26 PM	Old:Medium	New:Slow
Ave. time (s): Changed: 7/20/2023 4:32:26 PM	Old:0.10000	New:0.50000
Excitation Wavelength Changed: 7/20/2023 4:32:26 PM	Old: 350.00	New: 295.00
Emission Wavelength Changed: 7/20/2023 4:32:26 PM	Old: 400.00	New: 310.00
Stop Wavelength Changed: 7/20/2023 4:32:26 PM	Old: 600.00	New: 395.00
Current Method Changed: 8/18/2023 10:53:12 AM	Old:C:\Documents and Settings\Burgess Group\My Documents\Tianxiong\cyclinE\c-helix-BAMM-SMe.FBSW	New:C:\Documents and Settings\Burgess Group\My Documents\Tianxiong\BAMM-cyclinE\0.FBSW
End Method Modifications
0.6-5
0.6-5
Collection Time: 8/18/2023 11:50:54 AM
Operator Name :
Scan Software Version: 1.1(132)
Parameter List :
Instrument Cary Eclipse
Instrument Serial Number EL06063922
Data mode Fluorescence
Scan mode Emission
X Mode Wavelength (nm)
Start (nm) 310.00
Stop (nm) 395.00
Ex. Wavelength (nm) 295.00
Ex. Slit (nm) 10
Em. Slit (nm) 10
Scan rate (nm/min) 120.00
Data interval (nm) 1.0000
Averaging Time (s) 0.5000
Excitation filter Auto
Emission filter Open
PMT voltage (V) Medium
Corrected spectra OFF
Method Log :
Method Name : C:\Documents and Settings\Burgess Group\My Documents\Tianxiong\BAMM-cyclinE\0.4.FBSW
Date/Time stamp: 8/18/2023 11:38:58 AM
Method Modifications:
Current Method Changed: 7/20/2023 4:31:49 PM	Old:C:\Varian\Cary Eclipse WinFLR\Default.FMSW	New:C:\Varian\CARYEC~1\Default.FMSW
Overlayed Graphs Changed: 7/20/2023 4:32:26 PM	Old:OFF	New:ON
Ex. Slit Width (nm): Changed: 7/20/2023 4:32:26 PM	Old:5	New:10
Em. Slit Width (nm): Changed: 7/20/2023 4:32:26 PM	Old:5	New:10
Scan Control Changed: 7/20/2023 4:32:26 PM	Old:Medium	New:Slow
Ave. time (s): Changed: 7/20/2023 4:32:26 PM	Old:0.10000	New:0.50000
Excitation Wavelength Changed: 7/20/2023 4:32:26 PM	Old: 350.00	New: 295.00
Emission Wavelength Changed: 7/20/2023 4:32:26 PM	Old: 400.00	New: 310.00
Stop Wavelength Changed: 7/20/2023 4:32:26 PM	Old: 600.00	New: 395.00
Current Method Changed: 8/18/2023 10:53:12 AM	Old:C:\Documents and Settings\Burgess Group\My Documents\Tianxiong\cyclinE\c-helix-BAMM-SMe.FBSW	New:C:\Documents and Settings\Burgess Group\My Documents\Tianxiong\BAMM-cyclinE\0.FBSW
End Method Modifications
0.6-6
0.6-6
Collection Time: 8/18/2023 11:51:41 AM
Operator Name :
Scan Software Version: 1.1(132)
Parameter List :
Instrument Cary Eclipse
Instrument Serial Number EL06063922
Data mode Fluorescence
Scan mode Emission
X Mode Wavelength (nm)
Start (nm) 310.00
Stop (nm) 395.00
Ex. Wavelength (nm) 295.00
Ex. Slit (nm) 10
Em. Slit (nm) 10
Scan rate (nm/min) 120.00
Data interval (nm) 1.0000
Averaging Time (s) 0.5000
Excitation filter Auto
Emission filter Open
PMT voltage (V) Medium
Corrected spectra OFF
Method Log :
Method Name : C:\Documents and Settings\Burgess Group\My Documents\Tianxiong\BAMM-cyclinE\0.4.FBSW
Date/Time stamp: 8/18/2023 11:38:58 AM
Method Modifications:
Current Method Changed: 7/20/2023 4:31:49 PM	Old:C:\Varian\Cary Eclipse WinFLR\Default.FMSW	New:C:\Varian\CARYEC~1\Default.FMSW
Overlayed Graphs Changed: 7/20/2023 4:32:26 PM	Old:OFF	New:ON
Ex. Slit Width (nm): Changed: 7/20/2023 4:32:26 PM	Old:5	New:10
Em. Slit Width (nm): Changed: 7/20/2023 4:32:26 PM	Old:5	New:10
Scan Control Changed: 7/20/2023 4:32:26 PM	Old:Medium	New:Slow
Ave. time (s): Changed: 7/20/2023 4:32:26 PM	Old:0.10000	New:0.50000
Excitation Wavelength Changed: 7/20/2023 4:32:26 PM	Old: 350.00	New: 295.00
Emission Wavelength Changed: 7/20/2023 4:32:26 PM	Old: 400.00	New: 310.00
Stop Wavelength Changed: 7/20/2023 4:32:26 PM	Old: 600.00	New: 395.00
Current Method Changed: 8/18/2023 10:53:12 AM	Old:C:\Documents and Settings\Burgess Group\My Documents\Tianxiong\cyclinE\c-helix-BAMM-SMe.FBSW	New:C:\Documents and Settings\Burgess Group\My Documents\Tianxiong\BAMM-cyclinE\0.FBSW
End Method Modifications
1.0-1
1.0-1
Collection Time: 8/18/2023 12:02:19 PM
Operator Name :
Scan Software Version: 1.1(132)
Parameter List :
Instrument Cary Eclipse
Instrument Serial Number EL06063922
Data mode Fluorescence
Scan mode Emission
X Mode Wavelength (nm)
Start (nm) 310.00
Stop (nm) 395.00
Ex. Wavelength (nm) 295.00
Ex. Slit (nm) 10
Em. Slit (nm) 10
Scan rate (nm/min) 120.00
Data interval (nm) 1.0000
Averaging Time (s) 0.5000
Excitation filter Auto
Emission filter Open
PMT voltage (V) Medium
Corrected spectra OFF
Method Log :
Method Name : C:\Documents and Settings\Burgess Group\My Documents\Tianxiong\BAMM-cyclinE\0.6.FBSW
Date/Time stamp: 8/18/2023 11:52:33 AM
Method Modifications:
Current Method Changed: 7/20/2023 4:31:49 PM	Old:C:\Varian\Cary Eclipse WinFLR\Default.FMSW	New:C:\Varian\CARYEC~1\Default.FMSW
Overlayed Graphs Changed: 7/20/2023 4:32:26 PM	Old:OFF	New:ON
Ex. Slit Width (nm): Changed: 7/20/2023 4:32:26 PM	Old:5	New:10
Em. Slit Width (nm): Changed: 7/20/2023 4:32:26 PM	Old:5	New:10
Scan Control Changed: 7/20/2023 4:32:26 PM	Old:Medium	New:Slow
Ave. time (s): Changed: 7/20/2023 4:32:26 PM	Old:0.10000	New:0.50000
Excitation Wavelength Changed: 7/20/2023 4:32:26 PM	Old: 350.00	New: 295.00
Emission Wavelength Changed: 7/20/2023 4:32:26 PM	Old: 400.00	New: 310.00
Stop Wavelength Changed: 7/20/2023 4:32:26 PM	Old: 600.00	New: 395.00
Current Method Changed: 8/18/2023 10:53:12 AM	Old:C:\Documents and Settings\Burgess Group\My Documents\Tianxiong\cyclinE\c-helix-BAMM-SMe.FBSW	New:C:\Documents and Settings\Burgess Group\My Documents\Tianxiong\BAMM-cyclinE\0.FBSW
End Method Modifications
1.0-2
1.0-2
Collection Time: 8/18/2023 12:03:08 PM
Operator Name :
Scan Software Version: 1.1(132)
Parameter List :
Instrument Cary Eclipse
Instrument Serial Number EL06063922
Data mode Fluorescence
Scan mode Emission
X Mode Wavelength (nm)
Start (nm) 310.00
Stop (nm) 395.00
Ex. Wavelength (nm) 295.00
Ex. Slit (nm) 10
Em. Slit (nm) 10
Scan rate (nm/min) 120.00
Data interval (nm) 1.0000
Averaging Time (s) 0.5000
Excitation filter Auto
Emission filter Open
PMT voltage (V) Medium
Corrected spectra OFF
Method Log :
Method Name : C:\Documents and Settings\Burgess Group\My Documents\Tianxiong\BAMM-cyclinE\0.6.FBSW
Date/Time stamp: 8/18/2023 11:52:33 AM
Method Modifications:
Current Method Changed: 7/20/2023 4:31:49 PM	Old:C:\Varian\Cary Eclipse WinFLR\Default.FMSW	New:C:\Varian\CARYEC~1\Default.FMSW
Overlayed Graphs Changed: 7/20/2023 4:32:26 PM	Old:OFF	New:ON
Ex. Slit Width (nm): Changed: 7/20/2023 4:32:26 PM	Old:5	New:10
Em. Slit Width (nm): Changed: 7/20/2023 4:32:26 PM	Old:5	New:10
Scan Control Changed: 7/20/2023 4:32:26 PM	Old:Medium	New:Slow
Ave. time (s): Changed: 7/20/2023 4:32:26 PM	Old:0.10000	New:0.50000
Excitation Wavelength Changed: 7/20/2023 4:32:26 PM	Old: 350.00	New: 295.00
Emission Wavelength Changed: 7/20/2023 4:32:26 PM	Old: 400.00	New: 310.00
Stop Wavelength Changed: 7/20/2023 4:32:26 PM	Old: 600.00	New: 395.00
Current Method Changed: 8/18/2023 10:53:12 AM	Old:C:\Documents and Settings\Burgess Group\My Documents\Tianxiong\cyclinE\c-helix-BAMM-SMe.FBSW	New:C:\Documents and Settings\Burgess Group\My Documents\Tianxiong\BAMM-cyclinE\0.FBSW
End Method Modifications
1.0-3
1.0-3
Collection Time: 8/18/2023 12:03:55 PM
Operator Name :
Scan Software Version: 1.1(132)
Parameter List :
Instrument Cary Eclipse
Instrument Serial Number EL06063922
Data mode Fluorescence
Scan mode Emission
X Mode Wavelength (nm)
Start (nm) 310.00
Stop (nm) 395.00
Ex. Wavelength (nm) 295.00
Ex. Slit (nm) 10
Em. Slit (nm) 10
Scan rate (nm/min) 120.00
Data interval (nm) 1.0000
Averaging Time (s) 0.5000
Excitation filter Auto
Emission filter Open
PMT voltage (V) Medium
Corrected spectra OFF
Method Log :
Method Name : C:\Documents and Settings\Burgess Group\My Documents\Tianxiong\BAMM-cyclinE\0.6.FBSW
Date/Time stamp: 8/18/2023 11:52:33 AM
Method Modifications:
Current Method Changed: 7/20/2023 4:31:49 PM	Old:C:\Varian\Cary Eclipse WinFLR\Default.FMSW	New:C:\Varian\CARYEC~1\Default.FMSW
Overlayed Graphs Changed: 7/20/2023 4:32:26 PM	Old:OFF	New:ON
Ex. Slit Width (nm): Changed: 7/20/2023 4:32:26 PM	Old:5	New:10
Em. Slit Width (nm): Changed: 7/20/2023 4:32:26 PM	Old:5	New:10
Scan Control Changed: 7/20/2023 4:32:26 PM	Old:Medium	New:Slow
Ave. time (s): Changed: 7/20/2023 4:32:26 PM	Old:0.10000	New:0.50000
Excitation Wavelength Changed: 7/20/2023 4:32:26 PM	Old: 350.00	New: 295.00
Emission Wavelength Changed: 7/20/2023 4:32:26 PM	Old: 400.00	New: 310.00
Stop Wavelength Changed: 7/20/2023 4:32:26 PM	Old: 600.00	New: 395.00
Current Method Changed: 8/18/2023 10:53:12 AM	Old:C:\Documents and Settings\Burgess Group\My Documents\Tianxiong\cyclinE\c-helix-BAMM-SMe.FBSW	New:C:\Documents and Settings\Burgess Group\My Documents\Tianxiong\BAMM-cyclinE\0.FBSW
End Method Modifications
1.0-4
1.0-4
Collection Time: 8/18/2023 12:04:42 PM
Operator Name :
Scan Software Version: 1.1(132)
Parameter List :
Instrument Cary Eclipse
Instrument Serial Number EL06063922
Data mode Fluorescence
Scan mode Emission
X Mode Wavelength (nm)
Start (nm) 310.00
Stop (nm) 395.00
Ex. Wavelength (nm) 295.00
Ex. Slit (nm) 10
Em. Slit (nm) 10
Scan rate (nm/min) 120.00
Data interval (nm) 1.0000
Averaging Time (s) 0.5000
Excitation filter Auto
Emission filter Open
PMT voltage (V) Medium
Corrected spectra OFF
Method Log :
Method Name : C:\Documents and Settings\Burgess Group\My Documents\Tianxiong\BAMM-cyclinE\0.6.FBSW
Date/Time stamp: 8/18/2023 11:52:33 AM
Method Modifications:
Current Method Changed: 7/20/2023 4:31:49 PM	Old:C:\Varian\Cary Eclipse WinFLR\Default.FMSW	New:C:\Varian\CARYEC~1\Default.FMSW
Overlayed Graphs Changed: 7/20/2023 4:32:26 PM	Old:OFF	New:ON
Ex. Slit Width (nm): Changed: 7/20/2023 4:32:26 PM	Old:5	New:10
Em. Slit Width (nm): Changed: 7/20/2023 4:32:26 PM	Old:5	New:10
Scan Control Changed: 7/20/2023 4:32:26 PM	Old:Medium	New:Slow
Ave. time (s): Changed: 7/20/2023 4:32:26 PM	Old:0.10000	New:0.50000
Excitation Wavelength Changed: 7/20/2023 4:32:26 PM	Old: 350.00	New: 295.00
Emission Wavelength Changed: 7/20/2023 4:32:26 PM	Old: 400.00	New: 310.00
Stop Wavelength Changed: 7/20/2023 4:32:26 PM	Old: 600.00	New: 395.00
Current Method Changed: 8/18/2023 10:53:12 AM	Old:C:\Documents and Settings\Burgess Group\My Documents\Tianxiong\cyclinE\c-helix-BAMM-SMe.FBSW	New:C:\Documents and Settings\Burgess Group\My Documents\Tianxiong\BAMM-cyclinE\0.FBSW
End Method Modifications
1.0-5
1.0-5
Collection Time: 8/18/2023 12:05:30 PM
Operator Name :
Scan Software Version: 1.1(132)
Parameter List :
Instrument Cary Eclipse
Instrument Serial Number EL06063922
Data mode Fluorescence
Scan mode Emission
X Mode Wavelength (nm)
Start (nm) 310.00
Stop (nm) 395.00
Ex. Wavelength (nm) 295.00
Ex. Slit (nm) 10
Em. Slit (nm) 10
Scan rate (nm/min) 120.00
Data interval (nm) 1.0000
Averaging Time (s) 0.5000
Excitation filter Auto
Emission filter Open
PMT voltage (V) Medium
Corrected spectra OFF
Method Log :
Method Name : C:\Documents and Settings\Burgess Group\My Documents\Tianxiong\BAMM-cyclinE\0.6.FBSW
Date/Time stamp: 8/18/2023 11:52:33 AM
Method Modifications:
Current Method Changed: 7/20/2023 4:31:49 PM	Old:C:\Varian\Cary Eclipse WinFLR\Default.FMSW	New:C:\Varian\CARYEC~1\Default.FMSW
Overlayed Graphs Changed: 7/20/2023 4:32:26 PM	Old:OFF	New:ON
Ex. Slit Width (nm): Changed: 7/20/2023 4:32:26 PM	Old:5	New:10
Em. Slit Width (nm): Changed: 7/20/2023 4:32:26 PM	Old:5	New:10
Scan Control Changed: 7/20/2023 4:32:26 PM	Old:Medium	New:Slow
Ave. time (s): Changed: 7/20/2023 4:32:26 PM	Old:0.10000	New:0.50000
Excitation Wavelength Changed: 7/20/2023 4:32:26 PM	Old: 350.00	New: 295.00
Emission Wavelength Changed: 7/20/2023 4:32:26 PM	Old: 400.00	New: 310.00
Stop Wavelength Changed: 7/20/2023 4:32:26 PM	Old: 600.00	New: 395.00
Current Method Changed: 8/18/2023 10:53:12 AM	Old:C:\Documents and Settings\Burgess Group\My Documents\Tianxiong\cyclinE\c-helix-BAMM-SMe.FBSW	New:C:\Documents and Settings\Burgess Group\My Documents\Tianxiong\BAMM-cyclinE\0.FBSW
End Method Modifications
1.0-6
1.0-6
Collection Time: 8/18/2023 12:06:17 PM
Operator Name :
Scan Software Version: 1.1(132)
Parameter List :
Instrument Cary Eclipse
Instrument Serial Number EL06063922
Data mode Fluorescence
Scan mode Emission
X Mode Wavelength (nm)
Start (nm) 310.00
Stop (nm) 395.00
Ex. Wavelength (nm) 295.00
Ex. Slit (nm) 10
Em. Slit (nm) 10
Scan rate (nm/min) 120.00
Data interval (nm) 1.0000
Averaging Time (s) 0.5000
Excitation filter Auto
Emission filter Open
PMT voltage (V) Medium
Corrected spectra OFF
Method Log :
Method Name : C:\Documents and Settings\Burgess Group\My Documents\Tianxiong\BAMM-cyclinE\0.6.FBSW
Date/Time stamp: 8/18/2023 11:52:33 AM
Method Modifications:
Current Method Changed: 7/20/2023 4:31:49 PM	Old:C:\Varian\Cary Eclipse WinFLR\Default.FMSW	New:C:\Varian\CARYEC~1\Default.FMSW
Overlayed Graphs Changed: 7/20/2023 4:32:26 PM	Old:OFF	New:ON
Ex. Slit Width (nm): Changed: 7/20/2023 4:32:26 PM	Old:5	New:10
Em. Slit Width (nm): Changed: 7/20/2023 4:32:26 PM	Old:5	New:10
Scan Control Changed: 7/20/2023 4:32:26 PM	Old:Medium	New:Slow
Ave. time (s): Changed: 7/20/2023 4:32:26 PM	Old:0.10000	New:0.50000
Excitation Wavelength Changed: 7/20/2023 4:32:26 PM	Old: 350.00	New: 295.00
Emission Wavelength Changed: 7/20/2023 4:32:26 PM	Old: 400.00	New: 310.00
Stop Wavelength Changed: 7/20/2023 4:32:26 PM	Old: 600.00	New: 395.00
Current Method Changed: 8/18/2023 10:53:12 AM	Old:C:\Documents and Settings\Burgess Group\My Documents\Tianxiong\cyclinE\c-helix-BAMM-SMe.FBSW	New:C:\Documents and Settings\Burgess Group\My Documents\Tianxiong\BAMM-cyclinE\0.FBSW
End Method Modifications
2.0-1
2.0-1
Collection Time: 8/18/2023 12:15:45 PM
Operator Name :
Scan Software Version: 1.1(132)
Parameter List :
Instrument Cary Eclipse
Instrument Serial Number EL06063922
Data mode Fluorescence
Scan mode Emission
X Mode Wavelength (nm)
Start (nm) 310.00
Stop (nm) 395.00
Ex. Wavelength (nm) 295.00
Ex. Slit (nm) 10
Em. Slit (nm) 10
Scan rate (nm/min) 120.00
Data interval (nm) 1.0000
Averaging Time (s) 0.5000
Excitation filter Auto
Emission filter Open
PMT voltage (V) Medium
Corrected spectra OFF
Method Log :
Method Name : C:\Documents and Settings\Burgess Group\My Documents\Tianxiong\BAMM-cyclinE\1.0.FBSW
Date/Time stamp: 8/18/2023 12:07:09 PM
Method Modifications:
Current Method Changed: 7/20/2023 4:31:49 PM	Old:C:\Varian\Cary Eclipse WinFLR\Default.FMSW	New:C:\Varian\CARYEC~1\Default.FMSW
Overlayed Graphs Changed: 7/20/2023 4:32:26 PM	Old:OFF	New:ON
Ex. Slit Width (nm): Changed: 7/20/2023 4:32:26 PM	Old:5	New:10
Em. Slit Width (nm): Changed: 7/20/2023 4:32:26 PM	Old:5	New:10
Scan Control Changed: 7/20/2023 4:32:26 PM	Old:Medium	New:Slow
Ave. time (s): Changed: 7/20/2023 4:32:26 PM	Old:0.10000	New:0.50000
Excitation Wavelength Changed: 7/20/2023 4:32:26 PM	Old: 350.00	New: 295.00
Emission Wavelength Changed: 7/20/2023 4:32:26 PM	Old: 400.00	New: 310.00
Stop Wavelength Changed: 7/20/2023 4:32:26 PM	Old: 600.00	New: 395.00
Current Method Changed: 8/18/2023 10:53:12 AM	Old:C:\Documents and Settings\Burgess Group\My Documents\Tianxiong\cyclinE\c-helix-BAMM-SMe.FBSW	New:C:\Documents and Settings\Burgess Group\My Documents\Tianxiong\BAMM-cyclinE\0.FBSW
End Method Modifications
2.0-3
2.0-3
Collection Time: 8/18/2023 12:17:21 PM
Operator Name :
Scan Software Version: 1.1(132)
Parameter List :
Instrument Cary Eclipse
Instrument Serial Number EL06063922
Data mode Fluorescence
Scan mode Emission
X Mode Wavelength (nm)
Start (nm) 310.00
Stop (nm) 395.00
Ex. Wavelength (nm) 295.00
Ex. Slit (nm) 10
Em. Slit (nm) 10
Scan rate (nm/min) 120.00
Data interval (nm) 1.0000
Averaging Time (s) 0.5000
Excitation filter Auto
Emission filter Open
PMT voltage (V) Medium
Corrected spectra OFF
Method Log :
Method Name : C:\Documents and Settings\Burgess Group\My Documents\Tianxiong\BAMM-cyclinE\1.0.FBSW
Date/Time stamp: 8/18/2023 12:07:09 PM
Method Modifications:
Current Method Changed: 7/20/2023 4:31:49 PM	Old:C:\Varian\Cary Eclipse WinFLR\Default.FMSW	New:C:\Varian\CARYEC~1\Default.FMSW
Overlayed Graphs Changed: 7/20/2023 4:32:26 PM	Old:OFF	New:ON
Ex. Slit Width (nm): Changed: 7/20/2023 4:32:26 PM	Old:5	New:10
Em. Slit Width (nm): Changed: 7/20/2023 4:32:26 PM	Old:5	New:10
Scan Control Changed: 7/20/2023 4:32:26 PM	Old:Medium	New:Slow
Ave. time (s): Changed: 7/20/2023 4:32:26 PM	Old:0.10000	New:0.50000
Excitation Wavelength Changed: 7/20/2023 4:32:26 PM	Old: 350.00	New: 295.00
Emission Wavelength Changed: 7/20/2023 4:32:26 PM	Old: 400.00	New: 310.00
Stop Wavelength Changed: 7/20/2023 4:32:26 PM	Old: 600.00	New: 395.00
Current Method Changed: 8/18/2023 10:53:12 AM	Old:C:\Documents and Settings\Burgess Group\My Documents\Tianxiong\cyclinE\c-helix-BAMM-SMe.FBSW	New:C:\Documents and Settings\Burgess Group\My Documents\Tianxiong\BAMM-cyclinE\0.FBSW
End Method Modifications
2.0-4
2.0-4
Collection Time: 8/18/2023 12:18:09 PM
Operator Name :
Scan Software Version: 1.1(132)
Parameter List :
Instrument Cary Eclipse
Instrument Serial Number EL06063922
Data mode Fluorescence
Scan mode Emission
X Mode Wavelength (nm)
Start (nm) 310.00
Stop (nm) 395.00
Ex. Wavelength (nm) 295.00
Ex. Slit (nm) 10
Em. Slit (nm) 10
Scan rate (nm/min) 120.00
Data interval (nm) 1.0000
Averaging Time (s) 0.5000
Excitation filter Auto
Emission filter Open
PMT voltage (V) Medium
Corrected spectra OFF
Method Log :
Method Name : C:\Documents and Settings\Burgess Group\My Documents\Tianxiong\BAMM-cyclinE\1.0.FBSW
Date/Time stamp: 8/18/2023 12:07:09 PM
Method Modifications:
Current Method Changed: 7/20/2023 4:31:49 PM	Old:C:\Varian\Cary Eclipse WinFLR\Default.FMSW	New:C:\Varian\CARYEC~1\Default.FMSW
Overlayed Graphs Changed: 7/20/2023 4:32:26 PM	Old:OFF	New:ON
Ex. Slit Width (nm): Changed: 7/20/2023 4:32:26 PM	Old:5	New:10
Em. Slit Width (nm): Changed: 7/20/2023 4:32:26 PM	Old:5	New:10
Scan Control Changed: 7/20/2023 4:32:26 PM	Old:Medium	New:Slow
Ave. time (s): Changed: 7/20/2023 4:32:26 PM	Old:0.10000	New:0.50000
Excitation Wavelength Changed: 7/20/2023 4:32:26 PM	Old: 350.00	New: 295.00
Emission Wavelength Changed: 7/20/2023 4:32:26 PM	Old: 400.00	New: 310.00
Stop Wavelength Changed: 7/20/2023 4:32:26 PM	Old: 600.00	New: 395.00
Current Method Changed: 8/18/2023 10:53:12 AM	Old:C:\Documents and Settings\Burgess Group\My Documents\Tianxiong\cyclinE\c-helix-BAMM-SMe.FBSW	New:C:\Documents and Settings\Burgess Group\My Documents\Tianxiong\BAMM-cyclinE\0.FBSW
End Method Modifications
2.0-5
2.0-5
Collection Time: 8/18/2023 12:19:00 PM
Operator Name :
Scan Software Version: 1.1(132)
Parameter List :
Instrument Cary Eclipse
Instrument Serial Number EL06063922
Data mode Fluorescence
Scan mode Emission
X Mode Wavelength (nm)
Start (nm) 310.00
Stop (nm) 395.00
Ex. Wavelength (nm) 295.00
Ex. Slit (nm) 10
Em. Slit (nm) 10
Scan rate (nm/min) 120.00
Data interval (nm) 1.0000
Averaging Time (s) 0.5000
Excitation filter Auto
Emission filter Open
PMT voltage (V) Medium
Corrected spectra OFF
Method Log :
Method Name : C:\Documents and Settings\Burgess Group\My Documents\Tianxiong\BAMM-cyclinE\1.0.FBSW
Date/Time stamp: 8/18/2023 12:07:09 PM
Method Modifications:
Current Method Changed: 7/20/2023 4:31:49 PM	Old:C:\Varian\Cary Eclipse WinFLR\Default.FMSW	New:C:\Varian\CARYEC~1\Default.FMSW
Overlayed Graphs Changed: 7/20/2023 4:32:26 PM	Old:OFF	New:ON
Ex. Slit Width (nm): Changed: 7/20/2023 4:32:26 PM	Old:5	New:10
Em. Slit Width (nm): Changed: 7/20/2023 4:32:26 PM	Old:5	New:10
Scan Control Changed: 7/20/2023 4:32:26 PM	Old:Medium	New:Slow
Ave. time (s): Changed: 7/20/2023 4:32:26 PM	Old:0.10000	New:0.50000
Excitation Wavelength Changed: 7/20/2023 4:32:26 PM	Old: 350.00	New: 295.00
Emission Wavelength Changed: 7/20/2023 4:32:26 PM	Old: 400.00	New: 310.00
Stop Wavelength Changed: 7/20/2023 4:32:26 PM	Old: 600.00	New: 395.00
Current Method Changed: 8/18/2023 10:53:12 AM	Old:C:\Documents and Settings\Burgess Group\My Documents\Tianxiong\cyclinE\c-helix-BAMM-SMe.FBSW	New:C:\Documents and Settings\Burgess Group\My Documents\Tianxiong\BAMM-cyclinE\0.FBSW
End Method Modifications
3.0-1
3.0-1
Collection Time: 8/18/2023 12:28:04 PM
Operator Name :
Scan Software Version: 1.1(132)
Parameter List :
Instrument Cary Eclipse
Instrument Serial Number EL06063922
Data mode Fluorescence
Scan mode Emission
X Mode Wavelength (nm)
Start (nm) 310.00
Stop (nm) 395.00
Ex. Wavelength (nm) 295.00
Ex. Slit (nm) 10
Em. Slit (nm) 10
Scan rate (nm/min) 120.00
Data interval (nm) 1.0000
Averaging Time (s) 0.5000
Excitation filter Auto
Emission filter Open
PMT voltage (V) Medium
Corrected spectra OFF
Method Log :
Method Name : C:\Documents and Settings\Burgess Group\My Documents\Tianxiong\BAMM-cyclinE\2.0.FBSW
Date/Time stamp: 8/18/2023 12:19:57 PM
Method Modifications:
Current Method Changed: 7/20/2023 4:31:49 PM	Old:C:\Varian\Cary Eclipse WinFLR\Default.FMSW	New:C:\Varian\CARYEC~1\Default.FMSW
Overlayed Graphs Changed: 7/20/2023 4:32:26 PM	Old:OFF	New:ON
Ex. Slit Width (nm): Changed: 7/20/2023 4:32:26 PM	Old:5	New:10
Em. Slit Width (nm): Changed: 7/20/2023 4:32:26 PM	Old:5	New:10
Scan Control Changed: 7/20/2023 4:32:26 PM	Old:Medium	New:Slow
Ave. time (s): Changed: 7/20/2023 4:32:26 PM	Old:0.10000	New:0.50000
Excitation Wavelength Changed: 7/20/2023 4:32:26 PM	Old: 350.00	New: 295.00
Emission Wavelength Changed: 7/20/2023 4:32:26 PM	Old: 400.00	New: 310.00
Stop Wavelength Changed: 7/20/2023 4:32:26 PM	Old: 600.00	New: 395.00
Current Method Changed: 8/18/2023 10:53:12 AM	Old:C:\Documents and Settings\Burgess Group\My Documents\Tianxiong\cyclinE\c-helix-BAMM-SMe.FBSW	New:C:\Documents and Settings\Burgess Group\My Documents\Tianxiong\BAMM-cyclinE\0.FBSW
End Method Modifications
3.0-2
3.0-2
Collection Time: 8/18/2023 12:28:52 PM
Operator Name :
Scan Software Version: 1.1(132)
Parameter List :
Instrument Cary Eclipse
Instrument Serial Number EL06063922
Data mode Fluorescence
Scan mode Emission
X Mode Wavelength (nm)
Start (nm) 310.00
Stop (nm) 395.00
Ex. Wavelength (nm) 295.00
Ex. Slit (nm) 10
Em. Slit (nm) 10
Scan rate (nm/min) 120.00
Data interval (nm) 1.0000
Averaging Time (s) 0.5000
Excitation filter Auto
Emission filter Open
PMT voltage (V) Medium
Corrected spectra OFF
Method Log :
Method Name : C:\Documents and Settings\Burgess Group\My Documents\Tianxiong\BAMM-cyclinE\2.0.FBSW
Date/Time stamp: 8/18/2023 12:19:57 PM
Method Modifications:
Current Method Changed: 7/20/2023 4:31:49 PM	Old:C:\Varian\Cary Eclipse WinFLR\Default.FMSW	New:C:\Varian\CARYEC~1\Default.FMSW
Overlayed Graphs Changed: 7/20/2023 4:32:26 PM	Old:OFF	New:ON
Ex. Slit Width (nm): Changed: 7/20/2023 4:32:26 PM	Old:5	New:10
Em. Slit Width (nm): Changed: 7/20/2023 4:32:26 PM	Old:5	New:10
Scan Control Changed: 7/20/2023 4:32:26 PM	Old:Medium	New:Slow
Ave. time (s): Changed: 7/20/2023 4:32:26 PM	Old:0.10000	New:0.50000
Excitation Wavelength Changed: 7/20/2023 4:32:26 PM	Old: 350.00	New: 295.00
Emission Wavelength Changed: 7/20/2023 4:32:26 PM	Old: 400.00	New: 310.00
Stop Wavelength Changed: 7/20/2023 4:32:26 PM	Old: 600.00	New: 395.00
Current Method Changed: 8/18/2023 10:53:12 AM	Old:C:\Documents and Settings\Burgess Group\My Documents\Tianxiong\cyclinE\c-helix-BAMM-SMe.FBSW	New:C:\Documents and Settings\Burgess Group\My Documents\Tianxiong\BAMM-cyclinE\0.FBSW
End Method Modifications
3.0-3
3.0-3
Collection Time: 8/18/2023 12:29:46 PM
Operator Name :
Scan Software Version: 1.1(132)
Parameter List :
Instrument Cary Eclipse
Instrument Serial Number EL06063922
Data mode Fluorescence
Scan mode Emission
X Mode Wavelength (nm)
Start (nm) 310.00
Stop (nm) 395.00
Ex. Wavelength (nm) 295.00
Ex. Slit (nm) 10
Em. Slit (nm) 10
Scan rate (nm/min) 120.00
Data interval (nm) 1.0000
Averaging Time (s) 0.5000
Excitation filter Auto
Emission filter Open
PMT voltage (V) Medium
Corrected spectra OFF
Method Log :
Method Name : C:\Documents and Settings\Burgess Group\My Documents\Tianxiong\BAMM-cyclinE\2.0.FBSW
Date/Time stamp: 8/18/2023 12:19:57 PM
Method Modifications:
Current Method Changed: 7/20/2023 4:31:49 PM	Old:C:\Varian\Cary Eclipse WinFLR\Default.FMSW	New:C:\Varian\CARYEC~1\Default.FMSW
Overlayed Graphs Changed: 7/20/2023 4:32:26 PM	Old:OFF	New:ON
Ex. Slit Width (nm): Changed: 7/20/2023 4:32:26 PM	Old:5	New:10
Em. Slit Width (nm): Changed: 7/20/2023 4:32:26 PM	Old:5	New:10
Scan Control Changed: 7/20/2023 4:32:26 PM	Old:Medium	New:Slow
Ave. time (s): Changed: 7/20/2023 4:32:26 PM	Old:0.10000	New:0.50000
Excitation Wavelength Changed: 7/20/2023 4:32:26 PM	Old: 350.00	New: 295.00
Emission Wavelength Changed: 7/20/2023 4:32:26 PM	Old: 400.00	New: 310.00
Stop Wavelength Changed: 7/20/2023 4:32:26 PM	Old: 600.00	New: 395.00
Current Method Changed: 8/18/2023 10:53:12 AM	Old:C:\Documents and Settings\Burgess Group\My Documents\Tianxiong\cyclinE\c-helix-BAMM-SMe.FBSW	New:C:\Documents and Settings\Burgess Group\My Documents\Tianxiong\BAMM-cyclinE\0.FBSW
End Method Modifications
3.0-4
3.0-4
Collection Time: 8/18/2023 12:30:37 PM
Operator Name :
Scan Software Version: 1.1(132)
Parameter List :
Instrument Cary Eclipse
Instrument Serial Number EL06063922
Data mode Fluorescence
Scan mode Emission
X Mode Wavelength (nm)
Start (nm) 310.00
Stop (nm) 395.00
Ex. Wavelength (nm) 295.00
Ex. Slit (nm) 10
Em. Slit (nm) 10
Scan rate (nm/min) 120.00
Data interval (nm) 1.0000
Averaging Time (s) 0.5000
Excitation filter Auto
Emission filter Open
PMT voltage (V) Medium
Corrected spectra OFF
Method Log :
Method Name : C:\Documents and Settings\Burgess Group\My Documents\Tianxiong\BAMM-cyclinE\2.0.FBSW
Date/Time stamp: 8/18/2023 12:19:57 PM
Method Modifications:
Current Method Changed: 7/20/2023 4:31:49 PM	Old:C:\Varian\Cary Eclipse WinFLR\Default.FMSW	New:C:\Varian\CARYEC~1\Default.FMSW
Overlayed Graphs Changed: 7/20/2023 4:32:26 PM	Old:OFF	New:ON
Ex. Slit Width (nm): Changed: 7/20/2023 4:32:26 PM	Old:5	New:10
Em. Slit Width (nm): Changed: 7/20/2023 4:32:26 PM	Old:5	New:10
Scan Control Changed: 7/20/2023 4:32:26 PM	Old:Medium	New:Slow
Ave. time (s): Changed: 7/20/2023 4:32:26 PM	Old:0.10000	New:0.50000
Excitation Wavelength Changed: 7/20/2023 4:32:26 PM	Old: 350.00	New: 295.00
Emission Wavelength Changed: 7/20/2023 4:32:26 PM	Old: 400.00	New: 310.00
Stop Wavelength Changed: 7/20/2023 4:32:26 PM	Old: 600.00	New: 395.00
Current Method Changed: 8/18/2023 10:53:12 AM	Old:C:\Documents and Settings\Burgess Group\My Documents\Tianxiong\cyclinE\c-helix-BAMM-SMe.FBSW	New:C:\Documents and Settings\Burgess Group\My Documents\Tianxiong\BAMM-cyclinE\0.FBSW
End Method Modifications
3.0-6
3.0-6
Collection Time: 8/18/2023 12:32:14 PM
Operator Name :
Scan Software Version: 1.1(132)
Parameter List :
Instrument Cary Eclipse
Instrument Serial Number EL06063922
Data mode Fluorescence
Scan mode Emission
X Mode Wavelength (nm)
Start (nm) 310.00
Stop (nm) 395.00
Ex. Wavelength (nm) 295.00
Ex. Slit (nm) 10
Em. Slit (nm) 10
Scan rate (nm/min) 120.00
Data interval (nm) 1.0000
Averaging Time (s) 0.5000
Excitation filter Auto
Emission filter Open
PMT voltage (V) Medium
Corrected spectra OFF
Method Log :
Method Name : C:\Documents and Settings\Burgess Group\My Documents\Tianxiong\BAMM-cyclinE\2.0.FBSW
Date/Time stamp: 8/18/2023 12:19:57 PM
Method Modifications:
Current Method Changed: 7/20/2023 4:31:49 PM	Old:C:\Varian\Cary Eclipse WinFLR\Default.FMSW	New:C:\Varian\CARYEC~1\Default.FMSW
Overlayed Graphs Changed: 7/20/2023 4:32:26 PM	Old:OFF	New:ON
Ex. Slit Width (nm): Changed: 7/20/2023 4:32:26 PM	Old:5	New:10
Em. Slit Width (nm): Changed: 7/20/2023 4:32:26 PM	Old:5	New:10
Scan Control Changed: 7/20/2023 4:32:26 PM	Old:Medium	New:Slow
Ave. time (s): Changed: 7/20/2023 4:32:26 PM	Old:0.10000	New:0.50000
Excitation Wavelength Changed: 7/20/2023 4:32:26 PM	Old: 350.00	New: 295.00
Emission Wavelength Changed: 7/20/2023 4:32:26 PM	Old: 400.00	New: 310.00
Stop Wavelength Changed: 7/20/2023 4:32:26 PM	Old: 600.00	New: 395.00
Current Method Changed: 8/18/2023 10:53:12 AM	Old:C:\Documents and Settings\Burgess Group\My Documents\Tianxiong\cyclinE\c-helix-BAMM-SMe.FBSW	New:C:\Documents and Settings\Burgess Group\My Documents\Tianxiong\BAMM-cyclinE\0.FBSW
End Method Modifications
5.0-1
5.0-1
Collection Time: 8/18/2023 12:41:42 PM
Operator Name :
Scan Software Version: 1.1(132)
Parameter List :
Instrument Cary Eclipse
Instrument Serial Number EL06063922
Data mode Fluorescence
Scan mode Emission
X Mode Wavelength (nm)
Start (nm) 310.00
Stop (nm) 395.00
Ex. Wavelength (nm) 295.00
Ex. Slit (nm) 10
Em. Slit (nm) 10
Scan rate (nm/min) 120.00
Data interval (nm) 1.0000
Averaging Time (s) 0.5000
Excitation filter Auto
Emission filter Open
PMT voltage (V) Medium
Corrected spectra OFF
Method Log :
Method Name : C:\Documents and Settings\Burgess Group\My Documents\Tianxiong\BAMM-cyclinE\3.0.FBSW
Date/Time stamp: 8/18/2023 12:33:09 PM
Method Modifications:
Current Method Changed: 7/20/2023 4:31:49 PM	Old:C:\Varian\Cary Eclipse WinFLR\Default.FMSW	New:C:\Varian\CARYEC~1\Default.FMSW
Overlayed Graphs Changed: 7/20/2023 4:32:26 PM	Old:OFF	New:ON
Ex. Slit Width (nm): Changed: 7/20/2023 4:32:26 PM	Old:5	New:10
Em. Slit Width (nm): Changed: 7/20/2023 4:32:26 PM	Old:5	New:10
Scan Control Changed: 7/20/2023 4:32:26 PM	Old:Medium	New:Slow
Ave. time (s): Changed: 7/20/2023 4:32:26 PM	Old:0.10000	New:0.50000
Excitation Wavelength Changed: 7/20/2023 4:32:26 PM	Old: 350.00	New: 295.00
Emission Wavelength Changed: 7/20/2023 4:32:26 PM	Old: 400.00	New: 310.00
Stop Wavelength Changed: 7/20/2023 4:32:26 PM	Old: 600.00	New: 395.00
Current Method Changed: 8/18/2023 10:53:12 AM	Old:C:\Documents and Settings\Burgess Group\My Documents\Tianxiong\cyclinE\c-helix-BAMM-SMe.FBSW	New:C:\Documents and Settings\Burgess Group\My Documents\Tianxiong\BAMM-cyclinE\0.FBSW
End Method Modifications
5.0-2
5.0-2
Collection Time: 8/18/2023 12:42:29 PM
Operator Name :
Scan Software Version: 1.1(132)
Parameter List :
Instrument Cary Eclipse
Instrument Serial Number EL06063922
Data mode Fluorescence
Scan mode Emission
X Mode Wavelength (nm)
Start (nm) 310.00
Stop (nm) 395.00
Ex. Wavelength (nm) 295.00
Ex. Slit (nm) 10
Em. Slit (nm) 10
Scan rate (nm/min) 120.00
Data interval (nm) 1.0000
Averaging Time (s) 0.5000
Excitation filter Auto
Emission filter Open
PMT voltage (V) Medium
Corrected spectra OFF
Method Log :
Method Name : C:\Documents and Settings\Burgess Group\My Documents\Tianxiong\BAMM-cyclinE\3.0.FBSW
Date/Time stamp: 8/18/2023 12:33:09 PM
Method Modifications:
Current Method Changed: 7/20/2023 4:31:49 PM	Old:C:\Varian\Cary Eclipse WinFLR\Default.FMSW	New:C:\Varian\CARYEC~1\Default.FMSW
Overlayed Graphs Changed: 7/20/2023 4:32:26 PM	Old:OFF	New:ON
Ex. Slit Width (nm): Changed: 7/20/2023 4:32:26 PM	Old:5	New:10
Em. Slit Width (nm): Changed: 7/20/2023 4:32:26 PM	Old:5	New:10
Scan Control Changed: 7/20/2023 4:32:26 PM	Old:Medium	New:Slow
Ave. time (s): Changed: 7/20/2023 4:32:26 PM	Old:0.10000	New:0.50000
Excitation Wavelength Changed: 7/20/2023 4:32:26 PM	Old: 350.00	New: 295.00
Emission Wavelength Changed: 7/20/2023 4:32:26 PM	Old: 400.00	New: 310.00
Stop Wavelength Changed: 7/20/2023 4:32:26 PM	Old: 600.00	New: 395.00
Current Method Changed: 8/18/2023 10:53:12 AM	Old:C:\Documents and Settings\Burgess Group\My Documents\Tianxiong\cyclinE\c-helix-BAMM-SMe.FBSW	New:C:\Documents and Settings\Burgess Group\My Documents\Tianxiong\BAMM-cyclinE\0.FBSW
End Method Modifications
5.0-3
5.0-3
Collection Time: 8/18/2023 12:43:18 PM
Operator Name :
Scan Software Version: 1.1(132)
Parameter List :
Instrument Cary Eclipse
Instrument Serial Number EL06063922
Data mode Fluorescence
Scan mode Emission
X Mode Wavelength (nm)
Start (nm) 310.00
Stop (nm) 395.00
Ex. Wavelength (nm) 295.00
Ex. Slit (nm) 10
Em. Slit (nm) 10
Scan rate (nm/min) 120.00
Data interval (nm) 1.0000
Averaging Time (s) 0.5000
Excitation filter Auto
Emission filter Open
PMT voltage (V) Medium
Corrected spectra OFF
Method Log :
Method Name : C:\Documents and Settings\Burgess Group\My Documents\Tianxiong\BAMM-cyclinE\3.0.FBSW
Date/Time stamp: 8/18/2023 12:33:09 PM
Method Modifications:
Current Method Changed: 7/20/2023 4:31:49 PM	Old:C:\Varian\Cary Eclipse WinFLR\Default.FMSW	New:C:\Varian\CARYEC~1\Default.FMSW
Overlayed Graphs Changed: 7/20/2023 4:32:26 PM	Old:OFF	New:ON
Ex. Slit Width (nm): Changed: 7/20/2023 4:32:26 PM	Old:5	New:10
Em. Slit Width (nm): Changed: 7/20/2023 4:32:26 PM	Old:5	New:10
Scan Control Changed: 7/20/2023 4:32:26 PM	Old:Medium	New:Slow
Ave. time (s): Changed: 7/20/2023 4:32:26 PM	Old:0.10000	New:0.50000
Excitation Wavelength Changed: 7/20/2023 4:32:26 PM	Old: 350.00	New: 295.00
Emission Wavelength Changed: 7/20/2023 4:32:26 PM	Old: 400.00	New: 310.00
Stop Wavelength Changed: 7/20/2023 4:32:26 PM	Old: 600.00	New: 395.00
Current Method Changed: 8/18/2023 10:53:12 AM	Old:C:\Documents and Settings\Burgess Group\My Documents\Tianxiong\cyclinE\c-helix-BAMM-SMe.FBSW	New:C:\Documents and Settings\Burgess Group\My Documents\Tianxiong\BAMM-cyclinE\0.FBSW
End Method Modifications
5.0-4
5.0-4
Collection Time: 8/18/2023 12:44:04 PM
Operator Name :
Scan Software Version: 1.1(132)
Parameter List :
Instrument Cary Eclipse
Instrument Serial Number EL06063922
Data mode Fluorescence
Scan mode Emission
X Mode Wavelength (nm)
Start (nm) 310.00
Stop (nm) 395.00
Ex. Wavelength (nm) 295.00
Ex. Slit (nm) 10
Em. Slit (nm) 10
Scan rate (nm/min) 120.00
Data interval (nm) 1.0000
Averaging Time (s) 0.5000
Excitation filter Auto
Emission filter Open
PMT voltage (V) Medium
Corrected spectra OFF
Method Log :
Method Name : C:\Documents and Settings\Burgess Group\My Documents\Tianxiong\BAMM-cyclinE\3.0.FBSW
Date/Time stamp: 8/18/2023 12:33:09 PM
Method Modifications:
Current Method Changed: 7/20/2023 4:31:49 PM	Old:C:\Varian\Cary Eclipse WinFLR\Default.FMSW	New:C:\Varian\CARYEC~1\Default.FMSW
Overlayed Graphs Changed: 7/20/2023 4:32:26 PM	Old:OFF	New:ON
Ex. Slit Width (nm): Changed: 7/20/2023 4:32:26 PM	Old:5	New:10
Em. Slit Width (nm): Changed: 7/20/2023 4:32:26 PM	Old:5	New:10
Scan Control Changed: 7/20/2023 4:32:26 PM	Old:Medium	New:Slow
Ave. time (s): Changed: 7/20/2023 4:32:26 PM	Old:0.10000	New:0.50000
Excitation Wavelength Changed: 7/20/2023 4:32:26 PM	Old: 350.00	New: 295.00
Emission Wavelength Changed: 7/20/2023 4:32:26 PM	Old: 400.00	New: 310.00
Stop Wavelength Changed: 7/20/2023 4:32:26 PM	Old: 600.00	New: 395.00
Current Method Changed: 8/18/2023 10:53:12 AM	Old:C:\Documents and Settings\Burgess Group\My Documents\Tianxiong\cyclinE\c-helix-BAMM-SMe.FBSW	New:C:\Documents and Settings\Burgess Group\My Documents\Tianxiong\BAMM-cyclinE\0.FBSW
End Method Modifications
5.0-5
5.0-5
Collection Time: 8/18/2023 12:44:55 PM
Operator Name :
Scan Software Version: 1.1(132)
Parameter List :
Instrument Cary Eclipse
Instrument Serial Number EL06063922
Data mode Fluorescence
Scan mode Emission
X Mode Wavelength (nm)
Start (nm) 310.00
Stop (nm) 395.00
Ex. Wavelength (nm) 295.00
Ex. Slit (nm) 10
Em. Slit (nm) 10
Scan rate (nm/min) 120.00
Data interval (nm) 1.0000
Averaging Time (s) 0.5000
Excitation filter Auto
Emission filter Open
PMT voltage (V) Medium
Corrected spectra OFF
Method Log :
Method Name : C:\Documents and Settings\Burgess Group\My Documents\Tianxiong\BAMM-cyclinE\3.0.FBSW
Date/Time stamp: 8/18/2023 12:33:09 PM
Method Modifications:
Current Method Changed: 7/20/2023 4:31:49 PM	Old:C:\Varian\Cary Eclipse WinFLR\Default.FMSW	New:C:\Varian\CARYEC~1\Default.FMSW
Overlayed Graphs Changed: 7/20/2023 4:32:26 PM	Old:OFF	New:ON
Ex. Slit Width (nm): Changed: 7/20/2023 4:32:26 PM	Old:5	New:10
Em. Slit Width (nm): Changed: 7/20/2023 4:32:26 PM	Old:5	New:10
Scan Control Changed: 7/20/2023 4:32:26 PM	Old:Medium	New:Slow
Ave. time (s): Changed: 7/20/2023 4:32:26 PM	Old:0.10000	New:0.50000
Excitation Wavelength Changed: 7/20/2023 4:32:26 PM	Old: 350.00	New: 295.00
Emission Wavelength Changed: 7/20/2023 4:32:26 PM	Old: 400.00	New: 310.00
Stop Wavelength Changed: 7/20/2023 4:32:26 PM	Old: 600.00	New: 395.00
Current Method Changed: 8/18/2023 10:53:12 AM	Old:C:\Documents and Settings\Burgess Group\My Documents\Tianxiong\cyclinE\c-helix-BAMM-SMe.FBSW	New:C:\Documents and Settings\Burgess Group\My Documents\Tianxiong\BAMM-cyclinE\0.FBSW
End Method Modifications
10.0-1
10.0-1
Collection Time: 8/18/2023 12:55:30 PM
Operator Name :
Scan Software Version: 1.1(132)
Parameter List :
Instrument Cary Eclipse
Instrument Serial Number EL06063922
Data mode Fluorescence
Scan mode Emission
X Mode Wavelength (nm)
Start (nm) 310.00
Stop (nm) 395.00
Ex. Wavelength (nm) 295.00
Ex. Slit (nm) 10
Em. Slit (nm) 10
Scan rate (nm/min) 120.00
Data interval (nm) 1.0000
Averaging Time (s) 0.5000
Excitation filter Auto
Emission filter Open
PMT voltage (V) Medium
Corrected spectra OFF
Method Log :
Method Name : C:\Documents and Settings\Burgess Group\My Documents\Tianxiong\BAMM-cyclinE\5.0.FBSW
Date/Time stamp: 8/18/2023 12:45:50 PM
Method Modifications:
Current Method Changed: 7/20/2023 4:31:49 PM	Old:C:\Varian\Cary Eclipse WinFLR\Default.FMSW	New:C:\Varian\CARYEC~1\Default.FMSW
Overlayed Graphs Changed: 7/20/2023 4:32:26 PM	Old:OFF	New:ON
Ex. Slit Width (nm): Changed: 7/20/2023 4:32:26 PM	Old:5	New:10
Em. Slit Width (nm): Changed: 7/20/2023 4:32:26 PM	Old:5	New:10
Scan Control Changed: 7/20/2023 4:32:26 PM	Old:Medium	New:Slow
Ave. time (s): Changed: 7/20/2023 4:32:26 PM	Old:0.10000	New:0.50000
Excitation Wavelength Changed: 7/20/2023 4:32:26 PM	Old: 350.00	New: 295.00
Emission Wavelength Changed: 7/20/2023 4:32:26 PM	Old: 400.00	New: 310.00
Stop Wavelength Changed: 7/20/2023 4:32:26 PM	Old: 600.00	New: 395.00
Current Method Changed: 8/18/2023 10:53:12 AM	Old:C:\Documents and Settings\Burgess Group\My Documents\Tianxiong\cyclinE\c-helix-BAMM-SMe.FBSW	New:C:\Documents and Settings\Burgess Group\My Documents\Tianxiong\BAMM-cyclinE\0.FBSW
End Method Modifications
10.0-2
10.0-2
Collection Time: 8/18/2023 12:56:18 PM
Operator Name :
Scan Software Version: 1.1(132)
Parameter List :
Instrument Cary Eclipse
Instrument Serial Number EL06063922
Data mode Fluorescence
Scan mode Emission
X Mode Wavelength (nm)
Start (nm) 310.00
Stop (nm) 395.00
Ex. Wavelength (nm) 295.00
Ex. Slit (nm) 10
Em. Slit (nm) 10
Scan rate (nm/min) 120.00
Data interval (nm) 1.0000
Averaging Time (s) 0.5000
Excitation filter Auto
Emission filter Open
PMT voltage (V) Medium
Corrected spectra OFF
Method Log :
Method Name : C:\Documents and Settings\Burgess Group\My Documents\Tianxiong\BAMM-cyclinE\5.0.FBSW
Date/Time stamp: 8/18/2023 12:45:50 PM
Method Modifications:
Current Method Changed: 7/20/2023 4:31:49 PM	Old:C:\Varian\Cary Eclipse WinFLR\Default.FMSW	New:C:\Varian\CARYEC~1\Default.FMSW
Overlayed Graphs Changed: 7/20/2023 4:32:26 PM	Old:OFF	New:ON
Ex. Slit Width (nm): Changed: 7/20/2023 4:32:26 PM	Old:5	New:10
Em. Slit Width (nm): Changed: 7/20/2023 4:32:26 PM	Old:5	New:10
Scan Control Changed: 7/20/2023 4:32:26 PM	Old:Medium	New:Slow
Ave. time (s): Changed: 7/20/2023 4:32:26 PM	Old:0.10000	New:0.50000
Excitation Wavelength Changed: 7/20/2023 4:32:26 PM	Old: 350.00	New: 295.00
Emission Wavelength Changed: 7/20/2023 4:32:26 PM	Old: 400.00	New: 310.00
Stop Wavelength Changed: 7/20/2023 4:32:26 PM	Old: 600.00	New: 395.00
Current Method Changed: 8/18/2023 10:53:12 AM	Old:C:\Documents and Settings\Burgess Group\My Documents\Tianxiong\cyclinE\c-helix-BAMM-SMe.FBSW	New:C:\Documents and Settings\Burgess Group\My Documents\Tianxiong\BAMM-cyclinE\0.FBSW
End Method Modifications
10.0-3
10.0-3
Collection Time: 8/18/2023 12:57:09 PM
Operator Name :
Scan Software Version: 1.1(132)
Parameter List :
Instrument Cary Eclipse
Instrument Serial Number EL06063922
Data mode Fluorescence
Scan mode Emission
X Mode Wavelength (nm)
Start (nm) 310.00
Stop (nm) 395.00
Ex. Wavelength (nm) 295.00
Ex. Slit (nm) 10
Em. Slit (nm) 10
Scan rate (nm/min) 120.00
Data interval (nm) 1.0000
Averaging Time (s) 0.5000
Excitation filter Auto
Emission filter Open
PMT voltage (V) Medium
Corrected spectra OFF
Method Log :
Method Name : C:\Documents and Settings\Burgess Group\My Documents\Tianxiong\BAMM-cyclinE\5.0.FBSW
Date/Time stamp: 8/18/2023 12:45:50 PM
Method Modifications:
Current Method Changed: 7/20/2023 4:31:49 PM	Old:C:\Varian\Cary Eclipse WinFLR\Default.FMSW	New:C:\Varian\CARYEC~1\Default.FMSW
Overlayed Graphs Changed: 7/20/2023 4:32:26 PM	Old:OFF	New:ON
Ex. Slit Width (nm): Changed: 7/20/2023 4:32:26 PM	Old:5	New:10
Em. Slit Width (nm): Changed: 7/20/2023 4:32:26 PM	Old:5	New:10
Scan Control Changed: 7/20/2023 4:32:26 PM	Old:Medium	New:Slow
Ave. time (s): Changed: 7/20/2023 4:32:26 PM	Old:0.10000	New:0.50000
Excitation Wavelength Changed: 7/20/2023 4:32:26 PM	Old: 350.00	New: 295.00
Emission Wavelength Changed: 7/20/2023 4:32:26 PM	Old: 400.00	New: 310.00
Stop Wavelength Changed: 7/20/2023 4:32:26 PM	Old: 600.00	New: 395.00
Current Method Changed: 8/18/2023 10:53:12 AM	Old:C:\Documents and Settings\Burgess Group\My Documents\Tianxiong\cyclinE\c-helix-BAMM-SMe.FBSW	New:C:\Documents and Settings\Burgess Group\My Documents\Tianxiong\BAMM-cyclinE\0.FBSW
End Method Modifications
10.0-5
10.0-5
Collection Time: 8/18/2023 12:58:47 PM
Operator Name :
Scan Software Version: 1.1(132)
Parameter List :
Instrument Cary Eclipse
Instrument Serial Number EL06063922
Data mode Fluorescence
Scan mode Emission
X Mode Wavelength (nm)
Start (nm) 310.00
Stop (nm) 395.00
Ex. Wavelength (nm) 295.00
Ex. Slit (nm) 10
Em. Slit (nm) 10
Scan rate (nm/min) 120.00
Data interval (nm) 1.0000
Averaging Time (s) 0.5000
Excitation filter Auto
Emission filter Open
PMT voltage (V) Medium
Corrected spectra OFF
Method Log :
Method Name : C:\Documents and Settings\Burgess Group\My Documents\Tianxiong\BAMM-cyclinE\5.0.FBSW
Date/Time stamp: 8/18/2023 12:45:50 PM
Method Modifications:
Current Method Changed: 7/20/2023 4:31:49 PM	Old:C:\Varian\Cary Eclipse WinFLR\Default.FMSW	New:C:\Varian\CARYEC~1\Default.FMSW
Overlayed Graphs Changed: 7/20/2023 4:32:26 PM	Old:OFF	New:ON
Ex. Slit Width (nm): Changed: 7/20/2023 4:32:26 PM	Old:5	New:10
Em. Slit Width (nm): Changed: 7/20/2023 4:32:26 PM	Old:5	New:10
Scan Control Changed: 7/20/2023 4:32:26 PM	Old:Medium	New:Slow
Ave. time (s): Changed: 7/20/2023 4:32:26 PM	Old:0.10000	New:0.50000
Excitation Wavelength Changed: 7/20/2023 4:32:26 PM	Old: 350.00	New: 295.00
Emission Wavelength Changed: 7/20/2023 4:32:26 PM	Old: 400.00	New: 310.00
Stop Wavelength Changed: 7/20/2023 4:32:26 PM	Old: 600.00	New: 395.00
Current Method Changed: 8/18/2023 10:53:12 AM	Old:C:\Documents and Settings\Burgess Group\My Documents\Tianxiong\cyclinE\c-helix-BAMM-SMe.FBSW	New:C:\Documents and Settings\Burgess Group\My Documents\Tianxiong\BAMM-cyclinE\0.FBSW
End Method Modifications
10.0-7
10.0-7
Collection Time: 8/18/2023 1:00:25 PM
Operator Name :
Scan Software Version: 1.1(132)
Parameter List :
Instrument Cary Eclipse
Instrument Serial Number EL06063922
Data mode Fluorescence
Scan mode Emission
X Mode Wavelength (nm)
Start (nm) 310.00
[truncated: 178 more rows]
[truncated: 60 more columns]

## Sheet: Fig 6g 3B 2nd
note: this run used a different batch of protein (purchased at different time), and subtracted the blank sample automatically so there was an overall decrease in the value of fluorescence, but this wouldn't affect the subtractions between measurements with different amounts of ligands added.
	0					0.25				0.51						0.76						1.3					2.5					5.1					12.7						25.4						50.8
312	-8.4286	-13.6062	-12.4763	-10.3252		-14.5015	-16.0058	-14.1149		-16.261	-17.3124	-16.2037	-17.1856	-16.9506		-17.8518	-17.0234	-17.0141	-16.478	-17.7926		-19.6346	-20.0728	-21.6849	-21.2636		-24.3218	-23.8061	-25.2429	-24.3263		-26.0807	-25.4083	-24.0015	-26.1252		-20.2545	-18.8274	-20.9902	-22.087	-20.7355		-22.087	-20.7355	-23.3464	-23.1058	-23.3894		-20.3794
313.07	-4.15857	-5.83786	-9.02524	-5.66885		-10.9768	-11.8168	-9.07779		-10.4225	-12.9925	-13.1277	-13.7336	-12.4591		-13.7544	-12.2711	-14.2541	-13.0482	-13.9167		-16.5106	-16.8926	-15.7541	-17.1283		-22.0678	-21.6635	-22.595	-21.0492		-21.285	-23.107	-21.1782	-24.2968		-19.1277	-15.3137	-18.0289	-20.1935	-15.5975		-20.1935	-15.5975	-19.767	-20.8358	-21.8315		-16.9807
314	1.25192	-1.65268	-3.60143	2.30855		-4.27736	-6.35974	-5.01747		-1.83798	-7.08932	-6.30997	-6.96603	-5.46797		-9.52328	-6.37585	-6.98164	-8.78915	-6.57713		-10.4082	-11.8145	-9.60757	-11.92		-16.7211	-16.1501	-17.6395	-16.3754		-15.2441	-17.8073	-17.2314	-18.4901		-11.9015	-10.1743	-12.6974	-15.2021	-10.4978		-15.2021	-10.4978	-14.6213	-17.1969	-16.8972		-12.507
315.07	9.58075	7.48074	5.80331	10.187		1.90599	3.16911	1.86488		2.76643	1.49257	1.16843	1.18156	1.05125		-2.39612	-0.51221	-0.32285	0.051743	0.620697		-4.33191	-4.71648	-5.12352	-6.63515		-8.12891	-9.59103	-10.0479	-11.1839		-11.1405	-11.9783	-12.798	-12.1728		-7.83365	-4.27759	-7.86842	-9.79355	-2.80724		-9.79355	-2.80724	-8.78854	-12.4063	-11.9223		-5.82161
316	19.8644	15.9294	12.9785	17.146		9.68276	7.96123	8.00722		9.533	7.11423	7.10454	5.85091	6.45111		3.9351	4.90268	4.37331	3.77161	5.52843		1.87085	2.14545	1.93381	-0.46732		-4.89552	-5.52286	-6.85623	-4.27911		-4.03691	-6.36934	-5.94563	-7.57155		-4.08975	-0.14911	-1.46193	-3.9335	1.90221		-3.9335	1.90221	-5.17502	-8.16859	-6.14018		-1.95171
317.07	23.2369	21.7969	18.6912	21.3553		15.4879	14.7621	16.1496		15.824	12.9699	13.1617	12.2522	12.8104		9.74999	13.1456	12.5613	11.1103	12.5312		8.42334	8.28094	8.25685	7.31615		2.50058	2.10465	-0.43501	1.60754		-0.84253	-2.08846	0.004913	-2.76872		1.12151	6.04407	3.50186	-0.42322	5.31935		-0.42322	5.31935	-0.82085	-2.98659	-3.23311		0.381027
318	28.1798	27.1423	27.2384	27.6377		24.6394	19.5159	21.1246		23.1047	19.8793	20.5234	18.3221	18.2228		16.923	16.2615	16.5864	17.9566	17.3354		12.6625	12.8619	13.8205	11.5652		5.29701	4.88686	3.41132	4.64815		3.48352	2.71635	4.60208	1.91786		5.23183	9.2505	7.88068	4.4902	8.09815		4.4902	8.09815	5.62062	0.914291	0.114182		6.82367
319.07	37.5318	31.1229	33.9363	38.108		29.6656	27.2516	27.1347		27.3795	25.9692	25.524	23.3873	26.51		22.3011	23.149	24.3936	24.0948	24.1306		19.2654	19.0302	18.2231	17.9153		11.8119	11.9917	10.4288	11.5351		9.44487	8.68018	9.4617	7.23404		11.4098	14.8329	14.0225	9.56815	11.7746		9.56815	11.7746	8.91226	6.56767	6.35144		14.845
320	47.6619	38.7176	42.1116	41.5369		36.1793	35.0832	35.185		32.6347	33.0107	33.2293	31.3087	33.3246		29.5221	29.0446	31.983	30.745	29.0988		25.9156	25.9557	23.6083	20.7371		17.7598	16.9477	16.534	16.1598		16.1321	13.6553	12.6255	13.78		15.3708	21.3192	19.7217	13.7801	18.4043		13.7801	18.4043	13.7672	11.2902	11.3621		15.9821
320.93	48.8595	44.7447	45.8119	49.835		41.9853	38.4426	40.6027		40.2141	36.9723	37.9062	35.9934	36.8137		34.89	34.5708	37.0431	35.9074	37.5822		31.837	31.4144	29.1495	26.7705		22.341	22.4222	19.7798	22.1588		18.9124	18.8376	16.7596	17.5144		19.0799	24.6987	21.0434	17.804	23.6745		17.804	23.6745	18.5877	15.2994	15.7744		20.639
322.03	54.186	51.4664	52.05	52.6452		47.3478	46.144	44.9943		45.614	44.9762	44.9329	42.6016	41.4193		39.7121	39.9694	39.5875	42.5815	44.2959		35.6538	34.5774	32.3281	31.8466		27.5865	27.3957	25.9924	28.062		23.8785	22.2182	22.6558	22.9461		24.0279	28.8643	29.6883	23.0685	26.6572		23.0685	26.6572	22.3101	20.4974	20.1291		25.3594
322.96	59.1204	57.008	56.8141	56.4993		50.9705	50.6544	52.2861		48.5428	50.6284	48.1882	47.0963	47.042		43.9657	45.0125	43.6091	43.8479	45.7837		39.6646	41.771	36.6615	37.5243		31.1705	31.5075	29.2952	29.9436		28.42	26.5944	26.9488	25.2976		28.4513	31.3866	29.664	23.5276	29.342		23.5276	29.342	26.8114	23.8121	23.1727		28.9575
324.06	62.3114	65.1551	61.7077	64.6861		55.5599	58.1115	55.8488		54.9142	57.2783	54.2869	53.7917	54.7362		49.684	49.4372	52.8552	51.6594	51.6216		47.0016	45.8068	44.1778	41.8591		35.2888	36.5591	34.7367	35.3929		31.7365	34.3725	31.445	30.8325		30.7429	37.9813	34.9639	30.379	34.7421		30.379	34.7421	30.3855	27.5867	28.3403		32.5446
325	66.0573	71.0852	67.0347	68.4218		62.72	60.3114	59.7279		58.3443	58.2334	59.3498	57.2014	58.0379		53.6829	54.3761	53.0397	55.4882	57.8872		49.2502	50.8463	47.7655	46.1999		40.2631	41.4943	38.483	41.0791		36.4121	35.5207	34.9686	33.9446		35.1004	39.0125	38.8711	32.0705	36.8396		32.0705	36.8396	36.7513	32.0633	30.6376		34.4984
325.93	73.4837	71.7451	71.5749	76.9752		67.7502	64.0763	66.6843		62.8909	62.6335	64.806	61.9108	63.851		56.3978	59.2616	55.1417	58.1195	59.0401		55.1912	51.6526	51.0994	49.876		43.0114	42.7662	39.7266	41.755		38.6271	38.3052	38.721	38.4182		38.7295	40.5875	38.6247	35.1673	39.4266		35.1673	39.4266	38.1642	33.9566	33.9213		35.2422
327.03	75.7335	77.5908	73.5606	79.9077		70.3563	66.8369	69.8548		66.2206	65.7557	66.9724	64.2583	64.713		61.3664	62.5825	61.8818	62.7571	63.539		56.4775	54.4287	54.8522	51.966		45.9429	48.1928	46.712	44.8657		44.3155	43.6939	41.4492	40.4958		40.3727	44.8605	40.2302	37.4877	40.9393		37.4877	40.9393	40.5673	36.387	35.4894		40.2507
327.96	79.3645	82.2946	77.2131	78.2362		73.2644	70.0538	73.6597		70.1986	69.5635	69.4655	67.8356	67.1363		62.1952	63.1574	64.6599	65.6371	65.9733		59.7494	58.084	57.4943	55.7957		48.2976	49.279	47.0898	48.0431		44.2572	45.2305	43.6408	43.2381		43.7369	47.3751	43.9307	39.545	46.1332		39.545	46.1332	41.0918	37.4023	39.3487		41.3135
329.06	88.5612	84.8369	78.9372	86.4349		78.2217	73.776	72.6379		71.6105	73.1539	70.0066	71.5577	72.0083		65.2139	67.2419	64.7282	68.4813	69.7042		63.0804	62.493	56.9699	58.0819		50.2011	51.963	49.9054	50.7179		46.7377	48.8149	45.4452	44.4701		45.8362	49.4591	46.8073	41.0767	46.9387		41.0767	46.9387	42.1311	40.7508	39.7375		40.616
330	86.4529	85.9663	80.8027	88.6351		78.5918	77.2388	76.2379		74.9931	74.5679	74.541	73.7831	74.267		67.523	68.5345	67.7703	70.1325	70.8969		64.3782	62.8496	62.3932	59.2418		53.8932	52.9123	52.0579	51.8658		49.7181	49.3159	47.2783	46.5996		48.79	49.8165	46.9416	43.3295	44.9791		43.3295	44.9791	47.6145	42.9915	41.8995		41.2824
331.07	87.166	89.2007	89.3258	90.6675		82.1184	78.9032	77.4387		76.5786	76.2451	76.4625	75.0368	76.488		69.9183	71.7898	68.9124	71.916	74.7891		65.5517	65.1936	63.2036	64.2187		54.8162	53.9297	52.5777	52.8622		49.6421	49.2276	48.9897	48.5181		48.5346	50.4555	47.1669	43.8295	45.9344		43.8295	45.9344	46.2632	43.9982	43.2424		45.4806
332	88.6567	88.8917	86.3402	93.8163		80.459	79.7446	78.2413		77.2134	78.1	77.5249	77.8309	77.3645		71.6528	72.4684	70.3136	71.8565	74.4415		67.505	65.6402	64.0384	62.7149		54.445	55.9425	53.6924	54.6028		50.2233	52.0006	48.1517	49.0963		50.1011	51.827	49.12	45.4025	46.7326		45.4025	46.7326	45.5976	43.2556	43.8196		41.8866
333.07	88.9022	94.5592	87.2914	92.5023		81.3178	81.1025	81.0946		77.5757	79.3805	79.6027	78.814	77.3022		72.3236	74.0655	73.7988	73.4213	78.6231		68.6593	68.0161	64.3889	64.3181		57.0069	56.4109	55.6939	55.7166		51.7538	51.5929	50.0295	49.32		49.8753	52.1046	49.3621	45.8094	47.6346		45.8094	47.6346	46.3969	45.6609	44.3588		46.0761
334	90.9115	95.3563	93.465	89.8631		83.1038	82.7384	81.5523		79.2773	83.9119	79.2764	77.6301	78.5113		74.9698	74.9023	72.9116	74.7947	78.8041		69.0193	67.5457	66.1995	64.9733		57.5367	58.0795	54.6582	56.9571		52.8223	51.8018	51.8076	52.354		50.2251	52.821	50.4982	46.8736	45.9841		46.8736	45.9841	47.424	46.8708	43.8831		43.8791
335.07	89.1993	93.9037	88.9562	95.0906		83.7366	81.0503	84.2469		79.9213	80.3446	79.1812	77.2741	80.1697		75.9705	74.7687	74.3227	73.9933	79.3747		71.435	69.5291	67.4719	65.2434		57.0958	58.1247	57.4559	57.4453		50.7795	52.3348	50.3615	51.7391		49.8332	53.5972	49.2957	46.6641	48.5247		46.6641	48.5247	47.5231	44.6446	43.8083		44.8499
336	91.5816	95.1404	89.1088	96.2467		85.6559	82.9105	81.8386		80.4839	81.1148	78.7522	78.6901	80.7381		74.7319	74.734	73.937	75.6635	79.7784		70.6266	69.0238	66.9535	65.532		57.2539	56.9729	56.9728	57.7328		51.674	52.501	51.5683	51.9659		51.2496	52.594	49.7998	46.9444	48.5409		46.9444	48.5409	46.8372	46.9075	44.0271		43.4299
337.07	89.4011	92.3709	91.7263	93.999		83.6706	82.4738	84.5235		80.0525	79.594	80.3683	76.5855	79.0528		75.1911	75.1964	74.4002	73.7671	78.2733		71.0581	67.1785	64.5234	65.1421		58.5174	57.1876	54.5362	56.9634		51.0273	51.8658	51.0372	50.8809		50.217	52.4341	49.0661	46.4712	46.8608		46.4712	46.8608	47.2667	46.55	43.2128		44.5686
338	87.3397	91.3816	90.7624	95.3992		84.0706	83.1175	83.9538		79.3873	81.2307	82.0295	79.4352	78.9439		75.4723	76.2433	73.0913	73.1509	77.3573		69.9348	67.6845	64.0603	64.401		57.2736	58.1674	55.2632	56.414		51.0313	52.3562	51.045	50.3959		49.5302	53.1401	48.8311	45.8745	46.9084		45.8745	46.9084	47.2649	44.9008	43.2116		44.9226
339.07	91.3116	89.7192	93.2376	95.9909		84.9751	82.853	82.6954		78.8333	78.7658	80.7315	78.9024	81.0776		73.2384	74.8461	73.6997	74.1587	76.2027		71.2213	66.5668	64.7332	64.233		56.797	57.7739	55.7166	55.9241		50.1488	51.586	49.3086	50.4135		49.7821	50.4171	48.146	47.4355	46.1938		47.4355	46.1938	49.1447	44.7526	42.724		43.5311
340	90.5676	89.3197	92.3607	88.9609		84.7512	82.0062	80.3246		79.9987	78.8407	79.6117	77.5521	79.7324		74.9681	73.8073	73.4264	72.0994	75.7169		67.5332	64.973	63.3591	65.1185		56.376	56.8177	54.3319	55.2984		49.1582	51.198	49.1465	48.6157		47.9592	51.7849	48.6728	45.0361	46.3473		45.0361	46.3473	45.2987	43.553	42.4249		41.6753
341.06	88.6998	93.8826	87.2164	93.5326		83.1375	81.8926	78.5337		79.8727	77.6937	78.3759	77.1726	78.0323		72.111	74.4132	72.4732	71.5592	73.1421		66.3347	64.0909	63.3025	62.5161		57.3605	55.7575	53.6532	55.7027		48.9646	51.0024	48.3073	48.0839		47.7576	50.0816	46.3915	44.2263	45.3846		44.2263	45.3846	43.3702	42.6881	42.0535		38.7664
341.96	91.22	91.8786	86.9873	91.7261		80.842	80.7174	79.3498		76.9057	79.7871	77.6915	75.2025	76.2422		72.7395	72.7899	71.157	70.5048	71.7305		68.0713	62.7493	63.1915	61.871		55.5001	55.7005	53.3648	54.6307		47.8659	48.8153	48.2523	47.606		48.1976	50.5155	44.953	43.0517	45.0064		43.0517	45.0064	41.1287	42.7711	41.2858		40.9601
343.03	88.9935	85.1699	88.1471	88.9325		78.5277	78.8048	78.5195		77.053	74.9219	75.2429	73.4281	75.6518		71.3298	72.3837	69.7463	70.1672	72.8255		65.692	64.5386	62.3263	61.3961		53.0881	55.1817	52.1865	53.6596		46.8741	47.8419	46.614	46.6505		45.7177	49.461	45.5834	43.5289	43.1197		43.5289	43.1197	42.4904	41.5405	42.1273		36.2953
343.93	84.9935	88.1257	84.3219	88.715		79.4831	79.322	75.3933		75.0612	76.0141	74.5457	75.4241	73.5844		69.2988	69.925	68.1684	68.4083	72.1079		66.1296	64.2364	59.404	60.1322		52.3619	52.2694	50.9311	51.6826		46.1426	47.8761	46.1216	46.5599		46.5716	48.2609	45.3497	40.5738	41.9823		40.5738	41.9823	43.0731	38.7745	39.3318		38.8617
345	82.7711	87.9424	86.6654	86.9474		79.5942	76.5124	74.8028		73.7365	73.8203	72.5587	73.3311	71.4516		69.024	70.2812	67.7663	68.8484	72.0812		62.77	60.8298	58.5973	58.2806		52.1109	51.9961	51.0154	50.1533		43.992	46.6536	44.5083	44.6204		44.7911	46.3574	44.1801	40.3549	40.8103		40.3549	40.8103	37.9847	38.6862	36.6487		35.6295
346.06	84.6235	85.1634	82.8267	83.0144		75.3551	75.5315	72.8069		73.4548	74.2818	72.5039	68.4787	72.7218		66.985	66.9588	65.672	65.4759	67.13		61.6047	56.7765	57.7901	57.1026		49.8535	50.1182	48.3644	50.3867		43.1008	43.8524	43.4233	44.9286		41.3455	45.2225	42.0842	39.7454	40.7683		39.7454	40.7683	37.2125	36.675	37.2947		32.7184
346.96	79.8737	86.0521	79.7421	83.7207		73.5851	72.508	72.0041		70.895	69.7858	69.9383	70.0965	68.7442		64.7142	65.2332	64.5353	64.1882	65.34		61.7141	56.4459	55.1256	55.8771		49.7129	49.279	47.914	49.1966		41.8151	42.5745	42.9849	41.9454		40.7895	43.0009	41.6172	37.959	38.4964		37.959	38.4964	37.6607	35.5038	36.4538		31.0676
348.03	80.0401	77.4325	79.3873	78.9693		71.7502	72.5079	70.0823		71.7796	68.9019	69.8794	68.7726	68.5729		64.9336	64.5169	62.1334	63.4054	64.8091		61.2508	56.238	54.9355	53.1676		46.6701	47.7131	46.6933	46.204		41.4547	41.5001	40.6916	39.5881		38.8019	42.0227	38.0662	35.7924	38.3985		35.7924	38.3985	36.9928	34.7914	37.0541		33.2893
348.93	78.8383	78.1251	77.4275	76.206		70.337	69.6787	69.7069		69.2549	67.7315	68.572	66.7731	68.2051		60.6789	62.9133	61.2071	61.3176	63.998		56.1258	56.9055	52.8021	53.5096		45.6625	46.7967	45.4313	44.8059		39.4569	39.4774	39.5704	39.1298		38.0536	41.434	38.1041	34.4482	36.129		34.4482	36.129	32.9226	32.9131	32.565		29.9336
350	75.1386	75.6363	74.2693	72.2741		69.6722	66.4425	66.1296		63.5226	67.399	65.2568	64.7138	65.3746		62.3419	61.1498	59.7386	59.9687	61.0675		58.0031	53.1879	51.1045	51.4765		43.9493	44.6103	42.5139	44.0053		37.0476	38.1854	38.9283	38.0737		36.8695	38.6752	38.1834	33.1069	34.474		33.1069	34.474	31.6044	31.2464	30.1758		27.9037
351.07	72.2167	77.7713	72.4279	71.6502		67.8943	65.3572	65.0278		64.3099	63.9009	63.7479	61.9027	62.8851		57.7658	58.2328	58.5598	59.6068	59.4053		53.6761	50.2085	47.4845	49.1846		42.1521	42.5287	41.6425	40.8476		35.396	36.4821	35.5579	35.2049		35.1139	37.1809	31.894	30.8935	32.055		30.8935	32.055	29.434	30.4379	27.6654		27.0856
352	71.5053	69.9136	68.9046	70.0635		62.9975	64.6864	62.0879		61.7656	61.4991	60.2282	59.997	60.1619		55.3095	55.2907	54.8058	56.9179	58.1386		52.4634	47.5339	46.3793	46.3785		40.3536	40.5152	38.6146	39.6823		33.128	34.3947	32.6211	34.2669		32.36	36.1197	31.93	29.1627	30.0713		29.1627	30.0713	27.2394	27.6825	26.1439		24.51
353.07	67.1929	69.3582	67.667	68.0716		62.0975	61.2846	60.7759		59.4196	58.5081	58.7056	58.3623	57.3687		51.9022	53.3298	52.6382	54.6076	53.7317		49.943	46.9221	44.1375	46.2191		37.6973	37.8516	35.3904	36.4759		32.3252	32.2487	32.5491	32.7157		29.6007	32.9943	28.9779	27.1619	28.6504		27.1619	28.6504	26.3885	25.5448	23.6181		21.0987
354	65.8328	64.793	66.1893	61.8298		58.3076	57.6883	55.922		55.5889	55.6491	54.0025	55.3252	51.6469		51.9203	52.4249	48.9758	51.1168	49.9234		45.5197	43.2882	42.2666	42.0292		36.2756	35.5675	34.6579	35.0398		28.5736	31.2348	29.1036	29.4912		29.8693	30.6146	27.876	25.3529	26.0294		25.3529	26.0294	25.2254	24.1612	22.8593		20.1694
355.07	62.003	62.172	61.6831	62.6676		53.6288	56.1423	54.9444		51.8128	52.1002	52.4967	53.2202	50.7114		46.7531	48.3275	46.7421	49.2563	48.5784		44.228	39.4958	38.4845	40.1776		32.3616	34.1381	32.7449	32.6103		27.1351	27.9146	26.6241	27.3966		25.5328	27.7043	25.9257	22.038	23.1601		22.038	23.1601	21.4426	21.7007	20.2822		17.9729
356	59.3957	60.9961	59.1027	58.8131		50.9199	53.6755	51.7381		50.0718	50.5577	48.634	49.6934	46.3126		44.3074	47.5383	45.1727	45.5818	46.7685		40.433	36.3404	36.4239	36.169		29.4728	31.0466	30.1469	30.1239		24.8229	24.1287	23.5848	24.9991		24.1698	26.6424	25.1054	21.6137	21.2375		21.6137	21.2375	18.579	19.7833	20.1684		13.6792
357.07	55.8077	55.9904	57.3201	53.3623		46.7217	46.8591	48.8927		47.4399	44.3575	47.4487	45.4402	44.053		41.915	43.2679	40.1859	43.0302	41.4023		38.785	34.3646	32.9408	32.769		28.3355	28.3095	27.2128	26.269		21.8353	22.6234	21.6896	21.0505		21.2006	22.0039	20.1104	17.3933	19.268		17.3933	19.268	15.3659	15.9259	14.3989		14.802
358	52.1002	52.7869	52.9079	50.1883		45.233	46.944	44.7987		42.7448	43.815	43.0212	41.9091	40.2291		38.6493	38.4169	39.1666	39.5103	39.4596		35.2875	31.7919	29.5109	31.2994		24.5409	25.8243	23.5479	23.7877		18.8913	19.5717	19.8495	18.4396		18.3173	20.1503	17.5004	13.6983	15.2561		13.6983	15.2561	13.7652	15.2186	12.3951		10.167
359.07	46.3127	45.8947	50.1315	46.7068		39.3566	42.6443	40.8294		38.2279	39.087	39.316	38.1599	36.6893		34.7716	35.382	32.906	35.0634	35.4052		30.4224	26.1077	26.6977	26.6302		21.1973	21.3303	20.809	21.1709		14.9364	16.3304	15.0081	15.4029		15.8356	17.0432	12.5483	10.9233	12.1025		10.9233	12.1025	9.08196	10.8093	10.4793		6.71651
360	42.4572	43.0567	43.8719	42.8155		37.9347	38.2507	37.5486		35.721	34.8864	36.0322	35.7827	33.3991		29.5196	32.4054	31.5135	32.572	30.1236		26.9661	23.3809	25.3314	24.5243		19.4496	20.15	17.4327	17.9617		12.4571	13.3283	12.5816	14.3472		11.9976	14.2998	12.2334	9.21909	9.59251		9.21909	9.59251	7.02942	7.52087	7.21964		4.07277
361.07	38.4146	39.6854	40.4249	39.6803		32.5628	34.7914	31.8397		30.7933	31.4143	33.6808	29.8926	29.756		26.9364	27.5059	27.2335	27.1531	27.1953		24.333	22.5281	18.8531	19.1569		15.5154	14.6397	13.1146	14.0096		7.73733	11.7295	8.36723	9.28651		8.01263	10.553	8.08437	7.12592	5.96553		7.12592	5.96553	4.88083	4.00581	0.930984		-0.68863
362	34.5841	36.2113	38.5618	34.8407		28.0797	31.7486	29.1771		28.6457	26.8097	27.653	27.2018	24.5339		24.2499	24.8403	22.9539	24.3903	22.6565		18.8214	17.443	15.9938	16.0453		11.6812	10.1848	9.86623	10.1878		5.89159	5.34181	4.75313	5.38225		4.57394	6.79256	4.77127	1.71788	2.74255		1.71788	2.74255	2.4586	1.3459	-1.05127		-3.53194
363.07	31.265	33.501	33.0333	29.0093		23.09	24.6261	24.9027		24.0949	22.1948	23.8148	24.3248	21.2722		18.6814	18.6915	18.7616	18.3861	18.8499		15.4953	11.7268	12.1908	12.6022		8.26172	7.92452	4.90646	6.09369		0.363144	2.75282	2.89902	1.09003		2.4339	2.94365	0.327301	-1.49232	-1.19063		-1.49232	-1.19063	-2.8058	-3.92809	-3.95464		-6.87061
364	26.0386	26.0454	28.8499	23.4289		21.2643	20.7794	19.8198		18.457	19.5385	20.5205	16.287	17.9898		14.341	14.7991	14.3546	15.6597	16.0164		10.8083	7.6819	7.71843	7.77226		2.72295	3.26959	2.11357	3.10713		-2.69264	-1.51691	-3.02521	-1.73807		-2.60086	-0.15466	-4.00725	-5.85793	-4.05521		-5.85793	-4.05521	-6.12935	-6.85579	-6.0777		-10.2103
365.07	21.9293	22.3782	22.4643	16.6576		15.9884	16.1855	13.5293		13.9585	11.2942	13.6597	13.3012	10.7169		10.7398	10.803	10.7178	10.386	10.0926		6.78372	4.20079	4.42687	4.19807		-1.37021	-1.15926	-2.45721	-0.59114		-6.72426	-4.05891	-5.47871	-4.92183		-5.33481	-5.48589	-6.59076	-9.284	-8.35188		-9.284	-8.35188	-11.2342	-11.0305	-10.9447		-13.3453
366	14.9908	18.5784	17.658	16.837		10.9162	12.7873	10.9831		10.6842	10.4068	11.3784	8.29703	8.49353		8.43076	7.67024	7.57706	8.14439	6.07095		2.8734	0.454361	1.34497	0.497162		-4.12723	-3.76717	-4.57545	-4.57173		-9.17467	-8.5347	-9.65822	-9.16736		-9.02283	-8.23589	-9.48698	-12.6204	-11.718		-12.6204	-11.718	-12.8091	-13.3002	-15.3684		-18.2631
367.07	11.4663	11.5856	12.5575	13.0883		6.57745	7.28557	6.64278		6.12201	4.79277	6.19516	5.97629	3.54166		4.37224	3.70207	1.09184	2.07295	2.41939		-2.85588	-4.51166	-4.47195	-3.907		-8.04129	-6.69429	-10.7752	-9.04504		-13.0299	-13.2216	-12.8297	-13.6946		-12.6211	-11.239	-14.9488	-16.354	-15.5561		-16.354	-15.5561	-17.3863	-18.8088	-17.4178		-20.9895
368	7.97928	7.3712	8.20445	5.71806		0.785767	2.25529	1.46422		0.740433	0.780975	1.04302	-0.5106	-1.79192		-2.61992	-2.02402	-3.39722	-2.4696	-3.64577		-6.63174	-8.33504	-9.06148	-8.46147		-13.4804	-12.7439	-13.9307	-13.2157		-17.5694	-16.8181	-18.2753	-17.6596		-15.9061	-15.6403	-18.2438	-19.967	-20.114		-19.967	-20.114	-20.9778	-22.0356	-22.888		-25.6835
369.07	-0.1138	2.3293	3.4991	2.72615		-4.98256	-2.99142	-3.89165		-4.57616	-6.86003	-3.84857	-6.5407	-7.10614		-9.16016	-5.94075	-7.27385	-7.42308	-7.89011		-10.7577	-14.2437	-13.3153	-13.086		-16.4086	-16.679	-18.4775	-18.6483		-21.6624	-21.5801	-22.5253	-21.3382		-21.5192	-21.1051	-23.9394	-24.4396	-25.1959		-24.4396	-25.1959	-26.048	-26.9804	-26.1731		-29.2551
370	-5.18443	0.922882	-0.84991	-3.70644		-8.71028	-5.94298	-7.29239		-9.38397	-9.11279	-8.31757	-9.05348	-11.1773		-11.8635	-11.3391	-13.1487	-10.9373	-11.8325		-15.6932	-17.847	-17.3629	-17.8242		-21.1739	-21.2789	-23.2659	-22.2893		-25.7367	-23.8065	-25.8247	-26.064		-26.2068	-24.9855	-26.5852	-28.4919	-29.0814		-28.4919	-29.0814	-29.5249	-30.2418	-30.2858		-32.19
371.07	-7.60164	-8.57056	-6.87138	-7.42844		-12.9988	-11.6315	-12.5484		-13.3752	-14.9803	-13.6862	-13.528	-14.921		-15.3351	-15.9393	-17.4561	-15.8899	-16.5868		-17.6246	-21.5769	-21.5291	-22.1052		-24.7826	-24.0023	-26.2905	-25.8253		-29.1406	-29.8141	-29.6882	-29.8659		-29.2751	-28.7569	-30.5816	-32.1274	-32.3168		-32.1274	-32.3168	-33.4008	-34.1072	-34.0178		-36.2444
372	-11.9665	-12.1428	-11.0143	-13.3233		-16.3853	-14.3068	-16.8246		-18.5033	-18.9796	-17.8554	-17.421	-19.2		-20.3463	-20.9121	-21.4201	-19.1727	-20.5215		-24.2016	-25.5593	-26.1482	-25.2755		-28.1824	-28.6913	-29.5527	-30.0485		-34.045	-33.0019	-32.9533	-33.9773		-32.8758	-32.6966	-35.0345	-35.1869	-35.6372		-35.1869	-35.6372	-36.2658	-38.102	-36.8763		-41.0299
373.07	-19.7038	-17.7854	-16.9983	-18.1737		-22.5871	-21.0213	-22.2808		-22.6067	-24.2008	-24.0467	-24.1193	-25.5843		-26.7881	-25.0315	-25.6334	-24.7542	-24.9423		-28.3367	-31.3053	-31.2671	-30.6419		-33.5827	-34.2611	-35.3779	-34.3969		-38.1504	-37.8164	-38.313	-37.1428		-36.2112	-36.9736	-39.1204	-40.4706	-40.5039		-40.4706	-40.5039	-42.5286	-42.5077	-42.5836		-44.3087
374	-24.0742	-22.4025	-23.3924	-25.2278		-28.1765	-26.278	-27.3887		-27.18	-29.1375	-28.8803	-28.3191	-29.6068		-31.0139	-29.8569	-30.1283	-29.8288	-30.6896		-32.9037	-35.0682	-35.117	-35.3671		-38.1784	-37.2876	-39.1427	-39.0442		-41.3327	-41.1483	-41.7133	-41.2228		-40.8194	-40.8841	-42.3801	-44.0756	-44.3456		-44.0756	-44.3456	-44.6177	-46.6157	-45.5607		-49.1694
375.07	-29.8244	-28.603	-28.2663	-29.9125		-32.2525	-30.8229	-31.6081		-32.8862	-34.3866	-32.6395	-34.3335	-33.9542		-34.7089	-35.7883	-36.0169	-36.033	-35.5473		-38.4381	-40.1318	-40.4252	-38.9182		-43.1684	-43.0031	-43.6124	-42.798		-46.1864	-46.2508	-45.7754	-45.9033		-46.1756	-46.0855	-47.2152	-48.931	-48.4568		-48.931	-48.4568	-49.8055	-49.9172	-50.1596		-51.7443
376	-33.8445	-30.3508	-31.806	-33.7233		-36.4359	-34.7624	-34.5699		-36.8304	-38.3973	-34.5727	-38.8213	-38.2738		-38.9033	-37.825	-39.1993	-39.3271	-38.4267		-41.6945	-43.5781	-43.2314	-42.4924		-46.3475	-45.8979	-46.6571	-46.6955		-49.6389	-48.9995	-49.7878	-48.2117		-48.5434	-48.4987	-49.5919	-51.4497	-51.5478		-51.4497	-51.5478	-51.6048	-52.9823	-52.5826		-54.9389
377.07	-38.8591	-36.3299	-38.1368	-37.5971		-41.1898	-39.0235	-39.1633		-42.5217	-42.8003	-41.5343	-43.1805	-42.4066		-44.4673	-44.0533	-44.1047	-43.3885	-43.7726		-47.1454	-48.0274	-48.7936	-47.5816		-50.591	-49.8063	-50.8863	-51.1508		-53.9042	-52.5871	-54.0921	-53.9985		-54.6891	-53.0091	-55.0525	-54.9387	-55.8578		-54.9387	-55.8578	-55.9874	-57.0158	-57.5607		-59.9135
378	-42.9616	-40.39	-42.0306	-44.4316		-46.1528	-44.6111	-45.8076		-46.6122	-47.6987	-45.8355	-48.4384	-48.2495		-48.8226	-47.9147	-48.7821	-48.7146	-48.9261		-51.9297	-52.1971	-52.1775	-51.9589		-54.2971	-54.8265	-55.6225	-54.8205		-58.1979	-57.8626	-57.9793	-58.2791		-59.1871	-57.713	-58.5135	-59.3911	-60.195		-59.3911	-60.195	-60.7977	-61.0465	-60.5704		-63.2214
379.07	-49.749	-47.5704	-47.6878	-50.345		-51.8811	-49.3271	-51.3995		-52.5269	-53.29	-52.3224	-53.3047	-52.6998		-54.0067	-54.2801	-53.1901	-53.5033	-53.8499		-54.8328	-57.165	-57.1959	-56.9311		-59.8247	-59.3454	-59.5825	-59.9852		-62.7829	-62.6238	-62.7185	-62.6075		-63.3648	-62.3632	-64.0039	-64.4013	-64.4023		-64.4013	-64.4023	-64.8882	-65.5001	-65.49		-67.4023
380	-53.8452	-52.4869	-51.6857	-53.1818		-55.5209	-55.4756	-55.3259		-56.6451	-57.5447	-56.0724	-57.2355	-58.3964		-58.7707	-57.8591	-57.8777	-57.8187	-58.1232		-61.0599	-61.1476	-61.8587	-61.2138		-63.711	-63.9616	-64.4361	-64.8887		-66.3842	-65.6985	-66.4443	-66.3733		-66.2597	-65.5512	-66.8645	-67.1758	-67.5688		-67.1758	-67.5688	-69.3973	-69.2997	-69.0352		-71.0938
381.06	-59.0871	-57.2853	-57.7181	-58.2079		-60.6015	-60.3287	-60.721		-61.2097	-61.8435	-61.3364	-60.8298	-62.5335		-63.2965	-62.5748	-62.8095	-61.6768	-62.2589		-64.2824	-65.1005	-66.4248	-65.2214		-67.8509	-67.4456	-68.4166	-68.1289		-70.5049	-69.2045	-70.3392	-70.1424		-70.8807	-70.1054	-70.7913	-71.6603	-72.453		-71.6603	-72.453	-72.4415	-72.7473	-73.8494		-74.7023
381.96	-62.3516	-62.2217	-61.6607	-62.4867		-64.8761	-63.4058	-64.858		-64.3955	-65.7759	-65.2789	-64.514	-65.7463		-66.0987	-66.8338	-66.7233	-65.415	-65.8764		-67.3915	-68.9883	-69.28	-69.1835		-71.1519	-71.3963	-71.702	-71.552		-73.7674	-73.8674	-73.9963	-73.8944		-74.4467	-73.428	-74.8588	-74.5779	-75.7863		-74.5779	-75.7863	-75.5177	-75.827	-76.2817		-78.6973
383.03	-67.4578	-66.9995	-67.264	-67.7529		-70.3312	-68.0721	-69.0634		-69.6626	-70.9125	-70.4178	-70.7669	-69.9191		-72.038	-70.875	-71.5255	-69.8539	-71.8653		-72.9254	-74.1264	-74.0168	-74.2002		-75.8137	-76.3651	-76.8422	-76.0212		-78.0057	-78.2044	-78.2837	-77.7164		-78.7591	-77.439	-79.5789	-79.3003	-79.3008		-79.3003	-79.3008	-79.7901	-81.1014	-79.5376		-81.8147
383.93	-72.055	-71.9114	-71.7015	-72.5153		-74.3116	-73.4228	-74.2903		-75.1079	-76.4732	-74.9127	-75.2864	-75.9205		-76.2114	-76.1443	-76.204	-75.3291	-76.0938		-77.858	-78.4168	-79.0608	-78.5865		-80.6602	-80.1486	-80.8658	-80.1967		-82.3874	-82.2543	-82.3345	-82.4691		-82.3174	-82.3336	-83.1887	-83.4118	-83.6539		-83.4118	-83.6539	-84.2061	-84.406	-84.2992		-85.9622
385	-77.8726	-77.5409	-77.4842	-77.2755		-79.2129	-79.4343	-78.8081		-78.9892	-79.5506	-80.0972	-80.1245	-80.0175		-80.9667	-80.6868	-80.5544	-79.7488	-80.6341		-81.9816	-83.0752	-83.052	-82.1332		-84.3571	-84.396	-84.8462	-85.1241		-86.2895	-86.5321	-86.5334	-85.9359		-87.2734	-85.4399	-86.8928	-87.3797	-87.6513		-87.3797	-87.6513	-87.8397	-88.1317	-88.2177		-89.9575
386.06	-82.0778	-82.5989	-80.7718	-82.185		-83.714	-82.6279	-83.0128		-83.0535	-84.9693	-83.5531	-84.4408	-84.9513		-85.4075	-83.8047	-85.7536	-84.0979	-84.8877		-86.236	-87.0766	-87.2765	-86.8797		-88.4393	-88.4694	-89.1045	-88.5231		-89.9875	-90.3113	-90.1034	-90.5985		-90.7161	-90.2171	-90.8164	-90.8031	-91.3481		-90.8031	-91.3481	-91.9802	-91.9539	-92.1023		-94.1944
386.96	-85.6456	-85.5618	-85.2622	-86.1276		-86.7976	-86.1983	-86.6586		-87.4077	-87.2693	-87.2147	-88.027	-88.1733		-88.8799	-88.6151	-88.1837	-87.3137	-88.6667		-89.6803	-90.2504	-90.4034	-89.6256		-91.2172	-91.5861	-91.5581	-92.1132		-93.1288	-93.1243	-93.2569	-93.3062		-93.4191	-92.7082	-93.58	-93.9097	-93.9996		-93.9097	-93.9996	-94.7723	-94.9958	-94.3519		-96.3896
388.03	-89.9936	-90.2447	-89.2981	-90.8621		-91.3691	-91.3774	-91.0168		-91.4965	-92.0414	-91.3973	-92.0035	-92.374		-93.0232	-91.8773	-92.7865	-92.4943	-92.5551		-93.2259	-94.4751	-94.7513	-94.3359		-95.4811	-95.6134	-96.0552	-95.9987		-97.5442	-97.3631	-97.4127	-97.4805		-97.5978	-96.6773	-97.3455	-97.8107	-98.0094		-97.8107	-98.0094	-99.3469	-99.2469	-98.9302		-99.9629
388.93	-94.7957	-94.3064	-94.3831	-94.7187		-95.8232	-94.8573	-95.7621		-95.1873	-96.7632	-96.1068	-96.5446	-96.35		-97.1084	-96.5314	-97.1229	-96.7031	-96.4707		-97.9735	-98.6058	-98.9274	-98.7555		-99.46	-99.6454	-100.72	-99.8541		-100.768	-100.915	-100.978	-101.314		-101.661	-100.762	-101.254	-102.229	-101.803		-102.229	-101.803	-102.495	-102.562	-102.787		-103.505
390	-98.6764	-99.0555	-98.3578	-99.3983		-99.7386	-99.5803	-99.4652		-100.427	-100.765	-100.391	-100.648	-101.148		-101.554	-100.83	-101.174	-100.037	-101.181		-102.214	-102.673	-102.674	-102.772		-103.428	-103.662	-104.097	-103.793		-104.978	-104.514	-105.019	-104.502		-104.542	-104.834	-105.218	-105.748	-105.41		-105.748	-105.41	-105.551	-105.778	-106.554		-107.41
391.07	-103.503	-102.825	-102.433	-102.896		-104.061	-102.922	-103.958		-103.143	-104.625	-104.821	-104.565	-104.349		-105.106	-104.974	-104.372	-104.849	-104.456		-105.808	-106.245	-106.304	-106.341		-106.911	-107.11	-107.213	-107.49		-108.265	-108.174	-108.258	-108.222		-108.076	-107.789	-108.002	-109.083	-108.748		-109.083	-108.748	-109.141	-109.256	-109.375		-110.065
392	-106.489	-105.854	-105.32	-106.373		-107.004	-106.567	-107.025		-107.438	-107.711	-107.274	-107.672	-107.624		-108.316	-107.825	-107.814	-107.438	-107.482		-108.5	-109.255	-109.293	-109.223		-109.859	-109.839	-110.19	-110.236		-111.155	-111.041	-111.156	-111.18		-111.433	-110.775	-111.081	-111.617	-111.691		-111.617	-111.691	-111.498	-112.258	-112.311		-113.179
393.07	-110.18	-110.069	-109.915	-110.163		-110.902	-110.495	-109.869		-110.829	-110.964	-111.117	-111.257	-111.123		-111.709	-111.521	-111.623	-111.317	-111.17		-112.035	-112.452	-112.476	-112.502		-113.211	-113.516	-113.787	-113.501		-114.183	-114.118	-114.324	-114.676		-114.075	-114.103	-114.52	-114.54	-114.509		-114.54	-114.509	-114.919	-115.214	-115.371		-115.782
394	-113.334	-113.074	-112.941	-113.679		-113.976	-113.545	-113.461		-114.318	-114.943	-114.272	-114.595	-114.246		-114.927	-114.555	-114.557	-113.936	-114.387		-115.359	-115.375	-115.754	-115.627		-116.307	-116.231	-116.368	-116.676		-117.041	-116.554	-117.309	-116.984		-116.943	-117.109	-117.424	-117.676	-117.59		-117.676	-117.59	-117.611	-118.101	-117.684		-118.516
395.07	-116.765	-116.729	-116.845	-117.21		-117.738	-116.972	-117.475		-117.709	-118.041	-117.442	-118.041	-117.69		-118.38	-118.099	-118.104	-117.894	-118.218		-118.288	-119.064	-118.874	-118.765		-119.163	-119.355	-119.824	-119.531		-120.359	-119.995	-120.538	-120.413		-120.118	-120.234	-120.098	-120.658	-120.416		-120.658	-120.416	-120.68	-120.641	-121.002		-121.528
[truncated: 4 more columns]

[truncated: 5 more sheets: Fig 6g 3l 1st, Fig 6g 3l 2nd, Fig 6g 3m 1st, Fig 6g 3m 2nd, Fig 7b]
